# Supplementary material for: SpatialDM for rapid identification of spatially co-expressed ligand–receptor and revealing cell–cell communication patterns
Source: Nat Commun. 2023 Jul 6;14:3995. doi: 10.1038/s41467-023-39608-w (PMC10325966; doi:10.1038/s41467-023-39608-w)
Supplement: Supplementary file 3 — SUPPLEMENTARY DATASET 1 [file 41467_2023_39608_MOESM3_ESM.xlsx]

## Sheet: Moran
one-sided, non-adjusted	Ligand0	Ligand1	Ligand2	Receptor0	Receptor1	Receptor2	z_pval	z	perm_pval	fdr	selected	global_I	B	CAF	Endo	Macro	Melanoma or unclassified	NK	T
EFNB1_EPHB3	EFNB1			EPHB3			0.00535359	2.55211	0.002	0.022525	TRUE	0.060673	0.00415669	0.681408	0.668235	0.453527	13.146	0.0425461	0.00415669
ESAM_ESAM	ESAM			ESAM			3.26172e-50	14.8543	0.001	0.0126901	TRUE	0.353141	2.30229	4.68193	2.05771	2.02631	4.01902	0.435598	1.47714
HLA-A_CD8A	HLA-A			CD8A			1.70068e-05	4.14478	0	0	TRUE	0.0985366	1.39536	2.43895	1.46144	3.01794	13.7637	0.4184	1.50417
HLA-B_CD8A	HLA-B			CD8A			2.86731e-07	4.99995	0	0	TRUE	0.118867	1.51627	2.54466	1.39085	3.34468	12.0487	0.464183	1.6907
ITGB2_CD226	ITGB2			CD226			0.0177503	2.1026	0.003	0.031069	TRUE	0.0499865	1.22291	1.21746	0.640052	0.618455	2.6291	0.0315226	0.640499
HLA-C_CD8A	HLA-C			CD8A			7.03573e-07	4.82399	0	0	TRUE	0.114684	2.03727	2.50243	1.39531	3.24843	11.8147	0.425792	1.57603
PTPRC_CD22	PTPRC			CD22			3.64471e-39	13.0395	0	0	TRUE	0.309997	14.0874	3.54818	1.97395	1.92569	2.40549	0.341546	3.7177
CD99_CD99	CD99			CD99			3.24199e-56	15.7536	0	0	TRUE	0.374521	0.683573	2.55044	2.5289	2.21315	41.7375	0.174622	0.111832
CD22_PTPRC	CD22			PTPRC			4.1403e-37	12.6736	0	0	TRUE	0.301298	14.0874	3.54818	1.97395	1.92569	2.40549	0.341546	3.7177
FCER2A_ITGAM_ITGB2	FCER2			ITGAM	ITGB2		1.2212e-12	7.00656	0	0	TRUE	0.166572	7.89517	2.54948	1.27014	1.47022	2.06431	0.33659	1.41409
FCER2A_ITGAX_ITGB2	FCER2			ITGAX	ITGB2		2.15076e-12	6.9269	0	0	TRUE	0.164678	8.13848	2.56432	1.44238	1.93801	3.95586	0.343202	1.61776
FCER2A_CR2	FCER2			CR2			3.63083e-12	6.85241	0	0	TRUE	0.162907	6.21515	1.65581	0.758193	0.894628	2.55762	0.242832	0.67577
CSPG4_ITGA2_ITGB1	CSPG4			ITGA3	ITGB1		1.37204e-06	4.6891	0	0	TRUE	0.111477	0.891818	2.51493	2.02744	1.6598	31.3546	0.15417	0.397197
CLEC2C_KLRB1	CD69			KLRB1			6.51165e-06	4.35971	0	0	TRUE	0.103646	3.23319	1.03502	0.516882	0.777799	1.22087	0.255467	1.96076
CLEC2D_KLRB1	CLEC2D			KLRB1			1.67286e-05	4.14856	0.002	0.022525	TRUE	0.0986264	4.60548	2.02451	0.560261	1.14351	1.37216	0.247301	2.04677
ITGA4_ITGB7_VCAM1	ITGA4			VCAM1			2.17375e-11	6.59172	0	0	TRUE	0.156709	4.3555	1.83426	0.735758	0.515498	0.826715	0.0518803	0.680386
SELL_CD34	SELL			CD34			0.000500879	3.29003	0	0	TRUE	0.0782161	3.49185	1.74728	0.953507	0.613329	0.282808	0.0596159	0.85161
PECAM1_PECAM1	PECAM1			PECAM1			2.79219e-52	15.17	0	0	TRUE	0.360647	5.15218	7.63691	3.34972	3.46569	3.95789	0.766865	2.67075
JAG2_NOTCH3	JAG2			NOTCH3			0.00193415	2.88871	0.003	0.031069	TRUE	0.0686751	1.20566	1.54366	0.827013	0.804837	0.825354	0.119445	0.674025
SIGLEC1_SPN	SIGLEC1			SPN			0.000186006	3.55918	0.001	0.0126901	TRUE	0.0846147	2.49305	2.61591	1.03426	1.81339	2.79303	0.360574	1.8898
HLA-F_CD8A	HLA-F			CD8A			0.00204682	2.87085	0.006	0.058129	TRUE	0.0682507	2.52456	2.80276	1.58894	3.18789	10.3357	0.485102	2.07506
THY1_ITGAM_ITGB2	THY1			ITGAM	ITGB2		0.000507105	3.28655	0.004	0.0400444	TRUE	0.0781334	5.52513	3.43914	1.74187	1.7801	4.10765	0.270993	2.13512
SEMA6D_PLXNA1_KDR	SEMA6D			PLXNA1	KDR		1.12821e-05	4.23788	0	0	TRUE	0.10075	1.43813	2.24618	1.05943	0.679594	14.2133	0.0777265	0.285608
SEMA4C_PLXNB2	SEMA4C			PLXNB2			0.00170323	2.92846	0.003	0.031069	TRUE	0.0696202	0.413685	1.40738	2.01241	1.0917	27.9155	0.0718992	0.0874152
SEMA4D_CD72	SEMA4D			CD72			1.65228e-06	4.65092	0	0	TRUE	0.110569	7.75834	2.19388	0.993605	1.93654	4.76277	0.53073	1.82415
HLA-DPA1_CD4	HLA-DPA1			CD4			0.000811554	3.15172	0.009	0.08109	TRUE	0.0749279	4.16823	2.63808	1.02929	2.40722	6.78291	0.392681	1.58158
DLL1_NOTCH3	DLL1			NOTCH3			0.0454657	1.6905	0.008	0.073551	TRUE	0.0401895	0.000596562	0.290014	0.123141	0.235921	1.07802	0.137018	0.135293
HLA-B_CD8B	HLA-B			CD8B			3.86486e-07	4.94207	0	0	TRUE	0.117491	2.30785	2.56115	1.37627	2.93448	11.533	0.403988	1.88325
HLA-E_CD8B	HLA-E			CD8B			0.00262497	2.79128	0.002	0.022525	TRUE	0.066359	1.97059	3.23904	1.47877	2.92576	10.7529	0.452402	2.18059
HLA-DPB1_CD4	HLA-DPB1			CD4			3.27587e-10	6.17655	0	0	TRUE	0.146839	5.27889	4.07982	1.46483	2.84644	6.21931	0.536397	2.57432
HLA-DMB_CD4	HLA-DMB			CD4			0.00365223	2.68263	0.003	0.031069	TRUE	0.063776	2.93246	1.5359	0.772034	1.7119	3.49902	0.356931	2.19174
HLA-DQB1_CD4	HLA-DQB1			CD4			0.000210373	3.52672	0.002	0.022525	TRUE	0.0838429	3.97643	2.22925	1.06006	2.421	7.01409	0.423417	1.87574
HLA-DRA_CD4	HLA-DRA			CD4			1.23568e-10	6.32876	0	0	TRUE	0.150458	3.68235	1.68799	0.822361	1.96208	4.11745	0.329827	1.39794
HLA-DRB1_CD4	HLA-DRB1			CD4			4.93714e-09	5.73287	0	0	TRUE	0.136291	3.89609	2.18958	0.838031	2.21802	4.92567	0.351555	1.58106
HLA-DRB5_CD4	HLA-DRB5			CD4			3.17351e-05	3.99952	0.001	0.0126901	TRUE	0.0950833	2.90222	2.43035	0.862168	2.24279	5.80405	0.40639	1.35203
MPZ_MPZL1	MPZ			MPZL1			3.22989e-05	3.99535	0	0	TRUE	0.0949841	1.59149	2.60009	1.62024	2.02029	20.035	0.443382	0.68954
FN1_ITGAV_ITGB3	FN1			ITGAV	ITGB3		9.41743e-06	4.27827	0	0	TRUE	0.10171	1.23564	2.23485	1.28829	2.23769	18.0707	0.407951	0.524927
TNC_ITGAV_ITGB3	TNC			ITGAV	ITGB3		0.000445749	3.3227	0.003	0.031069	TRUE	0.0789928	1.1743	1.51946	1.29387	2.24925	18.8435	0.239034	0.680554
COL6A1_ITGA11_ITGB1	COL6A1			ITGA11	ITGB1		0.000990902	3.09295	0.002	0.022525	TRUE	0.0735306	1.93519	3.21457	1.09511	1.53678	4.06207	0.463406	0.692874
COL9A3_ITGA10_ITGB1	COL9A3			ITGA10	ITGB1		8.23957e-08	5.23522	0	0	TRUE	0.12446	0.0246976	0.890733	1.48791	0.576595	22.9486	0.043487	0.0279553
COL9A3_ITGA2_ITGB1	COL9A3			ITGA2	ITGB1		0.00145217	2.97768	0	0	TRUE	0.0707904	0.013779	0.873947	1.60281	0.66029	21.7917	0.0294779	0.0279598
LAMB2_ITGA1_ITGB1	LAMB2			ITGA1	ITGB1		0.00253484	2.80257	0.009	0.08109	TRUE	0.0666274	2.00864	2.54478	0.845807	1.05003	3.33683	0.240271	0.97365
COL1A1_ITGA1_ITGB1	COL1A1			ITGA1	ITGB1		1.91637e-07	5.07708	0	0	TRUE	0.120701	2.04151	5.54414	1.39593	2.05577	2.04975	0.458269	1.45464
COL1A2_ITGA1_ITGB1	COL1A2			ITGA1	ITGB1		0.000347818	3.39129	0	0	TRUE	0.0806234	3.1534	5.69401	2.10653	3.33462	13.2012	0.563123	1.94708
COL6A1_ITGA1_ITGB1	COL6A1			ITGA1	ITGB1		8.58664e-06	4.29879	0	0	TRUE	0.102198	1.57859	3.57034	1.53959	1.63269	5.36891	0.336718	0.973159
COL6A2_ITGA1_ITGB1	COL6A2			ITGA1	ITGB1		2.64338e-06	4.55307	0.001	0.0126901	TRUE	0.108243	2.07823	3.65027	1.15663	2.23176	3.84286	0.436234	1.60402
COL9A3_ITGA3_ITGB1	COL9A3			ITGA3	ITGB1		3.98971e-05	3.94502	0	0	TRUE	0.0937874	0.008511	1.12723	1.57745	0.468858	25.8009	0.008511	0.008511
COL9A3_SDC4	COL9A3			SDC4			4.68008e-07	4.90463	0	0	TRUE	0.116601	0.0107868	1.60747	2.24529	0.870339	33.2305	0.0248317	0.0107868
TNC_SDC4	TNC			SDC4			0.000296508	3.43479	0.004	0.0400444	TRUE	0.0816575	0.77931	2.1303	1.633	2.33463	25.3959	0.221123	0.505776
THBS2_CD36	THBS2			CD36			0.00094448	3.10716	0.004	0.0400444	TRUE	0.0738685	1.78284	3.33863	0.730853	0.701378	0.536141	0.100711	0.809443
THBS4_CD36	THBS4			CD36			0.00347779	2.69896	0.011	0.0962233	TRUE	0.0641642	0.806831	1.50418	0.463875	0.288019	0.264181	0.0839003	0.589009
COMP_CD36	COMP			CD36			0.000100289	3.71829	0	0	TRUE	0.0883972	3.67166	5.14764	1.49798	1.39951	1.18358	0.17069	1.92893
VWF_GP1BA_GP1BB_GP5_GP9	VWF			GP1BA	GP5		0.000803748	3.15454	0.001	0.0126901	TRUE	0.074995	2.88024	3.1804	1.27016	1.39636	1.67563	0.0953755	1.50184
THBS1_SDC1	THBS1			SDC1			0.00364159	2.68361	0.003	0.031069	TRUE	0.0637992	0.465305	2.62794	1.34981	1.55224	7.89025	0.254448	0.859998
FN1_ITGAV_ITGB6	FN1			ITGAV	ITGB6		2.7411e-05	4.03406	0	0	TRUE	0.0959042	1.26282	2.56838	1.3735	2.29668	18.3506	0.437339	0.710658
FN1_ITGAV_ITGB8	FN1			ITGAV	ITGB8		3.82257e-05	3.95526	0	0	TRUE	0.094031	1.2012	2.81164	1.12204	2.10951	15.8432	0.427691	0.484755
LAMC3_CD44	LAMC3			CD44			0.00155098	2.95745	0	0	TRUE	0.0703093	0.216898	0.906204	0.839297	0.784321	9.6934	0.148008	0.411867
COL1A1_SDC1	COL1A1			SDC1			7.15118e-07	4.82074	0	0	TRUE	0.114607	1.43742	4.13016	0.943975	1.59139	2.48328	0.464031	0.949746
COL6A1_SDC1	COL6A1			SDC1			3.121e-07	4.98358	0	0	TRUE	0.118478	1.62862	3.75308	1.47994	2.44262	6.64614	0.515893	1.5337
COL6A2_SDC1	COL6A2			SDC1			7.12407e-07	4.8215	0	0	TRUE	0.114625	2.45106	4.32512	2.17709	3.02308	7.46222	0.616041	1.94539
COL9A3_CD44	COL9A3			CD44			3.52953e-16	8.06949	0	0	TRUE	0.191841	0.0111601	1.57051	2.35188	0.959078	35.0851	0.0111601	0.0111601
SEMA3C_NRP1_PLXNA1	SEMA3C			NRP1	PLXNA1		0.00237222	2.82389	0.001	0.0126901	TRUE	0.0671342	0.844129	2.00561	1.76318	1.31479	26.6286	0.174597	0.269125
SEMA3D_NRP2_PLXNA1	SEMA3D			NRP2	PLXNA1		0.000126759	3.65868	0	0	TRUE	0.0869801	0.411603	1.2303	1.31443	0.738066	20.1599	0.0680449	0.0776225
SEMA3C_NRP2_PLXNA1	SEMA3C			NRP2	PLXNA1		4.37187e-07	4.91799	0	0	TRUE	0.116919	0.896207	2.58109	1.94259	1.59455	31.3921	0.200056	0.393435
SEMA3D_NRP1_PLXNA1	SEMA3D			NRP1	PLXNA1		0.00817204	2.40114	0	0	TRUE	0.0570839	0.412372	1.36036	1.40076	0.560263	22.1574	0.0304241	0.0783911
BTLA_TNFRSF14	BTLA			TNFRSF14			0.0165351	2.13123	0.01	0.0892079	TRUE	0.0506671	4.93726	0.855454	0.64703	0.89956	1.51968	0.218607	0.922404
PROS1_TYRO3	PROS1			TYRO3			0.0522521	1.6234	0.008	0.073551	TRUE	0.0385941	0.207627	1.65	0.9895	0.759906	10.1923	0.196064	0.00460223
LGALS9_CD45	LGALS9			PTPRC			2.6009e-05	4.04637	0	0	TRUE	0.096197	7.6375	4.35218	2.31887	3.67375	10.3084	0.835268	2.87406
GDF11_TGFBR1_ACVR2B	GDF11			TGFBR1	ACVR2B		0.0263707	1.93703	0.002	0.022525	TRUE	0.0460503	0.931225	2.50127	1.67985	1.87644	23.3249	0.165385	0.520967
GDF11_TGFBR1_ACVR2A	GDF11			TGFBR1	ACVR2A		0.038203	1.77193	0.002	0.022525	TRUE	0.0421253	0.724235	2.51615	1.41516	1.31198	21.4224	0.168322	0.441713
BMP4_BMPR1B_ACVR2B	BMP4			ACVR2B			0.0069607	2.45929	0.002	0.022525	TRUE	0.0584662	0.408494	0.915452	0.588561	0.531512	10.4672	0.0142591	0.0745134
BMP4_BMPR1A_ACVR2B	BMP4			BMPR1A	ACVR2B		0.00107349	3.06911	0	0	TRUE	0.0729639	0.412771	1.16757	1.52347	0.559348	24.2458	0.0122404	0.0787899
BMP4_BMPR1A_ACVR2A	BMP4			BMPR1A	ACVR2A		0.00314815	2.73194	0.002	0.022525	TRUE	0.0649481	0.00825704	1.29286	1.65023	0.712576	26.3196	0.00825704	0.00825704
SPP1_ITGAV_ITGB6	SPP1			ITGAV	ITGB6		4.92873e-09	5.73316	0	0	TRUE	0.10583	0.684457	3.10547	2.72633	2.71679	42.4701	0.166655	0.130161
SPP1_ITGAV_ITGB5	SPP1			ITGAV	ITGB5		2.98772e-46	14.2299	0	0	TRUE	0.262673	1.92583	4.47669	3.76504	3.38125	53.9966	0.233273	0.221311
SPP1_ITGAV_ITGB1	SPP1			ITGAV	ITGB1		5.32177e-07	4.87935	0	0	TRUE	0.0900689	0.867101	2.47776	2.42724	2.14987	36.6604	0.132183	0.285485
SPP1_ITGAV_ITGB3	SPP1			ITGAV	ITGB3		8.1235e-14	7.37653	0	0	TRUE	0.136165	0.677313	2.44818	2.54182	2.378	39.702	0.143812	0.108836
SPP1_CD44	SPP1			CD44			1.806e-42	13.6075	0	0	TRUE	0.251184	1.03062	4.79087	4.07341	3.05433	58.6838	0.193489	0.173515
CD40LG_ITGAM_ITGB2	CD40LG			ITGAM	ITGB2		0.00853299	2.38528	0.005	0.0489674	TRUE	0.0440304	2.60982	2.74401	0.973038	1.50457	3.67718	0.190625	1.30076
IL16_CD4	IL16			CD4			2.05404e-05	4.10132	0	0	TRUE	0.075707	3.92472	3.18566	1.54644	2.18377	7.24527	0.374598	2.53954
CSF1_CSF1R	CSF1			CSF1R			0.00180782	2.90988	0	0	TRUE	0.0537141	1.48817	3.6961	1.71324	2.46454	9.81193	0.376465	1.44955
MDK_SDC1	MDK			SDC1			0.0074377	2.4354	0.007	0.0663895	TRUE	0.0449555	0.983845	2.8464	1.1636	1.84483	8.93044	0.218943	1.01195
ANGPTL4_SDC4	ANGPTL4			SDC4			0.0118723	2.26124	0.005	0.0489674	TRUE	0.0417406	0.958246	2.32707	1.80377	1.72437	28.447	0.263338	0.476175
ANGPTL4_SDC3	ANGPTL4			SDC3			0.00075018	3.17461	0	0	TRUE	0.0586008	3.09166	4.4822	2.51006	2.45549	22.3158	0.579417	1.56532
ANGPTL4_ITGAV_ITGB3	ANGPTL4			ITGAV	ITGB3		0.0526154	1.62001	0.007	0.0663895	TRUE	0.029904	1.00666	1.97369	1.46603	1.87535	24.9295	0.312869	0.435869
ANGPTL4_SDC2	ANGPTL4			SDC2			0.000600374	3.2387	0	0	TRUE	0.0597839	1.49938	3.91505	2.50799	2.47481	28.6008	0.431283	0.570737
C3_ITGAX_ITGB2	C3			ITGAX	ITGB2		1.02701e-14	7.6472	0	0	TRUE	0.141161	6.20329	4.95165	2.12402	3.03054	7.33229	0.653792	2.70442
C3_ITGAM_ITGB2	C3			ITGAM	ITGB2		6.36145e-12	6.77176	0	0	TRUE	0.125001	6.45786	4.47919	1.98164	2.84271	6.11515	0.499257	2.6242
C3_C3AR1	C3			C3AR1			0.000151446	3.61281	0.001	0.0126901	TRUE	0.0666897	1.88121	2.77266	1.30497	1.95633	3.43916	0.401141	1.24453
POSTN_ITGAV_ITGB5	POSTN			ITGAV	ITGB5		3.27024e-29	11.1581	0	0	TRUE	0.205969	2.54781	4.7254	3.27168	3.99724	44.9829	0.413567	1.06137
POSTN_ITGAV_ITGB3	POSTN			ITGAV	ITGB3		9.0966e-13	7.04767	0	0	TRUE	0.130094	1.51489	3.22362	2.48154	3.14968	37.3997	0.401805	0.828787
VEGFA_VEGFR1R2	VEGFA			FLT1	KDR		1.89607e-19	8.94286	0	0	TRUE	0.165078	1.08876	2.66914	2.11923	2.28203	31.1661	0.230295	0.444479
VEGFA_VEGFR2	VEGFA			KDR			1.68527e-19	8.95587	0	0	TRUE	0.165318	0.693315	2.41664	2.22934	1.61797	34.8048	0.117599	0.120385
PDGFD_PDGFRB	PDGFD			PDGFRB			0.0176127	2.10576	0.003	0.031069	TRUE	0.0388706	0.73942	0.911642	0.462535	0.667835	0.711298	0.0893207	0.417948
FGF7_FGFR2	FGF7			FGFR2			0.00762146	2.42656	0.008	0.073551	TRUE	0.0447923	0.478835	1.18042	0.657563	0.326878	0.0561077	0.0893829	0.210814
CXCL13_ACKR1	CXCL13			ACKR1			8.00732e-08	5.24049	0	0	TRUE	0.0967354	4.14819	2.82253	1.34849	1.19212	1.15147	0.214655	1.12254
CXCL12_CXCR4	CXCL12			CXCR4			3.68969e-26	10.5149	0	0	TRUE	0.194096	8.32388	6.16967	3.08122	2.78651	5.2186	0.471058	3.94906
CCL18_ACKR1	CCL18			ACKR1			4.03989e-05	3.94202	0	0	TRUE	0.0727666	3.23644	2.97605	1.11146	1.26333	0.863372	0.178992	1.37036
CCL5_CCR1	CCL5			CCR1			5.03761e-07	4.89016	0.001	0.0126901	TRUE	0.0902685	1.88939	2.85261	1.30508	2.37958	10.5775	0.581336	1.41446
CCL3L3_CCR1	CCL3L3			CCR1			0.00382936	2.66676	0.011	0.0962233	TRUE	0.0492262	0.33369	0.654655	0.28458	1.066	3.11141	0.132567	0.417104
CCL21_CCR7	CCL21			CCR7			2.35119e-63	16.7611	0	0	TRUE	0.309396	11.7427	3.30315	1.49024	1.2313	1.26441	0.363522	4.60469
CCL19_CCR7	CCL19			CCR7			6.07292e-13	7.1037	0	0	TRUE	0.131129	4.63944	4.91951	2.3727	2.27189	7.78279	0.495133	2.51854
CCL20_CCR6	CCL20			CCR6			6.25624e-08	5.28585	0	0	TRUE	0.0975725	4.84604	1.89	1.11199	0.656572	0.911335	0.148479	1.43559

## Sheet: SpatialCorr
one-sided, non-adjusted	Ligand0	Ligand1	Ligand2	Receptor0	Receptor1	Receptor2	SpatialCorr_pvalues
EFNA5_EPHB2	EFNA5			EPHB2			0.740741
EFNB1_EPHA4	EFNB1			EPHA4			0.25641
EFNB1_EPHB2	EFNB1			EPHB2			0.47619
EFNB1_EPHB3	EFNB1			EPHB3			0.487805
EFNA5_EPHA5	EFNA5			EPHA5			0.526316
EFNB1_EPHB4	EFNB1			EPHB4			0.952381
EFNB2_EPHB2	EFNB2			EPHB2			0.689655
EFNB2_EPHB3	EFNB2			EPHB3			0.769231
EFNB2_EPHB4	EFNB2			EPHB4			1
EFNB3_EPHA4	EFNB3			EPHA4			1
EFNB3_EPHB2	EFNB3			EPHB2			0.769231
EFNB2_EPHA4	EFNB2			EPHA4			0.740741
EFNB3_EPHB3	EFNB3			EPHB3			0.555556
EFNA5_EPHA4	EFNA5			EPHA4			0.224719
EFNA5_EPHA2	EFNA5			EPHA2			0.322581
EFNA3_EPHA2	EFNA3			EPHA2			1
EFNA3_EPHA3	EFNA3			EPHA3			0.769231
EFNA3_EPHA4	EFNA3			EPHA4			0.285714
EFNA3_EPHA5	EFNA3			EPHA5			0.0796813
EFNA5_EPHA3	EFNA5			EPHA3			0.1
EFNA4_EPHA2	EFNA4			EPHA2			0.350877
EFNA4_EPHA3	EFNA4			EPHA3			0.8
EFNA4_EPHA4	EFNA4			EPHA4			0.5
EFNA4_EPHA5	EFNA4			EPHA5			0.869565
EFNB3_EPHB4	EFNB3			EPHB4			0.298507
ESAM_ESAM	ESAM			ESAM			1
F11R_F11R	F11R			F11R			1
F11R_JAM2	F11R			JAM2			0.540541
F11R_JAM3	F11R			JAM3			0.416667
JAM2_F11R	JAM2			F11R			0.625
JAM2_JAM2	JAM2			JAM2			1
JAM3_F11R	JAM3			F11R			0.344828
JAM3_JAM2	JAM3			JAM2			0.19802
JAM2_JAM3	JAM2			JAM3			0.168067
JAM3_JAM3	JAM3			JAM3			1
L1CAM_ITGA4_ITGB7	L1CAM			ITGA4			0.4
L1CAM_L1CAM	L1CAM			L1CAM			1
LCK_CD8A_CD8B1	LCK			CD8A	CD8B		1
MADCAM1_ITGA4_ITGB7	MADCAM1			ITGA4			0.0657895
HLA-A_CD8A	HLA-A			CD8A			0.0716846
HLA-B_CD8A	HLA-B			CD8A			0.740741
L1CAM_ITGAV_ITGB3	L1CAM			ITGAV	ITGB3		0.322581
EFNB3_EPHB6	EFNB3			EPHB6			0.952381
JAM1_ITGAL_ITGB2	F11R			ITGAL	ITGB2		0.606061
JAM2_ITGAV_ITGB1	JAM2			ITGAV	ITGB1		0.377358
GP1BA_ITGAM_ITGB2	GP1BA			ITGAM	ITGB2		0.769231
ICAM1_ITGAX_ITGB2	ICAM1			ITGAX	ITGB2		0.0738007
ICAM1_ITGAL_ITGB2	ICAM1			ITGAL	ITGB2		0.215054
ICAM1_ITGAM_ITGB2	ICAM1			ITGAM	ITGB2		0.714286
ICAM1_ITGAL	ICAM1			ITGAL			0.19802
JAM3_ITGAM_ITGB2	JAM3			ITGAM	ITGB2		0.952381
ICAM1_SPN	ICAM1			SPN			0.869565
ITGB2_CD226	ITGB2			CD226			0.235294
ITGB2_ICAM1	ITGB2			ICAM1			0.357143
JAM2_ITGA3_ITGB1	JAM2			ITGA3	ITGB1		0.108696
HLA-C_CD8A	HLA-C			CD8A			0.5
PTPRC_MRC1	PTPRC			MRC1			0.540541
CD46_JAG1	CD46			JAG1			0.253165
CD6_ALCAM	CD6			ALCAM			0.00514801
CD80_CD274	CD80			CD274			0.114286
CD80_CD28	CD80			CD28			0.909091
CD80_CTLA4	CD80			CTLA4			0.0952381
PTPRC_CD22	PTPRC			CD22			0.0322061
CD86_CD28	CD86			CD28			0.127389
CD96_PVR	CD96			PVR			0.869565
CD99_PILRA	CD99			PILRA			0.645161
CD99_CD99	CD99			CD99			1
CD99_CD99L2	CD99			CD99L2			0.740741
CD86_CTLA4	CD86			CTLA4			1
CDH2_CDH2	CDH2			CDH2			1
CD40LG_CD40	CD40LG			CD40			0.8
ALCAM_CD6	ALCAM			CD6			0.00828844
ANXA1_FPR2_LXA4	ANXA1			FPR2	FPR3		0.869565
APP_CD74	APP			CD74			0.058651
CADM1_CADM1	CADM1			CADM1			1
CADM3_CADM3	CADM3			CADM3			1
CD22_PTPRC	CD22			PTPRC			0.0477327
FCER2A_ITGAM_ITGB2	FCER2			ITGAM	ITGB2		1
FCER2A_ITGAX_ITGB2	FCER2			ITGAX	ITGB2		1
FCER2A_ITGAV_ITGB3	FCER2			ITGAV	ITGB3		0.0724638
FCER2A_CR2	FCER2			CR2			0.909091
CD34_SELP	CD34			SELP			0.952381
ENTPD1_ADORA1	ENTPD1			ADORA1			0.833333
CD226_PVR	CD226			PVR			0.909091
CDH1_CDH1	CDH1			CDH1			1
CDH1_ITGAE_ITGB7	CDH1			ITGAE			0.454545
CSPG4_ITGA2_ITGB1	CSPG4			ITGA3	ITGB1		0.0588235
EFNA1_EPHA3	EFNA1			EPHA3			0.11236
EFNA1_EPHA4	EFNA1			EPHA4			0.0353357
EFNA1_EPHA5	EFNA1			EPHA5			0.307692
EFNA1_EPHA2	EFNA1			EPHA2			0.740741
CDH1_ITGA1_ITGB1	CDH1			ITGA2	ITGB1		0.952381
CDH1_KLRG1	CDH1			KLRG1			0.185185
CDH5_CDH5	CDH5			CDH5			1
CD209_CEACAM1	CD209			CEACAM1			0.28169
SELE_CEACAM1	SELE			CEACAM1			0.952381
CLDN11_CLDN11	CLDN11			CLDN11			1
CLEC2B_KLRB1	CLEC2B			KLRB1			0.909091
CLEC2C_KLRB1	CD69			KLRB1			1
NFASC_CNTN1_CNTNAP1	NFASC			CNTN1	CNTNAP1		0.952381
CLEC2D_KLRB1	CLEC2D			KLRB1			0.952381
HLA-E_CD8A	HLA-E			CD8A			0.0692042
ITGA4_ITGB7_VCAM1	ITGA4			VCAM1			0.408163
HLA-G_CD8A	HLA-G			CD8A			0.8
NRXN2_NLGN2	NRXN2			NLGN2			0.0411523
NRXN2_NLGN3	NRXN2			NLGN3			0.31746
NRXN3_NLGN1	NRXN3			NLGN1			0.298507
NRXN3_NLGN2	NRXN3			NLGN2			0.166667
NRXN3_NLGN3	NRXN3			NLGN3			0.8
OCLN_OCLN	OCLN			OCLN			1
CD274_PDCD1	CD274			PDCD1			0.769231
NRXN2_NLGN1	NRXN2			NLGN1			0.625
PDCD1LG2_PDCD1	PDCD1LG2			PDCD1			0.13245
PTPRM_PTPRM	PTPRM			PTPRM			1
PVR_CD226	PVR			CD226			0.8
PVR_TIGIT	PVR			TIGIT			0.289855
SELE_CD44	SELE			CD44			0.689655
SELE_GLG1	SELE			GLG1			0.714286
SELL_CD34	SELL			CD34			1
SELL_PODXL	SELL			PODXL			1
PECAM1_PECAM1	PECAM1			PECAM1			1
DLL3_NOTCH2	DLL3			NOTCH2			1
DLL3_NOTCH3	DLL3			NOTCH3			1
DLL3_NOTCH4	DLL3			NOTCH4			0.588235
DLL4_NOTCH1	DLL4			NOTCH1			0.196078
DLL4_NOTCH2	DLL4			NOTCH2			0.909091
DLL4_NOTCH3	DLL4			NOTCH3			0.833333
DLL4_NOTCH4	DLL4			NOTCH4			0.08
JAG1_NOTCH1	JAG1			NOTCH1			1
JAG1_NOTCH3	JAG1			NOTCH3			0.952381
JAG1_NOTCH4	JAG1			NOTCH4			0.909091
JAG2_NOTCH1	JAG2			NOTCH1			0.952381
JAG2_NOTCH2	JAG2			NOTCH2			0.952381
JAG2_NOTCH3	JAG2			NOTCH3			0.714286
JAG2_NOTCH4	JAG2			NOTCH4			0.060241
DLL1_NOTCH2	DLL1			NOTCH2			0.0634921
JAG1_NOTCH2	JAG1			NOTCH2			0.181818
DLL3_NOTCH1	DLL3			NOTCH1			0.392157
SELL_MADCAM1	SELL			MADCAM1			0.909091
SELPLG_SELL	SELPLG			SELL			1
SEMA6D_PLXNA1	SEMA6D			PLXNA1			0.833333
SEMA6A_PLXNA2	SEMA6A			PLXNA2			1
SEMA6B_PLXNA2	SEMA6B			PLXNA2			0.526316
SEMA6A_PLXNA4	SEMA6A			PLXNA4			0.357143
SEMA6B_PLXNA4	SEMA6B			PLXNA4			0.425532
SEMA7A_ITGB1_ITGA1	SEMA7A			ITGB1	ITGA1		0.169492
SEMA7A_PLXNC1	SEMA7A			PLXNC1			0.210526
SEMA6D_PLXNA1_TREM2	SEMA6D			PLXNA1	TREM2	TYROBP	0.833333
SIGLEC1_SPN	SIGLEC1			SPN			0.0496278
THY1_ITGAX_ITGB2	THY1			ITGAX	ITGB2		0.740741
THY1_ITGAV_ITGB3	THY1			ITGAV	ITGB3		0.19802
TIGIT_PVR	TIGIT			PVR			0.21978
ITGA4_ITGB1_VCAM1	ITGA4	ITGB1		VCAM1			0.21978
ITGA9_ITGB1_VCAM1	ITGA9	ITGB1		VCAM1			0.37037
HLA-F_CD8A	HLA-F			CD8A			0.909091
THY1_ITGAM_ITGB2	THY1			ITGAM	ITGB2		0.833333
SELPLG_SELE	SELPLG			SELE			0.0793651
SEMA6D_PLXNA1_KDR	SEMA6D			PLXNA1	KDR		0.384615
SELPLG_SELP	SELPLG			SELP			0.952381
SEMA4A_NRP1_PLXNA1	SEMA4A			NRP1	PLXNA1		0.0461894
SEMA4A_NRP1_PLXNA2	SEMA4A			NRP1	PLXNA2		0.206186
SEMA4A_NRP1_PLXNA3	SEMA4A			NRP1	PLXNA3		0.172414
SEMA4A_NRP1_PLXNA4	SEMA4A			NRP1	PLXNA4		0.224719
SEMA4A_PLXNB1	SEMA4A			PLXNB1			0.512821
SEMA4A_PLXNB2	SEMA4A			PLXNB2			0.571429
SEMA4C_PLXNB2	SEMA4C			PLXNB2			0.714286
SEMA4G_PLXNB2	SEMA4G			PLXNB2			1
SEMA4D_CD72	SEMA4D			CD72			1
SEMA5A_PLXNA1	SEMA5A			PLXNA1			0.454545
SEMA5A_PLXNA3	SEMA5A			PLXNA3			0.869565
SEMA4D_PLXNB2	SEMA4D			PLXNB2			0.0560224
DLL1_NOTCH4	DLL1			NOTCH4			0.263158
SEMA4D_PLXNB1	SEMA4D			PLXNB1			0.606061
DLL1_NOTCH1	DLL1			NOTCH1			0.740741
HLA-E_KLRC1	HLA-E			KLRC1			0.00974659
HLA-E_KLRC2	HLA-E			KLRC2			0.909091
HLA-F_LILRB1	HLA-F			LILRB1			0.377358
HLA-E_CD94:NKG2A	HLA-E			KLRD1	KLRC1		0.0921659
HLA-E_CD94:NKG2C	HLA-E			KLRD1	KLRC2		0.526316
HLA-E_CD94:NKG2E	HLA-E			KLRD1	KLRC3		0.0414938
HLA-DPA1_CD4	HLA-DPA1			CD4			0.740741
HLA-G_LILRB2	HLA-G			LILRB2			0.384615
HLA-A_CD8B	HLA-A			CD8B			0.15748
DLL1_NOTCH3	DLL1			NOTCH3			0.0478469
HLA-B_CD8B	HLA-B			CD8B			0.833333
HLA-C_CD8B	HLA-C			CD8B			1
HLA-E_CD8B	HLA-E			CD8B			0.333333
HLA-F_CD8B	HLA-F			CD8B			1
HLA-G_CD8B	HLA-G			CD8B			0.625
HLA-G_LILRB1	HLA-G			LILRB1			0.0735294
HLA-DPB1_CD4	HLA-DPB1			CD4			0.444444
HLA-DMA_CD4	HLA-DMA			CD4			0.606061
NEGR1_NEGR1	NEGR1			NEGR1			1
HLA-DQA1_CD4	HLA-DQA1			CD4			0.740741
NCAM1_L1CAM	NCAM1			L1CAM			0.666667
HLA-DOA_CD4	HLA-DOA			CD4			1
HLA-DMB_CD4	HLA-DMB			CD4			0.952381
HLA-DOB_CD4	HLA-DOB			CD4			0.555556
HLA-DQB1_CD4	HLA-DQB1			CD4			1
HLA-DRA_CD4	HLA-DRA			CD4			0.0884956
HLA-DQA2_CD4	HLA-DQA2			CD4			0.769231
HLA-DRB1_CD4	HLA-DRB1			CD4			0.645161
HLA-DRB5_CD4	HLA-DRB5			CD4			0.0806452
MPZ_MPZL1	MPZ			MPZL1			0.869565
MPZ_MPZ	MPZ			MPZ			1
MPZL1_MPZL1	MPZL1			MPZL1			1
NCAM1_FGFR1	NCAM1			FGFR1			0.689655
NCAM1_NCAM1	NCAM1			NCAM1			1
COL4A4_ITGA9_ITGB1	COL4A4			ITGA9	ITGB1		0.425532
COL6A1_ITGA9_ITGB1	COL6A1			ITGA9	ITGB1		0.240964
COL6A2_ITGA9_ITGB1	COL6A2			ITGA9	ITGB1		0.377358
COL4A3_ITGA9_ITGB1	COL4A3			ITGA9	ITGB1		0.769231
COL6A3_ITGA9_ITGB1	COL6A3			ITGA9	ITGB1		0.540541
COL4A5_ITGA9_ITGB1	COL4A5			ITGA9	ITGB1		0.350877
LAMA4_ITGA9_ITGB1	LAMA4			ITGA9	ITGB1		0.384615
COL9A2_ITGA9_ITGB1	COL9A2			ITGA9	ITGB1		0.645161
COL9A3_ITGA9_ITGB1	COL9A3			ITGA9	ITGB1		0.645161
LAMA2_ITGA9_ITGB1	LAMA2			ITGA9	ITGB1		0.8
LAMA3_ITGA9_ITGB1	LAMA3			ITGA9	ITGB1		0.465116
LAMA5_ITGA9_ITGB1	LAMA5			ITGA9	ITGB1		0.136054
LAMB1_ITGA9_ITGB1	LAMB1			ITGA9	ITGB1		0.47619
LAMB2_ITGA9_ITGB1	LAMB2			ITGA9	ITGB1		0.37037
LAMC1_ITGA9_ITGB1	LAMC1			ITGA9	ITGB1		0.645161
COL4A2_ITGA9_ITGB1	COL4A2			ITGA9	ITGB1		0.344828
LAMB3_ITGA9_ITGB1	LAMB3			ITGA9	ITGB1		0.357143
COL9A1_ITGA9_ITGB1	COL9A1			ITGA9	ITGB1		0.434783
COL4A1_ITGA9_ITGB1	COL4A1			ITGA9	ITGB1		0.243902
LAMB3_ITGA7_ITGB1	LAMB3			ITGA7	ITGB1		0.625
COL1A2_ITGA9_ITGB1	COL1A2			ITGA9	ITGB1		0.666667
LAMC2_ITGA9_ITGB1	LAMC2			ITGA9	ITGB1		0.31746
LAMA2_ITGA7_ITGB1	LAMA2			ITGA7	ITGB1		0.952381
LAMA3_ITGA7_ITGB1	LAMA3			ITGA7	ITGB1		0.37037
LAMA4_ITGA7_ITGB1	LAMA4			ITGA7	ITGB1		0.512821
LAMA5_ITGA7_ITGB1	LAMA5			ITGA7	ITGB1		0.206186
LAMB1_ITGA7_ITGB1	LAMB1			ITGA7	ITGB1		0.833333
LAMB2_ITGA7_ITGB1	LAMB2			ITGA7	ITGB1		0.909091
LAMC1_ITGA7_ITGB1	LAMC1			ITGA7	ITGB1		0.952381
LAMC2_ITGA7_ITGB1	LAMC2			ITGA7	ITGB1		0.416667
LAMC3_ITGA7_ITGB1	LAMC3			ITGA7	ITGB1		0.338983
TNC_ITGA8_ITGB1	TNC			ITGA8	ITGB1		0.512821
TNXB_ITGA8_ITGB1	TNXB			ITGA8	ITGB1		0.833333
NPNT1_ITGA8_ITGB1	NPNT	FRAS1		ITGA8	ITGB1		0.327869
NPNT2_ITGA8_ITGB1	NPNT	FRAS1	FREM2	ITGA8	ITGB1		0.121212
TNC_ITGA9_ITGB1	TNC			ITGA9	ITGB1		0.487805
TNXB_ITGA9_ITGB1	TNXB			ITGA9	ITGB1		0.645161
COL1A1_ITGA9_ITGB1	COL1A1			ITGA9	ITGB1		0.666667
LAMC3_ITGA9_ITGB1	LAMC3			ITGA9	ITGB1		0.540541
COL1A2_ITGA10_ITGB1	COL1A2			ITGA10	ITGB1		0.0423729
COL9A1_ITGA11_ITGB1	COL9A1			ITGA11	ITGB1		0.0240096
COL9A2_ITGA11_ITGB1	COL9A2			ITGA11	ITGB1		0.078125
COL9A3_ITGA11_ITGB1	COL9A3			ITGA11	ITGB1		0.134228
FN1_ITGAV_ITGB1	FN1			ITGAV	ITGB1		0.526316
FN1_ITGA4_ITGB7	FN1			ITGA4			0.151515
FN1_ITGAV_ITGB3	FN1			ITGAV	ITGB3		0.172414
VWF_ITGAV_ITGB3	VWF			ITGAV	ITGB3		0.0699301
TNC_ITGAV_ITGB3	TNC			ITGAV	ITGB3		0.344828
TNXB_ITGAV_ITGB3	TNXB			ITGAV	ITGB3		0.0671141
THBS1_ITGAV_ITGB3	THBS1			ITGAV	ITGB3		0.00267165
THBS2_ITGAV_ITGB3	THBS2			ITGAV	ITGB3		0.186916
THBS3_ITGAV_ITGB3	THBS3			ITGAV	ITGB3		0.206186
THBS4_ITGAV_ITGB3	THBS4			ITGAV	ITGB3		0.181818
COMP_ITGAV_ITGB3	COMP			ITGAV	ITGB3		0.222222
LAMC3_ITGA6_ITGB1	LAMC3			ITGA6	ITGB1		0.444444
COL6A3_ITGA11_ITGB1	COL6A3			ITGA11	ITGB1		0.0410678
COL6A2_ITGA11_ITGB1	COL6A2			ITGA11	ITGB1		0.0729927
COL6A1_ITGA11_ITGB1	COL6A1			ITGA11	ITGB1		0.118343
COL4A1_ITGA10_ITGB1	COL4A1			ITGA10	ITGB1		0.0511509
COL4A2_ITGA10_ITGB1	COL4A2			ITGA10	ITGB1		0.454545
COL4A3_ITGA10_ITGB1	COL4A3			ITGA10	ITGB1		0.183486
COL4A4_ITGA10_ITGB1	COL4A4			ITGA10	ITGB1		0.15625
COL4A5_ITGA10_ITGB1	COL4A5			ITGA10	ITGB1		0.0118064
COL6A1_ITGA10_ITGB1	COL6A1			ITGA10	ITGB1		0.00719166
COL6A2_ITGA10_ITGB1	COL6A2			ITGA10	ITGB1		0.114943
COL6A3_ITGA10_ITGB1	COL6A3			ITGA10	ITGB1		0.0156617
COL9A1_ITGA10_ITGB1	COL9A1			ITGA10	ITGB1		0.0452489
COL9A2_ITGA10_ITGB1	COL9A2			ITGA10	ITGB1		0.0593472
COL9A3_ITGA10_ITGB1	COL9A3			ITGA10	ITGB1		0.227273
COL1A1_ITGA11_ITGB1	COL1A1			ITGA11	ITGB1		0.666667
COL4A1_ITGA11_ITGB1	COL4A1			ITGA11	ITGB1		0.15873
COL4A2_ITGA11_ITGB1	COL4A2			ITGA11	ITGB1		0.227273
COL4A3_ITGA11_ITGB1	COL4A3			ITGA11	ITGB1		0.25974
COL4A4_ITGA11_ITGB1	COL4A4			ITGA11	ITGB1		0.116959
COL4A5_ITGA11_ITGB1	COL4A5			ITGA11	ITGB1		0.0775194
COL1A1_ITGA10_ITGB1	COL1A1			ITGA10	ITGB1		0.111111
LAMC2_ITGA6_ITGB1	LAMC2			ITGA6	ITGB1		0.37037
LAMB3_ITGA6_ITGB1	LAMB3			ITGA6	ITGB1		0.571429
COL6A2_ITGA2_ITGB1	COL6A2			ITGA2	ITGB1		0.434783
COL6A3_ITGA2_ITGB1	COL6A3			ITGA2	ITGB1		0.769231
COL9A1_ITGA2_ITGB1	COL9A1			ITGA2	ITGB1		0.588235
COL9A2_ITGA2_ITGB1	COL9A2			ITGA2	ITGB1		0.08
COL9A3_ITGA2_ITGB1	COL9A3			ITGA2	ITGB1		0.769231
FN1_ITGA3_ITGB1	FN1			ITGA3	ITGB1		0.465116
FN1_ITGA4_ITGB1	FN1			ITGA4	ITGB1		0.208333
FN1_ITGA5_ITGB1	FN1			ITGA5	ITGB1		0.363636
COL6A1_ITGA2_ITGB1	COL6A1			ITGA2	ITGB1		0.208333
FN1_ITGA8_ITGB1	FN1			ITGA8	ITGB1		0.689655
LAMA2_ITGA1_ITGB1	LAMA2			ITGA1	ITGB1		0.909091
LAMA3_ITGA1_ITGB1	LAMA3			ITGA1	ITGB1		0.253165
LAMA4_ITGA1_ITGB1	LAMA4			ITGA1	ITGB1		0.689655
LAMA5_ITGA1_ITGB1	LAMA5			ITGA1	ITGB1		0.0952381
LAMB1_ITGA1_ITGB1	LAMB1			ITGA1	ITGB1		0.25
LAMB2_ITGA1_ITGB1	LAMB2			ITGA1	ITGB1		0.689655
LAMB3_ITGA1_ITGB1	LAMB3			ITGA1	ITGB1		0.181818
LAMC1_ITGA1_ITGB1	LAMC1			ITGA1	ITGB1		0.246914
LAMC2_ITGA1_ITGB1	LAMC2			ITGA1	ITGB1		0.384615
LAMC3_ITGA1_ITGB1	LAMC3			ITGA1	ITGB1		0.357143
FN1_ITGA2B_ITGB3	FN1			ITGB3			0.31746
COL4A5_ITGA2_ITGB1	COL4A5			ITGA2	ITGB1		0.645161
COL4A4_ITGA2_ITGB1	COL4A4			ITGA2	ITGB1		0.266667
COL1A1_ITGA1_ITGB1	COL1A1			ITGA1	ITGB1		0.606061
COL1A2_ITGA1_ITGB1	COL1A2			ITGA1	ITGB1		0.444444
COL4A1_ITGA1_ITGB1	COL4A1			ITGA1	ITGB1		0.416667
COL4A2_ITGA1_ITGB1	COL4A2			ITGA1	ITGB1		0.25641
COL4A3_ITGA1_ITGB1	COL4A3			ITGA1	ITGB1		0.338983
COL4A4_ITGA1_ITGB1	COL4A4			ITGA1	ITGB1		0.425532
COL4A5_ITGA1_ITGB1	COL4A5			ITGA1	ITGB1		0.8
COL6A1_ITGA1_ITGB1	COL6A1			ITGA1	ITGB1		0.357143
COL6A2_ITGA1_ITGB1	COL6A2			ITGA1	ITGB1		0.47619
COL6A3_ITGA1_ITGB1	COL6A3			ITGA1	ITGB1		0.645161
COL9A1_ITGA1_ITGB1	COL9A1			ITGA1	ITGB1		0.196078
COL9A2_ITGA1_ITGB1	COL9A2			ITGA1	ITGB1		0.16129
COL9A3_ITGA1_ITGB1	COL9A3			ITGA1	ITGB1		0.104712
COL1A1_ITGA2_ITGB1	COL1A1			ITGA2	ITGB1		1
COL1A2_ITGA2_ITGB1	COL1A2			ITGA2	ITGB1		0.952381
COL4A1_ITGA2_ITGB1	COL4A1			ITGA2	ITGB1		0.176991
COL4A2_ITGA2_ITGB1	COL4A2			ITGA2	ITGB1		0.714286
COL4A3_ITGA2_ITGB1	COL4A3			ITGA2	ITGB1		0.769231
LAMC1_ITGA6_ITGB1	LAMC1			ITGA6	ITGB1		0.392157
LAMA2_ITGA2_ITGB1	LAMA2			ITGA2	ITGB1		0.869565
LAMA4_ITGA2_ITGB1	LAMA4			ITGA2	ITGB1		0.444444
COL4A1_ITGA3_ITGB1	COL4A1			ITGA3	ITGB1		0.240964
COL4A2_ITGA3_ITGB1	COL4A2			ITGA3	ITGB1		0.327869
COL4A3_ITGA3_ITGB1	COL4A3			ITGA3	ITGB1		0.571429
COL4A4_ITGA3_ITGB1	COL4A4			ITGA3	ITGB1		0.103093
COL4A5_ITGA3_ITGB1	COL4A5			ITGA3	ITGB1		0.113636
COL6A1_ITGA3_ITGB1	COL6A1			ITGA3	ITGB1		0.0419287
COL6A2_ITGA3_ITGB1	COL6A2			ITGA3	ITGB1		0.166667
COL6A3_ITGA3_ITGB1	COL6A3			ITGA3	ITGB1		0.11236
COL1A2_ITGA3_ITGB1	COL1A2			ITGA3	ITGB1		0.327869
COL9A1_ITGA3_ITGB1	COL9A1			ITGA3	ITGB1		0.112994
COL9A2_ITGA3_ITGB1	COL9A2			ITGA3	ITGB1		0.0873362
COL9A3_ITGA3_ITGB1	COL9A3			ITGA3	ITGB1		0.141844
LAMA2_ITGA6_ITGB1	LAMA2			ITGA6	ITGB1		0.833333
LAMA3_ITGA6_ITGB1	LAMA3			ITGA6	ITGB1		0.571429
LAMA4_ITGA6_ITGB1	LAMA4			ITGA6	ITGB1		0.512821
LAMA5_ITGA6_ITGB1	LAMA5			ITGA6	ITGB1		0.0729927
LAMB1_ITGA6_ITGB1	LAMB1			ITGA6	ITGB1		0.606061
LAMB2_ITGA6_ITGB1	LAMB2			ITGA6	ITGB1		0.909091
COL1A1_ITGA3_ITGB1	COL1A1			ITGA3	ITGB1		0.136986
COMP_ITGA3_ITGB1	COMP			ITGA3	ITGB1		0.102041
THBS4_ITGA3_ITGB1	THBS4			ITGA3	ITGB1		0.148148
LAMA5_ITGA2_ITGB1	LAMA5			ITGA2	ITGB1		0.00851064
LAMB1_ITGA2_ITGB1	LAMB1			ITGA2	ITGB1		0.645161
LAMB2_ITGA2_ITGB1	LAMB2			ITGA2	ITGB1		0.408163
LAMB3_ITGA2_ITGB1	LAMB3			ITGA2	ITGB1		1
LAMC1_ITGA2_ITGB1	LAMC1			ITGA2	ITGB1		0.833333
LAMC2_ITGA2_ITGB1	LAMC2			ITGA2	ITGB1		0.338983
LAMC3_ITGA2_ITGB1	LAMC3			ITGA2	ITGB1		0.666667
LAMA2_ITGA3_ITGB1	LAMA2			ITGA3	ITGB1		0.235294
LAMA3_ITGA3_ITGB1	LAMA3			ITGA3	ITGB1		0.155039
LAMA4_ITGA3_ITGB1	LAMA4			ITGA3	ITGB1		0.0692042
LAMA5_ITGA3_ITGB1	LAMA5			ITGA3	ITGB1		0.00630318
LAMB1_ITGA3_ITGB1	LAMB1			ITGA3	ITGB1		0.0623053
LAMB2_ITGA3_ITGB1	LAMB2			ITGA3	ITGB1		0.11976
LAMB3_ITGA3_ITGB1	LAMB3			ITGA3	ITGB1		0.232558
LAMC1_ITGA3_ITGB1	LAMC1			ITGA3	ITGB1		0.1
LAMC2_ITGA3_ITGB1	LAMC2			ITGA3	ITGB1		0.0617284
LAMC3_ITGA3_ITGB1	LAMC3			ITGA3	ITGB1		0.0862069
THBS1_ITGA3_ITGB1	THBS1			ITGA3	ITGB1		0.0386847
THBS2_ITGA3_ITGB1	THBS2			ITGA3	ITGB1		0.25
THBS3_ITGA3_ITGB1	THBS3			ITGA3	ITGB1		0.416667
LAMA3_ITGA2_ITGB1	LAMA3			ITGA2	ITGB1		0.240964
COL1A2_ITGA11_ITGB1	COL1A2			ITGA11	ITGB1		0.0952381
TNC_ITGA2B_ITGB3	TNC			ITGB3			0.952381
COMP_SDC4	COMP			SDC4			0.0311526
LAMA2_SV2A	LAMA2			SV2A			0.333333
LAMA3_SV2A	LAMA3			SV2A			0.909091
LAMA4_SV2A	LAMA4			SV2A			0.338983
LAMA5_SV2A	LAMA5			SV2A			0.186916
LAMB1_SV2A	LAMB1			SV2A			0.108108
LAMB2_SV2A	LAMB2			SV2A			0.285714
LAMB3_SV2A	LAMB3			SV2A			0.377358
LAMC1_SV2A	LAMC1			SV2A			0.740741
THBS4_SDC4	THBS4			SDC4			0.0544959
LAMC2_SV2A	LAMC2			SV2A			1
LAMA2_SV2B	LAMA2			SV2B			0.5
LAMA3_SV2B	LAMA3			SV2B			0.909091
LAMA4_SV2B	LAMA4			SV2B			0.540541
LAMA5_SV2B	LAMA5			SV2B			0.571429
LAMB1_SV2B	LAMB1			SV2B			0.425532
LAMB2_SV2B	LAMB2			SV2B			0.689655
LAMB3_SV2B	LAMB3			SV2B			0.8
LAMC1_SV2B	LAMC1			SV2B			0.740741
LAMC2_SV2B	LAMC2			SV2B			0.909091
LAMC3_SV2A	LAMC3			SV2A			0.0104384
THBS3_SDC4	THBS3			SDC4			0.909091
THBS2_SDC4	THBS2			SDC4			0.10582
THBS1_SDC4	THBS1			SDC4			0.0109709
COMP_SDC1	COMP			SDC1			0.833333
COL1A1_SDC4	COL1A1			SDC4			0.00638162
COL1A2_SDC4	COL1A2			SDC4			0.37037
COL4A1_SDC4	COL4A1			SDC4			0.30303
COL4A2_SDC4	COL4A2			SDC4			0.833333
COL4A3_SDC4	COL4A3			SDC4			0.444444
COL4A4_SDC4	COL4A4			SDC4			0.0537634
COL4A5_SDC4	COL4A5			SDC4			1
COL6A1_SDC4	COL6A1			SDC4			0.0913242
COL6A2_SDC4	COL6A2			SDC4			0.25
COL6A3_SDC4	COL6A3			SDC4			0.127389
COL9A1_SDC4	COL9A1			SDC4			0.25974
COL9A2_SDC4	COL9A2			SDC4			0.277778
COL9A3_SDC4	COL9A3			SDC4			0.909091
FN1_SDC4	FN1			SDC4			0.740741
TNC_SDC4	TNC			SDC4			0.909091
TNXB_SDC4	TNXB			SDC4			0.190476
LAMC3_SV2B	LAMC3			SV2B			0.10582
THBS1_CD47	THBS1			CD47			0.526316
THBS2_CD47	THBS2			CD47			0.740741
THBS3_CD47	THBS3			CD47			0.625
THBS4_CD47	THBS4			CD47			0.952381
COMP_CD47	COMP			CD47			0.833333
AGRN_DAG1	AGRN			DAG1			0.769231
HSPG2_DAG1	HSPG2			DAG1			0.487805
LAMA2_DAG1	LAMA2			DAG1			0.909091
LAMA3_DAG1	LAMA3			DAG1			0.204082
LAMA4_DAG1	LAMA4			DAG1			0.606061
LAMA5_DAG1	LAMA5			DAG1			0.0510204
LAMB1_DAG1	LAMB1			DAG1			0.350877
LAMB2_DAG1	LAMB2			DAG1			0.714286
LAMB3_DAG1	LAMB3			DAG1			0.909091
LAMC1_DAG1	LAMC1			DAG1			0.740741
LAMC2_DAG1	LAMC2			DAG1			0.869565
LAMC3_DAG1	LAMC3			DAG1			0.869565
VWF_ITGA2B_ITGB3	VWF			ITGB3			0.0259403
THBS4_SDC1	THBS4			SDC1			0.8
THBS1_CD36	THBS1			CD36			0.5
THBS2_CD36	THBS2			CD36			0.30303
THBS3_CD36	THBS3			CD36			0.113636
THBS4_CD36	THBS4			CD36			0.47619
COMP_CD36	COMP			CD36			1
VWF_GP1BA_GP1BB_GP5_GP9	VWF			GP1BA	GP5		0.0331675
THBS3_SDC1	THBS3			SDC1			0.833333
LAMA2_ITGA6_ITGB4	LAMA2			ITGA6	ITGB4		0.645161
THBS1_SDC1	THBS1			SDC1			1
COL4A1_ITGAV_ITGB8	COL4A1			ITGAV	ITGB8		0.588235
COL4A2_ITGAV_ITGB8	COL4A2			ITGAV	ITGB8		0.240964
COL4A3_ITGAV_ITGB8	COL4A3			ITGAV	ITGB8		0.555556
COL4A4_ITGAV_ITGB8	COL4A4			ITGAV	ITGB8		0.045045
COL4A5_ITGAV_ITGB8	COL4A5			ITGAV	ITGB8		0.145985
COL6A1_ITGAV_ITGB8	COL6A1			ITGAV	ITGB8		0.5
COL6A2_ITGAV_ITGB8	COL6A2			ITGAV	ITGB8		0.625
COL6A3_ITGAV_ITGB8	COL6A3			ITGAV	ITGB8		0.0754717
COL9A2_ITGAV_ITGB8	COL9A2			ITGAV	ITGB8		0.0257069
COL9A3_ITGAV_ITGB8	COL9A3			ITGAV	ITGB8		0.0147929
LAMA3_ITGA6_ITGB4	LAMA3			ITGA6	ITGB4		0.909091
LAMA4_ITGA6_ITGB4	LAMA4			ITGA6	ITGB4		0.5
LAMA5_ITGA6_ITGB4	LAMA5			ITGA6	ITGB4		0.714286
LAMB1_ITGA6_ITGB4	LAMB1			ITGA6	ITGB4		0.769231
LAMB2_ITGA6_ITGB4	LAMB2			ITGA6	ITGB4		0.833333
LAMB3_ITGA6_ITGB4	LAMB3			ITGA6	ITGB4		0.740741
LAMC1_ITGA6_ITGB4	LAMC1			ITGA6	ITGB4		1
COL9A1_ITGAV_ITGB8	COL9A1			ITGAV	ITGB8		0.0380228
COL1A2_ITGAV_ITGB8	COL1A2			ITGAV	ITGB8		0.571429
LAMC3_ITGAV_ITGB8	LAMC3			ITGAV	ITGB8		0.5
LAMC2_ITGAV_ITGB8	LAMC2			ITGAV	ITGB8		0.454545
THBS2_SDC1	THBS2			SDC1			0.645161
TNXB_ITGA2B_ITGB3	TNXB			ITGB3			0.909091
TNC_ITGAV_ITGB6	TNC			ITGAV	ITGB6		0.178571
TNXB_ITGAV_ITGB6	TNXB			ITGAV	ITGB6		0.0300752
FN1_ITGAV_ITGB6	FN1			ITGAV	ITGB6		0.350877
FN1_ITGAV_ITGB8	FN1			ITGAV	ITGB8		0.5
LAMA2_ITGAV_ITGB8	LAMA2			ITGAV	ITGB8		0.740741
LAMA3_ITGAV_ITGB8	LAMA3			ITGAV	ITGB8		0.606061
LAMA4_ITGAV_ITGB8	LAMA4			ITGAV	ITGB8		0.512821
LAMA5_ITGAV_ITGB8	LAMA5			ITGAV	ITGB8		0.434783
LAMB1_ITGAV_ITGB8	LAMB1			ITGAV	ITGB8		0.666667
LAMB2_ITGAV_ITGB8	LAMB2			ITGAV	ITGB8		0.232558
LAMB3_ITGAV_ITGB8	LAMB3			ITGAV	ITGB8		0.588235
LAMC1_ITGAV_ITGB8	LAMC1			ITGAV	ITGB8		0.18018
LAMC2_ITGA6_ITGB4	LAMC2			ITGA6	ITGB4		0.714286
LAMC3_ITGA6_ITGB4	LAMC3			ITGA6	ITGB4		0.425532
COL1A1_ITGAV_ITGB8	COL1A1			ITGAV	ITGB8		0.0019
COL1A1_CD44	COL1A1			CD44			0.0372439
LAMC3_CD44	LAMC3			CD44			0.526316
COL1A1_SDC1	COL1A1			SDC1			0.952381
COL1A2_SDC1	COL1A2			SDC1			0.135135
COL4A1_SDC1	COL4A1			SDC1			0.952381
COL4A2_SDC1	COL4A2			SDC1			0.8
COL4A3_SDC1	COL4A3			SDC1			0.25641
COL4A4_SDC1	COL4A4			SDC1			0.952381
COL4A5_SDC1	COL4A5			SDC1			0.151515
COL6A1_SDC1	COL6A1			SDC1			0.555556
COL6A2_SDC1	COL6A2			SDC1			0.47619
COL6A3_SDC1	COL6A3			SDC1			0.952381
COL9A1_SDC1	COL9A1			SDC1			0.555556
COL9A2_SDC1	COL9A2			SDC1			0.689655
COL9A3_SDC1	COL9A3			SDC1			1
FN1_SDC1	FN1			SDC1			0.227273
TNC_SDC1	TNC			SDC1			0.952381
FN1_CD44	FN1			CD44			0.666667
TNXB_SDC1	TNXB			SDC1			0.869565
LAMC2_CD44	LAMC2			CD44			1
LAMC1_CD44	LAMC1			CD44			1
LAMB3_CD44	LAMB3			CD44			0.952381
COL1A2_CD44	COL1A2			CD44			0.2
COL4A1_CD44	COL4A1			CD44			0.769231
COL4A2_CD44	COL4A2			CD44			0.952381
COL4A3_CD44	COL4A3			CD44			0.606061
COL4A4_CD44	COL4A4			CD44			0.465116
COL4A5_CD44	COL4A5			CD44			0.00604778
COL6A1_CD44	COL6A1			CD44			0.555556
COL6A2_CD44	COL6A2			CD44			0.110497
COL6A3_CD44	COL6A3			CD44			0.25
COL9A1_CD44	COL9A1			CD44			0.526316
COL9A2_CD44	COL9A2			CD44			0.333333
COL9A3_CD44	COL9A3			CD44			0.0170794
LAMB2_CD44	LAMB2			CD44			0.8
LAMA2_CD44	LAMA2			CD44			0.00995025
LAMA3_CD44	LAMA3			CD44			0.13245
LAMA4_CD44	LAMA4			CD44			0.28169
LAMA5_CD44	LAMA5			CD44			0.555556
LAMB1_CD44	LAMB1			CD44			0.135135
SEMA3B_NRP1_PLXNA3	SEMA3B			NRP1	PLXNA3		0.37037
SEMA3A_NRP1_PLXNA1	SEMA3A			NRP1	PLXNA1		0.307692
SEMA3A_NRP1_PLXNA4	SEMA3A			NRP1	PLXNA4		0.526316
SEMA3A_NRP1_PLXNA3	SEMA3A			NRP1	PLXNA3		0.377358
SEMA3B_NRP1_PLXNA1	SEMA3B			NRP1	PLXNA1		0.294118
SEMA3B_NRP1_PLXNA2	SEMA3B			NRP1	PLXNA2		0.344828
SEMA3A_NRP1_PLXNA2	SEMA3A			NRP1	PLXNA2		0.8
FLT3L_FLT3	FLT3LG			FLT3			0.229885
SEMA3B_NRP1_PLXNA4	SEMA3B			NRP1	PLXNA4		0.666667
SEMA3C_NRP1_PLXNA1	SEMA3C			NRP1	PLXNA1		0.00638978
SEMA3C_NRP1_PLXNA3	SEMA3C			NRP1	PLXNA3		0.10101
KITL_KIT	KITLG			KIT			0.465116
SEMA3F_NRP2_PLXNA4	SEMA3F			NRP2	PLXNA4		0.0826446
SEMA3F_NRP2_PLXNA3	SEMA3F			NRP2	PLXNA3		0.121951
SEMA3F_NRP2_PLXNA2	SEMA3F			NRP2	PLXNA2		0.0247831
SEMA3F_NRP2_PLXNA1	SEMA3F			NRP2	PLXNA1		0.105263
SEMA3D_NRP2_PLXNA4	SEMA3D			NRP2	PLXNA4		0.0304414
SEMA3D_NRP2_PLXNA3	SEMA3D			NRP2	PLXNA3		0.21978
SEMA3D_NRP2_PLXNA2	SEMA3D			NRP2	PLXNA2		0.625
SEMA3D_NRP2_PLXNA1	SEMA3D			NRP2	PLXNA1		0.625
SEMA3C_NRP2_PLXNA4	SEMA3C			NRP2	PLXNA4		0.444444
SEMA3C_NRP2_PLXNA3	SEMA3C			NRP2	PLXNA3		0.555556
SEMA3C_NRP2_PLXNA2	SEMA3C			NRP2	PLXNA2		0.19802
SEMA3C_NRP2_PLXNA1	SEMA3C			NRP2	PLXNA1		0.188679
SEMA3B_NRP2_PLXNA4	SEMA3B			NRP2	PLXNA4		0.769231
SEMA3B_NRP2_PLXNA3	SEMA3B			NRP2	PLXNA3		0.714286
SEMA3B_NRP2_PLXNA2	SEMA3B			NRP2	PLXNA2		0.645161
SEMA3B_NRP2_PLXNA1	SEMA3B			NRP2	PLXNA1		0.869565
SEMA3D_NRP1_PLXNA4	SEMA3D			NRP1	PLXNA4		0.217391
SEMA3D_NRP1_PLXNA3	SEMA3D			NRP1	PLXNA3		0.0630915
SEMA3D_NRP1_PLXNA2	SEMA3D			NRP1	PLXNA2		0.30303
SEMA3D_NRP1_PLXNA1	SEMA3D			NRP1	PLXNA1		0.133333
SEMA3C_NRP1_PLXNA4	SEMA3C			NRP1	PLXNA4		0.175439
SEMA3C_NRP1_PLXNA2	SEMA3C			NRP1	PLXNA2		0.0110193
NPPA_NPR1	NPPA			NPR1			0.740741
GZMA_F2R	GZMA			F2R			0.909091
SEMA3C_NRP1_NRP2	SEMA3C			NRP1	NRP2	PLXND1	0.00918695
GZMA_PARD3	GZMA			PARD3			0.740741
GZMA_F2RL2	GZMA			F2RL2			0.645161
SEMA3C_PLXND1	SEMA3C			PLXND1			0.425532
LGALS9_CD44	LGALS9			CD44			0.243902
LGALS9_HAVCR2	LGALS9			HAVCR2			0.952381
BAG6_NCR3-PS	BAG6			NCR3			0.869565
BTLA_TNFRSF14	BTLA			TNFRSF14			1
SEMA3E_PLXND1	SEMA3E			PLXND1			0.588235
GAS6_TYRO3	GAS6			TYRO3			0.714286
GAS6_MERTK	GAS6			MERTK			0.606061
GAS6_AXL	GAS6			AXL			0.0429185
ENHO_GPR19	ENHO			GPR19			0.645161
ANXA1_FPR1	ANXA1			FPR1			1
ADM_CALCRL	ADM			CALCRL			0.3125
GRN_SORT1	GRN			SORT1			0.465116
RARRES2_CMKLR1	RARRES2			CMKLR1			0.384615
PSAP_GPR37	PSAP			GPR37			0.769231
PROS1_TYRO3	PROS1			TYRO3			0.666667
PROS1_AXL	PROS1			AXL			0.487805
LGALS9_CD45	LGALS9			PTPRC			0.277778
TGFB1_TGFBR1_TGFBR2	TGFB1			TGFBR1	TGFBR2		0.740741
WNT10A_FZD9_LRP6	WNT10A			FZD9	LRP6		1
WNT10A_FZD8_LRP6	WNT10A			FZD8	LRP6		1
WNT16_FZD1_LRP6	WNT16			FZD1	LRP6		0.555556
WNT10A_FZD7_LRP6	WNT10A			FZD7	LRP6		1
WNT10A_FZD5_LRP6	WNT10A			FZD5	LRP6		0.714286
WNT10A_FZD4_LRP6	WNT10A			FZD4	LRP6		0.588235
WNT10A_FZD3_LRP6	WNT10A			FZD3	LRP6		0.0930233
WNT10A_FZD2_LRP6	WNT10A			FZD2	LRP6		0.952381
WNT10A_FZD10_LRP6	WNT10A			FZD10	LRP6		0.487805
WNT10A_FZD1_LRP6	WNT10A			FZD1	LRP6		0.645161
WNT10A_FZD6_LRP6	WNT10A			FZD6	LRP6		0.444444
WNT16_FZD10_LRP6	WNT16			FZD10	LRP6		0.487805
WNT16_FZD3_LRP6	WNT16			FZD3	LRP6		0.141844
WNT16_FZD2_LRP6	WNT16			FZD2	LRP6		0.392157
WNT16_FZD9_LRP6	WNT16			FZD9	LRP6		0.909091
WNT16_FZD8_LRP6	WNT16			FZD8	LRP6		0.454545
WNT16_FZD7_LRP6	WNT16			FZD7	LRP6		0.769231
WNT16_FZD6_LRP6	WNT16			FZD6	LRP6		0.357143
WNT16_FZD5_LRP6	WNT16			FZD5	LRP6		0.588235
WNT16_FZD4_LRP6	WNT16			FZD4	LRP6		0.454545
WNT5B_FZD9	WNT5B			FZD9			0.769231
WNT5B_FZD8	WNT5B			FZD8			0.105263
WNT5B_FZD7	WNT5B			FZD7			0.606061
WNT5B_FZD6	WNT5B			FZD6			1
WNT5B_FZD5	WNT5B			FZD5			0.740741
WNT5B_FZD4	WNT5B			FZD4			0.333333
WNT5B_FZD3	WNT5B			FZD3			1
WNT5B_FZD2	WNT5B			FZD2			0.0581395
WNT5B_FZD1	WNT5B			FZD1			0.952381
WNT5A_MCAM	WNT5A			MCAM			0.909091
WNT5A_FZD9	WNT5A			FZD9			0.298507
WNT5A_FZD8	WNT5A			FZD8			0.4
WNT5A_FZD6	WNT5A			FZD6			0.571429
WNT5A_FZD5	WNT5A			FZD5			0.149254
WNT5A_FZD4	WNT5A			FZD4			0.714286
WNT5A_FZD3	WNT5A			FZD3			0.0337838
WNT5A_FZD2	WNT5A			FZD2			0.833333
WNT5A_FZD1	WNT5A			FZD1			0.222222
WNT5A_FZD7	WNT5A			FZD7			0.143885
WNT6_FZD1_LRP6	WNT6			FZD1	LRP6		0.588235
WNT6_FZD10_LRP6	WNT6			FZD10	LRP6		0.465116
WNT6_FZD2_LRP6	WNT6			FZD2	LRP6		0.30303
WNT6_FZD3_LRP6	WNT6			FZD3	LRP6		0.0796813
WNT6_FZD9_LRP6	WNT6			FZD9	LRP6		0.952381
WNT6_FZD8_LRP6	WNT6			FZD8	LRP6		0.47619
WNT6_FZD7_LRP6	WNT6			FZD7	LRP6		0.952381
WNT6_FZD6_LRP6	WNT6			FZD6	LRP6		0.526316
WNT6_FZD5_LRP6	WNT6			FZD5	LRP6		0.689655
WNT6_FZD4_LRP6	WNT6			FZD4	LRP6		0.307692
WNT6_FZD9_LRP5	WNT6			FZD9	LRP5		0.625
BMP8B_BMPR1B_BMPR2	BMP8B			BMPR2			0.0397614
BMP8B_BMPR1B_ACVR2B	BMP8B			ACVR2B			0.8
BMP8B_BMPR1B_ACVR2A	BMP8B			ACVR2A			0.0662252
BMP8B_BMPR1A_BMPR2	BMP8B			BMPR1A	BMPR2		0.454545
BMP8B_BMPR1A_ACVR2B	BMP8B			BMPR1A	ACVR2B		1
BMP8B_BMPR1A_ACVR2A	BMP8B			BMPR1A	ACVR2A		1
BMP8B_ACVR1_BMPR2	BMP8B			ACVR1	BMPR2		0.0813008
BMP8B_ACVR1_ACVR2B	BMP8B			ACVR1	ACVR2B		0.769231
BMP8B_ACVR1_ACVR2A	BMP8B			ACVR1	ACVR2A		0.8
BMP8A_BMPR1B_BMPR2	BMP8A			BMPR2			0.0018
BMP8A_BMPR1B_ACVR2B	BMP8A			ACVR2B			0.689655
BMP8A_BMPR1B_ACVR2A	BMP8A			ACVR2A			0.0689655
BMP8A_BMPR1A_BMPR2	BMP8A			BMPR1A	BMPR2		0.13986
BMP8A_BMPR1A_ACVR2A	BMP8A			BMPR1A	ACVR2A		0.246914
BMP8A_ACVR1_BMPR2	BMP8A			ACVR1	BMPR2		0.625
BMP8A_ACVR1_ACVR2B	BMP8A			ACVR1	ACVR2B		0.952381
BMP8A_ACVR1_ACVR2A	BMP8A			ACVR1	ACVR2A		0.952381
BMP8A_BMPR1A_ACVR2B	BMP8A			BMPR1A	ACVR2B		0.512821
NRTN_GFRA2	NRTN			GFRA2			0.232558
AMH_AMHR2_BMPR1A	AMH			BMPR1A			0.869565
AMH_AMHR2_ACVR1	AMH			ACVR1			0.689655
GDF15_TGFBR2	GDF15			TGFBR2			0.00366502
GDF11_ACVR1B_ACVR2B	GDF11			ACVR1B	ACVR2B		0.666667
GDF11_TGFBR1_ACVR2B	GDF11			TGFBR1	ACVR2B		0.909091
GDF11_TGFBR1_ACVR2A	GDF11			TGFBR1	ACVR2A		0.952381
BMP6_BMPR1B_BMPR2	BMP6			BMPR2			0.869565
BMP6_BMPR1B_ACVR2B	BMP6			ACVR2B			0.0193237
BMP6_BMPR1B_ACVR2A	BMP6			ACVR2A			0.540541
BMP4_BMPR1B_BMPR2	BMP4			BMPR2			0.0012
BMP4_BMPR1B_ACVR2B	BMP4			ACVR2B			0.8
BMP4_BMPR1B_ACVR2A	BMP4			ACVR2A			0.206186
BMP4_BMPR1A_BMPR2	BMP4			BMPR1A	BMPR2		0.136986
BMP4_BMPR1A_ACVR2B	BMP4			BMPR1A	ACVR2B		0.909091
BMP4_BMPR1A_ACVR2A	BMP4			BMPR1A	ACVR2A		0.769231
BMP2_BMPR1B_BMPR2	BMP2			BMPR2			0.0727273
BMP2_BMPR1B_ACVR2B	BMP2			ACVR2B			0.425532
BMP2_BMPR1B_ACVR2A	BMP2			ACVR2A			0.714286
BMP2_BMPR1A_BMPR2	BMP2			BMPR1A	BMPR2		0.416667
BMP2_BMPR1A_ACVR2A	BMP2			BMPR1A	ACVR2A		0.689655
TGFB3_ACVR1_TGFBR1	TGFB3			ACVR1	TGFBR1	TGFBR2	0.363636
TGFB1_ACVR1_TGFBR1	TGFB1			ACVR1	TGFBR1	TGFBR2	0.294118
TGFB3_ACVR1C_TGFBR2	TGFB3			ACVR1C	TGFBR2		0.357143
TGFB3_ACVR1B_TGFBR2	TGFB3			ACVR1B	TGFBR2		0.444444
TGFB1_ACVR1C_TGFBR2	TGFB1			ACVR1C	TGFBR2		0.0947867
TGFB1_ACVR1B_TGFBR2	TGFB1			ACVR1B	TGFBR2		0.0338983
TGFB3_TGFBR1_TGFBR2	TGFB3			TGFBR1	TGFBR2		0.588235
BMP2_BMPR1A_ACVR2B	BMP2			BMPR1A	ACVR2B		0.833333
BMP6_BMPR1A_BMPR2	BMP6			BMPR1A	BMPR2		0.909091
BMP6_BMPR1A_ACVR2B	BMP6			BMPR1A	ACVR2B		1
BMP6_BMPR1A_ACVR2A	BMP6			BMPR1A	ACVR2A		0.869565
BMP6_ACVR1_BMPR2	BMP6			ACVR1	BMPR2		0.645161
BMP6_ACVR1_ACVR2B	BMP6			ACVR1	ACVR2B		0.689655
BMP6_ACVR1_ACVR2A	BMP6			ACVR1	ACVR2A		0.555556
INHBA_ACVR1B_ACVR2A	INHBA			ACVR1B	ACVR2A		0.322581
WNT6_FZD8_LRP5	WNT6			FZD8	LRP5		0.178571
WNT6_FZD7_LRP5	WNT6			FZD7	LRP5		1
WNT6_FZD6_LRP5	WNT6			FZD6	LRP5		0.645161
WNT6_FZD5_LRP5	WNT6			FZD5	LRP5		0.952381
WNT6_FZD4_LRP5	WNT6			FZD4	LRP5		0.266667
WNT6_FZD3_LRP5	WNT6			FZD3	LRP5		1
WNT6_FZD2_LRP5	WNT6			FZD2	LRP5		0.526316
WNT6_FZD10_LRP5	WNT6			FZD10	LRP5		0.0471698
WNT6_FZD1_LRP5	WNT6			FZD1	LRP5		0.952381
WNT16_FZD8_LRP5	WNT16			FZD8	LRP5		0.149254
INHABB_ACVR2B	INHA	INHBB		ACVR2B			0.169492
INHABA_ACVR2A	INHA	INHBA		ACVR2A			0.769231
INHB_ACVR1C_ACVR2B	INHBA	INHBB		ACVR1C	ACVR2B		0.0913242
INHBABB_ACVR1C_ACVR2A	INHBA	INHBB		ACVR1C	ACVR2A		0.952381
INHBABB_ACVR1B_ACVR2B	INHBA	INHBB		ACVR1B	ACVR2B		0.645161
INHBABB_ACVR1B_ACVR2A	INHBA	INHBB		ACVR1B	ACVR2A		0.769231
INHBB_ACVR1C_ACVR2B	INHBB			ACVR1C	ACVR2B		0.212766
INHBB_ACVR1C_ACVR2A	INHBB			ACVR1C	ACVR2A		1
INHBB_ACVR1B_ACVR2B	INHBB			ACVR1B	ACVR2B		0.740741
INHBB_ACVR1B_ACVR2A	INHBB			ACVR1B	ACVR2A		0.8
INHBA_ACVR1B_ACVR2B	INHBA			ACVR1B	ACVR2B		0.235294
WNT10A_FZD1_LRP5	WNT10A			FZD1	LRP5		0.645161
WNT16_FZD7_LRP5	WNT16			FZD7	LRP5		1
WNT16_FZD6_LRP5	WNT16			FZD6	LRP5		0.588235
WNT16_FZD5_LRP5	WNT16			FZD5	LRP5		0.714286
WNT16_FZD4_LRP5	WNT16			FZD4	LRP5		0.555556
WNT16_FZD3_LRP5	WNT16			FZD3	LRP5		0.952381
WNT16_FZD2_LRP5	WNT16			FZD2	LRP5		0.465116
WNT16_FZD10_LRP5	WNT16			FZD10	LRP5		0.338983
WNT16_FZD1_LRP5	WNT16			FZD1	LRP5		0.689655
WNT10A_FZD9_LRP5	WNT10A			FZD9	LRP5		0.769231
WNT10A_FZD8_LRP5	WNT10A			FZD8	LRP5		0.540541
WNT10A_FZD7_LRP5	WNT10A			FZD7	LRP5		0.740741
WNT10A_FZD6_LRP5	WNT10A			FZD6	LRP5		0.555556
WNT10A_FZD5_LRP5	WNT10A			FZD5	LRP5		0.625
WNT10A_FZD4_LRP5	WNT10A			FZD4	LRP5		0.606061
WNT10A_FZD3_LRP5	WNT10A			FZD3	LRP5		0.833333
WNT10A_FZD2_LRP5	WNT10A			FZD2	LRP5		0.555556
WNT10A_FZD10_LRP5	WNT10A			FZD10	LRP5		0.47619
WNT16_FZD9_LRP5	WNT16			FZD9	LRP5		0.769231
TNFSF10_TNFRSF10B	TNFSF10			TNFRSF10A			0.526316
TNFSF15_TNFRSF25	TNFSF15			TNFRSF25			0.833333
FASL_FAS	FASLG			FAS			0.769231
LTA_LTB_LTBR	LTA	LTB		LTBR			0.212766
LTA_TNFRSF14	LTA			TNFRSF14			0.238095
LTA_TNFRSF1B	LTA			TNFRSF1B			1
LTA_TNFRSF1A	LTA			TNFRSF1A			0.190476
TNF_TNFRSF1B	TNF			TNFRSF1B			0.273973
TNF_TNFRSF1A	TNF			TNFRSF1A			0.625
IFNG_IFNGR1_IFNGR2	IFNG			IFNGR1	IFNGR2		0.0913242
ADIPOQ_ADIPOR1	ADIPOQ			ADIPOR1			0.8
SPP1_ITGA5_ITGB1	SPP1			ITGA5	ITGB1		0.0617284
SPP1_ITGA8_ITGB1	SPP1			ITGA8	ITGB1		0.002
SPP1_ITGA9_ITGB1	SPP1			ITGA9	ITGB1		0.689655
SPP1_ITGA4_ITGB1	SPP1			ITGA4	ITGB1		0.116959
SPP1_ITGAV_ITGB6	SPP1			ITGAV	ITGB6		0.097561
SPP1_ITGAV_ITGB5	SPP1			ITGAV	ITGB5		0.0369686
SPP1_ITGAV_ITGB1	SPP1			ITGAV	ITGB1		0.392157
SPP1_ITGAV_ITGB3	SPP1			ITGAV	ITGB3		0.238095
SPP1_CD44	SPP1			CD44			0.0012
CD40LG_ITGAM_ITGB2	CD40LG			ITGAM	ITGB2		0.444444
CD40LG_ITGA5_ITGB1	CD40LG			ITGA5	ITGB1		0.0589971
CD40LG_ITGA2B_ITGB3	CD40LG			ITGB3			0.0833333
TNFSF13B_TNFRSF17	TNFSF13B			TNFRSF17			0.31746
TNFSF4_TNFRSF4	TNFSF4			TNFRSF4			0.0029873
TNFSF9_TNFRSF9	TNFSF9			TNFRSF9			0.952381
CD70_CD27	CD70			CD27			0.512821
TNFSF12_TNFRSF12A	TNFSF12			TNFRSF12A			0.740741
TNFSF11_TNFRSF11A	TNFSF11			TNFRSF11A			0.869565
TNFSF13B_TNFRSF13C	TNFSF13B			TNFRSF13C			0.204082
IL10_IL10RA_IL10RB	IL10			IL10RA	IL10RB		0.0260756
LIF_LIFR_IL6ST	LIF			LIFR	IL6ST		0.740741
CLCF1_CNTFR_LIFR	CLCF1			LIFR	IL6ST		0.8
EBI3_IL27RA_IL6ST	IL27	EBI3		IL27RA	IL6ST		0.625
IL6_IL6R_IL6ST	IL6			IL6R	IL6ST		0.465116
IL24_IL20RA_IL20RB	IL24			IL20RB			1
IL24_IL22RA1_IL20RB	IL24			IL20RB			1
IL16_CD4	IL16			CD4			1
CSF1_CSF1R	CSF1			CSF1R			0.0156372
IL34_CSF1R	IL34			CSF1R			0.769231
IL33_IL1RL1_IL1RAP	IL33			IL1RAP			0.131579
IL18_IL18R1_IL18RAP	IL18			IL18R1	IL18RAP		0.15873
IL1B_IL1R2	IL1B			IL1R2			0.666667
IL1B_IL1R1_IL1RAP	IL1B			IL1R1	IL1RAP		0.0006
ADIPOQ_ADIPOR2	ADIPOQ			ADIPOR2			1
IL15_IL15RA_IL2RB	IL15			IL15RA	IL2RB	IL2RG	0.769231
RETN_TLR4	RETN			TLR4			0.869565
NAMPT_INSR	NAMPT			INSR			0.625
POMC_MC1R	POMC			MC1R			0.526316
POMC_OPRL1	POMC			OPRL1			0.3125
MDK_LRP1	MDK			LRP1			1
MDK_ITGA6_ITGB1	MDK			ITGA6	ITGB1		0.571429
MDK_ITGA4_ITGB1	MDK			ITGA4	ITGB1		0.0144823
MDK_PTPRZ1	MDK			PTPRZ1			0.273973
MDK_SDC4	MDK			SDC4			0.952381
MDK_SDC2	MDK			SDC2			0.178571
MDK_SDC1	MDK			SDC1			0.416667
ANGPT2_ITGA5_ITGB1	ANGPT2			ITGA5	ITGB1		0.0847458
ANGPT2_TEK	ANGPT2			TEK			0.740741
ANGPTL4_SDC4	ANGPTL4			SDC4			0.208333
MDK_NCL	MDK			NCL			1
ANGPTL4_SDC3	ANGPTL4			SDC3			1
ANGPTL4_SDC1	ANGPTL4			SDC1			1
ANGPTL4_CDH11	ANGPTL4			CDH11			0.769231
ANGPTL4_CDH5	ANGPTL4			CDH5			0.952381
ANGPTL4_ITGAV_ITGB3	ANGPTL4			ITGAV	ITGB3		0.0277393
ANGPTL4_ITGA5_ITGB1	ANGPTL4			ITGA5	ITGB1		0.0634921
ANGPTL7_PIRB	ANGPTL7			LILRB3			1
ANGPTL1_PIRB	ANGPTL1			LILRB3			0.571429
ANGPTL2_PIRB	ANGPTL2			LILRB3			0.444444
ANGPTL2_TLR4	ANGPTL2			TLR4			0.277778
ANGPTL2_ITGA5_ITGB1	ANGPTL2			ITGA5	ITGB1		0.0766284
ANGPTL1_ITGA1_ITGB1	ANGPTL1			ITGA1	ITGB1		0.194175
NAMPT_ITGA5_ITGB1	NAMPT			ITGA5	ITGB1		0.0819672
ANGPTL4_SDC2	ANGPTL4			SDC2			0.740741
MDK_ALK	MDK			ALK			0.377358
PTN_PTPRZ1	PTN			PTPRZ1			0.37037
PTN_SDC1	PTN			SDC1			0.869565
EDN1_EDNRB	EDN1			EDNRB			0.454545
EDN1_EDNRA	EDN1			EDNRA			0.3125
HC_C5AR1	C5			C5AR1			0.666667
C4A_CR2	C4A			CR2			1
C4A_C3AR1	C4A			C3AR1			0.5
C3_ITGAX_ITGB2	C3			ITGAX	ITGB2		0.0131752
C3_ITGAM_ITGB2	C3			ITGAM	ITGB2		0.588235
C3_CR2	C3			CR2			0.240964
C3_C3AR1	C3			C3AR1			0.384615
POSTN_ITGAV_ITGB5	POSTN			ITGAV	ITGB5		0.666667
POSTN_ITGAV_ITGB3	POSTN			ITGAV	ITGB3		0.30303
PTN_ALK	PTN			ALK			0.952381
PTN_NCL	PTN			NCL			0.173913
PTN_ITGAV_ITGB3	PTN			ITGAV	ITGB3		0.0211416
PTN_SDC4	PTN			SDC4			0.588235
PTN_SDC3	PTN			SDC3			0.0242131
PTN_SDC2	PTN			SDC2			0.869565
RETN_CAP1	RETN			CAP1			0.909091
IL7_IL7R_IL2RG	IL7			IL7R	IL2RG		0.952381
FGF9_FGFR3	FGF9			FGFR3			0.540541
FGF9_FGFR2	FGF9			FGFR2			0.869565
FGF9_FGFR1	FGF9			FGFR1			0.8
IGF2_IGF2R	IGF2			IGF2R			0.625
IGF2_IGF1R	IGF2			IGF1R			0.298507
IGF1_IGF1R	IGF1			IGF1R			0.5
VEGFC_VEGFR2R3	VEGFC			FLT4	KDR		0.0763359
VEGFA_VEGFR1R2	VEGFA			FLT1	KDR		0.833333
PGF_VEGFR1	PGF			FLT1			0.689655
VEGFC_VEGFR2	VEGFC			KDR			0.909091
VEGFC_VEGFR3	VEGFC			FLT4			0.0199601
VEGFB_VEGFR1	VEGFB			FLT1			0.512821
VEGFA_VEGFR2	VEGFA			KDR			0.606061
PDGFD_PDGFRB	PDGFD			PDGFRB			0.0289436
PDGFC_PDGFRA	PDGFC			PDGFRA			0.408163
PDGFB_PDGFRB	PDGFB			PDGFRB			0.8
PDGFB_PDGFRA	PDGFB			PDGFRA			0.111111
PDGFA_PDGFRB	PDGFA			PDGFRB			0.0694444
PDGFA_PDGFRA	PDGFA			PDGFRA			0.344828
VEGFA_VEGFR1	VEGFA			FLT1			0.952381
FGF7_FGFR2	FGF7			FGFR2			0.31746
FGF7_FGFR1	FGF7			FGFR1			0.8
HBEGF_ERBB2_ERBB4	HBEGF			ERBB2	ERBB4		0.408163
HBEGF_EGFR_ERBB2	HBEGF			EGFR	ERBB2		0.416667
HBEGF_EGFR	HBEGF			EGFR			0.526316
NRG2_ERBB3	NRG2			ERBB3			1
NRG2_ERBB2_ERBB3	NRG2			ERBB2	ERBB3		0.833333
FGF2_FGFR3	FGF2			FGFR3			0.952381
FGF2_FGFR2	FGF2			FGFR2			0.625
FGF2_FGFR1	FGF2			FGFR1			0.454545
FGF1_FGFR3	FGF1			FGFR3			0.238095
FGF1_FGFR2	FGF1			FGFR2			0.25974
FGF1_FGFR1	FGF1			FGFR1			0.0166667
NRG3_ERBB2_ERBB4	NRG3			ERBB2	ERBB4		0.769231
NRG2_ERBB2_ERBB4	NRG2			ERBB2	ERBB4		0.909091
IGF1_ITGAV_ITGB3	IGF1			ITGAV	ITGB3		0.136054
IGF1_ITGA6_ITGB4	IGF1			ITGA6	ITGB4		0.0304414
IGF2_ITGAV_ITGB3	IGF2			ITGAV	ITGB3		0.25641
IGF2_ITGA6_ITGB4	IGF2			ITGA6	ITGB4		1
CCL17_ACKR1	CCL17			ACKR1			0.714286
CXCL13_ACKR1	CXCL13			ACKR1			0.952381
CXCL11_ACKR1	CXCL11			ACKR1			0.645161
CXCL10_ACKR1	CXCL10			ACKR1			0.140845
CXCL9_ACKR1	CXCL9			ACKR1			0.434783
CXCL8_ACKR1	CXCL8			ACKR1			1
XCL1_XCR1	XCL1			XCR1			0.243902
CX3CL1_CX3CR1	CX3CL1			CX3CR1			0.8
MIF_ACKR3	MIF			ACKR3			0.740741
MIF_CD74_CXCR2	MIF			CD74	CXCR2		0.0322581
MIF_CD74_CD44	MIF			CD74	CD44		0.273973
MIF_CD74_CXCR4	MIF			CD74	CXCR4		0.0002
CXCL16_CXCR6	CXCL16			CXCR6			0.25974
CXCL12_ACKR3	CXCL12			ACKR3			0.952381
CXCL11_ACKR3	CXCL11			ACKR3			0.240964
CXCL12_CXCR4	CXCL12			CXCR4			0.338983
CXCL13_CXCR3	CXCL13			CXCR3			0.869565
CXCL11_CXCR3	CXCL11			CXCR3			1
CXCL10_CXCR3	CXCL10			CXCR3			0.952381
CXCL9_CXCR3	CXCL9			CXCR3			0.909091
CXCL2_ACKR1	CXCL2			ACKR1			0.909091
CCL18_ACKR1	CCL18			ACKR1			1
CCL2_CCR2	CCL2			CCR2			0.869565
CCL8_CCR2	CCL8			CCR2			0.13986
CCL13_CCR1	CCL13			CCR1			0.0322581
CCL8_CCR1	CCL8			CCR1			0.0164069
CCL3_CCR1	CCL3			CCR1			0.0278164
CCL5_CCR1	CCL5			CCR1			0.416667
CCL3L3_CCR1	CCL3L3			CCR1			0.00979432
CCL13_ACKR1	CCL13			ACKR1			0.140845
CCL8_ACKR1	CCL8			ACKR1			0.588235
CCL5_ACKR1	CCL5			ACKR1			1
CCL2_ACKR1	CCL2			ACKR1			0.689655
CCL28_CCR10	CCL28			CCR10			0.333333
CCL21_CCR7	CCL21			CCR7			0.540541
CCL19_CCR7	CCL19			CCR7			1
CCL20_CCR6	CCL20			CCR6			1
CCL3_CCR5	CCL3			CCR5			0.0706714
CCL5_CCR5	CCL5			CCR5			0.714286
CCL4_CCR5	CCL4			CCR5			0.952381
CXCL1_ACKR1	CXCL1			ACKR1			1

## Sheet: giotto
one-sided	LR_comb	lig_cell_type	lig_expr	ligand	rec_cell_type	rec_expr	receptor	LR_expr	lig_nr	rec_nr	rand_expr	av_diff	log2fc	pvalue	LR_cell_comb	p.adj	PI
1	ADIPOQ-ADIPOR1	cell D	0	ADIPOQ	cell A	1.14139	ADIPOR1	1.14139	2	3	0.690069	0.451317	0.651902	0.328	cell D--cell A	0.983396	0.00474031
2	ADIPOQ-ADIPOR1	cell B	0	ADIPOQ	cell C	0.761175	ADIPOR1	0.761175	5	7	0.72589	0.0352854	0.0603575	0.76	cell B--cell C	0.998249	4.59438e-05
3	ADIPOQ-ADIPOR1	cell B	0	ADIPOQ	cell A	0.692002	ADIPOR1	0.692002	22	20	0.75308	-0.0610773	-0.107176	0.68	cell B--cell A	1	0
4	ADIPOQ-ADIPOR1	cell A	0	ADIPOQ	cell D	0.686076	ADIPOR1	0.686076	3	2	0.630879	0.0551965	0.105035	0.848	cell A--cell D	1	0
5	ADIPOQ-ADIPOR1	cell A	0	ADIPOQ	cell A	0.680938	ADIPOR1	0.680938	46	46	0.683794	-0.00285529	-0.00526521	0.754	cell A--cell A	1	0
6	ADIPOQ-ADIPOR1	cell A	0	ADIPOQ	cell C	0.674462	ADIPOR1	0.674462	30	36	0.646948	0.027514	0.0521866	0.708	cell A--cell C	1	0
7	ADIPOQ-ADIPOR1	cell C	0	ADIPOQ	cell C	0.641559	ADIPOR1	0.641559	98	98	0.641559	0	3.20343e-16	1	cell C--cell C	1	0
8	ADIPOQ-ADIPOR1	cell D	0	ADIPOQ	cell D	0.607239	ADIPOR1	0.607239	31	31	0.607239	0	-2.2424e-15	1	cell D--cell D	1	0
9	ADIPOQ-ADIPOR1	cell C	0	ADIPOQ	cell A	0.602304	ADIPOR1	0.602304	36	30	0.685965	-0.0836608	-0.162369	0.312	cell C--cell A	0.876577	-0.00928913
10	ADIPOQ-ADIPOR1	cell B	0	ADIPOQ	cell D	0.571026	ADIPOR1	0.571026	21	16	0.673365	-0.102339	-0.20478	0.564	cell B--cell D	0.97209	-0.00251746
11	ADIPOQ-ADIPOR1	cell A	0	ADIPOQ	cell B	0.428267	ADIPOR1	0.428267	20	22	0.280606	0.147662	0.472972	0.248	cell A--cell B	0.960043	0.0083759
12	ADIPOQ-ADIPOR1	cell D	0	ADIPOQ	cell B	0.420192	ADIPOR1	0.420192	16	21	0.279195	0.140997	0.456104	0.252	cell D--cell B	0.833067	0.0361783
13	ADIPOQ-ADIPOR1	cell B	0.0697126	ADIPOQ	cell B	0.293716	ADIPOR1	0.363429	116	116	0.3605	0.00292868	0.00914617	0.802	cell B--cell B	0.997463	1.00885e-05
14	ADIPOQ-ADIPOR1	cell C	0	ADIPOQ	cell B	0	ADIPOR1	0	7	5	0.279914	-0.279914	-1.92567	0.364	cell C--cell B	1	0
15	ADIPOQ-ADIPOR2	cell A	0	ADIPOQ	cell D	1.2423	ADIPOR2	1.2423	3	2	0.423044	0.819253	1.3597	0.088	cell A--cell D	1	0
16	ADIPOQ-ADIPOR2	cell D	0	ADIPOQ	cell A	1.22611	ADIPOR2	1.22611	2	3	0.343147	0.882965	1.58135	0.034	cell D--cell A	0.983396	0.0114988
17	ADIPOQ-ADIPOR2	cell C	0	ADIPOQ	cell B	0.55784	ADIPOR2	0.55784	7	5	0.249507	0.308332	0.912414	0.28	cell C--cell B	1	0
18	ADIPOQ-ADIPOR2	cell D	0	ADIPOQ	cell D	0.431019	ADIPOR2	0.431019	31	31	0.431019	0	-7.20771e-15	1	cell D--cell D	1	0
19	ADIPOQ-ADIPOR2	cell B	0	ADIPOQ	cell D	0.425902	ADIPOR2	0.425902	21	16	0.501284	-0.075381	-0.19325	0.584	cell B--cell D	0.97209	-0.00237572
20	ADIPOQ-ADIPOR2	cell B	0	ADIPOQ	cell A	0.419002	ADIPOR2	0.419002	22	20	0.416649	0.00235259	0.00655446	0.944	cell B--cell A	1	0
21	ADIPOQ-ADIPOR2	cell C	0	ADIPOQ	cell C	0.37177	ADIPOR2	0.37177	98	98	0.37177	0	-3.3636e-15	1	cell C--cell C	1	0
22	ADIPOQ-ADIPOR2	cell A	0	ADIPOQ	cell A	0.361548	ADIPOR2	0.361548	46	46	0.352815	0.00873321	0.0275596	0.64	cell A--cell A	1	0
23	ADIPOQ-ADIPOR2	cell B	0.0697126	ADIPOQ	cell B	0.24193	ADIPOR2	0.311642	116	116	0.325701	-0.0140585	-0.0484487	0.112	cell B--cell B	0.997463	-5.34402e-05
24	ADIPOQ-ADIPOR2	cell D	0	ADIPOQ	cell B	0.296958	ADIPOR2	0.296958	16	21	0.254818	0.0421401	0.161908	0.692	cell D--cell B	0.91685	0.00610417
25	ADIPOQ-ADIPOR2	cell A	0	ADIPOQ	cell B	0.291457	ADIPOR2	0.291457	20	22	0.25347	0.0379865	0.147264	0.72	cell A--cell B	0.9648	0.00229183
26	ADIPOQ-ADIPOR2	cell A	0	ADIPOQ	cell C	0.250828	ADIPOR2	0.250828	30	36	0.369583	-0.118755	-0.420616	0.048	cell A--cell C	0.786462	-0.0438797
27	ADIPOQ-ADIPOR2	cell B	0	ADIPOQ	cell C	0.229765	ADIPOR2	0.229765	5	7	0.4456	-0.215835	-0.726405	0.324	cell B--cell C	0.998249	-0.000552936
28	ADIPOQ-ADIPOR2	cell C	0	ADIPOQ	cell A	0.213847	ADIPOR2	0.213847	36	30	0.351766	-0.137919	-0.525513	0.04	cell C--cell A	0.458317	-0.178062
29	ADM-CALCRL	cell B	0.053943	ADM	cell D	0.054315	CALCRL	0.108258	21	16	0.0378516	0.0704064	0.595256	0.084	cell B--cell D	0.5964	0.133612
30	ADM-CALCRL	cell B	0.00976554	ADM	cell B	0.0389968	CALCRL	0.0487623	116	116	0.0483314	0.000430955	0.00418546	0.966	cell B--cell B	0.997463	4.61667e-06
31	ADM-CALCRL	cell A	0.0323077	ADM	cell A	0.00996099	CALCRL	0.0422686	46	46	0.0414895	0.000779142	0.00792271	0.94	cell A--cell A	1	0
32	ADM-CALCRL	cell A	0.0323559	ADM	cell B	0	CALCRL	0.0323559	20	22	0.0719237	-0.0395677	-0.377345	0.48	cell A--cell B	0.960043	-0.00668244
33	ADM-CALCRL	cell D	0	ADM	cell D	0.0280335	CALCRL	0.0280335	31	31	0.0280335	0	-1.92206e-15	1	cell D--cell D	1	0
34	ADM-CALCRL	cell A	0.0279678	ADM	cell C	0	CALCRL	0.0279678	30	36	0.0316837	-0.00371598	-0.0412968	0.964	cell A--cell C	1	0
35	ADM-CALCRL	cell C	0.00405333	ADM	cell C	0	CALCRL	0.00405333	98	98	0.00405333	0	-3.20343e-16	1	cell C--cell C	1	0
36	ADM-CALCRL	cell B	0	ADM	cell A	0	CALCRL	0	22	20	0.0191203	-0.0191203	-0.252419	0.454	cell B--cell A	0.984405	-0.00172301
37	ADM-CALCRL	cell A	0	ADM	cell D	0	CALCRL	0	3	2	0.0640408	-0.0640408	-0.714054	0.8	cell A--cell D	1	0
38	ADM-CALCRL	cell D	0	ADM	cell A	0	CALCRL	0	2	3	0.00855317	-0.00855317	-0.118402	0.944	cell D--cell A	0.983396	-0.000860961
39	ADM-CALCRL	cell C	0	ADM	cell A	0	CALCRL	0	36	30	0.0138084	-0.0138084	-0.186607	0.228	cell C--cell A	0.781368	-0.0199939
40	ADM-CALCRL	cell D	0	ADM	cell B	0	CALCRL	0	16	21	0.0416206	-0.0416206	-0.502032	0.524	cell D--cell B	0.880639	-0.0277133
41	ADM-CALCRL	cell B	0	ADM	cell C	0	CALCRL	0	5	7	0.00634369	-0.00634369	-0.0887345	0.972	cell B--cell C	0.998249	-6.75442e-05
42	ADM-CALCRL	cell C	0	ADM	cell B	0	CALCRL	0	7	5	0.0394141	-0.0394141	-0.479376	0.828	cell C--cell B	1	0
43	AGRN-DAG1	cell A	1.37178	AGRN	cell D	0.686076	DAG1	2.05785	3	2	1.02126	1.03659	0.944477	0.236	cell A--cell D	1	0
44	AGRN-DAG1	cell B	0.768741	AGRN	cell C	0.489187	DAG1	1.25793	5	7	0.681396	0.576532	0.797281	0.184	cell B--cell C	0.992826	0.00249283
45	AGRN-DAG1	cell C	0.507571	AGRN	cell B	0.524659	DAG1	1.03223	7	5	0.731165	0.301065	0.445961	0.392	cell C--cell B	1	0
46	AGRN-DAG1	cell A	0.627336	AGRN	cell B	0.386972	DAG1	1.01431	20	22	0.889661	0.124647	0.171141	0.488	cell A--cell B	0.960043	0.00303076
47	AGRN-DAG1	cell A	0.768565	AGRN	cell C	0.237	DAG1	1.00556	30	36	0.929957	0.0756073	0.102199	0.52	cell A--cell C	0.966338	0.00151981
48	AGRN-DAG1	cell A	0.653833	AGRN	cell A	0.188761	DAG1	0.842594	46	46	0.861328	-0.018734	-0.0283923	0.434	cell A--cell A	1	0
49	AGRN-DAG1	cell C	0.625622	AGRN	cell A	0.169119	DAG1	0.794742	36	30	0.715495	0.0792467	0.133795	0.348	cell C--cell A	0.876577	0.00765442
50	AGRN-DAG1	cell C	0.516738	AGRN	cell C	0.276223	DAG1	0.792961	98	98	0.792961	0	8.96959e-15	1	cell C--cell C	1	0
51	AGRN-DAG1	cell B	0.391986	AGRN	cell A	0.309945	DAG1	0.701931	22	20	0.597349	0.104582	0.201598	0.484	cell B--cell A	0.999276	6.33891e-05
52	AGRN-DAG1	cell B	0.395931	AGRN	cell B	0.237461	DAG1	0.633392	116	116	0.639206	-0.0058141	-0.0113921	0.56	cell B--cell B	0.997463	-1.25658e-05
53	AGRN-DAG1	cell B	0.160517	AGRN	cell D	0.417689	DAG1	0.578206	21	16	0.751054	-0.172848	-0.327528	0.42	cell B--cell D	0.93026	-0.010283
54	AGRN-DAG1	cell D	0.0669864	AGRN	cell D	0.356062	DAG1	0.423049	31	31	0.423049	0	-7.36788e-15	1	cell D--cell D	1	0
55	AGRN-DAG1	cell D	0.0710546	AGRN	cell B	0.233893	DAG1	0.304948	16	21	0.292847	0.0121008	0.0437684	0.892	cell D--cell B	0.961194	0.000752334
56	AGRN-DAG1	cell D	0	AGRN	cell A	0.265235	DAG1	0.265235	2	3	0.246811	0.0184242	0.0746764	0.812	cell D--cell A	0.983396	0.00054301
57	AGT-AGTR1	cell B	0.142934	AGT	cell D	0	AGTR1	0.142934	21	16	0.0544176	0.088516	0.653724	0.212	cell B--cell D	0.8568	0.0438783
58	AGT-AGTR1	cell A	0.140535	AGT	cell B	0	AGTR1	0.140535	20	22	0.100733	0.0398024	0.260971	0.548	cell A--cell B	0.960043	0.00462157
59	AGT-AGTR1	cell B	0.0546993	AGT	cell B	0.0313015	AGTR1	0.0860009	116	116	0.0852863	0.000714542	0.00555294	0.95	cell B--cell B	0.997463	6.12502e-06
60	AGT-AGTR1	cell D	0.0732787	AGT	cell D	0	AGTR1	0.0732787	31	31	0.0732787	0	3.20343e-16	1	cell D--cell D	1	0
61	AGT-AGTR1	cell A	0.0721196	AGT	cell C	0	AGTR1	0.0721196	30	36	0.0690313	0.00308827	0.0261208	0.824	cell A--cell C	1	0
62	AGT-AGTR1	cell A	0.0707443	AGT	cell A	0	AGTR1	0.0707443	46	46	0.069122	0.00162231	0.0137731	0.934	cell A--cell A	1	0
63	AGT-AGTR1	cell B	0.0645485	AGT	cell A	0	AGTR1	0.0645485	22	20	0.0557485	0.00879998	0.0792945	0.96	cell B--cell A	1	0
64	AGT-AGTR1	cell D	0.054405	AGT	cell B	0	AGTR1	0.054405	16	21	0.108653	-0.0542484	-0.434389	0.446	cell D--cell B	0.862265	-0.0279569
65	AGT-AGTR1	cell C	0	AGT	cell C	0	AGTR1	0	98	98	0	0	0	1	cell C--cell C	1	0
66	AGT-AGTR1	cell A	0	AGT	cell D	0	AGTR1	0	3	2	0.0692998	-0.0692998	-0.75958	0.81	cell A--cell D	1	0
67	AGT-AGTR1	cell D	0	AGT	cell A	0	AGTR1	0	2	3	0.0775756	-0.0775756	-0.828433	0.868	cell D--cell A	0.983396	-0.00602396
68	AGT-AGTR1	cell C	0	AGT	cell A	0	AGTR1	0	36	30	0	0	0	1	cell C--cell A	1	0
69	AGT-AGTR1	cell B	0	AGT	cell C	0	AGTR1	0	5	7	0.0603964	-0.0603964	-0.681642	0.826	cell B--cell C	0.998249	-0.000518863
70	AGT-AGTR1	cell C	0	AGT	cell B	0	AGTR1	0	7	5	0.0275177	-0.0275177	-0.350698	0.924	cell C--cell B	1	0
71	ALCAM-CD6	cell A	0	ALCAM	cell D	1.55259	CD6	1.55259	3	2	1.28764	0.264947	0.252093	0.672	cell A--cell D	1	0
72	ALCAM-CD6	cell D	0.130988	ALCAM	cell D	1.21083	CD6	1.34182	31	31	1.34182	0	1.56968e-14	1	cell D--cell D	1	0
73	ALCAM-CD6	cell B	0.086927	ALCAM	cell D	0.894616	CD6	0.981543	21	16	1.39634	-0.414801	-0.468351	0.064	cell B--cell D	0.54894	-0.121994
74	ALCAM-CD6	cell C	0.0570682	ALCAM	cell B	0.709449	CD6	0.766518	7	5	0.461495	0.305022	0.625955	0.392	cell C--cell B	1	0
75	ALCAM-CD6	cell B	0.168185	ALCAM	cell A	0.525364	CD6	0.693549	22	20	0.715516	-0.0219669	-0.0393937	0.912	cell B--cell A	1	0
76	ALCAM-CD6	cell A	0.11131	ALCAM	cell A	0.524029	CD6	0.635338	46	46	0.620723	0.014615	0.0289626	0.558	cell A--cell A	1	0
77	ALCAM-CD6	cell D	0.0917993	ALCAM	cell B	0.541589	CD6	0.633389	16	21	0.547956	0.0854324	0.178682	0.536	cell D--cell B	0.880639	0.00986362
78	ALCAM-CD6	cell B	0.193457	ALCAM	cell B	0.409767	CD6	0.603224	116	116	0.597819	0.00540521	0.0111319	0.668	cell B--cell B	0.997463	1.22787e-05
79	ALCAM-CD6	cell C	0.0243136	ALCAM	cell A	0.520205	CD6	0.544519	36	30	0.579649	-0.0351301	-0.0765673	0.712	cell C--cell A	0.909936	-0.00313843
80	ALCAM-CD6	cell B	0.350407	ALCAM	cell C	0.168471	CD6	0.518878	5	7	0.36488	0.153998	0.412797	0.576	cell B--cell C	0.998249	0.000314219
81	ALCAM-CD6	cell A	0.110341	ALCAM	cell B	0.390585	CD6	0.500925	20	22	0.51658	-0.0156545	-0.037102	0.956	cell A--cell B	1	0
82	ALCAM-CD6	cell A	0.149104	ALCAM	cell C	0.129266	CD6	0.27837	30	36	0.262686	0.0156837	0.0610754	0.816	cell A--cell C	1	0
83	ALCAM-CD6	cell C	0.0648107	ALCAM	cell C	0.158841	CD6	0.223652	98	98	0.223652	0	7.04754e-15	1	cell C--cell C	1	0
84	ALCAM-CD6	cell D	0	ALCAM	cell A	0	CD6	0	2	3	0.646023	-0.646023	-2.89922	0.158	cell D--cell A	0.983396	-0.0210817
85	AMH-ACVR1	cell C	0.0673605	AMH	cell B	0.292561	ACVR1	0.359922	7	5	0.102784	0.257138	1.18145	0.158	cell C--cell B	1	0
86	AMH-ACVR1	cell B	0.232098	AMH	cell C	0.122752	ACVR1	0.354849	5	7	0.126454	0.228395	1.00617	0.112	cell B--cell C	0.861573	0.0651072
87	AMH-ACVR1	cell B	0.0527495	AMH	cell A	0.125109	ACVR1	0.177859	22	20	0.0789574	0.0989014	0.634736	0.07	cell B--cell A	0.75423	0.0777529
88	AMH-ACVR1	cell C	0.0331643	AMH	cell A	0.110868	ACVR1	0.144032	36	30	0.0993736	0.0446584	0.291596	0.272	cell C--cell A	0.837629	0.0224378
89	AMH-ACVR1	cell C	0.0294701	AMH	cell C	0.108791	ACVR1	0.138261	98	98	0.138261	0	-1.44154e-15	1	cell C--cell C	1	0
90	AMH-ACVR1	cell A	0	AMH	cell B	0.132305	ACVR1	0.132305	20	22	0.0781659	0.054139	0.382798	0.57	cell A--cell B	0.960043	0.00677902
91	AMH-ACVR1	cell A	0	AMH	cell C	0.105909	ACVR1	0.105909	30	36	0.108698	-0.00278923	-0.0194115	0.928	cell A--cell C	1	0
92	AMH-ACVR1	cell D	0	AMH	cell B	0.0961966	ACVR1	0.0961966	16	21	0.0787932	0.0174034	0.134008	0.656	cell D--cell B	0.91685	0.00505231
93	AMH-ACVR1	cell B	0.0100042	AMH	cell B	0.083201	ACVR1	0.0932052	116	116	0.0927135	0.000491681	0.00367614	0.958	cell B--cell B	0.997463	4.05488e-06
94	AMH-ACVR1	cell A	0	AMH	cell A	0.0723051	ACVR1	0.0723051	46	46	0.0708499	0.00145514	0.0122355	0.946	cell A--cell A	1	0
95	AMH-ACVR1	cell B	0.0552613	AMH	cell D	0	ACVR1	0.0552613	21	16	0.00950495	0.0457564	0.503703	0.172	cell B--cell D	0.793843	0.0505039
96	AMH-ACVR1	cell D	0	AMH	cell D	0	ACVR1	0	31	31	0	0	0	1	cell D--cell D	1	0
97	AMH-ACVR1	cell A	0	AMH	cell D	0	ACVR1	0	3	2	0	0	0	1	cell A--cell D	1	0
98	AMH-ACVR1	cell D	0	AMH	cell A	0	ACVR1	0	2	3	0.0705812	-0.0705812	-0.770459	0.814	cell D--cell A	0.983396	-0.00560241
99	AMH-BMPR1A	cell A	0	AMH	cell D	0.686076	BMPR1A	0.686076	3	2	0.0949044	0.591171	2.0119	0.046	cell A--cell D	1	0
100	AMH-BMPR1A	cell B	0.232098	AMH	cell C	0.138387	BMPR1A	0.370485	5	7	0.150837	0.219648	0.9074	0.094	cell B--cell C	0.861573	0.0587159
101	AMH-BMPR1A	cell B	0.0552613	AMH	cell D	0.15766	BMPR1A	0.212921	21	16	0.129861	0.0830597	0.445035	0.27	cell B--cell D	0.880255	0.0246511
102	AMH-BMPR1A	cell C	0.0294701	AMH	cell C	0.153533	BMPR1A	0.183003	98	98	0.183003	0	-5.606e-15	1	cell C--cell C	1	0
103	AMH-BMPR1A	cell A	0	AMH	cell C	0.144508	BMPR1A	0.144508	30	36	0.151853	-0.00734449	-0.0426973	0.832	cell A--cell C	1	0
104	AMH-BMPR1A	cell D	0	AMH	cell D	0.121217	BMPR1A	0.121217	31	31	0.121217	0	7.68822e-15	1	cell D--cell D	1	0
105	AMH-BMPR1A	cell C	0.0673605	AMH	cell B	0	BMPR1A	0.0673605	7	5	0.0801893	-0.0128288	-0.106554	0.814	cell C--cell B	1	0
106	AMH-BMPR1A	cell B	0.0100042	AMH	cell B	0.0472489	BMPR1A	0.0572531	116	116	0.0567503	0.000502874	0.00462093	0.958	cell B--cell B	0.997463	5.097e-06
107	AMH-BMPR1A	cell B	0.0527495	AMH	cell A	0	BMPR1A	0.0527495	22	20	0.0250014	0.0277481	0.289223	0.36	cell B--cell A	0.975846	0.00307119
108	AMH-BMPR1A	cell C	0.0331643	AMH	cell A	0	BMPR1A	0.0331643	36	30	0.0458328	-0.0126685	-0.131108	0.522	cell C--cell A	0.884662	-0.00697794
109	AMH-BMPR1A	cell A	0	AMH	cell A	0.0161291	BMPR1A	0.0161291	46	46	0.0158387	0.000290323	0.00361126	0.982	cell A--cell A	1	0
110	AMH-BMPR1A	cell A	0	AMH	cell B	0	BMPR1A	0	20	22	0.0480267	-0.0480267	-0.565858	0.398	cell A--cell B	0.960043	-0.0100208
111	AMH-BMPR1A	cell D	0	AMH	cell A	0	BMPR1A	0	2	3	0.0178065	-0.0178065	-0.236419	0.928	cell D--cell A	0.983396	-0.00171912
112	AMH-BMPR1A	cell D	0	AMH	cell B	0	BMPR1A	0	16	21	0.048892	-0.048892	-0.574266	0.406	cell D--cell B	0.862265	-0.0369593
113	ANGPT2-ITGA5	cell C	1.35065	ANGPT2	cell B	0	ITGA5	1.35065	7	5	0.888282	0.462366	0.553703	0.12	cell C--cell B	1	0
114	ANGPT2-ITGA5	cell C	0.72752	ANGPT2	cell A	0.220624	ITGA5	0.948145	36	30	0.984388	-0.0362437	-0.0490438	0.72	cell C--cell A	0.917408	-0.00183608
115	ANGPT2-ITGA5	cell C	0.763203	ANGPT2	cell C	0.165882	ITGA5	0.929085	98	98	0.929085	0	-1.92206e-15	1	cell C--cell C	1	0
116	ANGPT2-ITGA5	cell A	0.515778	ANGPT2	cell C	0.203489	ITGA5	0.719267	30	36	0.598186	0.121081	0.230722	0.164	cell A--cell C	0.928156	0.00747052
117	ANGPT2-ITGA5	cell A	0	ANGPT2	cell D	0.686076	ITGA5	0.686076	3	2	0.601181	0.0848943	0.164881	0.718	cell A--cell D	1	0
118	ANGPT2-ITGA5	cell A	0.443985	ANGPT2	cell A	0.226447	ITGA5	0.670431	46	46	0.656627	0.0138044	0.0260842	0.488	cell A--cell A	1	0
119	ANGPT2-ITGA5	cell A	0.410579	ANGPT2	cell B	0.0460865	ITGA5	0.456666	20	22	0.562626	-0.10596	-0.251382	0.356	cell A--cell B	0.960043	-0.00445175
120	ANGPT2-ITGA5	cell B	0.173988	ANGPT2	cell C	0.27441	ITGA5	0.448398	5	7	0.472398	-0.024	-0.0617954	0.928	cell B--cell C	0.998249	-4.70384e-05
121	ANGPT2-ITGA5	cell B	0.186108	ANGPT2	cell D	0.256825	ITGA5	0.442933	21	16	0.454622	-0.0116897	-0.0307325	0.972	cell B--cell D	0.998756	-1.66142e-05
122	ANGPT2-ITGA5	cell B	0.285717	ANGPT2	cell B	0.134617	ITGA5	0.420334	116	116	0.416148	0.00418667	0.011655	0.73	cell B--cell B	0.997463	1.28558e-05
123	ANGPT2-ITGA5	cell D	0	ANGPT2	cell A	0.265235	ITGA5	0.265235	2	3	0.295962	-0.0307273	-0.116538	0.932	cell D--cell A	0.983396	-0.000847408
124	ANGPT2-ITGA5	cell D	0.0818721	ANGPT2	cell D	0.177753	ITGA5	0.259626	31	31	0.259626	0	-2.2424e-15	1	cell D--cell D	1	0
125	ANGPT2-ITGA5	cell B	0.0784015	ANGPT2	cell A	0.16313	ITGA5	0.241531	22	20	0.506486	-0.264955	-0.828457	0.088	cell B--cell A	0.814957	-0.0736213
126	ANGPT2-ITGA5	cell D	0.0710546	ANGPT2	cell B	0.12228	ITGA5	0.193335	16	21	0.21684	-0.0235045	-0.111203	0.812	cell D--cell B	0.91685	-0.00419253
127	ANGPT2-TEK	cell C	1.35065	ANGPT2	cell B	0	TEK	1.35065	7	5	0.828753	0.521895	0.64333	0.048	cell C--cell B	1	0
128	ANGPT2-TEK	cell C	0.763203	ANGPT2	cell C	0.0178974	TEK	0.7811	98	98	0.7811	0	-1.26535e-14	1	cell C--cell C	1	0
129	ANGPT2-TEK	cell C	0.72752	ANGPT2	cell A	0.0156068	TEK	0.743127	36	30	0.789901	-0.0467742	-0.0778951	0.548	cell C--cell A	0.884662	-0.0041458
130	ANGPT2-TEK	cell A	0.410579	ANGPT2	cell B	0.172117	TEK	0.582696	20	22	0.487716	0.0949797	0.216123	0.416	cell A--cell B	0.960043	0.00382735
131	ANGPT2-TEK	cell A	0.515778	ANGPT2	cell C	0	TEK	0.515778	30	36	0.447822	0.0679558	0.168703	0.328	cell A--cell C	0.944108	0.0042139
132	ANGPT2-TEK	cell A	0.443985	ANGPT2	cell A	0.0274763	TEK	0.471461	46	46	0.461889	0.00957174	0.0243692	0.558	cell A--cell A	1	0
133	ANGPT2-TEK	cell B	0.285717	ANGPT2	cell B	0.0586814	TEK	0.344399	116	116	0.341078	0.00332024	0.0108193	0.768	cell B--cell B	0.997463	1.1934e-05
134	ANGPT2-TEK	cell D	0	ANGPT2	cell A	0.265235	TEK	0.265235	2	3	0.104013	0.161222	0.840161	0.298	cell D--cell A	0.983396	0.00610924
135	ANGPT2-TEK	cell B	0.186108	ANGPT2	cell D	0.054315	TEK	0.240423	21	16	0.36437	-0.123947	-0.447946	0.4	cell B--cell D	0.924605	-0.0152497
136	ANGPT2-TEK	cell B	0.173988	ANGPT2	cell C	0	TEK	0.173988	5	7	0.31731	-0.143322	-0.607008	0.832	cell B--cell C	0.998249	-0.000462052
137	ANGPT2-TEK	cell D	0.0818721	ANGPT2	cell D	0.0868247	TEK	0.168697	31	31	0.168697	0	-3.84411e-15	1	cell D--cell D	1	0
138	ANGPT2-TEK	cell B	0.0784015	ANGPT2	cell A	0.0631955	TEK	0.141597	22	20	0.305397	-0.1638	-0.746733	0.212	cell B--cell A	0.903951	-0.032748
139	ANGPT2-TEK	cell D	0.0710546	ANGPT2	cell B	0.0272488	TEK	0.0983035	16	21	0.141065	-0.0427611	-0.28171	0.672	cell D--cell B	0.91685	-0.0106209
140	ANGPT2-TEK	cell A	0	ANGPT2	cell D	0	TEK	0	3	2	0.505454	-0.505454	-2.59802	0.16	cell A--cell D	1	0
141	ANGPTL1-ITGA1	cell C	0	ANGPTL1	cell B	0.793852	ITGA1	0.793852	7	5	0.328106	0.465746	1.06207	0.132	cell C--cell B	1	0
142	ANGPTL1-ITGA1	cell A	0	ANGPTL1	cell B	0.634167	ITGA1	0.634167	20	22	0.319504	0.314663	0.807423	0.028	cell A--cell B	0.813273	0.0724773
143	ANGPTL1-ITGA1	cell B	0.0576024	ANGPTL1	cell B	0.327659	ITGA1	0.385261	116	116	0.382189	0.00307189	0.00916184	0.768	cell B--cell B	0.997463	1.01057e-05
144	ANGPTL1-ITGA1	cell B	0.0950069	ANGPTL1	cell D	0.19692	ITGA1	0.291927	21	16	0.262188	0.0297392	0.113847	0.754	cell B--cell D	0.97209	0.00139958
145	ANGPTL1-ITGA1	cell D	0	ANGPTL1	cell D	0.203309	ITGA1	0.203309	31	31	0.203309	0	1.0251e-14	1	cell D--cell D	1	0
146	ANGPTL1-ITGA1	cell D	0	ANGPTL1	cell B	0.176879	ITGA1	0.176879	16	21	0.318513	-0.141633	-0.596014	0.272	cell D--cell B	0.839652	-0.0452378
147	ANGPTL1-ITGA1	cell C	0	ANGPTL1	cell A	0.135666	ITGA1	0.135666	36	30	0.120315	0.0153509	0.0971752	0.616	cell C--cell A	0.884662	0.00517194
148	ANGPTL1-ITGA1	cell B	0	ANGPTL1	cell C	0.133418	ITGA1	0.133418	5	7	0.140003	-0.00658478	-0.0401353	0.724	cell B--cell C	0.998249	-3.05508e-05
149	ANGPTL1-ITGA1	cell B	0.0547355	ANGPTL1	cell A	0.0694867	ITGA1	0.124222	22	20	0.179986	-0.0557635	-0.320424	0.508	cell B--cell A	1	0
150	ANGPTL1-ITGA1	cell A	0	ANGPTL1	cell A	0.123966	ITGA1	0.123966	46	46	0.121329	0.00263693	0.0170867	0.828	cell A--cell A	1	0
151	ANGPTL1-ITGA1	cell C	0	ANGPTL1	cell C	0.0820084	ITGA1	0.0820084	98	98	0.0820084	0	-1.92206e-15	1	cell C--cell C	1	0
152	ANGPTL1-ITGA1	cell A	0	ANGPTL1	cell C	0.0758039	ITGA1	0.0758039	30	36	0.082159	-0.00635506	-0.0512309	0.872	cell A--cell C	1	0
153	ANGPTL1-ITGA1	cell A	0	ANGPTL1	cell D	0	ITGA1	0	3	2	0.22377	-0.22377	-1.69497	0.66	cell A--cell D	1	0
154	ANGPTL1-ITGA1	cell D	0	ANGPTL1	cell A	0	ITGA1	0	2	3	0.127441	-0.127441	-1.18549	0.562	cell D--cell A	0.983396	-0.00862031
155	ANGPTL1-LILRB3	cell B	0.0547355	ANGPTL1	cell A	0.0763083	LILRB3	0.131044	22	20	0.129147	0.00189699	0.0118942	0.928	cell B--cell A	1	0
156	ANGPTL1-LILRB3	cell B	0.0950069	ANGPTL1	cell D	0	LILRB3	0.0950069	21	16	0.0579663	0.0370406	0.303908	0.448	cell B--cell D	0.95107	0.00662144
157	ANGPTL1-LILRB3	cell B	0.0576024	ANGPTL1	cell B	0.021222	LILRB3	0.0788244	116	116	0.0782181	0.000606321	0.0048999	0.968	cell B--cell B	0.997463	5.40471e-06
158	ANGPTL1-LILRB3	cell A	0	ANGPTL1	cell A	0.0723602	LILRB3	0.0723602	46	46	0.0707767	0.00158345	0.0133151	0.888	cell A--cell A	1	0
159	ANGPTL1-LILRB3	cell B	0	ANGPTL1	cell C	0.0660574	LILRB3	0.0660574	5	7	0.081576	-0.0155186	-0.128891	0.568	cell B--cell C	0.998249	-9.81113e-05
160	ANGPTL1-LILRB3	cell C	0	ANGPTL1	cell A	0.0593238	LILRB3	0.0593238	36	30	0.0715189	-0.0121951	-0.106406	0.528	cell C--cell A	0.884662	-0.00566322
161	ANGPTL1-LILRB3	cell D	0	ANGPTL1	cell B	0.0272488	LILRB3	0.0272488	16	21	0.0181238	0.00912502	0.107353	0.434	cell D--cell B	0.862265	0.00690913
162	ANGPTL1-LILRB3	cell C	0	ANGPTL1	cell C	0.0198632	LILRB3	0.0198632	98	98	0.0198632	0	9.61028e-16	1	cell C--cell C	1	0
163	ANGPTL1-LILRB3	cell A	0	ANGPTL1	cell C	0.0128445	LILRB3	0.0128445	30	36	0.0206355	-0.00779105	-0.096319	0.626	cell A--cell C	1	0
164	ANGPTL1-LILRB3	cell D	0	ANGPTL1	cell D	0	LILRB3	0	31	31	0	0	0	1	cell D--cell D	1	0
165	ANGPTL1-LILRB3	cell A	0	ANGPTL1	cell B	0	LILRB3	0	20	22	0.0178516	-0.0178516	-0.236972	0.712	cell A--cell B	0.9648	-0.00368792
166	ANGPTL1-LILRB3	cell A	0	ANGPTL1	cell D	0	LILRB3	0	3	2	0	0	0	1	cell A--cell D	1	0
167	ANGPTL1-LILRB3	cell D	0	ANGPTL1	cell A	0	LILRB3	0	2	3	0.0723069	-0.0723069	-0.784981	0.71	cell D--cell A	0.983396	-0.005708
168	ANGPTL1-LILRB3	cell C	0	ANGPTL1	cell B	0	LILRB3	0	7	5	0.0187785	-0.0187785	-0.248273	0.93	cell C--cell B	1	0
169	ANGPTL2-ITGA5	cell D	0.686076	ANGPTL2	cell A	0.265235	ITGA5	0.951311	2	3	0.470317	0.480994	0.882354	0.286	cell D--cell A	0.983396	0.00641605
170	ANGPTL2-ITGA5	cell A	0	ANGPTL2	cell D	0.686076	ITGA5	0.686076	3	2	0.270319	0.415756	1.0859	0.332	cell A--cell D	1	0
171	ANGPTL2-ITGA5	cell B	0.25154	ANGPTL2	cell C	0.27441	ITGA5	0.52595	5	7	0.317973	0.207977	0.582637	0.364	cell B--cell C	0.998249	0.0004435
172	ANGPTL2-ITGA5	cell D	0.2163	ANGPTL2	cell D	0.177753	ITGA5	0.394054	31	31	0.394054	0	6.7272e-15	1	cell D--cell D	1	0
173	ANGPTL2-ITGA5	cell B	0.216807	ANGPTL2	cell A	0.16313	ITGA5	0.379937	22	20	0.386541	-0.00660371	-0.0197155	0.964	cell B--cell A	1	0
174	ANGPTL2-ITGA5	cell D	0.208014	ANGPTL2	cell B	0.12228	ITGA5	0.330295	16	21	0.358718	-0.0284232	-0.0922822	0.832	cell D--cell B	0.926828	-0.0030454
175	ANGPTL2-ITGA5	cell A	0.0977806	ANGPTL2	cell A	0.226447	ITGA5	0.324227	46	46	0.316872	0.00735483	0.0252314	0.664	cell A--cell A	1	0
176	ANGPTL2-ITGA5	cell C	0.0820616	ANGPTL2	cell A	0.220624	ITGA5	0.302686	36	30	0.339998	-0.0373123	-0.127843	0.564	cell C--cell A	0.884662	-0.00680415
177	ANGPTL2-ITGA5	cell A	0.0866415	ANGPTL2	cell C	0.203489	ITGA5	0.290131	30	36	0.262935	0.027196	0.104248	0.6	cell A--cell C	1	0
178	ANGPTL2-ITGA5	cell C	0.120182	ANGPTL2	cell C	0.165882	ITGA5	0.286064	98	98	0.286064	0	-8.32891e-15	1	cell C--cell C	1	0
179	ANGPTL2-ITGA5	cell B	0.140721	ANGPTL2	cell B	0.134617	ITGA5	0.275338	116	116	0.283813	-0.00847514	-0.0322138	0.22	cell B--cell B	0.997463	-3.55326e-05
180	ANGPTL2-ITGA5	cell B	0	ANGPTL2	cell D	0.256825	ITGA5	0.256825	21	16	0.332783	-0.0759577	-0.278426	0.604	cell B--cell D	0.97209	-0.00342283
181	ANGPTL2-ITGA5	cell A	0.142765	ANGPTL2	cell B	0.0460865	ITGA5	0.188852	20	22	0.227609	-0.0387572	-0.181646	0.684	cell A--cell B	0.9648	-0.0028269
182	ANGPTL2-ITGA5	cell C	0.0673605	ANGPTL2	cell B	0	ITGA5	0.0673605	7	5	0.238084	-0.170723	-1.01442	0.4	cell C--cell B	1	0
183	ANGPTL2-LILRB3	cell D	0.686076	ANGPTL2	cell A	0	LILRB3	0.686076	2	3	0.328143	0.357933	0.876577	0.3	cell D--cell A	0.983396	0.00637404
184	ANGPTL2-LILRB3	cell B	0.25154	ANGPTL2	cell C	0.0660574	LILRB3	0.317597	5	7	0.164846	0.152751	0.656959	0.488	cell B--cell C	0.998249	0.000500074
185	ANGPTL2-LILRB3	cell B	0.216807	ANGPTL2	cell A	0.0763083	LILRB3	0.293115	22	20	0.230673	0.0624426	0.249549	0.508	cell B--cell A	1	0
186	ANGPTL2-LILRB3	cell D	0.208014	ANGPTL2	cell B	0.0272488	LILRB3	0.235263	16	21	0.241715	-0.00645162	-0.0274987	0.954	cell D--cell B	0.995385	-5.52379e-05
187	ANGPTL2-LILRB3	cell D	0.2163	ANGPTL2	cell D	0	LILRB3	0.2163	31	31	0.2163	0	8.96959e-15	1	cell D--cell D	1	0
188	ANGPTL2-LILRB3	cell A	0.0977806	ANGPTL2	cell A	0.0723602	LILRB3	0.170141	46	46	0.166337	0.00380402	0.0204599	0.802	cell A--cell A	1	0
189	ANGPTL2-LILRB3	cell B	0.140721	ANGPTL2	cell B	0.021222	LILRB3	0.161943	116	116	0.171437	-0.00949423	-0.0513658	0.156	cell B--cell B	0.997463	-5.66577e-05
190	ANGPTL2-LILRB3	cell A	0.142765	ANGPTL2	cell B	0	LILRB3	0.142765	20	22	0.111398	0.0313669	0.199598	0.568	cell A--cell B	0.960043	0.00353469
191	ANGPTL2-LILRB3	cell C	0.0820616	ANGPTL2	cell A	0.0593238	LILRB3	0.141385	36	30	0.189895	-0.0485096	-0.264192	0.252	cell C--cell A	0.803132	-0.0251545
192	ANGPTL2-LILRB3	cell C	0.120182	ANGPTL2	cell C	0.0198632	LILRB3	0.140045	98	98	0.140045	0	-8.00857e-16	1	cell C--cell C	1	0
193	ANGPTL2-LILRB3	cell A	0.0866415	ANGPTL2	cell C	0.0128445	LILRB3	0.099486	30	36	0.115978	-0.0164916	-0.114594	0.7	cell A--cell C	1	0
194	ANGPTL2-LILRB3	cell C	0.0673605	ANGPTL2	cell B	0	LILRB3	0.0673605	7	5	0.139129	-0.0717684	-0.51483	0.566	cell C--cell B	1	0
195	ANGPTL2-LILRB3	cell A	0	ANGPTL2	cell D	0	LILRB3	0	3	2	0.096005	-0.096005	-0.97089	0.646	cell A--cell D	1	0
196	ANGPTL2-LILRB3	cell B	0	ANGPTL2	cell D	0	LILRB3	0	21	16	0.158741	-0.158741	-1.37151	0.082	cell B--cell D	0.5964	-0.307852
197	ANGPTL2-TLR4	cell A	0	ANGPTL2	cell D	0.686076	TLR4	0.686076	3	2	0.183334	0.502741	1.47216	0.168	cell A--cell D	1	0
198	ANGPTL2-TLR4	cell D	0.686076	ANGPTL2	cell A	0	TLR4	0.686076	2	3	0.276167	0.409908	1.06329	0.242	cell D--cell A	0.983396	0.00773176
199	ANGPTL2-TLR4	cell D	0.2163	ANGPTL2	cell D	0.102656	TLR4	0.318956	31	31	0.318956	0	4.4848e-15	1	cell D--cell D	1	0
200	ANGPTL2-TLR4	cell A	0.142765	ANGPTL2	cell B	0.164383	TLR4	0.307149	20	22	0.179962	0.127187	0.540327	0.132	cell A--cell B	0.960043	0.0095687
201	ANGPTL2-TLR4	cell B	0.216807	ANGPTL2	cell A	0.0492858	TLR4	0.266093	22	20	0.179968	0.0861253	0.38695	0.336	cell B--cell A	0.975846	0.00410893
202	ANGPTL2-TLR4	cell B	0.25154	ANGPTL2	cell C	0	TLR4	0.25154	5	7	0.173699	0.0778408	0.361097	0.684	cell B--cell C	0.998249	0.000274866
203	ANGPTL2-TLR4	cell B	0.140721	ANGPTL2	cell B	0.0920002	TLR4	0.232721	116	116	0.24142	-0.00869868	-0.0372333	0.244	cell B--cell B	0.997463	-4.10692e-05
204	ANGPTL2-TLR4	cell D	0.208014	ANGPTL2	cell B	0	TLR4	0.208014	16	21	0.310135	-0.102121	-0.413102	0.476	cell D--cell B	0.880359	-0.0228612
205	ANGPTL2-TLR4	cell C	0.120182	ANGPTL2	cell C	0.0277012	TLR4	0.147883	98	98	0.147883	0	6.08651e-15	1	cell C--cell C	1	0
206	ANGPTL2-TLR4	cell B	0	ANGPTL2	cell D	0.140164	TLR4	0.140164	21	16	0.262155	-0.12199	-0.592583	0.296	cell B--cell D	0.883195	-0.0319661
207	ANGPTL2-TLR4	cell A	0.0977806	ANGPTL2	cell A	0.0214286	TLR4	0.119209	46	46	0.11656	0.00264914	0.0175412	0.852	cell A--cell A	1	0
208	ANGPTL2-TLR4	cell A	0.0866415	ANGPTL2	cell C	0.0101071	TLR4	0.0967487	30	36	0.122375	-0.0256268	-0.176644	0.544	cell A--cell C	0.980581	-0.00150439
209	ANGPTL2-TLR4	cell C	0.0820616	ANGPTL2	cell A	0.0112866	TLR4	0.0933482	36	30	0.139506	-0.0461574	-0.308858	0.244	cell C--cell A	0.787455	-0.0320516
210	ANGPTL2-TLR4	cell C	0.0673605	ANGPTL2	cell B	0	TLR4	0.0673605	7	5	0.199432	-0.132072	-0.839271	0.44	cell C--cell B	1	0
211	ANGPTL4-CDH11	cell A	0.245963	ANGPTL4	cell B	0.24578	CDH11	0.491743	20	22	0.312181	0.179561	0.521691	0.112	cell A--cell B	0.937704	0.014573
212	ANGPTL4-CDH11	cell C	0.329324	ANGPTL4	cell C	0.0229559	CDH11	0.35228	98	98	0.35228	0	-8.48908e-15	1	cell C--cell C	1	0
213	ANGPTL4-CDH11	cell B	0.22418	ANGPTL4	cell B	0.103387	CDH11	0.327567	116	116	0.324684	0.00288325	0.00976159	0.792	cell B--cell B	0.997463	1.07673e-05
214	ANGPTL4-CDH11	cell B	0.269345	ANGPTL4	cell A	0.0220298	CDH11	0.291374	22	20	0.237498	0.0538761	0.213669	0.588	cell B--cell A	1	0
215	ANGPTL4-CDH11	cell C	0.21842	ANGPTL4	cell A	0.0146865	CDH11	0.233107	36	30	0.336855	-0.103748	-0.391171	0.148	cell C--cell A	0.668353	-0.0684525
216	ANGPTL4-CDH11	cell A	0.217947	ANGPTL4	cell A	0.00957816	CDH11	0.227525	46	46	0.222152	0.00537303	0.0238636	0.756	cell A--cell A	1	0
217	ANGPTL4-CDH11	cell B	0.176419	ANGPTL4	cell C	0	CDH11	0.176419	5	7	0.246845	-0.0704259	-0.327433	0.954	cell B--cell C	0.998249	-0.000249241
218	ANGPTL4-CDH11	cell A	0.125418	ANGPTL4	cell C	0.0301835	CDH11	0.155601	30	36	0.238382	-0.0827807	-0.404758	0.176	cell A--cell C	0.928156	-0.0131056
219	ANGPTL4-CDH11	cell B	0.0909804	ANGPTL4	cell D	0	CDH11	0.0909804	21	16	0.228382	-0.137401	-0.781949	0.224	cell B--cell D	0.8568	-0.0524848
220	ANGPTL4-CDH11	cell C	0.0673605	ANGPTL4	cell B	0	CDH11	0.0673605	7	5	0.415421	-0.34806	-1.62279	0.146	cell C--cell B	1	0
221	ANGPTL4-CDH11	cell D	0.0607704	ANGPTL4	cell B	0	CDH11	0.0607704	16	21	0.130128	-0.0693578	-0.517436	0.372	cell D--cell B	0.862265	-0.0333018
222	ANGPTL4-CDH11	cell D	0.0313653	ANGPTL4	cell D	0	CDH11	0.0313653	31	31	0.0313653	0	1.60171e-15	1	cell D--cell D	1	0
223	ANGPTL4-CDH11	cell A	0	ANGPTL4	cell D	0	CDH11	0	3	2	0.213002	-0.213002	-1.64617	0.438	cell A--cell D	1	0
224	ANGPTL4-CDH11	cell D	0	ANGPTL4	cell A	0	CDH11	0	2	3	0.0503282	-0.0503282	-0.588115	0.862	cell D--cell A	0.983396	-0.00427649
225	ANGPTL4-CDH5	cell C	0.329324	ANGPTL4	cell C	0.0272172	CDH5	0.356541	98	98	0.356541	0	-1.1212e-14	1	cell C--cell C	1	0
226	ANGPTL4-CDH5	cell B	0.22418	ANGPTL4	cell B	0.119241	CDH5	0.343421	116	116	0.340396	0.00302474	0.00987488	0.776	cell B--cell B	0.997463	1.08922e-05
227	ANGPTL4-CDH5	cell B	0.269345	ANGPTL4	cell A	0.04544	CDH5	0.314785	22	20	0.258063	0.056722	0.212151	0.568	cell B--cell A	1	0
228	ANGPTL4-CDH5	cell B	0.176419	ANGPTL4	cell C	0.113763	CDH5	0.290182	5	7	0.246054	0.0441276	0.173148	0.804	cell B--cell C	0.998249	0.0001318
229	ANGPTL4-CDH5	cell B	0.0909804	ANGPTL4	cell D	0.164508	CDH5	0.255488	21	16	0.316547	-0.0610585	-0.228676	0.624	cell B--cell D	0.97209	-0.00281123
230	ANGPTL4-CDH5	cell C	0.21842	ANGPTL4	cell A	0.0302933	CDH5	0.248713	36	30	0.356586	-0.107872	-0.388844	0.152	cell C--cell A	0.6816	-0.0647311
231	ANGPTL4-CDH5	cell A	0.217947	ANGPTL4	cell A	0.0297175	CDH5	0.247665	46	46	0.241769	0.00589622	0.0246772	0.704	cell A--cell A	1	0
232	ANGPTL4-CDH5	cell A	0.245963	ANGPTL4	cell B	0	CDH5	0.245963	20	22	0.335957	-0.0899942	-0.333569	0.452	cell A--cell B	0.960043	-0.00590721
233	ANGPTL4-CDH5	cell D	0.0607704	ANGPTL4	cell B	0.114042	CDH5	0.174812	16	21	0.154068	0.0207438	0.113229	0.794	cell D--cell B	0.91685	0.00426892
234	ANGPTL4-CDH5	cell A	0.125418	ANGPTL4	cell C	0.0325311	CDH5	0.157949	30	36	0.242093	-0.0841444	-0.407305	0.176	cell A--cell C	0.928156	-0.0131881
235	ANGPTL4-CDH5	cell D	0.0313653	ANGPTL4	cell D	0.0849074	CDH5	0.116273	31	31	0.116273	0	4.16445e-15	1	cell D--cell D	1	0
236	ANGPTL4-CDH5	cell C	0.0673605	ANGPTL4	cell B	0	CDH5	0.0673605	7	5	0.439094	-0.371733	-1.68758	0.086	cell C--cell B	1	0
237	ANGPTL4-CDH5	cell A	0	ANGPTL4	cell D	0	CDH5	0	3	2	0.314853	-0.314853	-2.0526	0.34	cell A--cell D	1	0
238	ANGPTL4-CDH5	cell D	0	ANGPTL4	cell A	0	CDH5	0	2	3	0.0676212	-0.0676212	-0.745204	0.764	cell D--cell A	0.983396	-0.00541877
239	ANGPTL4-ITGA5	cell A	0	ANGPTL4	cell D	0.686076	ITGA5	0.686076	3	2	0.387316	0.298759	0.689809	0.464	cell A--cell D	1	0
240	ANGPTL4-ITGA5	cell C	0.329324	ANGPTL4	cell C	0.165882	ITGA5	0.495206	98	98	0.495206	0	-1.53764e-14	1	cell C--cell C	1	0
241	ANGPTL4-ITGA5	cell B	0.176419	ANGPTL4	cell C	0.27441	ITGA5	0.450829	5	7	0.39378	0.0570492	0.157737	0.78	cell B--cell C	0.998249	0.000120068
242	ANGPTL4-ITGA5	cell A	0.217947	ANGPTL4	cell A	0.226447	ITGA5	0.444394	46	46	0.434097	0.0102966	0.0275483	0.57	cell A--cell A	1	0
243	ANGPTL4-ITGA5	cell C	0.21842	ANGPTL4	cell A	0.220624	ITGA5	0.439044	36	30	0.549224	-0.11018	-0.268314	0.236	cell C--cell A	0.781368	-0.0287483
244	ANGPTL4-ITGA5	cell B	0.269345	ANGPTL4	cell A	0.16313	ITGA5	0.432475	22	20	0.45599	-0.0235158	-0.0623474	0.84	cell B--cell A	1	0
245	ANGPTL4-ITGA5	cell B	0.22418	ANGPTL4	cell B	0.134617	ITGA5	0.358797	116	116	0.355646	0.0031508	0.00994193	0.774	cell B--cell B	0.997463	1.09662e-05
246	ANGPTL4-ITGA5	cell B	0.0909804	ANGPTL4	cell D	0.256825	ITGA5	0.347805	21	16	0.402423	-0.0546178	-0.166031	0.72	cell B--cell D	0.97209	-0.0020411
247	ANGPTL4-ITGA5	cell A	0.125418	ANGPTL4	cell C	0.203489	ITGA5	0.328907	30	36	0.383547	-0.0546401	-0.172992	0.464	cell A--cell C	0.966338	-0.00257258
248	ANGPTL4-ITGA5	cell A	0.245963	ANGPTL4	cell B	0.0460865	ITGA5	0.292049	20	22	0.346088	-0.0540389	-0.186294	0.604	cell A--cell B	0.960043	-0.0032991
249	ANGPTL4-ITGA5	cell D	0	ANGPTL4	cell A	0.265235	ITGA5	0.265235	2	3	0.256291	0.00894406	0.0357692	0.878	cell D--cell A	0.983396	0.000260097
250	ANGPTL4-ITGA5	cell D	0.0313653	ANGPTL4	cell D	0.177753	ITGA5	0.209119	31	31	0.209119	0	-1.24934e-14	1	cell D--cell D	1	0
251	ANGPTL4-ITGA5	cell D	0.0607704	ANGPTL4	cell B	0.12228	ITGA5	0.183051	16	21	0.165148	0.0179032	0.0942655	0.822	cell D--cell B	0.917481	0.00352579
252	ANGPTL4-ITGA5	cell C	0.0673605	ANGPTL4	cell B	0	ITGA5	0.0673605	7	5	0.428303	-0.360943	-1.65841	0.11	cell C--cell B	1	0
253	ANGPTL4-ITGAV	cell B	0.269345	ANGPTL4	cell A	1.33037	ITGAV	1.59972	22	20	1.34477	0.254947	0.234455	0.176	cell B--cell A	0.874171	0.013693
254	ANGPTL4-ITGAV	cell C	0.329324	ANGPTL4	cell C	1.20257	ITGAV	1.5319	98	98	1.5319	0	1.28137e-14	1	cell C--cell C	1	0
255	ANGPTL4-ITGAV	cell C	0.21842	ANGPTL4	cell A	1.31209	ITGAV	1.53051	36	30	1.43984	0.0906678	0.0825407	0.44	cell C--cell A	0.878135	0.00465849
256	ANGPTL4-ITGAV	cell A	0.245963	ANGPTL4	cell B	1.09061	ITGAV	1.33658	20	22	1.10264	0.233941	0.256436	0.248	cell A--cell B	0.960043	0.00454124
257	ANGPTL4-ITGAV	cell A	0.217947	ANGPTL4	cell A	1.11288	ITGAV	1.33083	46	46	1.3323	-0.00146618	-0.00147758	0.998	cell A--cell A	1	0
258	ANGPTL4-ITGAV	cell A	0.125418	ANGPTL4	cell C	1.15985	ITGAV	1.28527	30	36	1.41961	-0.134343	-0.133537	0.204	cell A--cell C	0.928156	-0.00432376
259	ANGPTL4-ITGAV	cell D	0.0607704	ANGPTL4	cell B	1.11161	ITGAV	1.17238	16	21	0.92123	0.25115	0.317222	0.208	cell D--cell B	0.779543	0.0343108
260	ANGPTL4-ITGAV	cell B	0.176419	ANGPTL4	cell C	0.978411	ITGAV	1.15483	5	7	1.40856	-0.253729	-0.265679	0.484	cell B--cell C	0.998249	-0.000202234
261	ANGPTL4-ITGAV	cell B	0.22418	ANGPTL4	cell B	0.894213	ITGAV	1.11839	116	116	1.10832	0.0100768	0.0119816	0.388	cell B--cell B	0.997463	1.3216e-05
262	ANGPTL4-ITGAV	cell B	0.0909804	ANGPTL4	cell D	0.962632	ITGAV	1.05361	21	16	0.963313	0.0902997	0.117593	0.688	cell B--cell D	0.97209	0.00144562
263	ANGPTL4-ITGAV	cell A	0	ANGPTL4	cell D	1.03126	ITGAV	1.03126	3	2	0.936887	0.0943681	0.125666	0.738	cell A--cell D	1	0
264	ANGPTL4-ITGAV	cell C	0.0673605	ANGPTL4	cell B	0.877723	ITGAV	0.945084	7	5	1.25024	-0.305159	-0.369601	0.508	cell C--cell B	1	0
265	ANGPTL4-ITGAV	cell D	0.0313653	ANGPTL4	cell D	0.732467	ITGAV	0.763832	31	31	0.763832	0	-1.29739e-14	1	cell D--cell D	1	0
266	ANGPTL4-ITGAV	cell D	0	ANGPTL4	cell A	0.65985	ITGAV	0.65985	2	3	1.13283	-0.472984	-0.698192	0.39	cell D--cell A	0.983396	-0.00507691
267	ANGPTL4-SDC1	cell A	0.245963	ANGPTL4	cell B	0.537447	SDC1	0.78341	20	22	0.525504	0.257906	0.498065	0.104	cell A--cell B	0.937704	0.013913
268	ANGPTL4-SDC1	cell B	0.269345	ANGPTL4	cell A	0.32435	SDC1	0.593694	22	20	0.472458	0.121237	0.277131	0.38	cell B--cell A	0.975846	0.00294279
269	ANGPTL4-SDC1	cell B	0.22418	ANGPTL4	cell B	0.306852	SDC1	0.531032	116	116	0.536861	-0.00582937	-0.0132662	0.468	cell B--cell B	0.997463	-1.4633e-05
270	ANGPTL4-SDC1	cell C	0.21842	ANGPTL4	cell A	0.305558	SDC1	0.523978	36	30	0.572144	-0.0481651	-0.107273	0.568	cell C--cell A	0.884662	-0.00570938
271	ANGPTL4-SDC1	cell A	0.217947	ANGPTL4	cell A	0.251391	SDC1	0.469338	46	46	0.458491	0.0108466	0.0277504	0.618	cell A--cell A	1	0
272	ANGPTL4-SDC1	cell C	0.329324	ANGPTL4	cell C	0.118192	SDC1	0.447516	98	98	0.447516	0	-6.40685e-15	1	cell C--cell C	1	0
273	ANGPTL4-SDC1	cell A	0	ANGPTL4	cell D	0.330445	SDC1	0.330445	3	2	0.261038	0.0694068	0.253678	0.768	cell A--cell D	1	0
274	ANGPTL4-SDC1	cell C	0.0673605	ANGPTL4	cell B	0.25154	SDC1	0.318901	7	5	0.630673	-0.311773	-0.802618	0.372	cell C--cell B	1	0
275	ANGPTL4-SDC1	cell B	0.176419	ANGPTL4	cell C	0.123126	SDC1	0.299545	5	7	0.343144	-0.0435987	-0.149416	0.976	cell B--cell C	0.998249	-0.000113735
276	ANGPTL4-SDC1	cell D	0.0607704	ANGPTL4	cell B	0.205675	SDC1	0.266445	16	21	0.344518	-0.0780725	-0.278644	0.62	cell D--cell B	0.91685	-0.0105053
277	ANGPTL4-SDC1	cell A	0.125418	ANGPTL4	cell C	0.128748	SDC1	0.254165	30	36	0.337661	-0.0834959	-0.305392	0.26	cell A--cell C	0.928156	-0.00988822
278	ANGPTL4-SDC1	cell B	0.0909804	ANGPTL4	cell D	0.087366	SDC1	0.178346	21	16	0.271677	-0.0933308	-0.417169	0.436	cell B--cell D	0.938061	-0.0115844
279	ANGPTL4-SDC1	cell D	0.0313653	ANGPTL4	cell D	0.0450921	SDC1	0.0764575	31	31	0.0764575	0	-2.08223e-15	1	cell D--cell D	1	0
280	ANGPTL4-SDC1	cell D	0	ANGPTL4	cell A	0	SDC1	0	2	3	0.27444	-0.27444	-1.90474	0.384	cell D--cell A	0.983396	-0.0138503
281	ANGPTL4-SDC2	cell C	0.329324	ANGPTL4	cell C	1.41645	SDC2	1.74578	98	98	1.74578	0	-1.37747e-14	1	cell C--cell C	1	0
282	ANGPTL4-SDC2	cell A	0.125418	ANGPTL4	cell C	1.60898	SDC2	1.7344	30	36	1.63221	0.102193	0.0826966	0.42	cell A--cell C	0.966338	0.00122979
283	ANGPTL4-SDC2	cell B	0.176419	ANGPTL4	cell C	1.48296	SDC2	1.65938	5	7	1.64096	0.0184144	0.0151795	0.944	cell B--cell C	0.998249	1.15545e-05
284	ANGPTL4-SDC2	cell B	0.269345	ANGPTL4	cell A	1.21912	SDC2	1.48846	22	20	1.26554	0.222923	0.218159	0.296	cell B--cell A	0.955398	0.00432297
285	ANGPTL4-SDC2	cell C	0.21842	ANGPTL4	cell A	1.12171	SDC2	1.34013	36	30	1.36964	-0.0295102	-0.0292639	0.812	cell C--cell A	0.960867	-0.000507345
286	ANGPTL4-SDC2	cell D	0	ANGPTL4	cell A	1.26671	SDC2	1.26671	2	3	1.04465	0.222066	0.255808	0.688	cell D--cell A	0.983396	0.00186011
287	ANGPTL4-SDC2	cell A	0.217947	ANGPTL4	cell A	1.01577	SDC2	1.23372	46	46	1.25759	-0.0238738	-0.0255961	0.366	cell A--cell A	1	0
288	ANGPTL4-SDC2	cell A	0.245963	ANGPTL4	cell B	0.930579	SDC2	1.17654	20	22	0.89952	0.277022	0.352933	0.132	cell A--cell B	0.960043	0.00625013
289	ANGPTL4-SDC2	cell B	0.22418	ANGPTL4	cell B	0.685854	SDC2	0.910034	116	116	0.902597	0.0074369	0.0106619	0.528	cell B--cell B	0.997463	1.17603e-05
290	ANGPTL4-SDC2	cell D	0.0607704	ANGPTL4	cell B	0.560436	SDC2	0.621206	16	21	0.719256	-0.0980497	-0.183902	0.604	cell D--cell B	0.904938	-0.00797791
291	ANGPTL4-SDC2	cell C	0.0673605	ANGPTL4	cell B	0.517201	SDC2	0.584561	7	5	0.993212	-0.408651	-0.675322	0.34	cell C--cell B	1	0
292	ANGPTL4-SDC2	cell B	0.0909804	ANGPTL4	cell D	0.390412	SDC2	0.481392	21	16	0.542269	-0.060877	-0.143666	0.7	cell B--cell D	0.97209	-0.00176616
293	ANGPTL4-SDC2	cell D	0.0313653	ANGPTL4	cell D	0.313562	SDC2	0.344927	31	31	0.344927	0	-6.40685e-15	1	cell D--cell D	1	0
294	ANGPTL4-SDC2	cell A	0	ANGPTL4	cell D	0.330445	SDC2	0.330445	3	2	0.554987	-0.224542	-0.605637	0.672	cell A--cell D	1	0
295	ANGPTL4-SDC3	cell C	0.329324	ANGPTL4	cell C	0.893758	SDC3	1.22308	98	98	1.22308	0	-1.79392e-14	1	cell C--cell C	1	0
296	ANGPTL4-SDC3	cell B	0.269345	ANGPTL4	cell A	0.943809	SDC3	1.21315	22	20	0.980321	0.232832	0.281575	0.172	cell B--cell A	0.874171	0.016445
297	ANGPTL4-SDC3	cell B	0.176419	ANGPTL4	cell C	1.01686	SDC3	1.19328	5	7	1.1164	0.0768726	0.0884085	0.744	cell B--cell C	0.998249	6.72961e-05
298	ANGPTL4-SDC3	cell C	0.21842	ANGPTL4	cell A	0.918889	SDC3	1.13731	36	30	1.07712	0.0601902	0.0719459	0.584	cell C--cell A	0.884662	0.00382917
299	ANGPTL4-SDC3	cell A	0.125418	ANGPTL4	cell C	0.915768	SDC3	1.04119	30	36	1.10894	-0.0677517	-0.0832059	0.496	cell A--cell C	0.966338	-0.00123736
300	ANGPTL4-SDC3	cell A	0.217947	ANGPTL4	cell A	0.753185	SDC3	0.971132	46	46	0.967716	0.0034161	0.00460846	0.874	cell A--cell A	1	0
301	ANGPTL4-SDC3	cell D	0	ANGPTL4	cell A	0.81237	SDC3	0.81237	2	3	0.810573	0.00179684	0.00284407	0.916	cell D--cell A	0.983396	2.06807e-05
302	ANGPTL4-SDC3	cell C	0.0673605	ANGPTL4	cell B	0.537852	SDC3	0.605213	7	5	0.701283	-0.0960699	-0.184253	0.86	cell C--cell B	1	0
303	ANGPTL4-SDC3	cell B	0.22418	ANGPTL4	cell B	0.357077	SDC3	0.581257	116	116	0.576101	0.00515623	0.0109609	0.654	cell B--cell B	0.997463	1.20901e-05
304	ANGPTL4-SDC3	cell A	0.245963	ANGPTL4	cell B	0.274294	SDC3	0.520256	20	22	0.581651	-0.0613946	-0.136168	0.72	cell A--cell B	0.9648	-0.00211915
305	ANGPTL4-SDC3	cell D	0.0607704	ANGPTL4	cell B	0.415437	SDC3	0.476208	16	21	0.398934	0.0772733	0.207739	0.556	cell D--cell B	0.880639	0.0114677
306	ANGPTL4-SDC3	cell B	0.0909804	ANGPTL4	cell D	0.264011	SDC3	0.354991	21	16	0.43838	-0.0833888	-0.242786	0.58	cell B--cell D	0.97209	-0.00298469
307	ANGPTL4-SDC3	cell D	0.0313653	ANGPTL4	cell D	0.211775	SDC3	0.243141	31	31	0.243141	0	4.80514e-15	1	cell D--cell D	1	0
308	ANGPTL4-SDC3	cell A	0	ANGPTL4	cell D	0	SDC3	0	3	2	0.416043	-0.416043	-2.36749	0.34	cell A--cell D	1	0
309	ANGPTL4-SDC4	cell C	0.329324	ANGPTL4	cell C	0.803934	SDC4	1.13326	98	98	1.13326	0	-2.88308e-15	1	cell C--cell C	1	0
310	ANGPTL4-SDC4	cell B	0.269345	ANGPTL4	cell A	0.729543	SDC4	0.998888	22	20	0.939714	0.0591737	0.0798572	0.708	cell B--cell A	1	0
311	ANGPTL4-SDC4	cell A	0.217947	ANGPTL4	cell A	0.707206	SDC4	0.925153	46	46	0.923574	0.0015787	0.00222341	0.938	cell A--cell A	1	0
312	ANGPTL4-SDC4	cell C	0.21842	ANGPTL4	cell A	0.681967	SDC4	0.900387	36	30	1.04099	-0.140603	-0.189727	0.236	cell C--cell A	0.781368	-0.0203282
313	ANGPTL4-SDC4	cell B	0.176419	ANGPTL4	cell C	0.716484	SDC4	0.892903	5	7	1.01867	-0.125769	-0.172062	0.72	cell B--cell C	0.998249	-0.000130973
314	ANGPTL4-SDC4	cell A	0.125418	ANGPTL4	cell C	0.749855	SDC4	0.875273	30	36	1.02686	-0.15159	-0.208434	0.168	cell A--cell C	0.928156	-0.00674883
315	ANGPTL4-SDC4	cell A	0.245963	ANGPTL4	cell B	0.459978	SDC4	0.705941	20	22	0.426269	0.279672	0.614873	0.06	cell A--cell B	0.852	0.0427708
316	ANGPTL4-SDC4	cell C	0.0673605	ANGPTL4	cell B	0.466549	SDC4	0.53391	7	5	0.547976	-0.0140664	-0.0316632	0.944	cell C--cell B	1	0
317	ANGPTL4-SDC4	cell B	0.22418	ANGPTL4	cell B	0.214782	SDC4	0.438962	116	116	0.43536	0.00360187	0.00967387	0.732	cell B--cell B	0.997463	1.06705e-05
318	ANGPTL4-SDC4	cell D	0	ANGPTL4	cell A	0.435197	SDC4	0.435197	2	3	0.713472	-0.278275	-0.604023	0.624	cell D--cell A	0.983396	-0.00439216
319	ANGPTL4-SDC4	cell B	0.0909804	ANGPTL4	cell D	0.185967	SDC4	0.276947	21	16	0.363242	-0.0862943	-0.297402	0.5	cell B--cell D	0.97209	-0.00365611
320	ANGPTL4-SDC4	cell D	0.0607704	ANGPTL4	cell B	0.159325	SDC4	0.220095	16	21	0.243922	-0.0238268	-0.10358	0.88	cell D--cell B	0.951472	-0.00223774
321	ANGPTL4-SDC4	cell D	0.0313653	ANGPTL4	cell D	0.135827	SDC4	0.167193	31	31	0.167193	0	3.20343e-16	1	cell D--cell D	1	0
322	ANGPTL4-SDC4	cell A	0	ANGPTL4	cell D	0	SDC4	0	3	2	0.349094	-0.349094	-2.16702	0.336	cell A--cell D	1	0
323	ANGPTL7-LILRB3	cell A	0.028695	ANGPTL7	cell A	0.0723602	LILRB3	0.101055	46	46	0.0990855	0.00196961	0.0142029	0.86	cell A--cell A	1	0
324	ANGPTL7-LILRB3	cell C	0.0395784	ANGPTL7	cell A	0.0593238	LILRB3	0.0989021	36	30	0.0875244	0.0113777	0.0849802	0.724	cell C--cell A	0.917929	0.00316051
325	ANGPTL7-LILRB3	cell B	0	ANGPTL7	cell A	0.0763083	LILRB3	0.0763083	22	20	0.0841255	-0.00781714	-0.0625886	0.894	cell B--cell A	1	0
326	ANGPTL7-LILRB3	cell B	0	ANGPTL7	cell C	0.0660574	LILRB3	0.0660574	5	7	0.0295464	0.036511	0.358213	0.408	cell B--cell C	0.998249	0.00027267
327	ANGPTL7-LILRB3	cell A	0.0439989	ANGPTL7	cell C	0.0128445	LILRB3	0.0568434	30	36	0.0488358	0.00800763	0.0756035	0.74	cell A--cell C	1	0
328	ANGPTL7-LILRB3	cell C	0.0566943	ANGPTL7	cell B	0	LILRB3	0.0566943	7	5	0.0345417	0.0221527	0.2199	0.36	cell C--cell B	1	0
329	ANGPTL7-LILRB3	cell C	0.014539	ANGPTL7	cell C	0.0198632	LILRB3	0.0344022	98	98	0.0344022	0	-3.04326e-15	1	cell C--cell C	1	0
330	ANGPTL7-LILRB3	cell B	0.0108406	ANGPTL7	cell B	0.021222	LILRB3	0.0320626	116	116	0.0318158	0.000246747	0.00269807	0.98	cell B--cell B	0.997463	2.97604e-06
331	ANGPTL7-LILRB3	cell D	0	ANGPTL7	cell B	0.0272488	LILRB3	0.0272488	16	21	0.0181238	0.00912502	0.107353	0.434	cell D--cell B	0.862265	0.00690913
332	ANGPTL7-LILRB3	cell A	0.0240467	ANGPTL7	cell B	0	LILRB3	0.0240467	20	22	0.0453459	-0.0212992	-0.228607	0.66	cell A--cell B	0.9648	-0.00355774
333	ANGPTL7-LILRB3	cell D	0	ANGPTL7	cell D	0	LILRB3	0	31	31	0	0	0	1	cell D--cell D	1	0
334	ANGPTL7-LILRB3	cell A	0	ANGPTL7	cell D	0	LILRB3	0	3	2	0.0312087	-0.0312087	-0.391864	0.862	cell A--cell D	1	0
335	ANGPTL7-LILRB3	cell D	0	ANGPTL7	cell A	0	LILRB3	0	2	3	0.0723069	-0.0723069	-0.784981	0.71	cell D--cell A	0.983396	-0.005708
336	ANGPTL7-LILRB3	cell B	0	ANGPTL7	cell D	0	LILRB3	0	21	16	0.0128146	-0.0128146	-0.173954	0.786	cell B--cell D	0.97209	-0.0021385
337	ANXA1-FPR1	cell C	3.47932	ANXA1	cell B	0.285103	FPR1	3.76442	7	5	3.04588	0.718539	0.296788	0.048	cell C--cell B	1	0
338	ANXA1-FPR1	cell C	2.9213	ANXA1	cell C	0.0330292	FPR1	2.95433	98	98	2.95433	0	-8.16874e-15	1	cell C--cell C	1	0
339	ANXA1-FPR1	cell C	2.76368	ANXA1	cell A	0.0931763	FPR1	2.85686	36	30	2.97913	-0.122276	-0.0584596	0.296	cell C--cell A	0.876577	-0.00334447
340	ANXA1-FPR1	cell A	2.37075	ANXA1	cell B	0.246972	FPR1	2.61772	20	22	2.17714	0.440582	0.255175	0.06	cell A--cell B	0.852	0.0177501
341	ANXA1-FPR1	cell A	2.27886	ANXA1	cell C	0.071094	FPR1	2.34995	30	36	2.09754	0.252418	0.156868	0.06	cell A--cell C	0.79875	0.0153086
342	ANXA1-FPR1	cell A	2.06421	ANXA1	cell A	0.0607671	FPR1	2.12498	46	46	2.13396	-0.0089838	-0.00581345	0.902	cell A--cell A	1	0
343	ANXA1-FPR1	cell B	1.91796	ANXA1	cell A	0.139764	FPR1	2.05772	22	20	1.68132	0.376406	0.276565	0.104	cell B--cell A	0.823735	0.0232903
344	ANXA1-FPR1	cell B	1.60912	ANXA1	cell B	0.118034	FPR1	1.72716	116	116	1.73989	-0.0127279	-0.0100149	0.164	cell B--cell B	0.997463	-1.10467e-05
345	ANXA1-FPR1	cell A	1.67668	ANXA1	cell D	0	FPR1	1.67668	3	2	2.06052	-0.38384	-0.282195	0.536	cell A--cell D	1	0
346	ANXA1-FPR1	cell B	1.65508	ANXA1	cell D	0	FPR1	1.65508	21	16	1.62309	0.0319829	0.0265328	0.904	cell B--cell D	0.97209	0.000326181
347	ANXA1-FPR1	cell B	1.54573	ANXA1	cell C	0	FPR1	1.54573	5	7	1.66064	-0.114904	-0.0973677	0.76	cell B--cell C	0.998249	-7.41158e-05
348	ANXA1-FPR1	cell D	0.685699	ANXA1	cell B	0.096656	FPR1	0.782355	16	21	0.632336	0.150019	0.268853	0.3	cell D--cell B	0.853768	0.0184596
349	ANXA1-FPR1	cell D	0.520234	ANXA1	cell D	0	FPR1	0.520234	31	31	0.520234	0	-4.32463e-15	1	cell D--cell D	1	0
350	ANXA1-FPR1	cell D	0	ANXA1	cell A	0	FPR1	0	2	3	0.598134	-0.598134	-2.8035	0.316	cell D--cell A	0.983396	-0.0203857
351	ANXA1-FPR2	cell C	3.47932	ANXA1	cell B	0	FPR2	3.47932	7	5	2.92542	0.553902	0.242551	0.024	cell C--cell B	1	0
352	ANXA1-FPR2	cell C	3.47932	ANXA1	cell B	0	FPR2	3.47932	7	5	2.92542	0.553902	0.242551	0.024	cell C--cell B	1	0
353	ANXA1-FPR2	cell C	3.47932	ANXA1	cell B	0	FPR2	3.47932	7	5	2.92542	0.553902	0.242551	0.024	cell C--cell B	1	0
354	ANXA1-FPR2	cell C	3.47932	ANXA1	cell B	0	FPR2	3.47932	7	5	2.92542	0.553902	0.242551	0.024	cell C--cell B	1	0
355	ANXA1-FPR2	cell C	2.9213	ANXA1	cell C	0.00608493	FPR2	2.92739	98	98	2.92739	0	-4.00428e-15	1	cell C--cell C	1	0
356	ANXA1-FPR2	cell C	2.9213	ANXA1	cell C	0.00608493	FPR2	2.92739	98	98	2.92739	0	-4.00428e-15	1	cell C--cell C	1	0
357	ANXA1-FPR2	cell C	2.9213	ANXA1	cell C	0.00608493	FPR2	2.92739	98	98	2.92739	0	-4.00428e-15	1	cell C--cell C	1	0
358	ANXA1-FPR2	cell C	2.9213	ANXA1	cell C	0.00608493	FPR2	2.92739	98	98	2.92739	0	-4.00428e-15	1	cell C--cell C	1	0
359	ANXA1-FPR2	cell C	2.76368	ANXA1	cell A	0	FPR2	2.76368	36	30	2.92054	-0.156856	-0.0769341	0.212	cell C--cell A	0.781368	-0.00824306
360	ANXA1-FPR2	cell C	2.76368	ANXA1	cell A	0	FPR2	2.76368	36	30	2.92054	-0.156856	-0.0769341	0.212	cell C--cell A	0.781368	-0.00824306
361	ANXA1-FPR2	cell C	2.76368	ANXA1	cell A	0	FPR2	2.76368	36	30	2.92054	-0.156856	-0.0769341	0.212	cell C--cell A	0.781368	-0.00824306
362	ANXA1-FPR2	cell C	2.76368	ANXA1	cell A	0	FPR2	2.76368	36	30	2.92054	-0.156856	-0.0769341	0.212	cell C--cell A	0.781368	-0.00824306
363	ANXA1-FPR2	cell A	2.37075	ANXA1	cell B	0	FPR2	2.37075	20	22	2.07286	0.297894	0.185356	0.184	cell A--cell B	0.960043	0.00328249
364	ANXA1-FPR2	cell A	2.37075	ANXA1	cell B	0	FPR2	2.37075	20	22	2.07286	0.297894	0.185356	0.184	cell A--cell B	0.960043	0.00328249
365	ANXA1-FPR2	cell A	2.37075	ANXA1	cell B	0	FPR2	2.37075	20	22	2.07286	0.297894	0.185356	0.184	cell A--cell B	0.960043	0.00328249
366	ANXA1-FPR2	cell A	2.37075	ANXA1	cell B	0	FPR2	2.37075	20	22	2.07286	0.297894	0.185356	0.184	cell A--cell B	0.960043	0.00328249
367	ANXA1-FPR2	cell A	2.27886	ANXA1	cell C	0.0165645	FPR2	2.29542	30	36	2.07053	0.224898	0.142236	0.088	cell A--cell C	0.8946	0.00688014
368	ANXA1-FPR2	cell A	2.27886	ANXA1	cell C	0.0165645	FPR2	2.29542	30	36	2.07053	0.224898	0.142236	0.088	cell A--cell C	0.8946	0.00688014
369	ANXA1-FPR2	cell A	2.27886	ANXA1	cell C	0.0165645	FPR2	2.29542	30	36	2.07053	0.224898	0.142236	0.088	cell A--cell C	0.8946	0.00688014
370	ANXA1-FPR2	cell A	2.27886	ANXA1	cell C	0.0165645	FPR2	2.29542	30	36	2.07053	0.224898	0.142236	0.088	cell A--cell C	0.8946	0.00688014
371	ANXA1-FPR2	cell A	2.06421	ANXA1	cell A	0	FPR2	2.06421	46	46	2.07432	-0.0101104	-0.00672407	0.978	cell A--cell A	1	0
372	ANXA1-FPR2	cell A	2.06421	ANXA1	cell A	0	FPR2	2.06421	46	46	2.07432	-0.0101104	-0.00672407	0.978	cell A--cell A	1	0
373	ANXA1-FPR2	cell A	2.06421	ANXA1	cell A	0	FPR2	2.06421	46	46	2.07432	-0.0101104	-0.00672407	0.978	cell A--cell A	1	0
374	ANXA1-FPR2	cell A	2.06421	ANXA1	cell A	0	FPR2	2.06421	46	46	2.07432	-0.0101104	-0.00672407	0.978	cell A--cell A	1	0
375	ANXA1-FPR2	cell B	1.91796	ANXA1	cell A	0	FPR2	1.91796	22	20	1.62441	0.293548	0.226793	0.216	cell B--cell A	0.903951	0.00994602
376	ANXA1-FPR2	cell B	1.91796	ANXA1	cell A	0	FPR2	1.91796	22	20	1.62441	0.293548	0.226793	0.216	cell B--cell A	0.903951	0.00994602
377	ANXA1-FPR2	cell B	1.91796	ANXA1	cell A	0	FPR2	1.91796	22	20	1.62441	0.293548	0.226793	0.216	cell B--cell A	0.903951	0.00994602
378	ANXA1-FPR2	cell B	1.91796	ANXA1	cell A	0	FPR2	1.91796	22	20	1.62441	0.293548	0.226793	0.216	cell B--cell A	0.903951	0.00994602
379	ANXA1-FPR2	cell A	1.67668	ANXA1	cell D	0	FPR2	1.67668	3	2	2.06052	-0.38384	-0.282195	0.536	cell A--cell D	1	0
380	ANXA1-FPR2	cell A	1.67668	ANXA1	cell D	0	FPR2	1.67668	3	2	2.06052	-0.38384	-0.282195	0.536	cell A--cell D	1	0
381	ANXA1-FPR2	cell A	1.67668	ANXA1	cell D	0	FPR2	1.67668	3	2	2.06052	-0.38384	-0.282195	0.536	cell A--cell D	1	0
382	ANXA1-FPR2	cell A	1.67668	ANXA1	cell D	0	FPR2	1.67668	3	2	2.06052	-0.38384	-0.282195	0.536	cell A--cell D	1	0
383	ANXA1-FPR2	cell B	1.65508	ANXA1	cell D	0	FPR2	1.65508	21	16	1.62309	0.0319829	0.0265328	0.904	cell B--cell D	0.97209	0.000326181
384	ANXA1-FPR2	cell B	1.65508	ANXA1	cell D	0	FPR2	1.65508	21	16	1.62309	0.0319829	0.0265328	0.904	cell B--cell D	0.97209	0.000326181
385	ANXA1-FPR2	cell B	1.65508	ANXA1	cell D	0	FPR2	1.65508	21	16	1.62309	0.0319829	0.0265328	0.904	cell B--cell D	0.97209	0.000326181
386	ANXA1-FPR2	cell B	1.65508	ANXA1	cell D	0	FPR2	1.65508	21	16	1.62309	0.0319829	0.0265328	0.904	cell B--cell D	0.97209	0.000326181
387	ANXA1-FPR2	cell B	1.60912	ANXA1	cell B	0.0089092	FPR2	1.61803	116	116	1.63171	-0.0136813	-0.0114432	0.136	cell B--cell B	0.997463	-1.26221e-05
388	ANXA1-FPR2	cell B	1.60912	ANXA1	cell B	0.0089092	FPR2	1.61803	116	116	1.63171	-0.0136813	-0.0114432	0.136	cell B--cell B	0.997463	-1.26221e-05
389	ANXA1-FPR2	cell B	1.60912	ANXA1	cell B	0.0089092	FPR2	1.61803	116	116	1.63171	-0.0136813	-0.0114432	0.136	cell B--cell B	0.997463	-1.26221e-05
390	ANXA1-FPR2	cell B	1.60912	ANXA1	cell B	0.0089092	FPR2	1.61803	116	116	1.63171	-0.0136813	-0.0114432	0.136	cell B--cell B	0.997463	-1.26221e-05
391	ANXA1-FPR2	cell B	1.54573	ANXA1	cell C	0	FPR2	1.54573	5	7	1.6312	-0.0854713	-0.0730458	0.792	cell B--cell C	0.998249	-5.56021e-05
392	ANXA1-FPR2	cell B	1.54573	ANXA1	cell C	0	FPR2	1.54573	5	7	1.6312	-0.0854713	-0.0730458	0.792	cell B--cell C	0.998249	-5.56021e-05
393	ANXA1-FPR2	cell B	1.54573	ANXA1	cell C	0	FPR2	1.54573	5	7	1.6312	-0.0854713	-0.0730458	0.792	cell B--cell C	0.998249	-5.56021e-05
394	ANXA1-FPR2	cell B	1.54573	ANXA1	cell C	0	FPR2	1.54573	5	7	1.6312	-0.0854713	-0.0730458	0.792	cell B--cell C	0.998249	-5.56021e-05
395	ANXA1-FPR2	cell D	0.685699	ANXA1	cell B	0	FPR2	0.685699	16	21	0.52759	0.15811	0.324156	0.204	cell D--cell B	0.769062	0.0369663
396	ANXA1-FPR2	cell D	0.685699	ANXA1	cell B	0	FPR2	0.685699	16	21	0.52759	0.15811	0.324156	0.204	cell D--cell B	0.769062	0.0369663
397	ANXA1-FPR2	cell D	0.685699	ANXA1	cell B	0	FPR2	0.685699	16	21	0.52759	0.15811	0.324156	0.204	cell D--cell B	0.769062	0.0369663
398	ANXA1-FPR2	cell D	0.685699	ANXA1	cell B	0	FPR2	0.685699	16	21	0.52759	0.15811	0.324156	0.204	cell D--cell B	0.769062	0.0369663
399	ANXA1-FPR2	cell D	0.520234	ANXA1	cell D	0	FPR2	0.520234	31	31	0.520234	0	-4.32463e-15	1	cell D--cell D	1	0
400	ANXA1-FPR2	cell D	0.520234	ANXA1	cell D	0	FPR2	0.520234	31	31	0.520234	0	-4.32463e-15	1	cell D--cell D	1	0
401	ANXA1-FPR2	cell D	0.520234	ANXA1	cell D	0	FPR2	0.520234	31	31	0.520234	0	-4.32463e-15	1	cell D--cell D	1	0
402	ANXA1-FPR2	cell D	0.520234	ANXA1	cell D	0	FPR2	0.520234	31	31	0.520234	0	-4.32463e-15	1	cell D--cell D	1	0
403	ANXA1-FPR2	cell D	0	ANXA1	cell A	0	FPR2	0	2	3	0.543345	-0.543345	-2.68559	0.386	cell D--cell A	0.983396	-0.0195283
404	ANXA1-FPR2	cell D	0	ANXA1	cell A	0	FPR2	0	2	3	0.543345	-0.543345	-2.68559	0.386	cell D--cell A	0.983396	-0.0195283
405	ANXA1-FPR2	cell D	0	ANXA1	cell A	0	FPR2	0	2	3	0.543345	-0.543345	-2.68559	0.386	cell D--cell A	0.983396	-0.0195283
406	ANXA1-FPR2	cell D	0	ANXA1	cell A	0	FPR2	0	2	3	0.543345	-0.543345	-2.68559	0.386	cell D--cell A	0.983396	-0.0195283
407	APP-CD74	cell B	1.00714	APP	cell D	5.0714	CD74	6.07853	21	16	5.7019	0.376635	0.0907394	0.104	cell B--cell D	0.688663	0.0146992
408	APP-CD74	cell A	0.65985	APP	cell D	5.39188	CD74	6.05173	3	2	5.89188	0.159842	0.0379815	0.824	cell A--cell D	1	0
409	APP-CD74	cell C	1.44359	APP	cell B	4.38606	CD74	5.82964	7	5	5.03819	0.791449	0.206684	0.08	cell C--cell B	1	0
410	APP-CD74	cell D	0.777562	APP	cell D	4.72928	CD74	5.50684	31	31	5.50684	0	8.00857e-15	1	cell D--cell D	1	0
411	APP-CD74	cell A	1.44332	APP	cell B	3.72383	CD74	5.16715	20	22	4.77386	0.393295	0.111959	0.144	cell A--cell B	0.960043	0.0019827
412	APP-CD74	cell D	1.00187	APP	cell B	4.06091	CD74	5.06278	16	21	4.32063	0.742147	0.223895	0	cell D--cell B	0	0.262455
413	APP-CD74	cell C	1.50624	APP	cell A	3.18324	CD74	4.68949	36	30	4.88252	-0.193029	-0.0570033	0.292	cell C--cell A	0.867851	-0.00350882
414	APP-CD74	cell A	1.25947	APP	cell A	3.36268	CD74	4.62215	46	46	4.62121	0.000935842	0.000285944	0.646	cell A--cell A	1	0
415	APP-CD74	cell B	1.00433	APP	cell B	3.52569	CD74	4.53002	116	116	4.52401	0.00601252	0.00187469	0.58	cell B--cell B	0.997463	2.06783e-06
416	APP-CD74	cell B	0.973219	APP	cell A	3.40286	CD74	4.37608	22	20	4.3459	0.0301774	0.00975947	0.94	cell B--cell A	1	0
417	APP-CD74	cell D	0.330445	APP	cell A	3.40838	CD74	3.73883	2	3	4.17454	-0.435714	-0.155104	0.636	cell D--cell A	0.983396	-0.00112784
418	APP-CD74	cell A	1.27045	APP	cell C	2.10219	CD74	3.37264	30	36	3.01064	0.361996	0.15882	0.032	cell A--cell C	0.786462	0.0165685
419	APP-CD74	cell C	1.51506	APP	cell C	1.75762	CD74	3.27268	98	98	3.27268	0	6.40685e-15	1	cell C--cell C	1	0
420	APP-CD74	cell B	0.719913	APP	cell C	2.06094	CD74	2.78085	5	7	2.70552	0.0753292	0.0382259	0.852	cell B--cell C	0.998249	2.90974e-05
421	BAG6-NCR3	cell D	0.556222	BAG6	cell A	0.665587	NCR3	1.22181	2	3	0.34005	0.881759	1.58678	0.044	cell D--cell A	0.983396	0.0115383
422	BAG6-NCR3	cell C	0.512769	BAG6	cell A	0	NCR3	0.512769	36	30	0.530299	-0.0175297	-0.0406925	0.796	cell C--cell A	0.955825	-0.000798449
423	BAG6-NCR3	cell C	0.479311	BAG6	cell C	0	NCR3	0.479311	98	98	0.479311	0	-7.52805e-15	1	cell C--cell C	1	0
424	BAG6-NCR3	cell B	0.282339	BAG6	cell D	0.172787	NCR3	0.455126	21	16	0.358706	0.0964202	0.275246	0.464	cell B--cell D	0.968941	0.00377158
425	BAG6-NCR3	cell A	0.353397	BAG6	cell A	0.0533688	NCR3	0.406766	46	46	0.397751	0.00901506	0.0258957	0.624	cell A--cell A	1	0
426	BAG6-NCR3	cell B	0.290082	BAG6	cell A	0.099838	NCR3	0.38992	22	20	0.320658	0.0692624	0.2199	0.616	cell B--cell A	1	0
427	BAG6-NCR3	cell D	0.285385	BAG6	cell D	0.0891803	NCR3	0.374566	31	31	0.374566	0	-1.28137e-15	1	cell D--cell D	1	0
428	BAG6-NCR3	cell A	0.320594	BAG6	cell C	0	NCR3	0.320594	30	36	0.346631	-0.0260375	-0.0866567	0.652	cell A--cell C	1	0
429	BAG6-NCR3	cell A	0.317357	BAG6	cell B	0	NCR3	0.317357	20	22	0.356202	-0.0388444	-0.128389	0.704	cell A--cell B	0.9648	-0.00199808
430	BAG6-NCR3	cell B	0.275564	BAG6	cell B	0.0134864	NCR3	0.28905	116	116	0.286405	0.0026449	0.00984145	0.802	cell B--cell B	0.997463	1.08554e-05
431	BAG6-NCR3	cell D	0.258557	BAG6	cell B	0	NCR3	0.258557	16	21	0.305323	-0.0467653	-0.176867	0.604	cell D--cell B	0.904938	-0.00767271
432	BAG6-NCR3	cell B	0.173988	BAG6	cell C	0	NCR3	0.173988	5	7	0.26741	-0.0934222	-0.423279	0.82	cell B--cell C	0.998249	-0.000322198
433	BAG6-NCR3	cell C	0.168643	BAG6	cell B	0	NCR3	0.168643	7	5	0.481701	-0.313058	-1.11459	0.096	cell C--cell B	1	0
434	BAG6-NCR3	cell A	0	BAG6	cell D	0	NCR3	0	3	2	0.418264	-0.418264	-2.37369	0.224	cell A--cell D	1	0
435	BMP2-ACVR2A	cell A	0	BMP2	cell D	0.330445	ACVR2A	0.330445	3	2	0.0480358	0.282409	1.53988	0.198	cell A--cell D	1	0
436	BMP2-ACVR2A	cell A	0	BMP2	cell C	0.11687	ACVR2A	0.11687	30	36	0.0835533	0.0333166	0.240631	0.43	cell A--cell C	0.966338	0.00357845
437	BMP2-ACVR2A	cell B	0.0272488	BMP2	cell D	0.087366	ACVR2A	0.114615	21	16	0.0583995	0.0562153	0.438182	0.298	cell B--cell D	0.883195	0.0236371
438	BMP2-ACVR2A	cell B	0.0710534	BMP2	cell A	0.0220298	ACVR2A	0.0930832	22	20	0.0238637	0.0692194	0.640468	0.096	cell B--cell A	0.823735	0.0539356
439	BMP2-ACVR2A	cell C	0.00523439	BMP2	cell C	0.0836743	ACVR2A	0.0889087	98	98	0.0889087	0	-5.12548e-15	1	cell C--cell C	1	0
440	BMP2-ACVR2A	cell D	0	BMP2	cell B	0.068278	ACVR2A	0.068278	16	21	0.0124266	0.0558514	0.581863	0.182	cell D--cell B	0.76261	0.0684839
441	BMP2-ACVR2A	cell B	0	BMP2	cell C	0.0660574	ACVR2A	0.0660574	5	7	0.103775	-0.0377175	-0.295294	0.944	cell B--cell C	0.998249	-0.000224776
442	BMP2-ACVR2A	cell D	0	BMP2	cell D	0.0450921	ACVR2A	0.0450921	31	31	0.0450921	0	5.12548e-15	1	cell D--cell D	1	0
443	BMP2-ACVR2A	cell B	0.0184086	BMP2	cell B	0.0123607	ACVR2A	0.0307693	116	116	0.0305847	0.000184616	0.00203819	0.982	cell B--cell B	0.997463	2.24817e-06
444	BMP2-ACVR2A	cell C	0	BMP2	cell A	0.0146865	ACVR2A	0.0146865	36	30	0.0143822	0.000304301	0.00383303	0.864	cell C--cell A	0.977681	3.75746e-05
445	BMP2-ACVR2A	cell A	0	BMP2	cell A	0.00957816	ACVR2A	0.00957816	46	46	0.00936744	0.000210719	0.00277698	0.978	cell A--cell A	1	0
446	BMP2-ACVR2A	cell A	0	BMP2	cell B	0	ACVR2A	0	20	22	0.0122528	-0.0122528	-0.166751	0.812	cell A--cell B	0.966235	-0.0024875
447	BMP2-ACVR2A	cell D	0	BMP2	cell A	0	ACVR2A	0	2	3	0.00851817	-0.00851817	-0.117937	0.942	cell D--cell A	0.983396	-0.000857578
448	BMP2-ACVR2A	cell C	0	BMP2	cell B	0	ACVR2A	0	7	5	0.0167724	-0.0167724	-0.223699	0.876	cell C--cell B	1	0
449	BMP2-ACVR2B	cell A	0	BMP2	cell C	0.128666	ACVR2B	0.128666	30	36	0.11015	0.0185158	0.121821	0.592	cell A--cell C	1	0
450	BMP2-ACVR2B	cell C	0.00523439	BMP2	cell C	0.110125	ACVR2B	0.115359	98	98	0.115359	0	4.16445e-15	1	cell C--cell C	1	0
451	BMP2-ACVR2B	cell B	0.0710534	BMP2	cell A	0	ACVR2B	0.0710534	22	20	0.0253156	0.0457378	0.44888	0.234	cell B--cell A	0.908458	0.0187162
452	BMP2-ACVR2B	cell A	0	BMP2	cell B	0.0584915	ACVR2B	0.0584915	20	22	0.033848	0.0246435	0.24381	0.542	cell A--cell B	0.960043	0.00431765
453	BMP2-ACVR2B	cell B	0.0184086	BMP2	cell B	0.0328738	ACVR2B	0.0512824	116	116	0.0509739	0.000308506	0.00294505	0.974	cell B--cell B	0.997463	3.24847e-06
454	BMP2-ACVR2B	cell B	0.0272488	BMP2	cell D	0	ACVR2B	0.0272488	21	16	0.015104	0.0121448	0.144715	0.426	cell B--cell D	0.93183	0.00443745
455	BMP2-ACVR2B	cell A	0	BMP2	cell A	0.00996099	ACVR2B	0.00996099	46	46	0.00968208	0.000278908	0.00366393	0.972	cell A--cell A	1	0
456	BMP2-ACVR2B	cell D	0	BMP2	cell D	0	ACVR2B	0	31	31	0	0	0	1	cell D--cell D	1	0
457	BMP2-ACVR2B	cell A	0	BMP2	cell D	0	ACVR2B	0	3	2	0	0	0	1	cell A--cell D	1	0
458	BMP2-ACVR2B	cell D	0	BMP2	cell A	0	ACVR2B	0	2	3	0.00855317	-0.00855317	-0.118402	0.944	cell D--cell A	0.983396	-0.000860961
459	BMP2-ACVR2B	cell C	0	BMP2	cell A	0	ACVR2B	0	36	30	0.0149658	-0.0149658	-0.201205	0.228	cell C--cell A	0.781368	-0.021558
460	BMP2-ACVR2B	cell D	0	BMP2	cell B	0	ACVR2B	0	16	21	0.0340116	-0.0340116	-0.422358	0.668	cell D--cell B	0.91685	-0.0159235
461	BMP2-ACVR2B	cell B	0	BMP2	cell C	0	ACVR2B	0	5	7	0.126815	-0.126815	-1.18152	0.326	cell B--cell C	0.998249	-0.000899363
462	BMP2-ACVR2B	cell C	0	BMP2	cell B	0	ACVR2B	0	7	5	0.0394916	-0.0394916	-0.480178	0.83	cell C--cell B	1	0
463	BMP2-BMPR1A	cell A	0	BMP2	cell D	0.686076	BMPR1A	0.686076	3	2	0.0949044	0.591171	2.0119	0.046	cell A--cell D	1	0
464	BMP2-BMPR1A	cell A	0	BMP2	cell D	0.686076	BMPR1A	0.686076	3	2	0.0949044	0.591171	2.0119	0.046	cell A--cell D	1	0
465	BMP2-BMPR1A	cell A	0	BMP2	cell D	0.686076	BMPR1A	0.686076	3	2	0.0949044	0.591171	2.0119	0.046	cell A--cell D	1	0
466	BMP2-BMPR1A	cell A	0	BMP2	cell D	0.686076	BMPR1A	0.686076	3	2	0.0949044	0.591171	2.0119	0.046	cell A--cell D	1	0
467	BMP2-BMPR1A	cell A	0	BMP2	cell D	0.686076	BMPR1A	0.686076	3	2	0.0949044	0.591171	2.0119	0.046	cell A--cell D	1	0
468	BMP2-BMPR1A	cell A	0	BMP2	cell D	0.686076	BMPR1A	0.686076	3	2	0.0949044	0.591171	2.0119	0.046	cell A--cell D	1	0
469	BMP2-BMPR1A	cell A	0	BMP2	cell D	0.686076	BMPR1A	0.686076	3	2	0.0949044	0.591171	2.0119	0.046	cell A--cell D	1	0
470	BMP2-BMPR1A	cell A	0	BMP2	cell D	0.686076	BMPR1A	0.686076	3	2	0.0949044	0.591171	2.0119	0.046	cell A--cell D	1	0
471	BMP2-BMPR1A	cell A	0	BMP2	cell D	0.686076	BMPR1A	0.686076	3	2	0.0949044	0.591171	2.0119	0.046	cell A--cell D	1	0
472	BMP2-BMPR1A	cell B	0.0272488	BMP2	cell D	0.15766	BMPR1A	0.184909	21	16	0.13546	0.0494481	0.275015	0.394	cell B--cell D	0.924605	0.0093625
473	BMP2-BMPR1A	cell B	0.0272488	BMP2	cell D	0.15766	BMPR1A	0.184909	21	16	0.13546	0.0494481	0.275015	0.394	cell B--cell D	0.924605	0.0093625
474	BMP2-BMPR1A	cell B	0.0272488	BMP2	cell D	0.15766	BMPR1A	0.184909	21	16	0.13546	0.0494481	0.275015	0.394	cell B--cell D	0.924605	0.0093625
475	BMP2-BMPR1A	cell B	0.0272488	BMP2	cell D	0.15766	BMPR1A	0.184909	21	16	0.13546	0.0494481	0.275015	0.394	cell B--cell D	0.924605	0.0093625
476	BMP2-BMPR1A	cell B	0.0272488	BMP2	cell D	0.15766	BMPR1A	0.184909	21	16	0.13546	0.0494481	0.275015	0.394	cell B--cell D	0.924605	0.0093625
477	BMP2-BMPR1A	cell B	0.0272488	BMP2	cell D	0.15766	BMPR1A	0.184909	21	16	0.13546	0.0494481	0.275015	0.394	cell B--cell D	0.924605	0.0093625
478	BMP2-BMPR1A	cell B	0.0272488	BMP2	cell D	0.15766	BMPR1A	0.184909	21	16	0.13546	0.0494481	0.275015	0.394	cell B--cell D	0.924605	0.0093625
479	BMP2-BMPR1A	cell B	0.0272488	BMP2	cell D	0.15766	BMPR1A	0.184909	21	16	0.13546	0.0494481	0.275015	0.394	cell B--cell D	0.924605	0.0093625
480	BMP2-BMPR1A	cell B	0.0272488	BMP2	cell D	0.15766	BMPR1A	0.184909	21	16	0.13546	0.0494481	0.275015	0.394	cell B--cell D	0.924605	0.0093625
481	BMP2-BMPR1A	cell C	0.00523439	BMP2	cell C	0.153533	BMPR1A	0.158767	98	98	0.158767	0	6.7272e-15	1	cell C--cell C	1	0
482	BMP2-BMPR1A	cell C	0.00523439	BMP2	cell C	0.153533	BMPR1A	0.158767	98	98	0.158767	0	6.7272e-15	1	cell C--cell C	1	0
483	BMP2-BMPR1A	cell C	0.00523439	BMP2	cell C	0.153533	BMPR1A	0.158767	98	98	0.158767	0	6.7272e-15	1	cell C--cell C	1	0
484	BMP2-BMPR1A	cell C	0.00523439	BMP2	cell C	0.153533	BMPR1A	0.158767	98	98	0.158767	0	6.7272e-15	1	cell C--cell C	1	0
485	BMP2-BMPR1A	cell C	0.00523439	BMP2	cell C	0.153533	BMPR1A	0.158767	98	98	0.158767	0	6.7272e-15	1	cell C--cell C	1	0
486	BMP2-BMPR1A	cell C	0.00523439	BMP2	cell C	0.153533	BMPR1A	0.158767	98	98	0.158767	0	6.7272e-15	1	cell C--cell C	1	0
487	BMP2-BMPR1A	cell C	0.00523439	BMP2	cell C	0.153533	BMPR1A	0.158767	98	98	0.158767	0	6.7272e-15	1	cell C--cell C	1	0
488	BMP2-BMPR1A	cell C	0.00523439	BMP2	cell C	0.153533	BMPR1A	0.158767	98	98	0.158767	0	6.7272e-15	1	cell C--cell C	1	0
489	BMP2-BMPR1A	cell C	0.00523439	BMP2	cell C	0.153533	BMPR1A	0.158767	98	98	0.158767	0	6.7272e-15	1	cell C--cell C	1	0
490	BMP2-BMPR1A	cell A	0	BMP2	cell C	0.144508	BMPR1A	0.144508	30	36	0.151853	-0.00734449	-0.0426973	0.832	cell A--cell C	1	0
491	BMP2-BMPR1A	cell A	0	BMP2	cell C	0.144508	BMPR1A	0.144508	30	36	0.151853	-0.00734449	-0.0426973	0.832	cell A--cell C	1	0
492	BMP2-BMPR1A	cell A	0	BMP2	cell C	0.144508	BMPR1A	0.144508	30	36	0.151853	-0.00734449	-0.0426973	0.832	cell A--cell C	1	0
493	BMP2-BMPR1A	cell A	0	BMP2	cell C	0.144508	BMPR1A	0.144508	30	36	0.151853	-0.00734449	-0.0426973	0.832	cell A--cell C	1	0
494	BMP2-BMPR1A	cell A	0	BMP2	cell C	0.144508	BMPR1A	0.144508	30	36	0.151853	-0.00734449	-0.0426973	0.832	cell A--cell C	1	0
495	BMP2-BMPR1A	cell A	0	BMP2	cell C	0.144508	BMPR1A	0.144508	30	36	0.151853	-0.00734449	-0.0426973	0.832	cell A--cell C	1	0
496	BMP2-BMPR1A	cell A	0	BMP2	cell C	0.144508	BMPR1A	0.144508	30	36	0.151853	-0.00734449	-0.0426973	0.832	cell A--cell C	1	0
497	BMP2-BMPR1A	cell A	0	BMP2	cell C	0.144508	BMPR1A	0.144508	30	36	0.151853	-0.00734449	-0.0426973	0.832	cell A--cell C	1	0
498	BMP2-BMPR1A	cell A	0	BMP2	cell C	0.144508	BMPR1A	0.144508	30	36	0.151853	-0.00734449	-0.0426973	0.832	cell A--cell C	1	0
499	BMP2-BMPR1A	cell B	0	BMP2	cell C	0.138387	BMPR1A	0.138387	5	7	0.160364	-0.0219764	-0.127221	0.932	cell B--cell C	0.998249	-9.684e-05
500	BMP2-BMPR1A	cell B	0	BMP2	cell C	0.138387	BMPR1A	0.138387	5	7	0.160364	-0.0219764	-0.127221	0.932	cell B--cell C	0.998249	-9.684e-05
501	BMP2-BMPR1A	cell B	0	BMP2	cell C	0.138387	BMPR1A	0.138387	5	7	0.160364	-0.0219764	-0.127221	0.932	cell B--cell C	0.998249	-9.684e-05
502	BMP2-BMPR1A	cell B	0	BMP2	cell C	0.138387	BMPR1A	0.138387	5	7	0.160364	-0.0219764	-0.127221	0.932	cell B--cell C	0.998249	-9.684e-05
503	BMP2-BMPR1A	cell B	0	BMP2	cell C	0.138387	BMPR1A	0.138387	5	7	0.160364	-0.0219764	-0.127221	0.932	cell B--cell C	0.998249	-9.684e-05
504	BMP2-BMPR1A	cell B	0	BMP2	cell C	0.138387	BMPR1A	0.138387	5	7	0.160364	-0.0219764	-0.127221	0.932	cell B--cell C	0.998249	-9.684e-05
505	BMP2-BMPR1A	cell B	0	BMP2	cell C	0.138387	BMPR1A	0.138387	5	7	0.160364	-0.0219764	-0.127221	0.932	cell B--cell C	0.998249	-9.684e-05
506	BMP2-BMPR1A	cell B	0	BMP2	cell C	0.138387	BMPR1A	0.138387	5	7	0.160364	-0.0219764	-0.127221	0.932	cell B--cell C	0.998249	-9.684e-05
507	BMP2-BMPR1A	cell B	0	BMP2	cell C	0.138387	BMPR1A	0.138387	5	7	0.160364	-0.0219764	-0.127221	0.932	cell B--cell C	0.998249	-9.684e-05
508	BMP2-BMPR1A	cell D	0	BMP2	cell D	0.121217	BMPR1A	0.121217	31	31	0.121217	0	7.68822e-15	1	cell D--cell D	1	0
509	BMP2-BMPR1A	cell D	0	BMP2	cell D	0.121217	BMPR1A	0.121217	31	31	0.121217	0	7.68822e-15	1	cell D--cell D	1	0
510	BMP2-BMPR1A	cell D	0	BMP2	cell D	0.121217	BMPR1A	0.121217	31	31	0.121217	0	7.68822e-15	1	cell D--cell D	1	0
511	BMP2-BMPR1A	cell D	0	BMP2	cell D	0.121217	BMPR1A	0.121217	31	31	0.121217	0	7.68822e-15	1	cell D--cell D	1	0
512	BMP2-BMPR1A	cell D	0	BMP2	cell D	0.121217	BMPR1A	0.121217	31	31	0.121217	0	7.68822e-15	1	cell D--cell D	1	0
513	BMP2-BMPR1A	cell D	0	BMP2	cell D	0.121217	BMPR1A	0.121217	31	31	0.121217	0	7.68822e-15	1	cell D--cell D	1	0
514	BMP2-BMPR1A	cell D	0	BMP2	cell D	0.121217	BMPR1A	0.121217	31	31	0.121217	0	7.68822e-15	1	cell D--cell D	1	0
515	BMP2-BMPR1A	cell D	0	BMP2	cell D	0.121217	BMPR1A	0.121217	31	31	0.121217	0	7.68822e-15	1	cell D--cell D	1	0
516	BMP2-BMPR1A	cell D	0	BMP2	cell D	0.121217	BMPR1A	0.121217	31	31	0.121217	0	7.68822e-15	1	cell D--cell D	1	0
517	BMP2-BMPR1A	cell B	0.0710534	BMP2	cell A	0	BMPR1A	0.0710534	22	20	0.0305583	0.0404951	0.389752	0.22	cell B--cell A	0.903951	0.0170926
518	BMP2-BMPR1A	cell B	0.0710534	BMP2	cell A	0	BMPR1A	0.0710534	22	20	0.0305583	0.0404951	0.389752	0.22	cell B--cell A	0.903951	0.0170926
519	BMP2-BMPR1A	cell B	0.0710534	BMP2	cell A	0	BMPR1A	0.0710534	22	20	0.0305583	0.0404951	0.389752	0.22	cell B--cell A	0.903951	0.0170926
520	BMP2-BMPR1A	cell B	0.0710534	BMP2	cell A	0	BMPR1A	0.0710534	22	20	0.0305583	0.0404951	0.389752	0.22	cell B--cell A	0.903951	0.0170926
521	BMP2-BMPR1A	cell B	0.0710534	BMP2	cell A	0	BMPR1A	0.0710534	22	20	0.0305583	0.0404951	0.389752	0.22	cell B--cell A	0.903951	0.0170926
522	BMP2-BMPR1A	cell B	0.0710534	BMP2	cell A	0	BMPR1A	0.0710534	22	20	0.0305583	0.0404951	0.389752	0.22	cell B--cell A	0.903951	0.0170926
523	BMP2-BMPR1A	cell B	0.0710534	BMP2	cell A	0	BMPR1A	0.0710534	22	20	0.0305583	0.0404951	0.389752	0.22	cell B--cell A	0.903951	0.0170926
524	BMP2-BMPR1A	cell B	0.0710534	BMP2	cell A	0	BMPR1A	0.0710534	22	20	0.0305583	0.0404951	0.389752	0.22	cell B--cell A	0.903951	0.0170926
525	BMP2-BMPR1A	cell B	0.0710534	BMP2	cell A	0	BMPR1A	0.0710534	22	20	0.0305583	0.0404951	0.389752	0.22	cell B--cell A	0.903951	0.0170926
526	BMP2-BMPR1A	cell B	0.0184086	BMP2	cell B	0.0472489	BMPR1A	0.0656576	116	116	0.0650642	0.000593317	0.00517642	0.948	cell B--cell B	0.997463	5.70971e-06
527	BMP2-BMPR1A	cell B	0.0184086	BMP2	cell B	0.0472489	BMPR1A	0.0656576	116	116	0.0650642	0.000593317	0.00517642	0.948	cell B--cell B	0.997463	5.70971e-06
528	BMP2-BMPR1A	cell B	0.0184086	BMP2	cell B	0.0472489	BMPR1A	0.0656576	116	116	0.0650642	0.000593317	0.00517642	0.948	cell B--cell B	0.997463	5.70971e-06
529	BMP2-BMPR1A	cell B	0.0184086	BMP2	cell B	0.0472489	BMPR1A	0.0656576	116	116	0.0650642	0.000593317	0.00517642	0.948	cell B--cell B	0.997463	5.70971e-06
530	BMP2-BMPR1A	cell B	0.0184086	BMP2	cell B	0.0472489	BMPR1A	0.0656576	116	116	0.0650642	0.000593317	0.00517642	0.948	cell B--cell B	0.997463	5.70971e-06
531	BMP2-BMPR1A	cell B	0.0184086	BMP2	cell B	0.0472489	BMPR1A	0.0656576	116	116	0.0650642	0.000593317	0.00517642	0.948	cell B--cell B	0.997463	5.70971e-06
532	BMP2-BMPR1A	cell B	0.0184086	BMP2	cell B	0.0472489	BMPR1A	0.0656576	116	116	0.0650642	0.000593317	0.00517642	0.948	cell B--cell B	0.997463	5.70971e-06
533	BMP2-BMPR1A	cell B	0.0184086	BMP2	cell B	0.0472489	BMPR1A	0.0656576	116	116	0.0650642	0.000593317	0.00517642	0.948	cell B--cell B	0.997463	5.70971e-06
534	BMP2-BMPR1A	cell B	0.0184086	BMP2	cell B	0.0472489	BMPR1A	0.0656576	116	116	0.0650642	0.000593317	0.00517642	0.948	cell B--cell B	0.997463	5.70971e-06
535	BMP2-BMPR1A	cell A	0	BMP2	cell A	0.0161291	BMPR1A	0.0161291	46	46	0.0158387	0.000290323	0.00361126	0.982	cell A--cell A	1	0
536	BMP2-BMPR1A	cell A	0	BMP2	cell A	0.0161291	BMPR1A	0.0161291	46	46	0.0158387	0.000290323	0.00361126	0.982	cell A--cell A	1	0
537	BMP2-BMPR1A	cell A	0	BMP2	cell A	0.0161291	BMPR1A	0.0161291	46	46	0.0158387	0.000290323	0.00361126	0.982	cell A--cell A	1	0
538	BMP2-BMPR1A	cell A	0	BMP2	cell A	0.0161291	BMPR1A	0.0161291	46	46	0.0158387	0.000290323	0.00361126	0.982	cell A--cell A	1	0
539	BMP2-BMPR1A	cell A	0	BMP2	cell A	0.0161291	BMPR1A	0.0161291	46	46	0.0158387	0.000290323	0.00361126	0.982	cell A--cell A	1	0
540	BMP2-BMPR1A	cell A	0	BMP2	cell A	0.0161291	BMPR1A	0.0161291	46	46	0.0158387	0.000290323	0.00361126	0.982	cell A--cell A	1	0
541	BMP2-BMPR1A	cell A	0	BMP2	cell A	0.0161291	BMPR1A	0.0161291	46	46	0.0158387	0.000290323	0.00361126	0.982	cell A--cell A	1	0
542	BMP2-BMPR1A	cell A	0	BMP2	cell A	0.0161291	BMPR1A	0.0161291	46	46	0.0158387	0.000290323	0.00361126	0.982	cell A--cell A	1	0
543	BMP2-BMPR1A	cell A	0	BMP2	cell A	0.0161291	BMPR1A	0.0161291	46	46	0.0158387	0.000290323	0.00361126	0.982	cell A--cell A	1	0
544	BMP2-BMPR1A	cell A	0	BMP2	cell B	0	BMPR1A	0	20	22	0.0480267	-0.0480267	-0.565858	0.398	cell A--cell B	0.960043	-0.0100208
545	BMP2-BMPR1A	cell A	0	BMP2	cell B	0	BMPR1A	0	20	22	0.0480267	-0.0480267	-0.565858	0.398	cell A--cell B	0.960043	-0.0100208
546	BMP2-BMPR1A	cell A	0	BMP2	cell B	0	BMPR1A	0	20	22	0.0480267	-0.0480267	-0.565858	0.398	cell A--cell B	0.960043	-0.0100208
547	BMP2-BMPR1A	cell A	0	BMP2	cell B	0	BMPR1A	0	20	22	0.0480267	-0.0480267	-0.565858	0.398	cell A--cell B	0.960043	-0.0100208
548	BMP2-BMPR1A	cell A	0	BMP2	cell B	0	BMPR1A	0	20	22	0.0480267	-0.0480267	-0.565858	0.398	cell A--cell B	0.960043	-0.0100208
549	BMP2-BMPR1A	cell A	0	BMP2	cell B	0	BMPR1A	0	20	22	0.0480267	-0.0480267	-0.565858	0.398	cell A--cell B	0.960043	-0.0100208
550	BMP2-BMPR1A	cell A	0	BMP2	cell B	0	BMPR1A	0	20	22	0.0480267	-0.0480267	-0.565858	0.398	cell A--cell B	0.960043	-0.0100208
551	BMP2-BMPR1A	cell A	0	BMP2	cell B	0	BMPR1A	0	20	22	0.0480267	-0.0480267	-0.565858	0.398	cell A--cell B	0.960043	-0.0100208
552	BMP2-BMPR1A	cell A	0	BMP2	cell B	0	BMPR1A	0	20	22	0.0480267	-0.0480267	-0.565858	0.398	cell A--cell B	0.960043	-0.0100208
553	BMP2-BMPR1A	cell D	0	BMP2	cell A	0	BMPR1A	0	2	3	0.0178065	-0.0178065	-0.236419	0.928	cell D--cell A	0.983396	-0.00171912
554	BMP2-BMPR1A	cell D	0	BMP2	cell A	0	BMPR1A	0	2	3	0.0178065	-0.0178065	-0.236419	0.928	cell D--cell A	0.983396	-0.00171912
555	BMP2-BMPR1A	cell D	0	BMP2	cell A	0	BMPR1A	0	2	3	0.0178065	-0.0178065	-0.236419	0.928	cell D--cell A	0.983396	-0.00171912
556	BMP2-BMPR1A	cell D	0	BMP2	cell A	0	BMPR1A	0	2	3	0.0178065	-0.0178065	-0.236419	0.928	cell D--cell A	0.983396	-0.00171912
557	BMP2-BMPR1A	cell D	0	BMP2	cell A	0	BMPR1A	0	2	3	0.0178065	-0.0178065	-0.236419	0.928	cell D--cell A	0.983396	-0.00171912
558	BMP2-BMPR1A	cell D	0	BMP2	cell A	0	BMPR1A	0	2	3	0.0178065	-0.0178065	-0.236419	0.928	cell D--cell A	0.983396	-0.00171912
559	BMP2-BMPR1A	cell D	0	BMP2	cell A	0	BMPR1A	0	2	3	0.0178065	-0.0178065	-0.236419	0.928	cell D--cell A	0.983396	-0.00171912
560	BMP2-BMPR1A	cell D	0	BMP2	cell A	0	BMPR1A	0	2	3	0.0178065	-0.0178065	-0.236419	0.928	cell D--cell A	0.983396	-0.00171912
561	BMP2-BMPR1A	cell D	0	BMP2	cell A	0	BMPR1A	0	2	3	0.0178065	-0.0178065	-0.236419	0.928	cell D--cell A	0.983396	-0.00171912
562	BMP2-BMPR1A	cell C	0	BMP2	cell A	0	BMPR1A	0	36	30	0.0209577	-0.0209577	-0.274503	0.23	cell C--cell A	0.781368	-0.0294114
563	BMP2-BMPR1A	cell C	0	BMP2	cell A	0	BMPR1A	0	36	30	0.0209577	-0.0209577	-0.274503	0.23	cell C--cell A	0.781368	-0.0294114
564	BMP2-BMPR1A	cell C	0	BMP2	cell A	0	BMPR1A	0	36	30	0.0209577	-0.0209577	-0.274503	0.23	cell C--cell A	0.781368	-0.0294114
565	BMP2-BMPR1A	cell C	0	BMP2	cell A	0	BMPR1A	0	36	30	0.0209577	-0.0209577	-0.274503	0.23	cell C--cell A	0.781368	-0.0294114
566	BMP2-BMPR1A	cell C	0	BMP2	cell A	0	BMPR1A	0	36	30	0.0209577	-0.0209577	-0.274503	0.23	cell C--cell A	0.781368	-0.0294114
567	BMP2-BMPR1A	cell C	0	BMP2	cell A	0	BMPR1A	0	36	30	0.0209577	-0.0209577	-0.274503	0.23	cell C--cell A	0.781368	-0.0294114
568	BMP2-BMPR1A	cell C	0	BMP2	cell A	0	BMPR1A	0	36	30	0.0209577	-0.0209577	-0.274503	0.23	cell C--cell A	0.781368	-0.0294114
569	BMP2-BMPR1A	cell C	0	BMP2	cell A	0	BMPR1A	0	36	30	0.0209577	-0.0209577	-0.274503	0.23	cell C--cell A	0.781368	-0.0294114
570	BMP2-BMPR1A	cell C	0	BMP2	cell A	0	BMPR1A	0	36	30	0.0209577	-0.0209577	-0.274503	0.23	cell C--cell A	0.781368	-0.0294114
571	BMP2-BMPR1A	cell D	0	BMP2	cell B	0	BMPR1A	0	16	21	0.048892	-0.048892	-0.574266	0.406	cell D--cell B	0.862265	-0.0369593
572	BMP2-BMPR1A	cell D	0	BMP2	cell B	0	BMPR1A	0	16	21	0.048892	-0.048892	-0.574266	0.406	cell D--cell B	0.862265	-0.0369593
573	BMP2-BMPR1A	cell D	0	BMP2	cell B	0	BMPR1A	0	16	21	0.048892	-0.048892	-0.574266	0.406	cell D--cell B	0.862265	-0.0369593
574	BMP2-BMPR1A	cell D	0	BMP2	cell B	0	BMPR1A	0	16	21	0.048892	-0.048892	-0.574266	0.406	cell D--cell B	0.862265	-0.0369593
575	BMP2-BMPR1A	cell D	0	BMP2	cell B	0	BMPR1A	0	16	21	0.048892	-0.048892	-0.574266	0.406	cell D--cell B	0.862265	-0.0369593
576	BMP2-BMPR1A	cell D	0	BMP2	cell B	0	BMPR1A	0	16	21	0.048892	-0.048892	-0.574266	0.406	cell D--cell B	0.862265	-0.0369593
577	BMP2-BMPR1A	cell D	0	BMP2	cell B	0	BMPR1A	0	16	21	0.048892	-0.048892	-0.574266	0.406	cell D--cell B	0.862265	-0.0369593
578	BMP2-BMPR1A	cell D	0	BMP2	cell B	0	BMPR1A	0	16	21	0.048892	-0.048892	-0.574266	0.406	cell D--cell B	0.862265	-0.0369593
579	BMP2-BMPR1A	cell D	0	BMP2	cell B	0	BMPR1A	0	16	21	0.048892	-0.048892	-0.574266	0.406	cell D--cell B	0.862265	-0.0369593
580	BMP2-BMPR1A	cell C	0	BMP2	cell B	0	BMPR1A	0	7	5	0.0574317	-0.0574317	-0.654726	0.746	cell C--cell B	1	0
581	BMP2-BMPR1A	cell C	0	BMP2	cell B	0	BMPR1A	0	7	5	0.0574317	-0.0574317	-0.654726	0.746	cell C--cell B	1	0
582	BMP2-BMPR1A	cell C	0	BMP2	cell B	0	BMPR1A	0	7	5	0.0574317	-0.0574317	-0.654726	0.746	cell C--cell B	1	0
583	BMP2-BMPR1A	cell C	0	BMP2	cell B	0	BMPR1A	0	7	5	0.0574317	-0.0574317	-0.654726	0.746	cell C--cell B	1	0
584	BMP2-BMPR1A	cell C	0	BMP2	cell B	0	BMPR1A	0	7	5	0.0574317	-0.0574317	-0.654726	0.746	cell C--cell B	1	0
585	BMP2-BMPR1A	cell C	0	BMP2	cell B	0	BMPR1A	0	7	5	0.0574317	-0.0574317	-0.654726	0.746	cell C--cell B	1	0
586	BMP2-BMPR1A	cell C	0	BMP2	cell B	0	BMPR1A	0	7	5	0.0574317	-0.0574317	-0.654726	0.746	cell C--cell B	1	0
587	BMP2-BMPR1A	cell C	0	BMP2	cell B	0	BMPR1A	0	7	5	0.0574317	-0.0574317	-0.654726	0.746	cell C--cell B	1	0
588	BMP2-BMPR1A	cell C	0	BMP2	cell B	0	BMPR1A	0	7	5	0.0574317	-0.0574317	-0.654726	0.746	cell C--cell B	1	0
589	BMP2-BMPR2	cell B	0.0272488	BMP2	cell D	0.311257	BMPR2	0.338506	21	16	0.214303	0.124203	0.480441	0.078	cell B--cell D	0.5964	0.107841
590	BMP2-BMPR2	cell A	0	BMP2	cell B	0.318737	BMPR2	0.318737	20	22	0.140088	0.178649	0.802479	0.076	cell A--cell B	0.867214	0.0496522
591	BMP2-BMPR2	cell D	0	BMP2	cell D	0.194918	BMPR2	0.194918	31	31	0.194918	0	-5.44583e-15	1	cell D--cell D	1	0
592	BMP2-BMPR2	cell B	0.0184086	BMP2	cell B	0.142454	BMPR2	0.160862	116	116	0.159481	0.00138125	0.00765928	0.89	cell B--cell B	0.997463	8.44838e-06
593	BMP2-BMPR2	cell C	0.00523439	BMP2	cell C	0.118911	BMPR2	0.124145	98	98	0.124145	0	6.40685e-15	1	cell C--cell C	1	0
594	BMP2-BMPR2	cell A	0	BMP2	cell C	0.0931828	BMPR2	0.0931828	30	36	0.118506	-0.0253229	-0.177704	0.436	cell A--cell C	0.966338	-0.00264266
595	BMP2-BMPR2	cell C	0	BMP2	cell A	0.0869538	BMPR2	0.0869538	36	30	0.0699431	0.0170107	0.13763	0.526	cell C--cell A	0.884662	0.00732506
596	BMP2-BMPR2	cell B	0.0710534	BMP2	cell A	0	BMPR2	0.0710534	22	20	0.0821063	-0.0110529	-0.0903338	0.85	cell B--cell A	1	0
597	BMP2-BMPR2	cell D	0	BMP2	cell B	0.068278	BMPR2	0.068278	16	21	0.141136	-0.0728582	-0.519002	0.5	cell D--cell B	0.880639	-0.0286501
598	BMP2-BMPR2	cell A	0	BMP2	cell A	0.06667	BMPR2	0.06667	46	46	0.0650395	0.00163053	0.0141834	0.912	cell A--cell A	1	0
599	BMP2-BMPR2	cell B	0	BMP2	cell C	0.0660574	BMPR2	0.0660574	5	7	0.133921	-0.0678631	-0.494336	0.536	cell B--cell C	0.998249	-0.000376286
600	BMP2-BMPR2	cell A	0	BMP2	cell D	0	BMPR2	0	3	2	0.185445	-0.185445	-1.51321	0.664	cell A--cell D	1	0
601	BMP2-BMPR2	cell D	0	BMP2	cell A	0	BMPR2	0	2	3	0.0596842	-0.0596842	-0.675221	0.776	cell D--cell A	0.983396	-0.00490988
602	BMP2-BMPR2	cell C	0	BMP2	cell B	0	BMPR2	0	7	5	0.144706	-0.144706	-1.29105	0.562	cell C--cell B	1	0
603	BMP4-ACVR2A	cell C	0.683517	BMP4	cell B	0	ACVR2A	0.683517	7	5	0.56478	0.118737	0.237087	0.532	cell C--cell B	1	0
604	BMP4-ACVR2A	cell C	0.553973	BMP4	cell C	0.0836743	ACVR2A	0.637647	98	98	0.637647	0	-1.63375e-14	1	cell C--cell C	1	0
605	BMP4-ACVR2A	cell C	0.47523	BMP4	cell A	0.0146865	ACVR2A	0.489916	36	30	0.560543	-0.0706273	-0.163144	0.344	cell C--cell A	0.876577	-0.00933345
606	BMP4-ACVR2A	cell A	0.335133	BMP4	cell C	0.11687	ACVR2A	0.452003	30	36	0.343982	0.108022	0.314177	0.084	cell A--cell C	0.8946	0.0151971
607	BMP4-ACVR2A	cell A	0.333353	BMP4	cell B	0	ACVR2A	0.333353	20	22	0.268644	0.0647095	0.233316	0.512	cell A--cell B	0.960043	0.00413182
608	BMP4-ACVR2A	cell A	0	BMP4	cell D	0.330445	ACVR2A	0.330445	3	2	0.306173	0.0242717	0.0837334	0.826	cell A--cell D	1	0
609	BMP4-ACVR2A	cell B	0.194216	BMP4	cell D	0.087366	ACVR2A	0.281582	21	16	0.269996	0.0115858	0.0444825	0.864	cell B--cell D	0.97209	0.000546845
610	BMP4-ACVR2A	cell B	0.252244	BMP4	cell A	0.0220298	ACVR2A	0.274274	22	20	0.234648	0.0396262	0.161451	0.668	cell B--cell A	1	0
611	BMP4-ACVR2A	cell A	0.262666	BMP4	cell A	0.00957816	ACVR2A	0.272244	46	46	0.266809	0.00543513	0.02122	0.788	cell A--cell A	1	0
612	BMP4-ACVR2A	cell B	0.236209	BMP4	cell B	0.0123607	ACVR2A	0.248569	116	116	0.246572	0.00199726	0.00829024	0.848	cell B--cell B	0.997463	9.14434e-06
613	BMP4-ACVR2A	cell B	0.176419	BMP4	cell C	0.0660574	ACVR2A	0.242477	5	7	0.335442	-0.0929648	-0.346473	0.856	cell B--cell C	0.998249	-0.000263733
614	BMP4-ACVR2A	cell D	0.127033	BMP4	cell B	0.068278	ACVR2A	0.195311	16	21	0.0741644	0.121146	0.761783	0.094	cell D--cell B	0.670426	0.132283
615	BMP4-ACVR2A	cell D	0.0655652	BMP4	cell D	0.0450921	ACVR2A	0.110657	31	31	0.110657	0	-7.52805e-15	1	cell D--cell D	1	0
616	BMP4-ACVR2A	cell D	0	BMP4	cell A	0	ACVR2A	0	2	3	0.0776239	-0.0776239	-0.828825	0.88	cell D--cell A	0.983396	-0.00602682
617	BMP4-ACVR2B	cell C	0.683517	BMP4	cell B	0	ACVR2B	0.683517	7	5	0.5875	0.0960176	0.188606	0.612	cell C--cell B	1	0
618	BMP4-ACVR2B	cell C	0.553973	BMP4	cell C	0.110125	ACVR2B	0.664098	98	98	0.664098	0	9.61028e-15	1	cell C--cell C	1	0
619	BMP4-ACVR2B	cell C	0.47523	BMP4	cell A	0	ACVR2B	0.47523	36	30	0.561127	-0.0858975	-0.20079	0.244	cell C--cell A	0.787455	-0.0208369
620	BMP4-ACVR2B	cell A	0.335133	BMP4	cell C	0.128666	ACVR2B	0.463799	30	36	0.370578	0.093221	0.260747	0.164	cell A--cell C	0.928156	0.00844268
621	BMP4-ACVR2B	cell A	0.333353	BMP4	cell B	0.0584915	ACVR2B	0.391845	20	22	0.290239	0.101606	0.333845	0.38	cell A--cell B	0.960043	0.00591209
622	BMP4-ACVR2B	cell A	0.262666	BMP4	cell A	0.00996099	ACVR2B	0.272627	46	46	0.267124	0.00550332	0.021466	0.76	cell A--cell A	1	0
623	BMP4-ACVR2B	cell B	0.236209	BMP4	cell B	0.0328738	ACVR2B	0.269082	116	116	0.266961	0.00212115	0.00831522	0.834	cell B--cell B	0.997463	9.17189e-06
624	BMP4-ACVR2B	cell B	0.252244	BMP4	cell A	0	ACVR2B	0.252244	22	20	0.236099	0.0161445	0.0676868	0.824	cell B--cell A	1	0
625	BMP4-ACVR2B	cell B	0.194216	BMP4	cell D	0	ACVR2B	0.194216	21	16	0.226701	-0.0324847	-0.151094	0.806	cell B--cell D	0.97209	-0.00185747
626	BMP4-ACVR2B	cell B	0.176419	BMP4	cell C	0	ACVR2B	0.176419	5	7	0.358482	-0.182062	-0.730005	0.604	cell B--cell C	0.998249	-0.000555676
627	BMP4-ACVR2B	cell D	0.127033	BMP4	cell B	0	ACVR2B	0.127033	16	21	0.0957494	0.0312831	0.213891	0.678	cell D--cell B	0.91685	0.00806402
628	BMP4-ACVR2B	cell D	0.0655652	BMP4	cell D	0	ACVR2B	0.0655652	31	31	0.0655652	0	-3.68394e-15	1	cell D--cell D	1	0
629	BMP4-ACVR2B	cell A	0	BMP4	cell D	0	ACVR2B	0	3	2	0.258137	-0.258137	-1.84051	0.458	cell A--cell D	1	0
630	BMP4-ACVR2B	cell D	0	BMP4	cell A	0	ACVR2B	0	2	3	0.0776589	-0.0776589	-0.82911	0.88	cell D--cell A	0.983396	-0.00602888
631	BMP4-BMPR1A	cell C	0.553973	BMP4	cell C	0.153533	BMPR1A	0.707506	98	98	0.707506	0	4.80514e-15	1	cell C--cell C	1	0
632	BMP4-BMPR1A	cell C	0.553973	BMP4	cell C	0.153533	BMPR1A	0.707506	98	98	0.707506	0	4.80514e-15	1	cell C--cell C	1	0
633	BMP4-BMPR1A	cell C	0.553973	BMP4	cell C	0.153533	BMPR1A	0.707506	98	98	0.707506	0	4.80514e-15	1	cell C--cell C	1	0
634	BMP4-BMPR1A	cell C	0.553973	BMP4	cell C	0.153533	BMPR1A	0.707506	98	98	0.707506	0	4.80514e-15	1	cell C--cell C	1	0
635	BMP4-BMPR1A	cell C	0.553973	BMP4	cell C	0.153533	BMPR1A	0.707506	98	98	0.707506	0	4.80514e-15	1	cell C--cell C	1	0
636	BMP4-BMPR1A	cell C	0.553973	BMP4	cell C	0.153533	BMPR1A	0.707506	98	98	0.707506	0	4.80514e-15	1	cell C--cell C	1	0
637	BMP4-BMPR1A	cell C	0.553973	BMP4	cell C	0.153533	BMPR1A	0.707506	98	98	0.707506	0	4.80514e-15	1	cell C--cell C	1	0
638	BMP4-BMPR1A	cell C	0.553973	BMP4	cell C	0.153533	BMPR1A	0.707506	98	98	0.707506	0	4.80514e-15	1	cell C--cell C	1	0
639	BMP4-BMPR1A	cell C	0.553973	BMP4	cell C	0.153533	BMPR1A	0.707506	98	98	0.707506	0	4.80514e-15	1	cell C--cell C	1	0
640	BMP4-BMPR1A	cell A	0	BMP4	cell D	0.686076	BMPR1A	0.686076	3	2	0.353042	0.333034	0.795024	0.426	cell A--cell D	1	0
641	BMP4-BMPR1A	cell A	0	BMP4	cell D	0.686076	BMPR1A	0.686076	3	2	0.353042	0.333034	0.795024	0.426	cell A--cell D	1	0
642	BMP4-BMPR1A	cell A	0	BMP4	cell D	0.686076	BMPR1A	0.686076	3	2	0.353042	0.333034	0.795024	0.426	cell A--cell D	1	0
643	BMP4-BMPR1A	cell A	0	BMP4	cell D	0.686076	BMPR1A	0.686076	3	2	0.353042	0.333034	0.795024	0.426	cell A--cell D	1	0
644	BMP4-BMPR1A	cell A	0	BMP4	cell D	0.686076	BMPR1A	0.686076	3	2	0.353042	0.333034	0.795024	0.426	cell A--cell D	1	0
645	BMP4-BMPR1A	cell A	0	BMP4	cell D	0.686076	BMPR1A	0.686076	3	2	0.353042	0.333034	0.795024	0.426	cell A--cell D	1	0
646	BMP4-BMPR1A	cell A	0	BMP4	cell D	0.686076	BMPR1A	0.686076	3	2	0.353042	0.333034	0.795024	0.426	cell A--cell D	1	0
647	BMP4-BMPR1A	cell A	0	BMP4	cell D	0.686076	BMPR1A	0.686076	3	2	0.353042	0.333034	0.795024	0.426	cell A--cell D	1	0
648	BMP4-BMPR1A	cell A	0	BMP4	cell D	0.686076	BMPR1A	0.686076	3	2	0.353042	0.333034	0.795024	0.426	cell A--cell D	1	0
649	BMP4-BMPR1A	cell C	0.683517	BMP4	cell B	0	BMPR1A	0.683517	7	5	0.60544	0.0780776	0.151442	0.704	cell C--cell B	1	0
650	BMP4-BMPR1A	cell C	0.683517	BMP4	cell B	0	BMPR1A	0.683517	7	5	0.60544	0.0780776	0.151442	0.704	cell C--cell B	1	0
651	BMP4-BMPR1A	cell C	0.683517	BMP4	cell B	0	BMPR1A	0.683517	7	5	0.60544	0.0780776	0.151442	0.704	cell C--cell B	1	0
652	BMP4-BMPR1A	cell C	0.683517	BMP4	cell B	0	BMPR1A	0.683517	7	5	0.60544	0.0780776	0.151442	0.704	cell C--cell B	1	0
653	BMP4-BMPR1A	cell C	0.683517	BMP4	cell B	0	BMPR1A	0.683517	7	5	0.60544	0.0780776	0.151442	0.704	cell C--cell B	1	0
654	BMP4-BMPR1A	cell C	0.683517	BMP4	cell B	0	BMPR1A	0.683517	7	5	0.60544	0.0780776	0.151442	0.704	cell C--cell B	1	0
655	BMP4-BMPR1A	cell C	0.683517	BMP4	cell B	0	BMPR1A	0.683517	7	5	0.60544	0.0780776	0.151442	0.704	cell C--cell B	1	0
656	BMP4-BMPR1A	cell C	0.683517	BMP4	cell B	0	BMPR1A	0.683517	7	5	0.60544	0.0780776	0.151442	0.704	cell C--cell B	1	0
657	BMP4-BMPR1A	cell C	0.683517	BMP4	cell B	0	BMPR1A	0.683517	7	5	0.60544	0.0780776	0.151442	0.704	cell C--cell B	1	0
658	BMP4-BMPR1A	cell A	0.335133	BMP4	cell C	0.144508	BMPR1A	0.479642	30	36	0.412281	0.0673607	0.178226	0.32	cell A--cell C	0.944108	0.00445178
659	BMP4-BMPR1A	cell A	0.335133	BMP4	cell C	0.144508	BMPR1A	0.479642	30	36	0.412281	0.0673607	0.178226	0.32	cell A--cell C	0.944108	0.00445178
660	BMP4-BMPR1A	cell A	0.335133	BMP4	cell C	0.144508	BMPR1A	0.479642	30	36	0.412281	0.0673607	0.178226	0.32	cell A--cell C	0.944108	0.00445178
661	BMP4-BMPR1A	cell A	0.335133	BMP4	cell C	0.144508	BMPR1A	0.479642	30	36	0.412281	0.0673607	0.178226	0.32	cell A--cell C	0.944108	0.00445178
662	BMP4-BMPR1A	cell A	0.335133	BMP4	cell C	0.144508	BMPR1A	0.479642	30	36	0.412281	0.0673607	0.178226	0.32	cell A--cell C	0.944108	0.00445178
663	BMP4-BMPR1A	cell A	0.335133	BMP4	cell C	0.144508	BMPR1A	0.479642	30	36	0.412281	0.0673607	0.178226	0.32	cell A--cell C	0.944108	0.00445178
664	BMP4-BMPR1A	cell A	0.335133	BMP4	cell C	0.144508	BMPR1A	0.479642	30	36	0.412281	0.0673607	0.178226	0.32	cell A--cell C	0.944108	0.00445178
665	BMP4-BMPR1A	cell A	0.335133	BMP4	cell C	0.144508	BMPR1A	0.479642	30	36	0.412281	0.0673607	0.178226	0.32	cell A--cell C	0.944108	0.00445178
666	BMP4-BMPR1A	cell A	0.335133	BMP4	cell C	0.144508	BMPR1A	0.479642	30	36	0.412281	0.0673607	0.178226	0.32	cell A--cell C	0.944108	0.00445178
667	BMP4-BMPR1A	cell C	0.47523	BMP4	cell A	0	BMPR1A	0.47523	36	30	0.567119	-0.0918893	-0.213806	0.236	cell C--cell A	0.781368	-0.0229081
668	BMP4-BMPR1A	cell C	0.47523	BMP4	cell A	0	BMPR1A	0.47523	36	30	0.567119	-0.0918893	-0.213806	0.236	cell C--cell A	0.781368	-0.0229081
669	BMP4-BMPR1A	cell C	0.47523	BMP4	cell A	0	BMPR1A	0.47523	36	30	0.567119	-0.0918893	-0.213806	0.236	cell C--cell A	0.781368	-0.0229081
670	BMP4-BMPR1A	cell C	0.47523	BMP4	cell A	0	BMPR1A	0.47523	36	30	0.567119	-0.0918893	-0.213806	0.236	cell C--cell A	0.781368	-0.0229081
671	BMP4-BMPR1A	cell C	0.47523	BMP4	cell A	0	BMPR1A	0.47523	36	30	0.567119	-0.0918893	-0.213806	0.236	cell C--cell A	0.781368	-0.0229081
672	BMP4-BMPR1A	cell C	0.47523	BMP4	cell A	0	BMPR1A	0.47523	36	30	0.567119	-0.0918893	-0.213806	0.236	cell C--cell A	0.781368	-0.0229081
673	BMP4-BMPR1A	cell C	0.47523	BMP4	cell A	0	BMPR1A	0.47523	36	30	0.567119	-0.0918893	-0.213806	0.236	cell C--cell A	0.781368	-0.0229081
674	BMP4-BMPR1A	cell C	0.47523	BMP4	cell A	0	BMPR1A	0.47523	36	30	0.567119	-0.0918893	-0.213806	0.236	cell C--cell A	0.781368	-0.0229081
675	BMP4-BMPR1A	cell C	0.47523	BMP4	cell A	0	BMPR1A	0.47523	36	30	0.567119	-0.0918893	-0.213806	0.236	cell C--cell A	0.781368	-0.0229081
676	BMP4-BMPR1A	cell B	0.194216	BMP4	cell D	0.15766	BMPR1A	0.351876	21	16	0.347057	0.00481858	0.0154668	0.912	cell B--cell D	0.97209	0.000190141
677	BMP4-BMPR1A	cell B	0.194216	BMP4	cell D	0.15766	BMPR1A	0.351876	21	16	0.347057	0.00481858	0.0154668	0.912	cell B--cell D	0.97209	0.000190141
678	BMP4-BMPR1A	cell B	0.194216	BMP4	cell D	0.15766	BMPR1A	0.351876	21	16	0.347057	0.00481858	0.0154668	0.912	cell B--cell D	0.97209	0.000190141
679	BMP4-BMPR1A	cell B	0.194216	BMP4	cell D	0.15766	BMPR1A	0.351876	21	16	0.347057	0.00481858	0.0154668	0.912	cell B--cell D	0.97209	0.000190141
680	BMP4-BMPR1A	cell B	0.194216	BMP4	cell D	0.15766	BMPR1A	0.351876	21	16	0.347057	0.00481858	0.0154668	0.912	cell B--cell D	0.97209	0.000190141
681	BMP4-BMPR1A	cell B	0.194216	BMP4	cell D	0.15766	BMPR1A	0.351876	21	16	0.347057	0.00481858	0.0154668	0.912	cell B--cell D	0.97209	0.000190141
682	BMP4-BMPR1A	cell B	0.194216	BMP4	cell D	0.15766	BMPR1A	0.351876	21	16	0.347057	0.00481858	0.0154668	0.912	cell B--cell D	0.97209	0.000190141
683	BMP4-BMPR1A	cell B	0.194216	BMP4	cell D	0.15766	BMPR1A	0.351876	21	16	0.347057	0.00481858	0.0154668	0.912	cell B--cell D	0.97209	0.000190141
684	BMP4-BMPR1A	cell B	0.194216	BMP4	cell D	0.15766	BMPR1A	0.351876	21	16	0.347057	0.00481858	0.0154668	0.912	cell B--cell D	0.97209	0.000190141
685	BMP4-BMPR1A	cell A	0.333353	BMP4	cell B	0	BMPR1A	0.333353	20	22	0.304418	0.0289355	0.0996973	0.78	cell A--cell B	0.9648	0.00155156
686	BMP4-BMPR1A	cell A	0.333353	BMP4	cell B	0	BMPR1A	0.333353	20	22	0.304418	0.0289355	0.0996973	0.78	cell A--cell B	0.9648	0.00155156
687	BMP4-BMPR1A	cell A	0.333353	BMP4	cell B	0	BMPR1A	0.333353	20	22	0.304418	0.0289355	0.0996973	0.78	cell A--cell B	0.9648	0.00155156
688	BMP4-BMPR1A	cell A	0.333353	BMP4	cell B	0	BMPR1A	0.333353	20	22	0.304418	0.0289355	0.0996973	0.78	cell A--cell B	0.9648	0.00155156
689	BMP4-BMPR1A	cell A	0.333353	BMP4	cell B	0	BMPR1A	0.333353	20	22	0.304418	0.0289355	0.0996973	0.78	cell A--cell B	0.9648	0.00155156
690	BMP4-BMPR1A	cell A	0.333353	BMP4	cell B	0	BMPR1A	0.333353	20	22	0.304418	0.0289355	0.0996973	0.78	cell A--cell B	0.9648	0.00155156
691	BMP4-BMPR1A	cell A	0.333353	BMP4	cell B	0	BMPR1A	0.333353	20	22	0.304418	0.0289355	0.0996973	0.78	cell A--cell B	0.9648	0.00155156
692	BMP4-BMPR1A	cell A	0.333353	BMP4	cell B	0	BMPR1A	0.333353	20	22	0.304418	0.0289355	0.0996973	0.78	cell A--cell B	0.9648	0.00155156
693	BMP4-BMPR1A	cell A	0.333353	BMP4	cell B	0	BMPR1A	0.333353	20	22	0.304418	0.0289355	0.0996973	0.78	cell A--cell B	0.9648	0.00155156
694	BMP4-BMPR1A	cell B	0.176419	BMP4	cell C	0.138387	BMPR1A	0.314807	5	7	0.39203	-0.0772237	-0.246308	0.938	cell B--cell C	0.998249	-0.000187489
695	BMP4-BMPR1A	cell B	0.176419	BMP4	cell C	0.138387	BMPR1A	0.314807	5	7	0.39203	-0.0772237	-0.246308	0.938	cell B--cell C	0.998249	-0.000187489
696	BMP4-BMPR1A	cell B	0.176419	BMP4	cell C	0.138387	BMPR1A	0.314807	5	7	0.39203	-0.0772237	-0.246308	0.938	cell B--cell C	0.998249	-0.000187489
697	BMP4-BMPR1A	cell B	0.176419	BMP4	cell C	0.138387	BMPR1A	0.314807	5	7	0.39203	-0.0772237	-0.246308	0.938	cell B--cell C	0.998249	-0.000187489
698	BMP4-BMPR1A	cell B	0.176419	BMP4	cell C	0.138387	BMPR1A	0.314807	5	7	0.39203	-0.0772237	-0.246308	0.938	cell B--cell C	0.998249	-0.000187489
699	BMP4-BMPR1A	cell B	0.176419	BMP4	cell C	0.138387	BMPR1A	0.314807	5	7	0.39203	-0.0772237	-0.246308	0.938	cell B--cell C	0.998249	-0.000187489
700	BMP4-BMPR1A	cell B	0.176419	BMP4	cell C	0.138387	BMPR1A	0.314807	5	7	0.39203	-0.0772237	-0.246308	0.938	cell B--cell C	0.998249	-0.000187489
701	BMP4-BMPR1A	cell B	0.176419	BMP4	cell C	0.138387	BMPR1A	0.314807	5	7	0.39203	-0.0772237	-0.246308	0.938	cell B--cell C	0.998249	-0.000187489
702	BMP4-BMPR1A	cell B	0.176419	BMP4	cell C	0.138387	BMPR1A	0.314807	5	7	0.39203	-0.0772237	-0.246308	0.938	cell B--cell C	0.998249	-0.000187489
703	BMP4-BMPR1A	cell B	0.236209	BMP4	cell B	0.0472489	BMPR1A	0.283458	116	116	0.281052	0.00240596	0.00908055	0.828	cell B--cell B	0.997463	1.00161e-05
704	BMP4-BMPR1A	cell B	0.236209	BMP4	cell B	0.0472489	BMPR1A	0.283458	116	116	0.281052	0.00240596	0.00908055	0.828	cell B--cell B	0.997463	1.00161e-05
705	BMP4-BMPR1A	cell B	0.236209	BMP4	cell B	0.0472489	BMPR1A	0.283458	116	116	0.281052	0.00240596	0.00908055	0.828	cell B--cell B	0.997463	1.00161e-05
706	BMP4-BMPR1A	cell B	0.236209	BMP4	cell B	0.0472489	BMPR1A	0.283458	116	116	0.281052	0.00240596	0.00908055	0.828	cell B--cell B	0.997463	1.00161e-05
707	BMP4-BMPR1A	cell B	0.236209	BMP4	cell B	0.0472489	BMPR1A	0.283458	116	116	0.281052	0.00240596	0.00908055	0.828	cell B--cell B	0.997463	1.00161e-05
708	BMP4-BMPR1A	cell B	0.236209	BMP4	cell B	0.0472489	BMPR1A	0.283458	116	116	0.281052	0.00240596	0.00908055	0.828	cell B--cell B	0.997463	1.00161e-05
709	BMP4-BMPR1A	cell B	0.236209	BMP4	cell B	0.0472489	BMPR1A	0.283458	116	116	0.281052	0.00240596	0.00908055	0.828	cell B--cell B	0.997463	1.00161e-05
710	BMP4-BMPR1A	cell B	0.236209	BMP4	cell B	0.0472489	BMPR1A	0.283458	116	116	0.281052	0.00240596	0.00908055	0.828	cell B--cell B	0.997463	1.00161e-05
711	BMP4-BMPR1A	cell B	0.236209	BMP4	cell B	0.0472489	BMPR1A	0.283458	116	116	0.281052	0.00240596	0.00908055	0.828	cell B--cell B	0.997463	1.00161e-05
712	BMP4-BMPR1A	cell A	0.262666	BMP4	cell A	0.0161291	BMPR1A	0.278795	46	46	0.273281	0.00551473	0.021158	0.788	cell A--cell A	1	0
713	BMP4-BMPR1A	cell A	0.262666	BMP4	cell A	0.0161291	BMPR1A	0.278795	46	46	0.273281	0.00551473	0.021158	0.788	cell A--cell A	1	0
714	BMP4-BMPR1A	cell A	0.262666	BMP4	cell A	0.0161291	BMPR1A	0.278795	46	46	0.273281	0.00551473	0.021158	0.788	cell A--cell A	1	0
715	BMP4-BMPR1A	cell A	0.262666	BMP4	cell A	0.0161291	BMPR1A	0.278795	46	46	0.273281	0.00551473	0.021158	0.788	cell A--cell A	1	0
716	BMP4-BMPR1A	cell A	0.262666	BMP4	cell A	0.0161291	BMPR1A	0.278795	46	46	0.273281	0.00551473	0.021158	0.788	cell A--cell A	1	0
717	BMP4-BMPR1A	cell A	0.262666	BMP4	cell A	0.0161291	BMPR1A	0.278795	46	46	0.273281	0.00551473	0.021158	0.788	cell A--cell A	1	0
718	BMP4-BMPR1A	cell A	0.262666	BMP4	cell A	0.0161291	BMPR1A	0.278795	46	46	0.273281	0.00551473	0.021158	0.788	cell A--cell A	1	0
719	BMP4-BMPR1A	cell A	0.262666	BMP4	cell A	0.0161291	BMPR1A	0.278795	46	46	0.273281	0.00551473	0.021158	0.788	cell A--cell A	1	0
720	BMP4-BMPR1A	cell A	0.262666	BMP4	cell A	0.0161291	BMPR1A	0.278795	46	46	0.273281	0.00551473	0.021158	0.788	cell A--cell A	1	0
721	BMP4-BMPR1A	cell B	0.252244	BMP4	cell A	0	BMPR1A	0.252244	22	20	0.241342	0.0109018	0.0453565	0.884	cell B--cell A	1	0
722	BMP4-BMPR1A	cell B	0.252244	BMP4	cell A	0	BMPR1A	0.252244	22	20	0.241342	0.0109018	0.0453565	0.884	cell B--cell A	1	0
723	BMP4-BMPR1A	cell B	0.252244	BMP4	cell A	0	BMPR1A	0.252244	22	20	0.241342	0.0109018	0.0453565	0.884	cell B--cell A	1	0
724	BMP4-BMPR1A	cell B	0.252244	BMP4	cell A	0	BMPR1A	0.252244	22	20	0.241342	0.0109018	0.0453565	0.884	cell B--cell A	1	0
725	BMP4-BMPR1A	cell B	0.252244	BMP4	cell A	0	BMPR1A	0.252244	22	20	0.241342	0.0109018	0.0453565	0.884	cell B--cell A	1	0
726	BMP4-BMPR1A	cell B	0.252244	BMP4	cell A	0	BMPR1A	0.252244	22	20	0.241342	0.0109018	0.0453565	0.884	cell B--cell A	1	0
727	BMP4-BMPR1A	cell B	0.252244	BMP4	cell A	0	BMPR1A	0.252244	22	20	0.241342	0.0109018	0.0453565	0.884	cell B--cell A	1	0
728	BMP4-BMPR1A	cell B	0.252244	BMP4	cell A	0	BMPR1A	0.252244	22	20	0.241342	0.0109018	0.0453565	0.884	cell B--cell A	1	0
729	BMP4-BMPR1A	cell B	0.252244	BMP4	cell A	0	BMPR1A	0.252244	22	20	0.241342	0.0109018	0.0453565	0.884	cell B--cell A	1	0
730	BMP4-BMPR1A	cell D	0.0655652	BMP4	cell D	0.121217	BMPR1A	0.186782	31	31	0.186782	0	-1.04111e-14	1	cell D--cell D	1	0
731	BMP4-BMPR1A	cell D	0.0655652	BMP4	cell D	0.121217	BMPR1A	0.186782	31	31	0.186782	0	-1.04111e-14	1	cell D--cell D	1	0
732	BMP4-BMPR1A	cell D	0.0655652	BMP4	cell D	0.121217	BMPR1A	0.186782	31	31	0.186782	0	-1.04111e-14	1	cell D--cell D	1	0
733	BMP4-BMPR1A	cell D	0.0655652	BMP4	cell D	0.121217	BMPR1A	0.186782	31	31	0.186782	0	-1.04111e-14	1	cell D--cell D	1	0
734	BMP4-BMPR1A	cell D	0.0655652	BMP4	cell D	0.121217	BMPR1A	0.186782	31	31	0.186782	0	-1.04111e-14	1	cell D--cell D	1	0
735	BMP4-BMPR1A	cell D	0.0655652	BMP4	cell D	0.121217	BMPR1A	0.186782	31	31	0.186782	0	-1.04111e-14	1	cell D--cell D	1	0
736	BMP4-BMPR1A	cell D	0.0655652	BMP4	cell D	0.121217	BMPR1A	0.186782	31	31	0.186782	0	-1.04111e-14	1	cell D--cell D	1	0
737	BMP4-BMPR1A	cell D	0.0655652	BMP4	cell D	0.121217	BMPR1A	0.186782	31	31	0.186782	0	-1.04111e-14	1	cell D--cell D	1	0
738	BMP4-BMPR1A	cell D	0.0655652	BMP4	cell D	0.121217	BMPR1A	0.186782	31	31	0.186782	0	-1.04111e-14	1	cell D--cell D	1	0
739	BMP4-BMPR1A	cell D	0.127033	BMP4	cell B	0	BMPR1A	0.127033	16	21	0.11063	0.0164027	0.10819	0.868	cell D--cell B	0.946505	0.00258325
740	BMP4-BMPR1A	cell D	0.127033	BMP4	cell B	0	BMPR1A	0.127033	16	21	0.11063	0.0164027	0.10819	0.868	cell D--cell B	0.946505	0.00258325
741	BMP4-BMPR1A	cell D	0.127033	BMP4	cell B	0	BMPR1A	0.127033	16	21	0.11063	0.0164027	0.10819	0.868	cell D--cell B	0.946505	0.00258325
742	BMP4-BMPR1A	cell D	0.127033	BMP4	cell B	0	BMPR1A	0.127033	16	21	0.11063	0.0164027	0.10819	0.868	cell D--cell B	0.946505	0.00258325
743	BMP4-BMPR1A	cell D	0.127033	BMP4	cell B	0	BMPR1A	0.127033	16	21	0.11063	0.0164027	0.10819	0.868	cell D--cell B	0.946505	0.00258325
744	BMP4-BMPR1A	cell D	0.127033	BMP4	cell B	0	BMPR1A	0.127033	16	21	0.11063	0.0164027	0.10819	0.868	cell D--cell B	0.946505	0.00258325
745	BMP4-BMPR1A	cell D	0.127033	BMP4	cell B	0	BMPR1A	0.127033	16	21	0.11063	0.0164027	0.10819	0.868	cell D--cell B	0.946505	0.00258325
746	BMP4-BMPR1A	cell D	0.127033	BMP4	cell B	0	BMPR1A	0.127033	16	21	0.11063	0.0164027	0.10819	0.868	cell D--cell B	0.946505	0.00258325
747	BMP4-BMPR1A	cell D	0.127033	BMP4	cell B	0	BMPR1A	0.127033	16	21	0.11063	0.0164027	0.10819	0.868	cell D--cell B	0.946505	0.00258325
748	BMP4-BMPR1A	cell D	0	BMP4	cell A	0	BMPR1A	0	2	3	0.0869122	-0.0869122	-0.902361	0.864	cell D--cell A	0.983396	-0.00656153
749	BMP4-BMPR1A	cell D	0	BMP4	cell A	0	BMPR1A	0	2	3	0.0869122	-0.0869122	-0.902361	0.864	cell D--cell A	0.983396	-0.00656153
750	BMP4-BMPR1A	cell D	0	BMP4	cell A	0	BMPR1A	0	2	3	0.0869122	-0.0869122	-0.902361	0.864	cell D--cell A	0.983396	-0.00656153
751	BMP4-BMPR1A	cell D	0	BMP4	cell A	0	BMPR1A	0	2	3	0.0869122	-0.0869122	-0.902361	0.864	cell D--cell A	0.983396	-0.00656153
752	BMP4-BMPR1A	cell D	0	BMP4	cell A	0	BMPR1A	0	2	3	0.0869122	-0.0869122	-0.902361	0.864	cell D--cell A	0.983396	-0.00656153
753	BMP4-BMPR1A	cell D	0	BMP4	cell A	0	BMPR1A	0	2	3	0.0869122	-0.0869122	-0.902361	0.864	cell D--cell A	0.983396	-0.00656153
754	BMP4-BMPR1A	cell D	0	BMP4	cell A	0	BMPR1A	0	2	3	0.0869122	-0.0869122	-0.902361	0.864	cell D--cell A	0.983396	-0.00656153
755	BMP4-BMPR1A	cell D	0	BMP4	cell A	0	BMPR1A	0	2	3	0.0869122	-0.0869122	-0.902361	0.864	cell D--cell A	0.983396	-0.00656153
756	BMP4-BMPR1A	cell D	0	BMP4	cell A	0	BMPR1A	0	2	3	0.0869122	-0.0869122	-0.902361	0.864	cell D--cell A	0.983396	-0.00656153
757	BMP4-BMPR2	cell C	0.683517	BMP4	cell B	0	BMPR2	0.683517	7	5	0.692714	-0.00919665	-0.0168352	0.936	cell C--cell B	1	0
758	BMP4-BMPR2	cell C	0.553973	BMP4	cell C	0.118911	BMPR2	0.672884	98	98	0.672884	0	5.44583e-15	1	cell C--cell C	1	0
759	BMP4-BMPR2	cell A	0.333353	BMP4	cell B	0.318737	BMPR2	0.65209	20	22	0.396479	0.255611	0.599172	0.028	cell A--cell B	0.813273	0.0537839
760	BMP4-BMPR2	cell C	0.47523	BMP4	cell A	0.0869538	BMPR2	0.562183	36	30	0.616104	-0.053921	-0.112939	0.48	cell C--cell A	0.884662	-0.00601094
761	BMP4-BMPR2	cell B	0.194216	BMP4	cell D	0.311257	BMPR2	0.505473	21	16	0.4259	0.0795734	0.203275	0.544	cell B--cell D	0.97209	0.00249896
762	BMP4-BMPR2	cell A	0.335133	BMP4	cell C	0.0931828	BMPR2	0.428316	30	36	0.378934	0.0493823	0.141575	0.432	cell A--cell C	0.966338	0.00210538
763	BMP4-BMPR2	cell B	0.236209	BMP4	cell B	0.142454	BMPR2	0.378662	116	116	0.375468	0.00319389	0.00965871	0.77	cell B--cell B	0.997463	1.06538e-05
764	BMP4-BMPR2	cell A	0.262666	BMP4	cell A	0.06667	BMPR2	0.329336	46	46	0.322481	0.00685494	0.0232205	0.7	cell A--cell A	1	0
765	BMP4-BMPR2	cell D	0.0655652	BMP4	cell D	0.194918	BMPR2	0.260483	31	31	0.260483	0	-7.52805e-15	1	cell D--cell D	1	0
766	BMP4-BMPR2	cell B	0.252244	BMP4	cell A	0	BMPR2	0.252244	22	20	0.29289	-0.0406461	-0.157551	0.74	cell B--cell A	1	0
767	BMP4-BMPR2	cell B	0.176419	BMP4	cell C	0.0660574	BMPR2	0.242477	5	7	0.365587	-0.12311	-0.443045	0.788	cell B--cell C	0.998249	-0.000337244
768	BMP4-BMPR2	cell D	0.127033	BMP4	cell B	0.068278	BMPR2	0.195311	16	21	0.202874	-0.00756352	-0.0364852	0.992	cell D--cell B	1	0
769	BMP4-BMPR2	cell A	0	BMP4	cell D	0	BMPR2	0	3	2	0.443583	-0.443583	-2.4425	0.324	cell A--cell D	1	0
770	BMP4-BMPR2	cell D	0	BMP4	cell A	0	BMPR2	0	2	3	0.12879	-0.12879	-1.19402	0.716	cell D--cell A	0.983396	-0.00868236
771	BMP6-ACVR1	cell C	0.116003	BMP6	cell B	0.292561	ACVR1	0.408564	7	5	0.136245	0.272319	1.10615	0.152	cell C--cell B	1	0
772	BMP6-ACVR1	cell C	0.116003	BMP6	cell B	0.292561	ACVR1	0.408564	7	5	0.136245	0.272319	1.10615	0.152	cell C--cell B	1	0
773	BMP6-ACVR1	cell C	0.116003	BMP6	cell B	0.292561	ACVR1	0.408564	7	5	0.136245	0.272319	1.10615	0.152	cell C--cell B	1	0
774	BMP6-ACVR1	cell C	0.116003	BMP6	cell B	0.292561	ACVR1	0.408564	7	5	0.136245	0.272319	1.10615	0.152	cell C--cell B	1	0
775	BMP6-ACVR1	cell C	0.116003	BMP6	cell B	0.292561	ACVR1	0.408564	7	5	0.136245	0.272319	1.10615	0.152	cell C--cell B	1	0
776	BMP6-ACVR1	cell C	0.116003	BMP6	cell B	0.292561	ACVR1	0.408564	7	5	0.136245	0.272319	1.10615	0.152	cell C--cell B	1	0
777	BMP6-ACVR1	cell C	0.116003	BMP6	cell B	0.292561	ACVR1	0.408564	7	5	0.136245	0.272319	1.10615	0.152	cell C--cell B	1	0
778	BMP6-ACVR1	cell C	0.116003	BMP6	cell B	0.292561	ACVR1	0.408564	7	5	0.136245	0.272319	1.10615	0.152	cell C--cell B	1	0
779	BMP6-ACVR1	cell C	0.116003	BMP6	cell B	0.292561	ACVR1	0.408564	7	5	0.136245	0.272319	1.10615	0.152	cell C--cell B	1	0
780	BMP6-ACVR1	cell A	0.0761913	BMP6	cell B	0.132305	ACVR1	0.208496	20	22	0.125882	0.0826142	0.449683	0.29	cell A--cell B	0.960043	0.00796348
781	BMP6-ACVR1	cell A	0.0761913	BMP6	cell B	0.132305	ACVR1	0.208496	20	22	0.125882	0.0826142	0.449683	0.29	cell A--cell B	0.960043	0.00796348
782	BMP6-ACVR1	cell A	0.0761913	BMP6	cell B	0.132305	ACVR1	0.208496	20	22	0.125882	0.0826142	0.449683	0.29	cell A--cell B	0.960043	0.00796348
783	BMP6-ACVR1	cell A	0.0761913	BMP6	cell B	0.132305	ACVR1	0.208496	20	22	0.125882	0.0826142	0.449683	0.29	cell A--cell B	0.960043	0.00796348
784	BMP6-ACVR1	cell A	0.0761913	BMP6	cell B	0.132305	ACVR1	0.208496	20	22	0.125882	0.0826142	0.449683	0.29	cell A--cell B	0.960043	0.00796348
785	BMP6-ACVR1	cell A	0.0761913	BMP6	cell B	0.132305	ACVR1	0.208496	20	22	0.125882	0.0826142	0.449683	0.29	cell A--cell B	0.960043	0.00796348
786	BMP6-ACVR1	cell A	0.0761913	BMP6	cell B	0.132305	ACVR1	0.208496	20	22	0.125882	0.0826142	0.449683	0.29	cell A--cell B	0.960043	0.00796348
787	BMP6-ACVR1	cell A	0.0761913	BMP6	cell B	0.132305	ACVR1	0.208496	20	22	0.125882	0.0826142	0.449683	0.29	cell A--cell B	0.960043	0.00796348
788	BMP6-ACVR1	cell A	0.0761913	BMP6	cell B	0.132305	ACVR1	0.208496	20	22	0.125882	0.0826142	0.449683	0.29	cell A--cell B	0.960043	0.00796348
789	BMP6-ACVR1	cell C	0.0609669	BMP6	cell A	0.110868	ACVR1	0.171835	36	30	0.134127	0.0377079	0.215439	0.448	cell C--cell A	0.878135	0.0121591
790	BMP6-ACVR1	cell C	0.0609669	BMP6	cell A	0.110868	ACVR1	0.171835	36	30	0.134127	0.0377079	0.215439	0.448	cell C--cell A	0.878135	0.0121591
791	BMP6-ACVR1	cell C	0.0609669	BMP6	cell A	0.110868	ACVR1	0.171835	36	30	0.134127	0.0377079	0.215439	0.448	cell C--cell A	0.878135	0.0121591
792	BMP6-ACVR1	cell C	0.0609669	BMP6	cell A	0.110868	ACVR1	0.171835	36	30	0.134127	0.0377079	0.215439	0.448	cell C--cell A	0.878135	0.0121591
793	BMP6-ACVR1	cell C	0.0609669	BMP6	cell A	0.110868	ACVR1	0.171835	36	30	0.134127	0.0377079	0.215439	0.448	cell C--cell A	0.878135	0.0121591
794	BMP6-ACVR1	cell C	0.0609669	BMP6	cell A	0.110868	ACVR1	0.171835	36	30	0.134127	0.0377079	0.215439	0.448	cell C--cell A	0.878135	0.0121591
795	BMP6-ACVR1	cell C	0.0609669	BMP6	cell A	0.110868	ACVR1	0.171835	36	30	0.134127	0.0377079	0.215439	0.448	cell C--cell A	0.878135	0.0121591
796	BMP6-ACVR1	cell C	0.0609669	BMP6	cell A	0.110868	ACVR1	0.171835	36	30	0.134127	0.0377079	0.215439	0.448	cell C--cell A	0.878135	0.0121591
797	BMP6-ACVR1	cell C	0.0609669	BMP6	cell A	0.110868	ACVR1	0.171835	36	30	0.134127	0.0377079	0.215439	0.448	cell C--cell A	0.878135	0.0121591
798	BMP6-ACVR1	cell C	0.0621012	BMP6	cell C	0.108791	ACVR1	0.170892	98	98	0.170892	0	3.52377e-15	1	cell C--cell C	1	0
799	BMP6-ACVR1	cell C	0.0621012	BMP6	cell C	0.108791	ACVR1	0.170892	98	98	0.170892	0	3.52377e-15	1	cell C--cell C	1	0
800	BMP6-ACVR1	cell C	0.0621012	BMP6	cell C	0.108791	ACVR1	0.170892	98	98	0.170892	0	3.52377e-15	1	cell C--cell C	1	0
801	BMP6-ACVR1	cell C	0.0621012	BMP6	cell C	0.108791	ACVR1	0.170892	98	98	0.170892	0	3.52377e-15	1	cell C--cell C	1	0
802	BMP6-ACVR1	cell C	0.0621012	BMP6	cell C	0.108791	ACVR1	0.170892	98	98	0.170892	0	3.52377e-15	1	cell C--cell C	1	0
803	BMP6-ACVR1	cell C	0.0621012	BMP6	cell C	0.108791	ACVR1	0.170892	98	98	0.170892	0	3.52377e-15	1	cell C--cell C	1	0
804	BMP6-ACVR1	cell C	0.0621012	BMP6	cell C	0.108791	ACVR1	0.170892	98	98	0.170892	0	3.52377e-15	1	cell C--cell C	1	0
805	BMP6-ACVR1	cell C	0.0621012	BMP6	cell C	0.108791	ACVR1	0.170892	98	98	0.170892	0	3.52377e-15	1	cell C--cell C	1	0
806	BMP6-ACVR1	cell C	0.0621012	BMP6	cell C	0.108791	ACVR1	0.170892	98	98	0.170892	0	3.52377e-15	1	cell C--cell C	1	0
807	BMP6-ACVR1	cell A	0.0507942	BMP6	cell C	0.105909	ACVR1	0.156703	30	36	0.157682	-0.000978797	-0.00549046	0.992	cell A--cell C	1	0
808	BMP6-ACVR1	cell A	0.0507942	BMP6	cell C	0.105909	ACVR1	0.156703	30	36	0.157682	-0.000978797	-0.00549046	0.992	cell A--cell C	1	0
809	BMP6-ACVR1	cell A	0.0507942	BMP6	cell C	0.105909	ACVR1	0.156703	30	36	0.157682	-0.000978797	-0.00549046	0.992	cell A--cell C	1	0
810	BMP6-ACVR1	cell A	0.0507942	BMP6	cell C	0.105909	ACVR1	0.156703	30	36	0.157682	-0.000978797	-0.00549046	0.992	cell A--cell C	1	0
811	BMP6-ACVR1	cell A	0.0507942	BMP6	cell C	0.105909	ACVR1	0.156703	30	36	0.157682	-0.000978797	-0.00549046	0.992	cell A--cell C	1	0
812	BMP6-ACVR1	cell A	0.0507942	BMP6	cell C	0.105909	ACVR1	0.156703	30	36	0.157682	-0.000978797	-0.00549046	0.992	cell A--cell C	1	0
813	BMP6-ACVR1	cell A	0.0507942	BMP6	cell C	0.105909	ACVR1	0.156703	30	36	0.157682	-0.000978797	-0.00549046	0.992	cell A--cell C	1	0
814	BMP6-ACVR1	cell A	0.0507942	BMP6	cell C	0.105909	ACVR1	0.156703	30	36	0.157682	-0.000978797	-0.00549046	0.992	cell A--cell C	1	0
815	BMP6-ACVR1	cell A	0.0507942	BMP6	cell C	0.105909	ACVR1	0.156703	30	36	0.157682	-0.000978797	-0.00549046	0.992	cell A--cell C	1	0
816	BMP6-ACVR1	cell B	0	BMP6	cell A	0.125109	ACVR1	0.125109	22	20	0.0965088	0.0286005	0.196032	0.666	cell B--cell A	1	0
817	BMP6-ACVR1	cell B	0	BMP6	cell A	0.125109	ACVR1	0.125109	22	20	0.0965088	0.0286005	0.196032	0.666	cell B--cell A	1	0
818	BMP6-ACVR1	cell B	0	BMP6	cell A	0.125109	ACVR1	0.125109	22	20	0.0965088	0.0286005	0.196032	0.666	cell B--cell A	1	0
819	BMP6-ACVR1	cell B	0	BMP6	cell A	0.125109	ACVR1	0.125109	22	20	0.0965088	0.0286005	0.196032	0.666	cell B--cell A	1	0
820	BMP6-ACVR1	cell B	0	BMP6	cell A	0.125109	ACVR1	0.125109	22	20	0.0965088	0.0286005	0.196032	0.666	cell B--cell A	1	0
821	BMP6-ACVR1	cell B	0	BMP6	cell A	0.125109	ACVR1	0.125109	22	20	0.0965088	0.0286005	0.196032	0.666	cell B--cell A	1	0
822	BMP6-ACVR1	cell B	0	BMP6	cell A	0.125109	ACVR1	0.125109	22	20	0.0965088	0.0286005	0.196032	0.666	cell B--cell A	1	0
823	BMP6-ACVR1	cell B	0	BMP6	cell A	0.125109	ACVR1	0.125109	22	20	0.0965088	0.0286005	0.196032	0.666	cell B--cell A	1	0
824	BMP6-ACVR1	cell B	0	BMP6	cell A	0.125109	ACVR1	0.125109	22	20	0.0965088	0.0286005	0.196032	0.666	cell B--cell A	1	0
825	BMP6-ACVR1	cell B	0	BMP6	cell C	0.122752	ACVR1	0.122752	5	7	0.142467	-0.019715	-0.12235	0.844	cell B--cell C	0.998249	-9.31323e-05
826	BMP6-ACVR1	cell B	0	BMP6	cell C	0.122752	ACVR1	0.122752	5	7	0.142467	-0.019715	-0.12235	0.844	cell B--cell C	0.998249	-9.31323e-05
827	BMP6-ACVR1	cell B	0	BMP6	cell C	0.122752	ACVR1	0.122752	5	7	0.142467	-0.019715	-0.12235	0.844	cell B--cell C	0.998249	-9.31323e-05
828	BMP6-ACVR1	cell B	0	BMP6	cell C	0.122752	ACVR1	0.122752	5	7	0.142467	-0.019715	-0.12235	0.844	cell B--cell C	0.998249	-9.31323e-05
829	BMP6-ACVR1	cell B	0	BMP6	cell C	0.122752	ACVR1	0.122752	5	7	0.142467	-0.019715	-0.12235	0.844	cell B--cell C	0.998249	-9.31323e-05
830	BMP6-ACVR1	cell B	0	BMP6	cell C	0.122752	ACVR1	0.122752	5	7	0.142467	-0.019715	-0.12235	0.844	cell B--cell C	0.998249	-9.31323e-05
831	BMP6-ACVR1	cell B	0	BMP6	cell C	0.122752	ACVR1	0.122752	5	7	0.142467	-0.019715	-0.12235	0.844	cell B--cell C	0.998249	-9.31323e-05
832	BMP6-ACVR1	cell B	0	BMP6	cell C	0.122752	ACVR1	0.122752	5	7	0.142467	-0.019715	-0.12235	0.844	cell B--cell C	0.998249	-9.31323e-05
833	BMP6-ACVR1	cell B	0	BMP6	cell C	0.122752	ACVR1	0.122752	5	7	0.142467	-0.019715	-0.12235	0.844	cell B--cell C	0.998249	-9.31323e-05
834	BMP6-ACVR1	cell A	0.0492557	BMP6	cell A	0.0723051	ACVR1	0.121561	46	46	0.119181	0.00238006	0.0155816	0.888	cell A--cell A	1	0
835	BMP6-ACVR1	cell A	0.0492557	BMP6	cell A	0.0723051	ACVR1	0.121561	46	46	0.119181	0.00238006	0.0155816	0.888	cell A--cell A	1	0
836	BMP6-ACVR1	cell A	0.0492557	BMP6	cell A	0.0723051	ACVR1	0.121561	46	46	0.119181	0.00238006	0.0155816	0.888	cell A--cell A	1	0
837	BMP6-ACVR1	cell A	0.0492557	BMP6	cell A	0.0723051	ACVR1	0.121561	46	46	0.119181	0.00238006	0.0155816	0.888	cell A--cell A	1	0
838	BMP6-ACVR1	cell A	0.0492557	BMP6	cell A	0.0723051	ACVR1	0.121561	46	46	0.119181	0.00238006	0.0155816	0.888	cell A--cell A	1	0
839	BMP6-ACVR1	cell A	0.0492557	BMP6	cell A	0.0723051	ACVR1	0.121561	46	46	0.119181	0.00238006	0.0155816	0.888	cell A--cell A	1	0
840	BMP6-ACVR1	cell A	0.0492557	BMP6	cell A	0.0723051	ACVR1	0.121561	46	46	0.119181	0.00238006	0.0155816	0.888	cell A--cell A	1	0
841	BMP6-ACVR1	cell A	0.0492557	BMP6	cell A	0.0723051	ACVR1	0.121561	46	46	0.119181	0.00238006	0.0155816	0.888	cell A--cell A	1	0
842	BMP6-ACVR1	cell A	0.0492557	BMP6	cell A	0.0723051	ACVR1	0.121561	46	46	0.119181	0.00238006	0.0155816	0.888	cell A--cell A	1	0
843	BMP6-ACVR1	cell B	0.0289952	BMP6	cell B	0.083201	ACVR1	0.112196	116	116	0.111515	0.000681381	0.00464008	0.946	cell B--cell B	0.997463	5.11812e-06
844	BMP6-ACVR1	cell B	0.0289952	BMP6	cell B	0.083201	ACVR1	0.112196	116	116	0.111515	0.000681381	0.00464008	0.946	cell B--cell B	0.997463	5.11812e-06
845	BMP6-ACVR1	cell B	0.0289952	BMP6	cell B	0.083201	ACVR1	0.112196	116	116	0.111515	0.000681381	0.00464008	0.946	cell B--cell B	0.997463	5.11812e-06
846	BMP6-ACVR1	cell B	0.0289952	BMP6	cell B	0.083201	ACVR1	0.112196	116	116	0.111515	0.000681381	0.00464008	0.946	cell B--cell B	0.997463	5.11812e-06
847	BMP6-ACVR1	cell B	0.0289952	BMP6	cell B	0.083201	ACVR1	0.112196	116	116	0.111515	0.000681381	0.00464008	0.946	cell B--cell B	0.997463	5.11812e-06
848	BMP6-ACVR1	cell B	0.0289952	BMP6	cell B	0.083201	ACVR1	0.112196	116	116	0.111515	0.000681381	0.00464008	0.946	cell B--cell B	0.997463	5.11812e-06
849	BMP6-ACVR1	cell B	0.0289952	BMP6	cell B	0.083201	ACVR1	0.112196	116	116	0.111515	0.000681381	0.00464008	0.946	cell B--cell B	0.997463	5.11812e-06
850	BMP6-ACVR1	cell B	0.0289952	BMP6	cell B	0.083201	ACVR1	0.112196	116	116	0.111515	0.000681381	0.00464008	0.946	cell B--cell B	0.997463	5.11812e-06
851	BMP6-ACVR1	cell B	0.0289952	BMP6	cell B	0.083201	ACVR1	0.112196	116	116	0.111515	0.000681381	0.00464008	0.946	cell B--cell B	0.997463	5.11812e-06
852	BMP6-ACVR1	cell D	0	BMP6	cell B	0.0961966	ACVR1	0.0961966	16	21	0.0787932	0.0174034	0.134008	0.656	cell D--cell B	0.91685	0.00505231
853	BMP6-ACVR1	cell D	0	BMP6	cell B	0.0961966	ACVR1	0.0961966	16	21	0.0787932	0.0174034	0.134008	0.656	cell D--cell B	0.91685	0.00505231
854	BMP6-ACVR1	cell D	0	BMP6	cell B	0.0961966	ACVR1	0.0961966	16	21	0.0787932	0.0174034	0.134008	0.656	cell D--cell B	0.91685	0.00505231
855	BMP6-ACVR1	cell D	0	BMP6	cell B	0.0961966	ACVR1	0.0961966	16	21	0.0787932	0.0174034	0.134008	0.656	cell D--cell B	0.91685	0.00505231
856	BMP6-ACVR1	cell D	0	BMP6	cell B	0.0961966	ACVR1	0.0961966	16	21	0.0787932	0.0174034	0.134008	0.656	cell D--cell B	0.91685	0.00505231
857	BMP6-ACVR1	cell D	0	BMP6	cell B	0.0961966	ACVR1	0.0961966	16	21	0.0787932	0.0174034	0.134008	0.656	cell D--cell B	0.91685	0.00505231
858	BMP6-ACVR1	cell D	0	BMP6	cell B	0.0961966	ACVR1	0.0961966	16	21	0.0787932	0.0174034	0.134008	0.656	cell D--cell B	0.91685	0.00505231
859	BMP6-ACVR1	cell D	0	BMP6	cell B	0.0961966	ACVR1	0.0961966	16	21	0.0787932	0.0174034	0.134008	0.656	cell D--cell B	0.91685	0.00505231
860	BMP6-ACVR1	cell D	0	BMP6	cell B	0.0961966	ACVR1	0.0961966	16	21	0.0787932	0.0174034	0.134008	0.656	cell D--cell B	0.91685	0.00505231
861	BMP6-ACVR1	cell D	0	BMP6	cell D	0	ACVR1	0	31	31	0	0	0	1	cell D--cell D	1	0
862	BMP6-ACVR1	cell D	0	BMP6	cell D	0	ACVR1	0	31	31	0	0	0	1	cell D--cell D	1	0
863	BMP6-ACVR1	cell D	0	BMP6	cell D	0	ACVR1	0	31	31	0	0	0	1	cell D--cell D	1	0
864	BMP6-ACVR1	cell D	0	BMP6	cell D	0	ACVR1	0	31	31	0	0	0	1	cell D--cell D	1	0
865	BMP6-ACVR1	cell D	0	BMP6	cell D	0	ACVR1	0	31	31	0	0	0	1	cell D--cell D	1	0
866	BMP6-ACVR1	cell D	0	BMP6	cell D	0	ACVR1	0	31	31	0	0	0	1	cell D--cell D	1	0
867	BMP6-ACVR1	cell D	0	BMP6	cell D	0	ACVR1	0	31	31	0	0	0	1	cell D--cell D	1	0
868	BMP6-ACVR1	cell D	0	BMP6	cell D	0	ACVR1	0	31	31	0	0	0	1	cell D--cell D	1	0
869	BMP6-ACVR1	cell D	0	BMP6	cell D	0	ACVR1	0	31	31	0	0	0	1	cell D--cell D	1	0
870	BMP6-ACVR1	cell A	0	BMP6	cell D	0	ACVR1	0	3	2	0.0443785	-0.0443785	-0.529856	0.832	cell A--cell D	1	0
871	BMP6-ACVR1	cell A	0	BMP6	cell D	0	ACVR1	0	3	2	0.0443785	-0.0443785	-0.529856	0.832	cell A--cell D	1	0
872	BMP6-ACVR1	cell A	0	BMP6	cell D	0	ACVR1	0	3	2	0.0443785	-0.0443785	-0.529856	0.832	cell A--cell D	1	0
873	BMP6-ACVR1	cell A	0	BMP6	cell D	0	ACVR1	0	3	2	0.0443785	-0.0443785	-0.529856	0.832	cell A--cell D	1	0
874	BMP6-ACVR1	cell A	0	BMP6	cell D	0	ACVR1	0	3	2	0.0443785	-0.0443785	-0.529856	0.832	cell A--cell D	1	0
875	BMP6-ACVR1	cell A	0	BMP6	cell D	0	ACVR1	0	3	2	0.0443785	-0.0443785	-0.529856	0.832	cell A--cell D	1	0
876	BMP6-ACVR1	cell A	0	BMP6	cell D	0	ACVR1	0	3	2	0.0443785	-0.0443785	-0.529856	0.832	cell A--cell D	1	0
877	BMP6-ACVR1	cell A	0	BMP6	cell D	0	ACVR1	0	3	2	0.0443785	-0.0443785	-0.529856	0.832	cell A--cell D	1	0
878	BMP6-ACVR1	cell A	0	BMP6	cell D	0	ACVR1	0	3	2	0.0443785	-0.0443785	-0.529856	0.832	cell A--cell D	1	0
879	BMP6-ACVR1	cell D	0	BMP6	cell A	0	ACVR1	0	2	3	0.0705812	-0.0705812	-0.770459	0.814	cell D--cell A	0.983396	-0.00560241
880	BMP6-ACVR1	cell D	0	BMP6	cell A	0	ACVR1	0	2	3	0.0705812	-0.0705812	-0.770459	0.814	cell D--cell A	0.983396	-0.00560241
881	BMP6-ACVR1	cell D	0	BMP6	cell A	0	ACVR1	0	2	3	0.0705812	-0.0705812	-0.770459	0.814	cell D--cell A	0.983396	-0.00560241
882	BMP6-ACVR1	cell D	0	BMP6	cell A	0	ACVR1	0	2	3	0.0705812	-0.0705812	-0.770459	0.814	cell D--cell A	0.983396	-0.00560241
883	BMP6-ACVR1	cell D	0	BMP6	cell A	0	ACVR1	0	2	3	0.0705812	-0.0705812	-0.770459	0.814	cell D--cell A	0.983396	-0.00560241
884	BMP6-ACVR1	cell D	0	BMP6	cell A	0	ACVR1	0	2	3	0.0705812	-0.0705812	-0.770459	0.814	cell D--cell A	0.983396	-0.00560241
885	BMP6-ACVR1	cell D	0	BMP6	cell A	0	ACVR1	0	2	3	0.0705812	-0.0705812	-0.770459	0.814	cell D--cell A	0.983396	-0.00560241
886	BMP6-ACVR1	cell D	0	BMP6	cell A	0	ACVR1	0	2	3	0.0705812	-0.0705812	-0.770459	0.814	cell D--cell A	0.983396	-0.00560241
887	BMP6-ACVR1	cell D	0	BMP6	cell A	0	ACVR1	0	2	3	0.0705812	-0.0705812	-0.770459	0.814	cell D--cell A	0.983396	-0.00560241
888	BMP6-ACVR1	cell B	0	BMP6	cell D	0	ACVR1	0	21	16	0.0275706	-0.0275706	-0.351296	0.676	cell B--cell D	0.97209	-0.00431866
889	BMP6-ACVR1	cell B	0	BMP6	cell D	0	ACVR1	0	21	16	0.0275706	-0.0275706	-0.351296	0.676	cell B--cell D	0.97209	-0.00431866
890	BMP6-ACVR1	cell B	0	BMP6	cell D	0	ACVR1	0	21	16	0.0275706	-0.0275706	-0.351296	0.676	cell B--cell D	0.97209	-0.00431866
891	BMP6-ACVR1	cell B	0	BMP6	cell D	0	ACVR1	0	21	16	0.0275706	-0.0275706	-0.351296	0.676	cell B--cell D	0.97209	-0.00431866
892	BMP6-ACVR1	cell B	0	BMP6	cell D	0	ACVR1	0	21	16	0.0275706	-0.0275706	-0.351296	0.676	cell B--cell D	0.97209	-0.00431866
893	BMP6-ACVR1	cell B	0	BMP6	cell D	0	ACVR1	0	21	16	0.0275706	-0.0275706	-0.351296	0.676	cell B--cell D	0.97209	-0.00431866
894	BMP6-ACVR1	cell B	0	BMP6	cell D	0	ACVR1	0	21	16	0.0275706	-0.0275706	-0.351296	0.676	cell B--cell D	0.97209	-0.00431866
895	BMP6-ACVR1	cell B	0	BMP6	cell D	0	ACVR1	0	21	16	0.0275706	-0.0275706	-0.351296	0.676	cell B--cell D	0.97209	-0.00431866
896	BMP6-ACVR1	cell B	0	BMP6	cell D	0	ACVR1	0	21	16	0.0275706	-0.0275706	-0.351296	0.676	cell B--cell D	0.97209	-0.00431866
897	BMP6-ACVR2A	cell A	0	BMP6	cell D	0.330445	ACVR2A	0.330445	3	2	0.0924143	0.238031	1.16161	0.296	cell A--cell D	1	0
898	BMP6-ACVR2A	cell A	0.0507942	BMP6	cell C	0.11687	ACVR2A	0.167664	30	36	0.132537	0.0351271	0.202963	0.436	cell A--cell C	0.966338	0.00301828
899	BMP6-ACVR2A	cell C	0.0621012	BMP6	cell C	0.0836743	ACVR2A	0.145776	98	98	0.145776	0	2.88308e-15	1	cell C--cell C	1	0
900	BMP6-ACVR2A	cell C	0.116003	BMP6	cell B	0	ACVR2A	0.116003	7	5	0.0729907	0.0430121	0.320356	0.498	cell C--cell B	1	0
901	BMP6-ACVR2A	cell B	0	BMP6	cell D	0.087366	ACVR2A	0.087366	21	16	0.0708661	0.0164999	0.132993	0.718	cell B--cell D	0.97209	0.00163494
902	BMP6-ACVR2A	cell A	0.0761913	BMP6	cell B	0	ACVR2A	0.0761913	20	22	0.059969	0.0162224	0.139351	0.676	cell A--cell B	0.9648	0.00216868
903	BMP6-ACVR2A	cell C	0.0609669	BMP6	cell A	0.0146865	ACVR2A	0.0756534	36	30	0.0740104	0.00164295	0.0135576	0.906	cell C--cell A	0.984377	9.2715e-05
904	BMP6-ACVR2A	cell D	0	BMP6	cell B	0.068278	ACVR2A	0.068278	16	21	0.0124266	0.0558514	0.581863	0.182	cell D--cell B	0.76261	0.0684839
905	BMP6-ACVR2A	cell B	0	BMP6	cell C	0.0660574	ACVR2A	0.0660574	5	7	0.110261	-0.0442033	-0.340497	0.936	cell B--cell C	0.998249	-0.000259185
906	BMP6-ACVR2A	cell A	0.0492557	BMP6	cell A	0.00957816	ACVR2A	0.0588339	46	46	0.0576983	0.00113564	0.0103521	0.942	cell A--cell A	1	0
907	BMP6-ACVR2A	cell D	0	BMP6	cell D	0.0450921	ACVR2A	0.0450921	31	31	0.0450921	0	5.12548e-15	1	cell D--cell D	1	0
908	BMP6-ACVR2A	cell B	0.0289952	BMP6	cell B	0.0123607	ACVR2A	0.0413559	116	116	0.041072	0.000283872	0.00290015	0.98	cell B--cell B	0.997463	3.19893e-06
909	BMP6-ACVR2A	cell B	0	BMP6	cell A	0.0220298	ACVR2A	0.0220298	22	20	0.0358582	-0.0138284	-0.154869	0.932	cell B--cell A	1	0
910	BMP6-ACVR2A	cell D	0	BMP6	cell A	0	ACVR2A	0	2	3	0.00851817	-0.00851817	-0.117937	0.942	cell D--cell A	0.983396	-0.000857578
911	BMP6-ACVR2B	cell A	0.0507942	BMP6	cell C	0.128666	ACVR2B	0.17946	30	36	0.159134	0.0203262	0.108945	0.68	cell A--cell C	1	0
912	BMP6-ACVR2B	cell C	0.0621012	BMP6	cell C	0.110125	ACVR2B	0.172226	98	98	0.172226	0	2.56274e-15	1	cell C--cell C	1	0
913	BMP6-ACVR2B	cell A	0.0761913	BMP6	cell B	0.0584915	ACVR2B	0.134683	20	22	0.0815642	0.0531186	0.370233	0.39	cell A--cell B	0.960043	0.00655648
914	BMP6-ACVR2B	cell C	0.116003	BMP6	cell B	0	ACVR2B	0.116003	7	5	0.0957099	0.0202929	0.142333	0.568	cell C--cell B	1	0
915	BMP6-ACVR2B	cell B	0.0289952	BMP6	cell B	0.0328738	ACVR2B	0.061869	116	116	0.0614612	0.000407763	0.00363886	0.972	cell B--cell B	0.997463	4.01376e-06
916	BMP6-ACVR2B	cell C	0.0609669	BMP6	cell A	0	ACVR2B	0.0609669	36	30	0.0745941	-0.0136272	-0.117241	0.694	cell C--cell A	0.909936	-0.0048056
917	BMP6-ACVR2B	cell A	0.0492557	BMP6	cell A	0.00996099	ACVR2B	0.0592167	46	46	0.0580129	0.00120382	0.0109495	0.914	cell A--cell A	1	0
918	BMP6-ACVR2B	cell D	0	BMP6	cell D	0	ACVR2B	0	31	31	0	0	0	1	cell D--cell D	1	0
919	BMP6-ACVR2B	cell B	0	BMP6	cell A	0	ACVR2B	0	22	20	0.0373101	-0.0373101	-0.457438	0.37	cell B--cell A	0.975846	-0.00485742
920	BMP6-ACVR2B	cell A	0	BMP6	cell D	0	ACVR2B	0	3	2	0.0443785	-0.0443785	-0.529856	0.832	cell A--cell D	1	0
921	BMP6-ACVR2B	cell D	0	BMP6	cell A	0	ACVR2B	0	2	3	0.00855317	-0.00855317	-0.118402	0.944	cell D--cell A	0.983396	-0.000860961
922	BMP6-ACVR2B	cell B	0	BMP6	cell D	0	ACVR2B	0	21	16	0.0275706	-0.0275706	-0.351296	0.676	cell B--cell D	0.97209	-0.00431866
923	BMP6-ACVR2B	cell D	0	BMP6	cell B	0	ACVR2B	0	16	21	0.0340116	-0.0340116	-0.422358	0.668	cell D--cell B	0.91685	-0.0159235
924	BMP6-ACVR2B	cell B	0	BMP6	cell C	0	ACVR2B	0	5	7	0.133301	-0.133301	-1.22219	0.352	cell B--cell C	0.998249	-0.000930325
925	BMP6-BMPR1A	cell A	0	BMP6	cell D	0.686076	BMPR1A	0.686076	3	2	0.139283	0.546793	1.71595	0.122	cell A--cell D	1	0
926	BMP6-BMPR1A	cell A	0	BMP6	cell D	0.686076	BMPR1A	0.686076	3	2	0.139283	0.546793	1.71595	0.122	cell A--cell D	1	0
927	BMP6-BMPR1A	cell A	0	BMP6	cell D	0.686076	BMPR1A	0.686076	3	2	0.139283	0.546793	1.71595	0.122	cell A--cell D	1	0
928	BMP6-BMPR1A	cell A	0	BMP6	cell D	0.686076	BMPR1A	0.686076	3	2	0.139283	0.546793	1.71595	0.122	cell A--cell D	1	0
929	BMP6-BMPR1A	cell A	0	BMP6	cell D	0.686076	BMPR1A	0.686076	3	2	0.139283	0.546793	1.71595	0.122	cell A--cell D	1	0
930	BMP6-BMPR1A	cell A	0	BMP6	cell D	0.686076	BMPR1A	0.686076	3	2	0.139283	0.546793	1.71595	0.122	cell A--cell D	1	0
931	BMP6-BMPR1A	cell A	0	BMP6	cell D	0.686076	BMPR1A	0.686076	3	2	0.139283	0.546793	1.71595	0.122	cell A--cell D	1	0
932	BMP6-BMPR1A	cell A	0	BMP6	cell D	0.686076	BMPR1A	0.686076	3	2	0.139283	0.546793	1.71595	0.122	cell A--cell D	1	0
933	BMP6-BMPR1A	cell A	0	BMP6	cell D	0.686076	BMPR1A	0.686076	3	2	0.139283	0.546793	1.71595	0.122	cell A--cell D	1	0
934	BMP6-BMPR1A	cell C	0.0621012	BMP6	cell C	0.153533	BMPR1A	0.215634	98	98	0.215634	0	-7.04754e-15	1	cell C--cell C	1	0
935	BMP6-BMPR1A	cell C	0.0621012	BMP6	cell C	0.153533	BMPR1A	0.215634	98	98	0.215634	0	-7.04754e-15	1	cell C--cell C	1	0
936	BMP6-BMPR1A	cell C	0.0621012	BMP6	cell C	0.153533	BMPR1A	0.215634	98	98	0.215634	0	-7.04754e-15	1	cell C--cell C	1	0
937	BMP6-BMPR1A	cell C	0.0621012	BMP6	cell C	0.153533	BMPR1A	0.215634	98	98	0.215634	0	-7.04754e-15	1	cell C--cell C	1	0
938	BMP6-BMPR1A	cell C	0.0621012	BMP6	cell C	0.153533	BMPR1A	0.215634	98	98	0.215634	0	-7.04754e-15	1	cell C--cell C	1	0
939	BMP6-BMPR1A	cell C	0.0621012	BMP6	cell C	0.153533	BMPR1A	0.215634	98	98	0.215634	0	-7.04754e-15	1	cell C--cell C	1	0
940	BMP6-BMPR1A	cell C	0.0621012	BMP6	cell C	0.153533	BMPR1A	0.215634	98	98	0.215634	0	-7.04754e-15	1	cell C--cell C	1	0
941	BMP6-BMPR1A	cell C	0.0621012	BMP6	cell C	0.153533	BMPR1A	0.215634	98	98	0.215634	0	-7.04754e-15	1	cell C--cell C	1	0
942	BMP6-BMPR1A	cell C	0.0621012	BMP6	cell C	0.153533	BMPR1A	0.215634	98	98	0.215634	0	-7.04754e-15	1	cell C--cell C	1	0
943	BMP6-BMPR1A	cell A	0.0507942	BMP6	cell C	0.144508	BMPR1A	0.195302	30	36	0.200837	-0.00553406	-0.0267863	0.892	cell A--cell C	1	0
944	BMP6-BMPR1A	cell A	0.0507942	BMP6	cell C	0.144508	BMPR1A	0.195302	30	36	0.200837	-0.00553406	-0.0267863	0.892	cell A--cell C	1	0
945	BMP6-BMPR1A	cell A	0.0507942	BMP6	cell C	0.144508	BMPR1A	0.195302	30	36	0.200837	-0.00553406	-0.0267863	0.892	cell A--cell C	1	0
946	BMP6-BMPR1A	cell A	0.0507942	BMP6	cell C	0.144508	BMPR1A	0.195302	30	36	0.200837	-0.00553406	-0.0267863	0.892	cell A--cell C	1	0
947	BMP6-BMPR1A	cell A	0.0507942	BMP6	cell C	0.144508	BMPR1A	0.195302	30	36	0.200837	-0.00553406	-0.0267863	0.892	cell A--cell C	1	0
948	BMP6-BMPR1A	cell A	0.0507942	BMP6	cell C	0.144508	BMPR1A	0.195302	30	36	0.200837	-0.00553406	-0.0267863	0.892	cell A--cell C	1	0
949	BMP6-BMPR1A	cell A	0.0507942	BMP6	cell C	0.144508	BMPR1A	0.195302	30	36	0.200837	-0.00553406	-0.0267863	0.892	cell A--cell C	1	0
950	BMP6-BMPR1A	cell A	0.0507942	BMP6	cell C	0.144508	BMPR1A	0.195302	30	36	0.200837	-0.00553406	-0.0267863	0.892	cell A--cell C	1	0
951	BMP6-BMPR1A	cell A	0.0507942	BMP6	cell C	0.144508	BMPR1A	0.195302	30	36	0.200837	-0.00553406	-0.0267863	0.892	cell A--cell C	1	0
952	BMP6-BMPR1A	cell B	0	BMP6	cell D	0.15766	BMPR1A	0.15766	21	16	0.147927	0.00973267	0.0555513	0.878	cell B--cell D	0.97209	0.00068292
953	BMP6-BMPR1A	cell B	0	BMP6	cell D	0.15766	BMPR1A	0.15766	21	16	0.147927	0.00973267	0.0555513	0.878	cell B--cell D	0.97209	0.00068292
954	BMP6-BMPR1A	cell B	0	BMP6	cell D	0.15766	BMPR1A	0.15766	21	16	0.147927	0.00973267	0.0555513	0.878	cell B--cell D	0.97209	0.00068292
955	BMP6-BMPR1A	cell B	0	BMP6	cell D	0.15766	BMPR1A	0.15766	21	16	0.147927	0.00973267	0.0555513	0.878	cell B--cell D	0.97209	0.00068292
956	BMP6-BMPR1A	cell B	0	BMP6	cell D	0.15766	BMPR1A	0.15766	21	16	0.147927	0.00973267	0.0555513	0.878	cell B--cell D	0.97209	0.00068292
957	BMP6-BMPR1A	cell B	0	BMP6	cell D	0.15766	BMPR1A	0.15766	21	16	0.147927	0.00973267	0.0555513	0.878	cell B--cell D	0.97209	0.00068292
958	BMP6-BMPR1A	cell B	0	BMP6	cell D	0.15766	BMPR1A	0.15766	21	16	0.147927	0.00973267	0.0555513	0.878	cell B--cell D	0.97209	0.00068292
959	BMP6-BMPR1A	cell B	0	BMP6	cell D	0.15766	BMPR1A	0.15766	21	16	0.147927	0.00973267	0.0555513	0.878	cell B--cell D	0.97209	0.00068292
960	BMP6-BMPR1A	cell B	0	BMP6	cell D	0.15766	BMPR1A	0.15766	21	16	0.147927	0.00973267	0.0555513	0.878	cell B--cell D	0.97209	0.00068292
961	BMP6-BMPR1A	cell B	0	BMP6	cell C	0.138387	BMPR1A	0.138387	5	7	0.166849	-0.0284622	-0.162719	0.942	cell B--cell C	0.998249	-0.000123861
962	BMP6-BMPR1A	cell B	0	BMP6	cell C	0.138387	BMPR1A	0.138387	5	7	0.166849	-0.0284622	-0.162719	0.942	cell B--cell C	0.998249	-0.000123861
963	BMP6-BMPR1A	cell B	0	BMP6	cell C	0.138387	BMPR1A	0.138387	5	7	0.166849	-0.0284622	-0.162719	0.942	cell B--cell C	0.998249	-0.000123861
964	BMP6-BMPR1A	cell B	0	BMP6	cell C	0.138387	BMPR1A	0.138387	5	7	0.166849	-0.0284622	-0.162719	0.942	cell B--cell C	0.998249	-0.000123861
965	BMP6-BMPR1A	cell B	0	BMP6	cell C	0.138387	BMPR1A	0.138387	5	7	0.166849	-0.0284622	-0.162719	0.942	cell B--cell C	0.998249	-0.000123861
966	BMP6-BMPR1A	cell B	0	BMP6	cell C	0.138387	BMPR1A	0.138387	5	7	0.166849	-0.0284622	-0.162719	0.942	cell B--cell C	0.998249	-0.000123861
967	BMP6-BMPR1A	cell B	0	BMP6	cell C	0.138387	BMPR1A	0.138387	5	7	0.166849	-0.0284622	-0.162719	0.942	cell B--cell C	0.998249	-0.000123861
968	BMP6-BMPR1A	cell B	0	BMP6	cell C	0.138387	BMPR1A	0.138387	5	7	0.166849	-0.0284622	-0.162719	0.942	cell B--cell C	0.998249	-0.000123861
969	BMP6-BMPR1A	cell B	0	BMP6	cell C	0.138387	BMPR1A	0.138387	5	7	0.166849	-0.0284622	-0.162719	0.942	cell B--cell C	0.998249	-0.000123861
970	BMP6-BMPR1A	cell D	0	BMP6	cell D	0.121217	BMPR1A	0.121217	31	31	0.121217	0	7.68822e-15	1	cell D--cell D	1	0
971	BMP6-BMPR1A	cell D	0	BMP6	cell D	0.121217	BMPR1A	0.121217	31	31	0.121217	0	7.68822e-15	1	cell D--cell D	1	0
972	BMP6-BMPR1A	cell D	0	BMP6	cell D	0.121217	BMPR1A	0.121217	31	31	0.121217	0	7.68822e-15	1	cell D--cell D	1	0
973	BMP6-BMPR1A	cell D	0	BMP6	cell D	0.121217	BMPR1A	0.121217	31	31	0.121217	0	7.68822e-15	1	cell D--cell D	1	0
974	BMP6-BMPR1A	cell D	0	BMP6	cell D	0.121217	BMPR1A	0.121217	31	31	0.121217	0	7.68822e-15	1	cell D--cell D	1	0
975	BMP6-BMPR1A	cell D	0	BMP6	cell D	0.121217	BMPR1A	0.121217	31	31	0.121217	0	7.68822e-15	1	cell D--cell D	1	0
976	BMP6-BMPR1A	cell D	0	BMP6	cell D	0.121217	BMPR1A	0.121217	31	31	0.121217	0	7.68822e-15	1	cell D--cell D	1	0
977	BMP6-BMPR1A	cell D	0	BMP6	cell D	0.121217	BMPR1A	0.121217	31	31	0.121217	0	7.68822e-15	1	cell D--cell D	1	0
978	BMP6-BMPR1A	cell D	0	BMP6	cell D	0.121217	BMPR1A	0.121217	31	31	0.121217	0	7.68822e-15	1	cell D--cell D	1	0
979	BMP6-BMPR1A	cell C	0.116003	BMP6	cell B	0	BMPR1A	0.116003	7	5	0.11365	0.00235281	0.0158008	0.632	cell C--cell B	1	0
980	BMP6-BMPR1A	cell C	0.116003	BMP6	cell B	0	BMPR1A	0.116003	7	5	0.11365	0.00235281	0.0158008	0.632	cell C--cell B	1	0
981	BMP6-BMPR1A	cell C	0.116003	BMP6	cell B	0	BMPR1A	0.116003	7	5	0.11365	0.00235281	0.0158008	0.632	cell C--cell B	1	0
982	BMP6-BMPR1A	cell C	0.116003	BMP6	cell B	0	BMPR1A	0.116003	7	5	0.11365	0.00235281	0.0158008	0.632	cell C--cell B	1	0
983	BMP6-BMPR1A	cell C	0.116003	BMP6	cell B	0	BMPR1A	0.116003	7	5	0.11365	0.00235281	0.0158008	0.632	cell C--cell B	1	0
984	BMP6-BMPR1A	cell C	0.116003	BMP6	cell B	0	BMPR1A	0.116003	7	5	0.11365	0.00235281	0.0158008	0.632	cell C--cell B	1	0
985	BMP6-BMPR1A	cell C	0.116003	BMP6	cell B	0	BMPR1A	0.116003	7	5	0.11365	0.00235281	0.0158008	0.632	cell C--cell B	1	0
986	BMP6-BMPR1A	cell C	0.116003	BMP6	cell B	0	BMPR1A	0.116003	7	5	0.11365	0.00235281	0.0158008	0.632	cell C--cell B	1	0
987	BMP6-BMPR1A	cell C	0.116003	BMP6	cell B	0	BMPR1A	0.116003	7	5	0.11365	0.00235281	0.0158008	0.632	cell C--cell B	1	0
988	BMP6-BMPR1A	cell B	0.0289952	BMP6	cell B	0.0472489	BMPR1A	0.0762442	116	116	0.0755516	0.000692574	0.00568042	0.946	cell B--cell B	0.997463	6.26564e-06
989	BMP6-BMPR1A	cell B	0.0289952	BMP6	cell B	0.0472489	BMPR1A	0.0762442	116	116	0.0755516	0.000692574	0.00568042	0.946	cell B--cell B	0.997463	6.26564e-06
990	BMP6-BMPR1A	cell B	0.0289952	BMP6	cell B	0.0472489	BMPR1A	0.0762442	116	116	0.0755516	0.000692574	0.00568042	0.946	cell B--cell B	0.997463	6.26564e-06
991	BMP6-BMPR1A	cell B	0.0289952	BMP6	cell B	0.0472489	BMPR1A	0.0762442	116	116	0.0755516	0.000692574	0.00568042	0.946	cell B--cell B	0.997463	6.26564e-06
992	BMP6-BMPR1A	cell B	0.0289952	BMP6	cell B	0.0472489	BMPR1A	0.0762442	116	116	0.0755516	0.000692574	0.00568042	0.946	cell B--cell B	0.997463	6.26564e-06
993	BMP6-BMPR1A	cell B	0.0289952	BMP6	cell B	0.0472489	BMPR1A	0.0762442	116	116	0.0755516	0.000692574	0.00568042	0.946	cell B--cell B	0.997463	6.26564e-06
994	BMP6-BMPR1A	cell B	0.0289952	BMP6	cell B	0.0472489	BMPR1A	0.0762442	116	116	0.0755516	0.000692574	0.00568042	0.946	cell B--cell B	0.997463	6.26564e-06
995	BMP6-BMPR1A	cell B	0.0289952	BMP6	cell B	0.0472489	BMPR1A	0.0762442	116	116	0.0755516	0.000692574	0.00568042	0.946	cell B--cell B	0.997463	6.26564e-06
996	BMP6-BMPR1A	cell B	0.0289952	BMP6	cell B	0.0472489	BMPR1A	0.0762442	116	116	0.0755516	0.000692574	0.00568042	0.946	cell B--cell B	0.997463	6.26564e-06
997	BMP6-BMPR1A	cell A	0.0761913	BMP6	cell B	0	BMPR1A	0.0761913	20	22	0.0957429	-0.0195516	-0.151817	0.784	cell A--cell B	0.9648	-0.00236269
998	BMP6-BMPR1A	cell A	0.0761913	BMP6	cell B	0	BMPR1A	0.0761913	20	22	0.0957429	-0.0195516	-0.151817	0.784	cell A--cell B	0.9648	-0.00236269
999	BMP6-BMPR1A	cell A	0.0761913	BMP6	cell B	0	BMPR1A	0.0761913	20	22	0.0957429	-0.0195516	-0.151817	0.784	cell A--cell B	0.9648	-0.00236269
1000	BMP6-BMPR1A	cell A	0.0761913	BMP6	cell B	0	BMPR1A	0.0761913	20	22	0.0957429	-0.0195516	-0.151817	0.784	cell A--cell B	0.9648	-0.00236269
1001	BMP6-BMPR1A	cell A	0.0761913	BMP6	cell B	0	BMPR1A	0.0761913	20	22	0.0957429	-0.0195516	-0.151817	0.784	cell A--cell B	0.9648	-0.00236269
1002	BMP6-BMPR1A	cell A	0.0761913	BMP6	cell B	0	BMPR1A	0.0761913	20	22	0.0957429	-0.0195516	-0.151817	0.784	cell A--cell B	0.9648	-0.00236269
1003	BMP6-BMPR1A	cell A	0.0761913	BMP6	cell B	0	BMPR1A	0.0761913	20	22	0.0957429	-0.0195516	-0.151817	0.784	cell A--cell B	0.9648	-0.00236269
1004	BMP6-BMPR1A	cell A	0.0761913	BMP6	cell B	0	BMPR1A	0.0761913	20	22	0.0957429	-0.0195516	-0.151817	0.784	cell A--cell B	0.9648	-0.00236269
1005	BMP6-BMPR1A	cell A	0.0761913	BMP6	cell B	0	BMPR1A	0.0761913	20	22	0.0957429	-0.0195516	-0.151817	0.784	cell A--cell B	0.9648	-0.00236269
1006	BMP6-BMPR1A	cell A	0.0492557	BMP6	cell A	0.0161291	BMPR1A	0.0653848	46	46	0.0641696	0.00121524	0.01064	0.942	cell A--cell A	1	0
1007	BMP6-BMPR1A	cell A	0.0492557	BMP6	cell A	0.0161291	BMPR1A	0.0653848	46	46	0.0641696	0.00121524	0.01064	0.942	cell A--cell A	1	0
1008	BMP6-BMPR1A	cell A	0.0492557	BMP6	cell A	0.0161291	BMPR1A	0.0653848	46	46	0.0641696	0.00121524	0.01064	0.942	cell A--cell A	1	0
1009	BMP6-BMPR1A	cell A	0.0492557	BMP6	cell A	0.0161291	BMPR1A	0.0653848	46	46	0.0641696	0.00121524	0.01064	0.942	cell A--cell A	1	0
1010	BMP6-BMPR1A	cell A	0.0492557	BMP6	cell A	0.0161291	BMPR1A	0.0653848	46	46	0.0641696	0.00121524	0.01064	0.942	cell A--cell A	1	0
1011	BMP6-BMPR1A	cell A	0.0492557	BMP6	cell A	0.0161291	BMPR1A	0.0653848	46	46	0.0641696	0.00121524	0.01064	0.942	cell A--cell A	1	0
1012	BMP6-BMPR1A	cell A	0.0492557	BMP6	cell A	0.0161291	BMPR1A	0.0653848	46	46	0.0641696	0.00121524	0.01064	0.942	cell A--cell A	1	0
1013	BMP6-BMPR1A	cell A	0.0492557	BMP6	cell A	0.0161291	BMPR1A	0.0653848	46	46	0.0641696	0.00121524	0.01064	0.942	cell A--cell A	1	0
1014	BMP6-BMPR1A	cell A	0.0492557	BMP6	cell A	0.0161291	BMPR1A	0.0653848	46	46	0.0641696	0.00121524	0.01064	0.942	cell A--cell A	1	0
1015	BMP6-BMPR1A	cell C	0.0609669	BMP6	cell A	0	BMPR1A	0.0609669	36	30	0.0805859	-0.019619	-0.165922	0.568	cell C--cell A	0.884662	-0.00883082
1016	BMP6-BMPR1A	cell C	0.0609669	BMP6	cell A	0	BMPR1A	0.0609669	36	30	0.0805859	-0.019619	-0.165922	0.568	cell C--cell A	0.884662	-0.00883082
1017	BMP6-BMPR1A	cell C	0.0609669	BMP6	cell A	0	BMPR1A	0.0609669	36	30	0.0805859	-0.019619	-0.165922	0.568	cell C--cell A	0.884662	-0.00883082
1018	BMP6-BMPR1A	cell C	0.0609669	BMP6	cell A	0	BMPR1A	0.0609669	36	30	0.0805859	-0.019619	-0.165922	0.568	cell C--cell A	0.884662	-0.00883082
1019	BMP6-BMPR1A	cell C	0.0609669	BMP6	cell A	0	BMPR1A	0.0609669	36	30	0.0805859	-0.019619	-0.165922	0.568	cell C--cell A	0.884662	-0.00883082
1020	BMP6-BMPR1A	cell C	0.0609669	BMP6	cell A	0	BMPR1A	0.0609669	36	30	0.0805859	-0.019619	-0.165922	0.568	cell C--cell A	0.884662	-0.00883082
1021	BMP6-BMPR1A	cell C	0.0609669	BMP6	cell A	0	BMPR1A	0.0609669	36	30	0.0805859	-0.019619	-0.165922	0.568	cell C--cell A	0.884662	-0.00883082
1022	BMP6-BMPR1A	cell C	0.0609669	BMP6	cell A	0	BMPR1A	0.0609669	36	30	0.0805859	-0.019619	-0.165922	0.568	cell C--cell A	0.884662	-0.00883082
1023	BMP6-BMPR1A	cell C	0.0609669	BMP6	cell A	0	BMPR1A	0.0609669	36	30	0.0805859	-0.019619	-0.165922	0.568	cell C--cell A	0.884662	-0.00883082
1024	BMP6-BMPR1A	cell B	0	BMP6	cell A	0	BMPR1A	0	22	20	0.0425528	-0.0425528	-0.511496	0.37	cell B--cell A	0.975846	-0.00543146
1025	BMP6-BMPR1A	cell B	0	BMP6	cell A	0	BMPR1A	0	22	20	0.0425528	-0.0425528	-0.511496	0.37	cell B--cell A	0.975846	-0.00543146
1026	BMP6-BMPR1A	cell B	0	BMP6	cell A	0	BMPR1A	0	22	20	0.0425528	-0.0425528	-0.511496	0.37	cell B--cell A	0.975846	-0.00543146
1027	BMP6-BMPR1A	cell B	0	BMP6	cell A	0	BMPR1A	0	22	20	0.0425528	-0.0425528	-0.511496	0.37	cell B--cell A	0.975846	-0.00543146
1028	BMP6-BMPR1A	cell B	0	BMP6	cell A	0	BMPR1A	0	22	20	0.0425528	-0.0425528	-0.511496	0.37	cell B--cell A	0.975846	-0.00543146
1029	BMP6-BMPR1A	cell B	0	BMP6	cell A	0	BMPR1A	0	22	20	0.0425528	-0.0425528	-0.511496	0.37	cell B--cell A	0.975846	-0.00543146
1030	BMP6-BMPR1A	cell B	0	BMP6	cell A	0	BMPR1A	0	22	20	0.0425528	-0.0425528	-0.511496	0.37	cell B--cell A	0.975846	-0.00543146
1031	BMP6-BMPR1A	cell B	0	BMP6	cell A	0	BMPR1A	0	22	20	0.0425528	-0.0425528	-0.511496	0.37	cell B--cell A	0.975846	-0.00543146
1032	BMP6-BMPR1A	cell B	0	BMP6	cell A	0	BMPR1A	0	22	20	0.0425528	-0.0425528	-0.511496	0.37	cell B--cell A	0.975846	-0.00543146
1033	BMP6-BMPR1A	cell D	0	BMP6	cell A	0	BMPR1A	0	2	3	0.0178065	-0.0178065	-0.236419	0.928	cell D--cell A	0.983396	-0.00171912
1034	BMP6-BMPR1A	cell D	0	BMP6	cell A	0	BMPR1A	0	2	3	0.0178065	-0.0178065	-0.236419	0.928	cell D--cell A	0.983396	-0.00171912
1035	BMP6-BMPR1A	cell D	0	BMP6	cell A	0	BMPR1A	0	2	3	0.0178065	-0.0178065	-0.236419	0.928	cell D--cell A	0.983396	-0.00171912
1036	BMP6-BMPR1A	cell D	0	BMP6	cell A	0	BMPR1A	0	2	3	0.0178065	-0.0178065	-0.236419	0.928	cell D--cell A	0.983396	-0.00171912
1037	BMP6-BMPR1A	cell D	0	BMP6	cell A	0	BMPR1A	0	2	3	0.0178065	-0.0178065	-0.236419	0.928	cell D--cell A	0.983396	-0.00171912
1038	BMP6-BMPR1A	cell D	0	BMP6	cell A	0	BMPR1A	0	2	3	0.0178065	-0.0178065	-0.236419	0.928	cell D--cell A	0.983396	-0.00171912
1039	BMP6-BMPR1A	cell D	0	BMP6	cell A	0	BMPR1A	0	2	3	0.0178065	-0.0178065	-0.236419	0.928	cell D--cell A	0.983396	-0.00171912
1040	BMP6-BMPR1A	cell D	0	BMP6	cell A	0	BMPR1A	0	2	3	0.0178065	-0.0178065	-0.236419	0.928	cell D--cell A	0.983396	-0.00171912
1041	BMP6-BMPR1A	cell D	0	BMP6	cell A	0	BMPR1A	0	2	3	0.0178065	-0.0178065	-0.236419	0.928	cell D--cell A	0.983396	-0.00171912
1042	BMP6-BMPR1A	cell D	0	BMP6	cell B	0	BMPR1A	0	16	21	0.048892	-0.048892	-0.574266	0.406	cell D--cell B	0.862265	-0.0369593
1043	BMP6-BMPR1A	cell D	0	BMP6	cell B	0	BMPR1A	0	16	21	0.048892	-0.048892	-0.574266	0.406	cell D--cell B	0.862265	-0.0369593
1044	BMP6-BMPR1A	cell D	0	BMP6	cell B	0	BMPR1A	0	16	21	0.048892	-0.048892	-0.574266	0.406	cell D--cell B	0.862265	-0.0369593
1045	BMP6-BMPR1A	cell D	0	BMP6	cell B	0	BMPR1A	0	16	21	0.048892	-0.048892	-0.574266	0.406	cell D--cell B	0.862265	-0.0369593
1046	BMP6-BMPR1A	cell D	0	BMP6	cell B	0	BMPR1A	0	16	21	0.048892	-0.048892	-0.574266	0.406	cell D--cell B	0.862265	-0.0369593
1047	BMP6-BMPR1A	cell D	0	BMP6	cell B	0	BMPR1A	0	16	21	0.048892	-0.048892	-0.574266	0.406	cell D--cell B	0.862265	-0.0369593
1048	BMP6-BMPR1A	cell D	0	BMP6	cell B	0	BMPR1A	0	16	21	0.048892	-0.048892	-0.574266	0.406	cell D--cell B	0.862265	-0.0369593
1049	BMP6-BMPR1A	cell D	0	BMP6	cell B	0	BMPR1A	0	16	21	0.048892	-0.048892	-0.574266	0.406	cell D--cell B	0.862265	-0.0369593
1050	BMP6-BMPR1A	cell D	0	BMP6	cell B	0	BMPR1A	0	16	21	0.048892	-0.048892	-0.574266	0.406	cell D--cell B	0.862265	-0.0369593
1051	BMP6-BMPR2	cell A	0.0761913	BMP6	cell B	0.318737	BMPR2	0.394928	20	22	0.187805	0.207124	0.78213	0.032	cell A--cell B	0.81792	0.0682715
1052	BMP6-BMPR2	cell B	0	BMP6	cell D	0.311257	BMPR2	0.311257	21	16	0.226769	0.0844874	0.331767	0.302	cell B--cell D	0.883195	0.0178967
1053	BMP6-BMPR2	cell D	0	BMP6	cell D	0.194918	BMPR2	0.194918	31	31	0.194918	0	-5.44583e-15	1	cell D--cell D	1	0
1054	BMP6-BMPR2	cell C	0.0621012	BMP6	cell C	0.118911	BMPR2	0.181012	98	98	0.181012	0	-3.68394e-15	1	cell C--cell C	1	0
1055	BMP6-BMPR2	cell B	0.0289952	BMP6	cell B	0.142454	BMPR2	0.171449	116	116	0.169968	0.00148051	0.00789013	0.888	cell B--cell B	0.997463	8.703e-06
1056	BMP6-BMPR2	cell C	0.0609669	BMP6	cell A	0.0869538	BMPR2	0.147921	36	30	0.129571	0.0183493	0.110936	0.648	cell C--cell A	0.893783	0.00541015
1057	BMP6-BMPR2	cell A	0.0507942	BMP6	cell C	0.0931828	BMPR2	0.143977	30	36	0.16749	-0.0235125	-0.132737	0.588	cell A--cell C	1	0
1058	BMP6-BMPR2	cell C	0.116003	BMP6	cell B	0	BMPR2	0.116003	7	5	0.200924	-0.0849214	-0.47835	0.952	cell C--cell B	1	0
1059	BMP6-BMPR2	cell A	0.0492557	BMP6	cell A	0.06667	BMPR2	0.115926	46	46	0.11337	0.00255545	0.0171759	0.854	cell A--cell A	1	0
1060	BMP6-BMPR2	cell D	0	BMP6	cell B	0.068278	BMPR2	0.068278	16	21	0.141136	-0.0728582	-0.519002	0.5	cell D--cell B	0.880639	-0.0286501
1061	BMP6-BMPR2	cell B	0	BMP6	cell C	0.0660574	BMPR2	0.0660574	5	7	0.140406	-0.0743489	-0.533793	0.524	cell B--cell C	0.998249	-0.00040632
1062	BMP6-BMPR2	cell B	0	BMP6	cell A	0	BMPR2	0	22	20	0.0941007	-0.0941007	-0.956805	0.072	cell B--cell A	0.75423	-0.117205
1063	BMP6-BMPR2	cell A	0	BMP6	cell D	0	BMPR2	0	3	2	0.229824	-0.229824	-1.7217	0.576	cell A--cell D	1	0
1064	BMP6-BMPR2	cell D	0	BMP6	cell A	0	BMPR2	0	2	3	0.0596842	-0.0596842	-0.675221	0.776	cell D--cell A	0.983396	-0.00490988
1065	BMP8A-ACVR1	cell D	0.686076	BMP8A	cell A	0	ACVR1	0.686076	2	3	0.133478	0.552598	1.75138	0.184	cell D--cell A	0.983396	0.0127352
1066	BMP8A-ACVR1	cell D	0.686076	BMP8A	cell A	0	ACVR1	0.686076	2	3	0.133478	0.552598	1.75138	0.184	cell D--cell A	0.983396	0.0127352
1067	BMP8A-ACVR1	cell D	0.686076	BMP8A	cell A	0	ACVR1	0.686076	2	3	0.133478	0.552598	1.75138	0.184	cell D--cell A	0.983396	0.0127352
1068	BMP8A-ACVR1	cell D	0.686076	BMP8A	cell A	0	ACVR1	0.686076	2	3	0.133478	0.552598	1.75138	0.184	cell D--cell A	0.983396	0.0127352
1069	BMP8A-ACVR1	cell D	0.686076	BMP8A	cell A	0	ACVR1	0.686076	2	3	0.133478	0.552598	1.75138	0.184	cell D--cell A	0.983396	0.0127352
1070	BMP8A-ACVR1	cell D	0.686076	BMP8A	cell A	0	ACVR1	0.686076	2	3	0.133478	0.552598	1.75138	0.184	cell D--cell A	0.983396	0.0127352
1071	BMP8A-ACVR1	cell D	0.686076	BMP8A	cell A	0	ACVR1	0.686076	2	3	0.133478	0.552598	1.75138	0.184	cell D--cell A	0.983396	0.0127352
1072	BMP8A-ACVR1	cell D	0.686076	BMP8A	cell A	0	ACVR1	0.686076	2	3	0.133478	0.552598	1.75138	0.184	cell D--cell A	0.983396	0.0127352
1073	BMP8A-ACVR1	cell D	0.686076	BMP8A	cell A	0	ACVR1	0.686076	2	3	0.133478	0.552598	1.75138	0.184	cell D--cell A	0.983396	0.0127352
1074	BMP8A-ACVR1	cell C	0	BMP8A	cell B	0.292561	ACVR1	0.292561	7	5	0.132806	0.159755	0.75379	0.334	cell C--cell B	1	0
1075	BMP8A-ACVR1	cell C	0	BMP8A	cell B	0.292561	ACVR1	0.292561	7	5	0.132806	0.159755	0.75379	0.334	cell C--cell B	1	0
1076	BMP8A-ACVR1	cell C	0	BMP8A	cell B	0.292561	ACVR1	0.292561	7	5	0.132806	0.159755	0.75379	0.334	cell C--cell B	1	0
1077	BMP8A-ACVR1	cell C	0	BMP8A	cell B	0.292561	ACVR1	0.292561	7	5	0.132806	0.159755	0.75379	0.334	cell C--cell B	1	0
1078	BMP8A-ACVR1	cell C	0	BMP8A	cell B	0.292561	ACVR1	0.292561	7	5	0.132806	0.159755	0.75379	0.334	cell C--cell B	1	0
1079	BMP8A-ACVR1	cell C	0	BMP8A	cell B	0.292561	ACVR1	0.292561	7	5	0.132806	0.159755	0.75379	0.334	cell C--cell B	1	0
1080	BMP8A-ACVR1	cell C	0	BMP8A	cell B	0.292561	ACVR1	0.292561	7	5	0.132806	0.159755	0.75379	0.334	cell C--cell B	1	0
1081	BMP8A-ACVR1	cell C	0	BMP8A	cell B	0.292561	ACVR1	0.292561	7	5	0.132806	0.159755	0.75379	0.334	cell C--cell B	1	0
1082	BMP8A-ACVR1	cell C	0	BMP8A	cell B	0.292561	ACVR1	0.292561	7	5	0.132806	0.159755	0.75379	0.334	cell C--cell B	1	0
1083	BMP8A-ACVR1	cell D	0.140164	BMP8A	cell B	0.0961966	ACVR1	0.236361	16	21	0.151784	0.0845773	0.417825	0.262	cell D--cell B	0.833067	0.033142
1084	BMP8A-ACVR1	cell D	0.140164	BMP8A	cell B	0.0961966	ACVR1	0.236361	16	21	0.151784	0.0845773	0.417825	0.262	cell D--cell B	0.833067	0.033142
1085	BMP8A-ACVR1	cell D	0.140164	BMP8A	cell B	0.0961966	ACVR1	0.236361	16	21	0.151784	0.0845773	0.417825	0.262	cell D--cell B	0.833067	0.033142
1086	BMP8A-ACVR1	cell D	0.140164	BMP8A	cell B	0.0961966	ACVR1	0.236361	16	21	0.151784	0.0845773	0.417825	0.262	cell D--cell B	0.833067	0.033142
1087	BMP8A-ACVR1	cell D	0.140164	BMP8A	cell B	0.0961966	ACVR1	0.236361	16	21	0.151784	0.0845773	0.417825	0.262	cell D--cell B	0.833067	0.033142
1088	BMP8A-ACVR1	cell D	0.140164	BMP8A	cell B	0.0961966	ACVR1	0.236361	16	21	0.151784	0.0845773	0.417825	0.262	cell D--cell B	0.833067	0.033142
1089	BMP8A-ACVR1	cell D	0.140164	BMP8A	cell B	0.0961966	ACVR1	0.236361	16	21	0.151784	0.0845773	0.417825	0.262	cell D--cell B	0.833067	0.033142
1090	BMP8A-ACVR1	cell D	0.140164	BMP8A	cell B	0.0961966	ACVR1	0.236361	16	21	0.151784	0.0845773	0.417825	0.262	cell D--cell B	0.833067	0.033142
1091	BMP8A-ACVR1	cell D	0.140164	BMP8A	cell B	0.0961966	ACVR1	0.236361	16	21	0.151784	0.0845773	0.417825	0.262	cell D--cell B	0.833067	0.033142
1092	BMP8A-ACVR1	cell B	0.051188	BMP8A	cell A	0.125109	ACVR1	0.176297	22	20	0.115595	0.0607023	0.357898	0.412	cell B--cell A	0.975846	0.00380043
1093	BMP8A-ACVR1	cell B	0.051188	BMP8A	cell A	0.125109	ACVR1	0.176297	22	20	0.115595	0.0607023	0.357898	0.412	cell B--cell A	0.975846	0.00380043
1094	BMP8A-ACVR1	cell B	0.051188	BMP8A	cell A	0.125109	ACVR1	0.176297	22	20	0.115595	0.0607023	0.357898	0.412	cell B--cell A	0.975846	0.00380043
1095	BMP8A-ACVR1	cell B	0.051188	BMP8A	cell A	0.125109	ACVR1	0.176297	22	20	0.115595	0.0607023	0.357898	0.412	cell B--cell A	0.975846	0.00380043
1096	BMP8A-ACVR1	cell B	0.051188	BMP8A	cell A	0.125109	ACVR1	0.176297	22	20	0.115595	0.0607023	0.357898	0.412	cell B--cell A	0.975846	0.00380043
1097	BMP8A-ACVR1	cell B	0.051188	BMP8A	cell A	0.125109	ACVR1	0.176297	22	20	0.115595	0.0607023	0.357898	0.412	cell B--cell A	0.975846	0.00380043
1098	BMP8A-ACVR1	cell B	0.051188	BMP8A	cell A	0.125109	ACVR1	0.176297	22	20	0.115595	0.0607023	0.357898	0.412	cell B--cell A	0.975846	0.00380043
1099	BMP8A-ACVR1	cell B	0.051188	BMP8A	cell A	0.125109	ACVR1	0.176297	22	20	0.115595	0.0607023	0.357898	0.412	cell B--cell A	0.975846	0.00380043
1100	BMP8A-ACVR1	cell B	0.051188	BMP8A	cell A	0.125109	ACVR1	0.176297	22	20	0.115595	0.0607023	0.357898	0.412	cell B--cell A	0.975846	0.00380043
1101	BMP8A-ACVR1	cell C	0.0534402	BMP8A	cell C	0.108791	ACVR1	0.162231	98	98	0.162231	0	3.20343e-15	1	cell C--cell C	1	0
1102	BMP8A-ACVR1	cell C	0.0534402	BMP8A	cell C	0.108791	ACVR1	0.162231	98	98	0.162231	0	3.20343e-15	1	cell C--cell C	1	0
1103	BMP8A-ACVR1	cell C	0.0534402	BMP8A	cell C	0.108791	ACVR1	0.162231	98	98	0.162231	0	3.20343e-15	1	cell C--cell C	1	0
1104	BMP8A-ACVR1	cell C	0.0534402	BMP8A	cell C	0.108791	ACVR1	0.162231	98	98	0.162231	0	3.20343e-15	1	cell C--cell C	1	0
1105	BMP8A-ACVR1	cell C	0.0534402	BMP8A	cell C	0.108791	ACVR1	0.162231	98	98	0.162231	0	3.20343e-15	1	cell C--cell C	1	0
1106	BMP8A-ACVR1	cell C	0.0534402	BMP8A	cell C	0.108791	ACVR1	0.162231	98	98	0.162231	0	3.20343e-15	1	cell C--cell C	1	0
1107	BMP8A-ACVR1	cell C	0.0534402	BMP8A	cell C	0.108791	ACVR1	0.162231	98	98	0.162231	0	3.20343e-15	1	cell C--cell C	1	0
1108	BMP8A-ACVR1	cell C	0.0534402	BMP8A	cell C	0.108791	ACVR1	0.162231	98	98	0.162231	0	3.20343e-15	1	cell C--cell C	1	0
1109	BMP8A-ACVR1	cell C	0.0534402	BMP8A	cell C	0.108791	ACVR1	0.162231	98	98	0.162231	0	3.20343e-15	1	cell C--cell C	1	0
1110	BMP8A-ACVR1	cell A	0.0169299	BMP8A	cell B	0.132305	ACVR1	0.149235	20	22	0.112195	0.0370403	0.232118	0.568	cell A--cell B	0.960043	0.0041106
1111	BMP8A-ACVR1	cell A	0.0169299	BMP8A	cell B	0.132305	ACVR1	0.149235	20	22	0.112195	0.0370403	0.232118	0.568	cell A--cell B	0.960043	0.0041106
1112	BMP8A-ACVR1	cell A	0.0169299	BMP8A	cell B	0.132305	ACVR1	0.149235	20	22	0.112195	0.0370403	0.232118	0.568	cell A--cell B	0.960043	0.0041106
1113	BMP8A-ACVR1	cell A	0.0169299	BMP8A	cell B	0.132305	ACVR1	0.149235	20	22	0.112195	0.0370403	0.232118	0.568	cell A--cell B	0.960043	0.0041106
1114	BMP8A-ACVR1	cell A	0.0169299	BMP8A	cell B	0.132305	ACVR1	0.149235	20	22	0.112195	0.0370403	0.232118	0.568	cell A--cell B	0.960043	0.0041106
1115	BMP8A-ACVR1	cell A	0.0169299	BMP8A	cell B	0.132305	ACVR1	0.149235	20	22	0.112195	0.0370403	0.232118	0.568	cell A--cell B	0.960043	0.0041106
1116	BMP8A-ACVR1	cell A	0.0169299	BMP8A	cell B	0.132305	ACVR1	0.149235	20	22	0.112195	0.0370403	0.232118	0.568	cell A--cell B	0.960043	0.0041106
1117	BMP8A-ACVR1	cell A	0.0169299	BMP8A	cell B	0.132305	ACVR1	0.149235	20	22	0.112195	0.0370403	0.232118	0.568	cell A--cell B	0.960043	0.0041106
1118	BMP8A-ACVR1	cell A	0.0169299	BMP8A	cell B	0.132305	ACVR1	0.149235	20	22	0.112195	0.0370403	0.232118	0.568	cell A--cell B	0.960043	0.0041106
1119	BMP8A-ACVR1	cell A	0.0392544	BMP8A	cell C	0.105909	ACVR1	0.145163	30	36	0.143348	0.00181539	0.0107226	0.98	cell A--cell C	1	0
1120	BMP8A-ACVR1	cell A	0.0392544	BMP8A	cell C	0.105909	ACVR1	0.145163	30	36	0.143348	0.00181539	0.0107226	0.98	cell A--cell C	1	0
1121	BMP8A-ACVR1	cell A	0.0392544	BMP8A	cell C	0.105909	ACVR1	0.145163	30	36	0.143348	0.00181539	0.0107226	0.98	cell A--cell C	1	0
1122	BMP8A-ACVR1	cell A	0.0392544	BMP8A	cell C	0.105909	ACVR1	0.145163	30	36	0.143348	0.00181539	0.0107226	0.98	cell A--cell C	1	0
1123	BMP8A-ACVR1	cell A	0.0392544	BMP8A	cell C	0.105909	ACVR1	0.145163	30	36	0.143348	0.00181539	0.0107226	0.98	cell A--cell C	1	0
1124	BMP8A-ACVR1	cell A	0.0392544	BMP8A	cell C	0.105909	ACVR1	0.145163	30	36	0.143348	0.00181539	0.0107226	0.98	cell A--cell C	1	0
1125	BMP8A-ACVR1	cell A	0.0392544	BMP8A	cell C	0.105909	ACVR1	0.145163	30	36	0.143348	0.00181539	0.0107226	0.98	cell A--cell C	1	0
1126	BMP8A-ACVR1	cell A	0.0392544	BMP8A	cell C	0.105909	ACVR1	0.145163	30	36	0.143348	0.00181539	0.0107226	0.98	cell A--cell C	1	0
1127	BMP8A-ACVR1	cell A	0.0392544	BMP8A	cell C	0.105909	ACVR1	0.145163	30	36	0.143348	0.00181539	0.0107226	0.98	cell A--cell C	1	0
1128	BMP8A-ACVR1	cell B	0.0472062	BMP8A	cell B	0.083201	ACVR1	0.130407	116	116	0.129502	0.000904902	0.0056772	0.934	cell B--cell B	0.997463	6.26209e-06
1129	BMP8A-ACVR1	cell B	0.0472062	BMP8A	cell B	0.083201	ACVR1	0.130407	116	116	0.129502	0.000904902	0.0056772	0.934	cell B--cell B	0.997463	6.26209e-06
1130	BMP8A-ACVR1	cell B	0.0472062	BMP8A	cell B	0.083201	ACVR1	0.130407	116	116	0.129502	0.000904902	0.0056772	0.934	cell B--cell B	0.997463	6.26209e-06
1131	BMP8A-ACVR1	cell B	0.0472062	BMP8A	cell B	0.083201	ACVR1	0.130407	116	116	0.129502	0.000904902	0.0056772	0.934	cell B--cell B	0.997463	6.26209e-06
1132	BMP8A-ACVR1	cell B	0.0472062	BMP8A	cell B	0.083201	ACVR1	0.130407	116	116	0.129502	0.000904902	0.0056772	0.934	cell B--cell B	0.997463	6.26209e-06
1133	BMP8A-ACVR1	cell B	0.0472062	BMP8A	cell B	0.083201	ACVR1	0.130407	116	116	0.129502	0.000904902	0.0056772	0.934	cell B--cell B	0.997463	6.26209e-06
1134	BMP8A-ACVR1	cell B	0.0472062	BMP8A	cell B	0.083201	ACVR1	0.130407	116	116	0.129502	0.000904902	0.0056772	0.934	cell B--cell B	0.997463	6.26209e-06
1135	BMP8A-ACVR1	cell B	0.0472062	BMP8A	cell B	0.083201	ACVR1	0.130407	116	116	0.129502	0.000904902	0.0056772	0.934	cell B--cell B	0.997463	6.26209e-06
1136	BMP8A-ACVR1	cell B	0.0472062	BMP8A	cell B	0.083201	ACVR1	0.130407	116	116	0.129502	0.000904902	0.0056772	0.934	cell B--cell B	0.997463	6.26209e-06
1137	BMP8A-ACVR1	cell B	0	BMP8A	cell C	0.122752	ACVR1	0.122752	5	7	0.170272	-0.0475202	-0.278975	0.898	cell B--cell C	0.998249	-0.000212354
1138	BMP8A-ACVR1	cell B	0	BMP8A	cell C	0.122752	ACVR1	0.122752	5	7	0.170272	-0.0475202	-0.278975	0.898	cell B--cell C	0.998249	-0.000212354
1139	BMP8A-ACVR1	cell B	0	BMP8A	cell C	0.122752	ACVR1	0.122752	5	7	0.170272	-0.0475202	-0.278975	0.898	cell B--cell C	0.998249	-0.000212354
1140	BMP8A-ACVR1	cell B	0	BMP8A	cell C	0.122752	ACVR1	0.122752	5	7	0.170272	-0.0475202	-0.278975	0.898	cell B--cell C	0.998249	-0.000212354
1141	BMP8A-ACVR1	cell B	0	BMP8A	cell C	0.122752	ACVR1	0.122752	5	7	0.170272	-0.0475202	-0.278975	0.898	cell B--cell C	0.998249	-0.000212354
1142	BMP8A-ACVR1	cell B	0	BMP8A	cell C	0.122752	ACVR1	0.122752	5	7	0.170272	-0.0475202	-0.278975	0.898	cell B--cell C	0.998249	-0.000212354
1143	BMP8A-ACVR1	cell B	0	BMP8A	cell C	0.122752	ACVR1	0.122752	5	7	0.170272	-0.0475202	-0.278975	0.898	cell B--cell C	0.998249	-0.000212354
1144	BMP8A-ACVR1	cell B	0	BMP8A	cell C	0.122752	ACVR1	0.122752	5	7	0.170272	-0.0475202	-0.278975	0.898	cell B--cell C	0.998249	-0.000212354
1145	BMP8A-ACVR1	cell B	0	BMP8A	cell C	0.122752	ACVR1	0.122752	5	7	0.170272	-0.0475202	-0.278975	0.898	cell B--cell C	0.998249	-0.000212354
1146	BMP8A-ACVR1	cell C	0.0114795	BMP8A	cell A	0.110868	ACVR1	0.122347	36	30	0.124023	-0.00167526	-0.0108291	0.892	cell C--cell A	0.977681	-0.000106156
1147	BMP8A-ACVR1	cell C	0.0114795	BMP8A	cell A	0.110868	ACVR1	0.122347	36	30	0.124023	-0.00167526	-0.0108291	0.892	cell C--cell A	0.977681	-0.000106156
1148	BMP8A-ACVR1	cell C	0.0114795	BMP8A	cell A	0.110868	ACVR1	0.122347	36	30	0.124023	-0.00167526	-0.0108291	0.892	cell C--cell A	0.977681	-0.000106156
1149	BMP8A-ACVR1	cell C	0.0114795	BMP8A	cell A	0.110868	ACVR1	0.122347	36	30	0.124023	-0.00167526	-0.0108291	0.892	cell C--cell A	0.977681	-0.000106156
1150	BMP8A-ACVR1	cell C	0.0114795	BMP8A	cell A	0.110868	ACVR1	0.122347	36	30	0.124023	-0.00167526	-0.0108291	0.892	cell C--cell A	0.977681	-0.000106156
1151	BMP8A-ACVR1	cell C	0.0114795	BMP8A	cell A	0.110868	ACVR1	0.122347	36	30	0.124023	-0.00167526	-0.0108291	0.892	cell C--cell A	0.977681	-0.000106156
1152	BMP8A-ACVR1	cell C	0.0114795	BMP8A	cell A	0.110868	ACVR1	0.122347	36	30	0.124023	-0.00167526	-0.0108291	0.892	cell C--cell A	0.977681	-0.000106156
1153	BMP8A-ACVR1	cell C	0.0114795	BMP8A	cell A	0.110868	ACVR1	0.122347	36	30	0.124023	-0.00167526	-0.0108291	0.892	cell C--cell A	0.977681	-0.000106156
1154	BMP8A-ACVR1	cell C	0.0114795	BMP8A	cell A	0.110868	ACVR1	0.122347	36	30	0.124023	-0.00167526	-0.0108291	0.892	cell C--cell A	0.977681	-0.000106156
1155	BMP8A-ACVR1	cell A	0.0352426	BMP8A	cell A	0.0723051	ACVR1	0.107548	46	46	0.105514	0.00203336	0.0142039	0.912	cell A--cell A	1	0
1156	BMP8A-ACVR1	cell A	0.0352426	BMP8A	cell A	0.0723051	ACVR1	0.107548	46	46	0.105514	0.00203336	0.0142039	0.912	cell A--cell A	1	0
1157	BMP8A-ACVR1	cell A	0.0352426	BMP8A	cell A	0.0723051	ACVR1	0.107548	46	46	0.105514	0.00203336	0.0142039	0.912	cell A--cell A	1	0
1158	BMP8A-ACVR1	cell A	0.0352426	BMP8A	cell A	0.0723051	ACVR1	0.107548	46	46	0.105514	0.00203336	0.0142039	0.912	cell A--cell A	1	0
1159	BMP8A-ACVR1	cell A	0.0352426	BMP8A	cell A	0.0723051	ACVR1	0.107548	46	46	0.105514	0.00203336	0.0142039	0.912	cell A--cell A	1	0
1160	BMP8A-ACVR1	cell A	0.0352426	BMP8A	cell A	0.0723051	ACVR1	0.107548	46	46	0.105514	0.00203336	0.0142039	0.912	cell A--cell A	1	0
1161	BMP8A-ACVR1	cell A	0.0352426	BMP8A	cell A	0.0723051	ACVR1	0.107548	46	46	0.105514	0.00203336	0.0142039	0.912	cell A--cell A	1	0
1162	BMP8A-ACVR1	cell A	0.0352426	BMP8A	cell A	0.0723051	ACVR1	0.107548	46	46	0.105514	0.00203336	0.0142039	0.912	cell A--cell A	1	0
1163	BMP8A-ACVR1	cell A	0.0352426	BMP8A	cell A	0.0723051	ACVR1	0.107548	46	46	0.105514	0.00203336	0.0142039	0.912	cell A--cell A	1	0
1164	BMP8A-ACVR1	cell B	0.104444	BMP8A	cell D	0	ACVR1	0.104444	21	16	0.0469736	0.05747	0.476146	0.302	cell B--cell D	0.883195	0.025685
1165	BMP8A-ACVR1	cell B	0.104444	BMP8A	cell D	0	ACVR1	0.104444	21	16	0.0469736	0.05747	0.476146	0.302	cell B--cell D	0.883195	0.025685
1166	BMP8A-ACVR1	cell B	0.104444	BMP8A	cell D	0	ACVR1	0.104444	21	16	0.0469736	0.05747	0.476146	0.302	cell B--cell D	0.883195	0.025685
1167	BMP8A-ACVR1	cell B	0.104444	BMP8A	cell D	0	ACVR1	0.104444	21	16	0.0469736	0.05747	0.476146	0.302	cell B--cell D	0.883195	0.025685
1168	BMP8A-ACVR1	cell B	0.104444	BMP8A	cell D	0	ACVR1	0.104444	21	16	0.0469736	0.05747	0.476146	0.302	cell B--cell D	0.883195	0.025685
1169	BMP8A-ACVR1	cell B	0.104444	BMP8A	cell D	0	ACVR1	0.104444	21	16	0.0469736	0.05747	0.476146	0.302	cell B--cell D	0.883195	0.025685
1170	BMP8A-ACVR1	cell B	0.104444	BMP8A	cell D	0	ACVR1	0.104444	21	16	0.0469736	0.05747	0.476146	0.302	cell B--cell D	0.883195	0.025685
1171	BMP8A-ACVR1	cell B	0.104444	BMP8A	cell D	0	ACVR1	0.104444	21	16	0.0469736	0.05747	0.476146	0.302	cell B--cell D	0.883195	0.025685
1172	BMP8A-ACVR1	cell B	0.104444	BMP8A	cell D	0	ACVR1	0.104444	21	16	0.0469736	0.05747	0.476146	0.302	cell B--cell D	0.883195	0.025685
1173	BMP8A-ACVR1	cell D	0.072343	BMP8A	cell D	0	ACVR1	0.072343	31	31	0.072343	0	1.60171e-15	1	cell D--cell D	1	0
1174	BMP8A-ACVR1	cell D	0.072343	BMP8A	cell D	0	ACVR1	0.072343	31	31	0.072343	0	1.60171e-15	1	cell D--cell D	1	0
1175	BMP8A-ACVR1	cell D	0.072343	BMP8A	cell D	0	ACVR1	0.072343	31	31	0.072343	0	1.60171e-15	1	cell D--cell D	1	0
1176	BMP8A-ACVR1	cell D	0.072343	BMP8A	cell D	0	ACVR1	0.072343	31	31	0.072343	0	1.60171e-15	1	cell D--cell D	1	0
1177	BMP8A-ACVR1	cell D	0.072343	BMP8A	cell D	0	ACVR1	0.072343	31	31	0.072343	0	1.60171e-15	1	cell D--cell D	1	0
1178	BMP8A-ACVR1	cell D	0.072343	BMP8A	cell D	0	ACVR1	0.072343	31	31	0.072343	0	1.60171e-15	1	cell D--cell D	1	0
1179	BMP8A-ACVR1	cell D	0.072343	BMP8A	cell D	0	ACVR1	0.072343	31	31	0.072343	0	1.60171e-15	1	cell D--cell D	1	0
1180	BMP8A-ACVR1	cell D	0.072343	BMP8A	cell D	0	ACVR1	0.072343	31	31	0.072343	0	1.60171e-15	1	cell D--cell D	1	0
1181	BMP8A-ACVR1	cell D	0.072343	BMP8A	cell D	0	ACVR1	0.072343	31	31	0.072343	0	1.60171e-15	1	cell D--cell D	1	0
1182	BMP8A-ACVR1	cell A	0	BMP8A	cell D	0	ACVR1	0	3	2	0.0332245	-0.0332245	-0.413859	0.83	cell A--cell D	1	0
1183	BMP8A-ACVR1	cell A	0	BMP8A	cell D	0	ACVR1	0	3	2	0.0332245	-0.0332245	-0.413859	0.83	cell A--cell D	1	0
1184	BMP8A-ACVR1	cell A	0	BMP8A	cell D	0	ACVR1	0	3	2	0.0332245	-0.0332245	-0.413859	0.83	cell A--cell D	1	0
1185	BMP8A-ACVR1	cell A	0	BMP8A	cell D	0	ACVR1	0	3	2	0.0332245	-0.0332245	-0.413859	0.83	cell A--cell D	1	0
1186	BMP8A-ACVR1	cell A	0	BMP8A	cell D	0	ACVR1	0	3	2	0.0332245	-0.0332245	-0.413859	0.83	cell A--cell D	1	0
1187	BMP8A-ACVR1	cell A	0	BMP8A	cell D	0	ACVR1	0	3	2	0.0332245	-0.0332245	-0.413859	0.83	cell A--cell D	1	0
1188	BMP8A-ACVR1	cell A	0	BMP8A	cell D	0	ACVR1	0	3	2	0.0332245	-0.0332245	-0.413859	0.83	cell A--cell D	1	0
1189	BMP8A-ACVR1	cell A	0	BMP8A	cell D	0	ACVR1	0	3	2	0.0332245	-0.0332245	-0.413859	0.83	cell A--cell D	1	0
1190	BMP8A-ACVR1	cell A	0	BMP8A	cell D	0	ACVR1	0	3	2	0.0332245	-0.0332245	-0.413859	0.83	cell A--cell D	1	0
1191	BMP8A-ACVR2A	cell D	0.686076	BMP8A	cell A	0	ACVR2A	0.686076	2	3	0.0714149	0.614661	2.19718	0.046	cell D--cell A	0.983396	0.0159768
1192	BMP8A-ACVR2A	cell A	0	BMP8A	cell D	0.330445	ACVR2A	0.330445	3	2	0.0812603	0.249185	1.24777	0.24	cell A--cell D	1	0
1193	BMP8A-ACVR2A	cell D	0.140164	BMP8A	cell B	0.068278	ACVR2A	0.208442	16	21	0.0854172	0.123025	0.734226	0.036	cell D--cell B	0.484295	0.231201
1194	BMP8A-ACVR2A	cell B	0.104444	BMP8A	cell D	0.087366	ACVR2A	0.19181	21	16	0.0902691	0.10154	0.616986	0.174	cell B--cell D	0.793843	0.0618623
1195	BMP8A-ACVR2A	cell A	0.0392544	BMP8A	cell C	0.11687	ACVR2A	0.156124	30	36	0.118203	0.0379212	0.231173	0.36	cell A--cell C	0.966338	0.00343779
1196	BMP8A-ACVR2A	cell C	0.0534402	BMP8A	cell C	0.0836743	ACVR2A	0.137115	98	98	0.137115	0	-2.2424e-15	1	cell C--cell C	1	0
1197	BMP8A-ACVR2A	cell D	0.072343	BMP8A	cell D	0.0450921	ACVR2A	0.117435	31	31	0.117435	0	-3.20343e-15	1	cell D--cell D	1	0
1198	BMP8A-ACVR2A	cell B	0.051188	BMP8A	cell A	0.0220298	ACVR2A	0.0732177	22	20	0.0549444	0.0182733	0.160836	0.698	cell B--cell A	1	0
1199	BMP8A-ACVR2A	cell B	0	BMP8A	cell C	0.0660574	ACVR2A	0.0660574	5	7	0.138066	-0.0720084	-0.519679	0.92	cell B--cell C	0.998249	-0.000395577
1200	BMP8A-ACVR2A	cell B	0.0472062	BMP8A	cell B	0.0123607	ACVR2A	0.0595669	116	116	0.0590595	0.000507394	0.00459482	0.968	cell B--cell B	0.997463	5.0682e-06
1201	BMP8A-ACVR2A	cell A	0.0352426	BMP8A	cell A	0.00957816	ACVR2A	0.0448208	46	46	0.0440319	0.000788937	0.00788083	0.924	cell A--cell A	1	0
1202	BMP8A-ACVR2A	cell C	0.0114795	BMP8A	cell A	0.0146865	ACVR2A	0.026166	36	30	0.0639062	-0.0377402	-0.377547	0.192	cell C--cell A	0.781368	-0.0404521
1203	BMP8A-ACVR2A	cell A	0.0169299	BMP8A	cell B	0	ACVR2A	0.0169299	20	22	0.0462814	-0.0293515	-0.323103	0.388	cell A--cell B	0.960043	-0.00572186
1204	BMP8A-ACVR2A	cell C	0	BMP8A	cell B	0	ACVR2A	0	7	5	0.0695521	-0.0695521	-0.761728	0.52	cell C--cell B	1	0
1205	BMP8A-ACVR2B	cell D	0.686076	BMP8A	cell A	0	ACVR2B	0.686076	2	3	0.0714499	0.614626	2.19688	0.052	cell D--cell A	0.983396	0.0159747
1206	BMP8A-ACVR2B	cell A	0.0392544	BMP8A	cell C	0.128666	ACVR2B	0.16792	30	36	0.1448	0.0231204	0.130201	0.56	cell A--cell C	0.994	0.000340296
1207	BMP8A-ACVR2B	cell C	0.0534402	BMP8A	cell C	0.110125	ACVR2B	0.163565	98	98	0.163565	0	3.20343e-16	1	cell C--cell C	1	0
1208	BMP8A-ACVR2B	cell D	0.140164	BMP8A	cell B	0	ACVR2B	0.140164	16	21	0.107002	0.0331623	0.214377	0.632	cell D--cell B	0.91685	0.00808232
1209	BMP8A-ACVR2B	cell B	0.104444	BMP8A	cell D	0	ACVR2B	0.104444	21	16	0.0469736	0.05747	0.476146	0.302	cell B--cell D	0.883195	0.025685
1210	BMP8A-ACVR2B	cell B	0.0472062	BMP8A	cell B	0.0328738	ACVR2B	0.08008	116	116	0.0794487	0.000631284	0.00506636	0.96	cell B--cell B	0.997463	5.58832e-06
1211	BMP8A-ACVR2B	cell A	0.0169299	BMP8A	cell B	0.0584915	ACVR2B	0.0754214	20	22	0.0678766	0.00754476	0.0634233	0.698	cell A--cell B	0.9648	0.000987038
1212	BMP8A-ACVR2B	cell D	0.072343	BMP8A	cell D	0	ACVR2B	0.072343	31	31	0.072343	0	1.60171e-15	1	cell D--cell D	1	0
1213	BMP8A-ACVR2B	cell B	0.051188	BMP8A	cell A	0	ACVR2B	0.051188	22	20	0.0563963	-0.00520834	-0.0488632	0.916	cell B--cell A	1	0
1214	BMP8A-ACVR2B	cell A	0.0352426	BMP8A	cell A	0.00996099	ACVR2B	0.0452036	46	46	0.0443465	0.000857125	0.00854135	0.918	cell A--cell A	1	0
1215	BMP8A-ACVR2B	cell C	0.0114795	BMP8A	cell A	0	ACVR2B	0.0114795	36	30	0.0644898	-0.0530103	-0.56122	0.02	cell C--cell A	0.375882	-0.238489
1216	BMP8A-ACVR2B	cell A	0	BMP8A	cell D	0	ACVR2B	0	3	2	0.0332245	-0.0332245	-0.413859	0.83	cell A--cell D	1	0
1217	BMP8A-ACVR2B	cell B	0	BMP8A	cell C	0	ACVR2B	0	5	7	0.161106	-0.161106	-1.38463	0.296	cell B--cell C	0.998249	-0.00105398
1218	BMP8A-ACVR2B	cell C	0	BMP8A	cell B	0	ACVR2B	0	7	5	0.0922713	-0.0922713	-0.943143	0.486	cell C--cell B	1	0
1219	BMP8A-BMPR1A	cell A	0	BMP8A	cell D	0.686076	BMPR1A	0.686076	3	2	0.128129	0.557947	1.78482	0.128	cell A--cell D	1	0
1220	BMP8A-BMPR1A	cell A	0	BMP8A	cell D	0.686076	BMPR1A	0.686076	3	2	0.128129	0.557947	1.78482	0.128	cell A--cell D	1	0
1221	BMP8A-BMPR1A	cell A	0	BMP8A	cell D	0.686076	BMPR1A	0.686076	3	2	0.128129	0.557947	1.78482	0.128	cell A--cell D	1	0
1222	BMP8A-BMPR1A	cell A	0	BMP8A	cell D	0.686076	BMPR1A	0.686076	3	2	0.128129	0.557947	1.78482	0.128	cell A--cell D	1	0
1223	BMP8A-BMPR1A	cell A	0	BMP8A	cell D	0.686076	BMPR1A	0.686076	3	2	0.128129	0.557947	1.78482	0.128	cell A--cell D	1	0
1224	BMP8A-BMPR1A	cell A	0	BMP8A	cell D	0.686076	BMPR1A	0.686076	3	2	0.128129	0.557947	1.78482	0.128	cell A--cell D	1	0
1225	BMP8A-BMPR1A	cell A	0	BMP8A	cell D	0.686076	BMPR1A	0.686076	3	2	0.128129	0.557947	1.78482	0.128	cell A--cell D	1	0
1226	BMP8A-BMPR1A	cell A	0	BMP8A	cell D	0.686076	BMPR1A	0.686076	3	2	0.128129	0.557947	1.78482	0.128	cell A--cell D	1	0
1227	BMP8A-BMPR1A	cell A	0	BMP8A	cell D	0.686076	BMPR1A	0.686076	3	2	0.128129	0.557947	1.78482	0.128	cell A--cell D	1	0
1228	BMP8A-BMPR1A	cell D	0.686076	BMP8A	cell A	0	BMPR1A	0.686076	2	3	0.0807033	0.605372	2.12105	0.05	cell D--cell A	0.983396	0.0154232
1229	BMP8A-BMPR1A	cell D	0.686076	BMP8A	cell A	0	BMPR1A	0.686076	2	3	0.0807033	0.605372	2.12105	0.05	cell D--cell A	0.983396	0.0154232
1230	BMP8A-BMPR1A	cell D	0.686076	BMP8A	cell A	0	BMPR1A	0.686076	2	3	0.0807033	0.605372	2.12105	0.05	cell D--cell A	0.983396	0.0154232
1231	BMP8A-BMPR1A	cell D	0.686076	BMP8A	cell A	0	BMPR1A	0.686076	2	3	0.0807033	0.605372	2.12105	0.05	cell D--cell A	0.983396	0.0154232
1232	BMP8A-BMPR1A	cell D	0.686076	BMP8A	cell A	0	BMPR1A	0.686076	2	3	0.0807033	0.605372	2.12105	0.05	cell D--cell A	0.983396	0.0154232
1233	BMP8A-BMPR1A	cell D	0.686076	BMP8A	cell A	0	BMPR1A	0.686076	2	3	0.0807033	0.605372	2.12105	0.05	cell D--cell A	0.983396	0.0154232
1234	BMP8A-BMPR1A	cell D	0.686076	BMP8A	cell A	0	BMPR1A	0.686076	2	3	0.0807033	0.605372	2.12105	0.05	cell D--cell A	0.983396	0.0154232
1235	BMP8A-BMPR1A	cell D	0.686076	BMP8A	cell A	0	BMPR1A	0.686076	2	3	0.0807033	0.605372	2.12105	0.05	cell D--cell A	0.983396	0.0154232
1236	BMP8A-BMPR1A	cell D	0.686076	BMP8A	cell A	0	BMPR1A	0.686076	2	3	0.0807033	0.605372	2.12105	0.05	cell D--cell A	0.983396	0.0154232
1237	BMP8A-BMPR1A	cell B	0.104444	BMP8A	cell D	0.15766	BMPR1A	0.262103	21	16	0.16733	0.0947733	0.43778	0.262	cell B--cell D	0.860761	0.0285071
1238	BMP8A-BMPR1A	cell B	0.104444	BMP8A	cell D	0.15766	BMPR1A	0.262103	21	16	0.16733	0.0947733	0.43778	0.262	cell B--cell D	0.860761	0.0285071
1239	BMP8A-BMPR1A	cell B	0.104444	BMP8A	cell D	0.15766	BMPR1A	0.262103	21	16	0.16733	0.0947733	0.43778	0.262	cell B--cell D	0.860761	0.0285071
1240	BMP8A-BMPR1A	cell B	0.104444	BMP8A	cell D	0.15766	BMPR1A	0.262103	21	16	0.16733	0.0947733	0.43778	0.262	cell B--cell D	0.860761	0.0285071
1241	BMP8A-BMPR1A	cell B	0.104444	BMP8A	cell D	0.15766	BMPR1A	0.262103	21	16	0.16733	0.0947733	0.43778	0.262	cell B--cell D	0.860761	0.0285071
1242	BMP8A-BMPR1A	cell B	0.104444	BMP8A	cell D	0.15766	BMPR1A	0.262103	21	16	0.16733	0.0947733	0.43778	0.262	cell B--cell D	0.860761	0.0285071
1243	BMP8A-BMPR1A	cell B	0.104444	BMP8A	cell D	0.15766	BMPR1A	0.262103	21	16	0.16733	0.0947733	0.43778	0.262	cell B--cell D	0.860761	0.0285071
1244	BMP8A-BMPR1A	cell B	0.104444	BMP8A	cell D	0.15766	BMPR1A	0.262103	21	16	0.16733	0.0947733	0.43778	0.262	cell B--cell D	0.860761	0.0285071
1245	BMP8A-BMPR1A	cell B	0.104444	BMP8A	cell D	0.15766	BMPR1A	0.262103	21	16	0.16733	0.0947733	0.43778	0.262	cell B--cell D	0.860761	0.0285071
1246	BMP8A-BMPR1A	cell C	0.0534402	BMP8A	cell C	0.153533	BMPR1A	0.206973	98	98	0.206973	0	-9.93062e-15	1	cell C--cell C	1	0
1247	BMP8A-BMPR1A	cell C	0.0534402	BMP8A	cell C	0.153533	BMPR1A	0.206973	98	98	0.206973	0	-9.93062e-15	1	cell C--cell C	1	0
1248	BMP8A-BMPR1A	cell C	0.0534402	BMP8A	cell C	0.153533	BMPR1A	0.206973	98	98	0.206973	0	-9.93062e-15	1	cell C--cell C	1	0
1249	BMP8A-BMPR1A	cell C	0.0534402	BMP8A	cell C	0.153533	BMPR1A	0.206973	98	98	0.206973	0	-9.93062e-15	1	cell C--cell C	1	0
1250	BMP8A-BMPR1A	cell C	0.0534402	BMP8A	cell C	0.153533	BMPR1A	0.206973	98	98	0.206973	0	-9.93062e-15	1	cell C--cell C	1	0
1251	BMP8A-BMPR1A	cell C	0.0534402	BMP8A	cell C	0.153533	BMPR1A	0.206973	98	98	0.206973	0	-9.93062e-15	1	cell C--cell C	1	0
1252	BMP8A-BMPR1A	cell C	0.0534402	BMP8A	cell C	0.153533	BMPR1A	0.206973	98	98	0.206973	0	-9.93062e-15	1	cell C--cell C	1	0
1253	BMP8A-BMPR1A	cell C	0.0534402	BMP8A	cell C	0.153533	BMPR1A	0.206973	98	98	0.206973	0	-9.93062e-15	1	cell C--cell C	1	0
1254	BMP8A-BMPR1A	cell C	0.0534402	BMP8A	cell C	0.153533	BMPR1A	0.206973	98	98	0.206973	0	-9.93062e-15	1	cell C--cell C	1	0
1255	BMP8A-BMPR1A	cell D	0.072343	BMP8A	cell D	0.121217	BMPR1A	0.19356	31	31	0.19356	0	8.64925e-15	1	cell D--cell D	1	0
1256	BMP8A-BMPR1A	cell D	0.072343	BMP8A	cell D	0.121217	BMPR1A	0.19356	31	31	0.19356	0	8.64925e-15	1	cell D--cell D	1	0
1257	BMP8A-BMPR1A	cell D	0.072343	BMP8A	cell D	0.121217	BMPR1A	0.19356	31	31	0.19356	0	8.64925e-15	1	cell D--cell D	1	0
1258	BMP8A-BMPR1A	cell D	0.072343	BMP8A	cell D	0.121217	BMPR1A	0.19356	31	31	0.19356	0	8.64925e-15	1	cell D--cell D	1	0
1259	BMP8A-BMPR1A	cell D	0.072343	BMP8A	cell D	0.121217	BMPR1A	0.19356	31	31	0.19356	0	8.64925e-15	1	cell D--cell D	1	0
1260	BMP8A-BMPR1A	cell D	0.072343	BMP8A	cell D	0.121217	BMPR1A	0.19356	31	31	0.19356	0	8.64925e-15	1	cell D--cell D	1	0
1261	BMP8A-BMPR1A	cell D	0.072343	BMP8A	cell D	0.121217	BMPR1A	0.19356	31	31	0.19356	0	8.64925e-15	1	cell D--cell D	1	0
1262	BMP8A-BMPR1A	cell D	0.072343	BMP8A	cell D	0.121217	BMPR1A	0.19356	31	31	0.19356	0	8.64925e-15	1	cell D--cell D	1	0
1263	BMP8A-BMPR1A	cell D	0.072343	BMP8A	cell D	0.121217	BMPR1A	0.19356	31	31	0.19356	0	8.64925e-15	1	cell D--cell D	1	0
1264	BMP8A-BMPR1A	cell A	0.0392544	BMP8A	cell C	0.144508	BMPR1A	0.183763	30	36	0.186502	-0.00273987	-0.0138631	0.916	cell A--cell C	1	0
1265	BMP8A-BMPR1A	cell A	0.0392544	BMP8A	cell C	0.144508	BMPR1A	0.183763	30	36	0.186502	-0.00273987	-0.0138631	0.916	cell A--cell C	1	0
1266	BMP8A-BMPR1A	cell A	0.0392544	BMP8A	cell C	0.144508	BMPR1A	0.183763	30	36	0.186502	-0.00273987	-0.0138631	0.916	cell A--cell C	1	0
1267	BMP8A-BMPR1A	cell A	0.0392544	BMP8A	cell C	0.144508	BMPR1A	0.183763	30	36	0.186502	-0.00273987	-0.0138631	0.916	cell A--cell C	1	0
1268	BMP8A-BMPR1A	cell A	0.0392544	BMP8A	cell C	0.144508	BMPR1A	0.183763	30	36	0.186502	-0.00273987	-0.0138631	0.916	cell A--cell C	1	0
1269	BMP8A-BMPR1A	cell A	0.0392544	BMP8A	cell C	0.144508	BMPR1A	0.183763	30	36	0.186502	-0.00273987	-0.0138631	0.916	cell A--cell C	1	0
1270	BMP8A-BMPR1A	cell A	0.0392544	BMP8A	cell C	0.144508	BMPR1A	0.183763	30	36	0.186502	-0.00273987	-0.0138631	0.916	cell A--cell C	1	0
1271	BMP8A-BMPR1A	cell A	0.0392544	BMP8A	cell C	0.144508	BMPR1A	0.183763	30	36	0.186502	-0.00273987	-0.0138631	0.916	cell A--cell C	1	0
1272	BMP8A-BMPR1A	cell A	0.0392544	BMP8A	cell C	0.144508	BMPR1A	0.183763	30	36	0.186502	-0.00273987	-0.0138631	0.916	cell A--cell C	1	0
1273	BMP8A-BMPR1A	cell D	0.140164	BMP8A	cell B	0	BMPR1A	0.140164	16	21	0.121883	0.0182819	0.114226	0.78	cell D--cell B	0.91685	0.0043065
1274	BMP8A-BMPR1A	cell D	0.140164	BMP8A	cell B	0	BMPR1A	0.140164	16	21	0.121883	0.0182819	0.114226	0.78	cell D--cell B	0.91685	0.0043065
1275	BMP8A-BMPR1A	cell D	0.140164	BMP8A	cell B	0	BMPR1A	0.140164	16	21	0.121883	0.0182819	0.114226	0.78	cell D--cell B	0.91685	0.0043065
1276	BMP8A-BMPR1A	cell D	0.140164	BMP8A	cell B	0	BMPR1A	0.140164	16	21	0.121883	0.0182819	0.114226	0.78	cell D--cell B	0.91685	0.0043065
1277	BMP8A-BMPR1A	cell D	0.140164	BMP8A	cell B	0	BMPR1A	0.140164	16	21	0.121883	0.0182819	0.114226	0.78	cell D--cell B	0.91685	0.0043065
1278	BMP8A-BMPR1A	cell D	0.140164	BMP8A	cell B	0	BMPR1A	0.140164	16	21	0.121883	0.0182819	0.114226	0.78	cell D--cell B	0.91685	0.0043065
1279	BMP8A-BMPR1A	cell D	0.140164	BMP8A	cell B	0	BMPR1A	0.140164	16	21	0.121883	0.0182819	0.114226	0.78	cell D--cell B	0.91685	0.0043065
1280	BMP8A-BMPR1A	cell D	0.140164	BMP8A	cell B	0	BMPR1A	0.140164	16	21	0.121883	0.0182819	0.114226	0.78	cell D--cell B	0.91685	0.0043065
1281	BMP8A-BMPR1A	cell D	0.140164	BMP8A	cell B	0	BMPR1A	0.140164	16	21	0.121883	0.0182819	0.114226	0.78	cell D--cell B	0.91685	0.0043065
1282	BMP8A-BMPR1A	cell B	0	BMP8A	cell C	0.138387	BMPR1A	0.138387	5	7	0.194655	-0.0562674	-0.305718	0.9	cell B--cell C	0.998249	-0.000232711
1283	BMP8A-BMPR1A	cell B	0	BMP8A	cell C	0.138387	BMPR1A	0.138387	5	7	0.194655	-0.0562674	-0.305718	0.9	cell B--cell C	0.998249	-0.000232711
1284	BMP8A-BMPR1A	cell B	0	BMP8A	cell C	0.138387	BMPR1A	0.138387	5	7	0.194655	-0.0562674	-0.305718	0.9	cell B--cell C	0.998249	-0.000232711
1285	BMP8A-BMPR1A	cell B	0	BMP8A	cell C	0.138387	BMPR1A	0.138387	5	7	0.194655	-0.0562674	-0.305718	0.9	cell B--cell C	0.998249	-0.000232711
1286	BMP8A-BMPR1A	cell B	0	BMP8A	cell C	0.138387	BMPR1A	0.138387	5	7	0.194655	-0.0562674	-0.305718	0.9	cell B--cell C	0.998249	-0.000232711
1287	BMP8A-BMPR1A	cell B	0	BMP8A	cell C	0.138387	BMPR1A	0.138387	5	7	0.194655	-0.0562674	-0.305718	0.9	cell B--cell C	0.998249	-0.000232711
1288	BMP8A-BMPR1A	cell B	0	BMP8A	cell C	0.138387	BMPR1A	0.138387	5	7	0.194655	-0.0562674	-0.305718	0.9	cell B--cell C	0.998249	-0.000232711
1289	BMP8A-BMPR1A	cell B	0	BMP8A	cell C	0.138387	BMPR1A	0.138387	5	7	0.194655	-0.0562674	-0.305718	0.9	cell B--cell C	0.998249	-0.000232711
1290	BMP8A-BMPR1A	cell B	0	BMP8A	cell C	0.138387	BMPR1A	0.138387	5	7	0.194655	-0.0562674	-0.305718	0.9	cell B--cell C	0.998249	-0.000232711
1291	BMP8A-BMPR1A	cell B	0.0472062	BMP8A	cell B	0.0472489	BMPR1A	0.0944551	116	116	0.093539	0.000916095	0.00681272	0.934	cell B--cell B	0.997463	7.5146e-06
1292	BMP8A-BMPR1A	cell B	0.0472062	BMP8A	cell B	0.0472489	BMPR1A	0.0944551	116	116	0.093539	0.000916095	0.00681272	0.934	cell B--cell B	0.997463	7.5146e-06
1293	BMP8A-BMPR1A	cell B	0.0472062	BMP8A	cell B	0.0472489	BMPR1A	0.0944551	116	116	0.093539	0.000916095	0.00681272	0.934	cell B--cell B	0.997463	7.5146e-06
1294	BMP8A-BMPR1A	cell B	0.0472062	BMP8A	cell B	0.0472489	BMPR1A	0.0944551	116	116	0.093539	0.000916095	0.00681272	0.934	cell B--cell B	0.997463	7.5146e-06
1295	BMP8A-BMPR1A	cell B	0.0472062	BMP8A	cell B	0.0472489	BMPR1A	0.0944551	116	116	0.093539	0.000916095	0.00681272	0.934	cell B--cell B	0.997463	7.5146e-06
1296	BMP8A-BMPR1A	cell B	0.0472062	BMP8A	cell B	0.0472489	BMPR1A	0.0944551	116	116	0.093539	0.000916095	0.00681272	0.934	cell B--cell B	0.997463	7.5146e-06
1297	BMP8A-BMPR1A	cell B	0.0472062	BMP8A	cell B	0.0472489	BMPR1A	0.0944551	116	116	0.093539	0.000916095	0.00681272	0.934	cell B--cell B	0.997463	7.5146e-06
1298	BMP8A-BMPR1A	cell B	0.0472062	BMP8A	cell B	0.0472489	BMPR1A	0.0944551	116	116	0.093539	0.000916095	0.00681272	0.934	cell B--cell B	0.997463	7.5146e-06
1299	BMP8A-BMPR1A	cell B	0.0472062	BMP8A	cell B	0.0472489	BMPR1A	0.0944551	116	116	0.093539	0.000916095	0.00681272	0.934	cell B--cell B	0.997463	7.5146e-06
1300	BMP8A-BMPR1A	cell A	0.0352426	BMP8A	cell A	0.0161291	BMPR1A	0.0513717	46	46	0.0505032	0.000868541	0.00830174	0.928	cell A--cell A	1	0
1301	BMP8A-BMPR1A	cell A	0.0352426	BMP8A	cell A	0.0161291	BMPR1A	0.0513717	46	46	0.0505032	0.000868541	0.00830174	0.928	cell A--cell A	1	0
1302	BMP8A-BMPR1A	cell A	0.0352426	BMP8A	cell A	0.0161291	BMPR1A	0.0513717	46	46	0.0505032	0.000868541	0.00830174	0.928	cell A--cell A	1	0
1303	BMP8A-BMPR1A	cell A	0.0352426	BMP8A	cell A	0.0161291	BMPR1A	0.0513717	46	46	0.0505032	0.000868541	0.00830174	0.928	cell A--cell A	1	0
1304	BMP8A-BMPR1A	cell A	0.0352426	BMP8A	cell A	0.0161291	BMPR1A	0.0513717	46	46	0.0505032	0.000868541	0.00830174	0.928	cell A--cell A	1	0
1305	BMP8A-BMPR1A	cell A	0.0352426	BMP8A	cell A	0.0161291	BMPR1A	0.0513717	46	46	0.0505032	0.000868541	0.00830174	0.928	cell A--cell A	1	0
1306	BMP8A-BMPR1A	cell A	0.0352426	BMP8A	cell A	0.0161291	BMPR1A	0.0513717	46	46	0.0505032	0.000868541	0.00830174	0.928	cell A--cell A	1	0
1307	BMP8A-BMPR1A	cell A	0.0352426	BMP8A	cell A	0.0161291	BMPR1A	0.0513717	46	46	0.0505032	0.000868541	0.00830174	0.928	cell A--cell A	1	0
1308	BMP8A-BMPR1A	cell A	0.0352426	BMP8A	cell A	0.0161291	BMPR1A	0.0513717	46	46	0.0505032	0.000868541	0.00830174	0.928	cell A--cell A	1	0
1309	BMP8A-BMPR1A	cell B	0.051188	BMP8A	cell A	0	BMPR1A	0.051188	22	20	0.061639	-0.010451	-0.0964319	0.818	cell B--cell A	1	0
1310	BMP8A-BMPR1A	cell B	0.051188	BMP8A	cell A	0	BMPR1A	0.051188	22	20	0.061639	-0.010451	-0.0964319	0.818	cell B--cell A	1	0
1311	BMP8A-BMPR1A	cell B	0.051188	BMP8A	cell A	0	BMPR1A	0.051188	22	20	0.061639	-0.010451	-0.0964319	0.818	cell B--cell A	1	0
1312	BMP8A-BMPR1A	cell B	0.051188	BMP8A	cell A	0	BMPR1A	0.051188	22	20	0.061639	-0.010451	-0.0964319	0.818	cell B--cell A	1	0
1313	BMP8A-BMPR1A	cell B	0.051188	BMP8A	cell A	0	BMPR1A	0.051188	22	20	0.061639	-0.010451	-0.0964319	0.818	cell B--cell A	1	0
1314	BMP8A-BMPR1A	cell B	0.051188	BMP8A	cell A	0	BMPR1A	0.051188	22	20	0.061639	-0.010451	-0.0964319	0.818	cell B--cell A	1	0
1315	BMP8A-BMPR1A	cell B	0.051188	BMP8A	cell A	0	BMPR1A	0.051188	22	20	0.061639	-0.010451	-0.0964319	0.818	cell B--cell A	1	0
1316	BMP8A-BMPR1A	cell B	0.051188	BMP8A	cell A	0	BMPR1A	0.051188	22	20	0.061639	-0.010451	-0.0964319	0.818	cell B--cell A	1	0
1317	BMP8A-BMPR1A	cell B	0.051188	BMP8A	cell A	0	BMPR1A	0.051188	22	20	0.061639	-0.010451	-0.0964319	0.818	cell B--cell A	1	0
1318	BMP8A-BMPR1A	cell A	0.0169299	BMP8A	cell B	0	BMPR1A	0.0169299	20	22	0.0820553	-0.0651255	-0.638733	0.232	cell A--cell B	0.960043	-0.0113114
1319	BMP8A-BMPR1A	cell A	0.0169299	BMP8A	cell B	0	BMPR1A	0.0169299	20	22	0.0820553	-0.0651255	-0.638733	0.232	cell A--cell B	0.960043	-0.0113114
1320	BMP8A-BMPR1A	cell A	0.0169299	BMP8A	cell B	0	BMPR1A	0.0169299	20	22	0.0820553	-0.0651255	-0.638733	0.232	cell A--cell B	0.960043	-0.0113114
1321	BMP8A-BMPR1A	cell A	0.0169299	BMP8A	cell B	0	BMPR1A	0.0169299	20	22	0.0820553	-0.0651255	-0.638733	0.232	cell A--cell B	0.960043	-0.0113114
1322	BMP8A-BMPR1A	cell A	0.0169299	BMP8A	cell B	0	BMPR1A	0.0169299	20	22	0.0820553	-0.0651255	-0.638733	0.232	cell A--cell B	0.960043	-0.0113114
1323	BMP8A-BMPR1A	cell A	0.0169299	BMP8A	cell B	0	BMPR1A	0.0169299	20	22	0.0820553	-0.0651255	-0.638733	0.232	cell A--cell B	0.960043	-0.0113114
1324	BMP8A-BMPR1A	cell A	0.0169299	BMP8A	cell B	0	BMPR1A	0.0169299	20	22	0.0820553	-0.0651255	-0.638733	0.232	cell A--cell B	0.960043	-0.0113114
1325	BMP8A-BMPR1A	cell A	0.0169299	BMP8A	cell B	0	BMPR1A	0.0169299	20	22	0.0820553	-0.0651255	-0.638733	0.232	cell A--cell B	0.960043	-0.0113114
1326	BMP8A-BMPR1A	cell A	0.0169299	BMP8A	cell B	0	BMPR1A	0.0169299	20	22	0.0820553	-0.0651255	-0.638733	0.232	cell A--cell B	0.960043	-0.0113114
1327	BMP8A-BMPR1A	cell C	0.0114795	BMP8A	cell A	0	BMPR1A	0.0114795	36	30	0.0704817	-0.0590022	-0.612838	0.046	cell C--cell A	0.458317	-0.20765
1328	BMP8A-BMPR1A	cell C	0.0114795	BMP8A	cell A	0	BMPR1A	0.0114795	36	30	0.0704817	-0.0590022	-0.612838	0.046	cell C--cell A	0.458317	-0.20765
1329	BMP8A-BMPR1A	cell C	0.0114795	BMP8A	cell A	0	BMPR1A	0.0114795	36	30	0.0704817	-0.0590022	-0.612838	0.046	cell C--cell A	0.458317	-0.20765
1330	BMP8A-BMPR1A	cell C	0.0114795	BMP8A	cell A	0	BMPR1A	0.0114795	36	30	0.0704817	-0.0590022	-0.612838	0.046	cell C--cell A	0.458317	-0.20765
1331	BMP8A-BMPR1A	cell C	0.0114795	BMP8A	cell A	0	BMPR1A	0.0114795	36	30	0.0704817	-0.0590022	-0.612838	0.046	cell C--cell A	0.458317	-0.20765
1332	BMP8A-BMPR1A	cell C	0.0114795	BMP8A	cell A	0	BMPR1A	0.0114795	36	30	0.0704817	-0.0590022	-0.612838	0.046	cell C--cell A	0.458317	-0.20765
1333	BMP8A-BMPR1A	cell C	0.0114795	BMP8A	cell A	0	BMPR1A	0.0114795	36	30	0.0704817	-0.0590022	-0.612838	0.046	cell C--cell A	0.458317	-0.20765
1334	BMP8A-BMPR1A	cell C	0.0114795	BMP8A	cell A	0	BMPR1A	0.0114795	36	30	0.0704817	-0.0590022	-0.612838	0.046	cell C--cell A	0.458317	-0.20765
1335	BMP8A-BMPR1A	cell C	0.0114795	BMP8A	cell A	0	BMPR1A	0.0114795	36	30	0.0704817	-0.0590022	-0.612838	0.046	cell C--cell A	0.458317	-0.20765
1336	BMP8A-BMPR1A	cell C	0	BMP8A	cell B	0	BMPR1A	0	7	5	0.110211	-0.110211	-1.07184	0.474	cell C--cell B	1	0
1337	BMP8A-BMPR1A	cell C	0	BMP8A	cell B	0	BMPR1A	0	7	5	0.110211	-0.110211	-1.07184	0.474	cell C--cell B	1	0
1338	BMP8A-BMPR1A	cell C	0	BMP8A	cell B	0	BMPR1A	0	7	5	0.110211	-0.110211	-1.07184	0.474	cell C--cell B	1	0
1339	BMP8A-BMPR1A	cell C	0	BMP8A	cell B	0	BMPR1A	0	7	5	0.110211	-0.110211	-1.07184	0.474	cell C--cell B	1	0
1340	BMP8A-BMPR1A	cell C	0	BMP8A	cell B	0	BMPR1A	0	7	5	0.110211	-0.110211	-1.07184	0.474	cell C--cell B	1	0
1341	BMP8A-BMPR1A	cell C	0	BMP8A	cell B	0	BMPR1A	0	7	5	0.110211	-0.110211	-1.07184	0.474	cell C--cell B	1	0
1342	BMP8A-BMPR1A	cell C	0	BMP8A	cell B	0	BMPR1A	0	7	5	0.110211	-0.110211	-1.07184	0.474	cell C--cell B	1	0
1343	BMP8A-BMPR1A	cell C	0	BMP8A	cell B	0	BMPR1A	0	7	5	0.110211	-0.110211	-1.07184	0.474	cell C--cell B	1	0
1344	BMP8A-BMPR1A	cell C	0	BMP8A	cell B	0	BMPR1A	0	7	5	0.110211	-0.110211	-1.07184	0.474	cell C--cell B	1	0
1345	BMP8A-BMPR2	cell D	0.686076	BMP8A	cell A	0	BMPR2	0.686076	2	3	0.122581	0.563495	1.82034	0.062	cell D--cell A	0.983396	0.0132366
1346	BMP8A-BMPR2	cell B	0.104444	BMP8A	cell D	0.311257	BMPR2	0.4157	21	16	0.246172	0.169528	0.575043	0.088	cell B--cell D	0.614557	0.121586
1347	BMP8A-BMPR2	cell A	0.0169299	BMP8A	cell B	0.318737	BMPR2	0.335667	20	22	0.174117	0.16155	0.668434	0.124	cell A--cell B	0.937704	0.0186721
1348	BMP8A-BMPR2	cell D	0.072343	BMP8A	cell D	0.194918	BMPR2	0.267261	31	31	0.267261	0	1.40951e-14	1	cell D--cell D	1	0
1349	BMP8A-BMPR2	cell D	0.140164	BMP8A	cell B	0.068278	BMPR2	0.208442	16	21	0.214127	-0.00568439	-0.0263459	0.98	cell D--cell B	1	0
1350	BMP8A-BMPR2	cell B	0.0472062	BMP8A	cell B	0.142454	BMPR2	0.18966	116	116	0.187956	0.00170403	0.00851224	0.876	cell B--cell B	0.997463	9.38921e-06
1351	BMP8A-BMPR2	cell C	0.0534402	BMP8A	cell C	0.118911	BMPR2	0.172351	98	98	0.172351	0	-3.20343e-15	1	cell C--cell C	1	0
1352	BMP8A-BMPR2	cell A	0.0392544	BMP8A	cell C	0.0931828	BMPR2	0.132437	30	36	0.153155	-0.0207183	-0.123183	0.584	cell A--cell C	1	0
1353	BMP8A-BMPR2	cell A	0.0352426	BMP8A	cell A	0.06667	BMPR2	0.101913	46	46	0.0997039	0.00220875	0.0158688	0.858	cell A--cell A	1	0
1354	BMP8A-BMPR2	cell C	0.0114795	BMP8A	cell A	0.0869538	BMPR2	0.0984333	36	30	0.119467	-0.0210338	-0.14535	0.578	cell C--cell A	0.884662	-0.00773597
1355	BMP8A-BMPR2	cell B	0	BMP8A	cell C	0.0660574	BMPR2	0.0660574	5	7	0.168211	-0.102154	-0.691689	0.534	cell B--cell C	0.998249	-0.00052651
1356	BMP8A-BMPR2	cell B	0.051188	BMP8A	cell A	0	BMPR2	0.051188	22	20	0.113187	-0.061999	-0.495776	0.452	cell B--cell A	0.984405	-0.00338417
1357	BMP8A-BMPR2	cell A	0	BMP8A	cell D	0	BMPR2	0	3	2	0.21867	-0.21867	-1.67206	0.566	cell A--cell D	1	0
1358	BMP8A-BMPR2	cell C	0	BMP8A	cell B	0	BMPR2	0	7	5	0.197486	-0.197486	-1.57282	0.328	cell C--cell B	1	0
1359	BMP8B-ACVR1	cell C	0	BMP8B	cell B	0.292561	ACVR1	0.292561	7	5	0.0932755	0.199286	1.02226	0.272	cell C--cell B	1	0
1360	BMP8B-ACVR1	cell C	0	BMP8B	cell B	0.292561	ACVR1	0.292561	7	5	0.0932755	0.199286	1.02226	0.272	cell C--cell B	1	0
1361	BMP8B-ACVR1	cell C	0	BMP8B	cell B	0.292561	ACVR1	0.292561	7	5	0.0932755	0.199286	1.02226	0.272	cell C--cell B	1	0
1362	BMP8B-ACVR1	cell C	0	BMP8B	cell B	0.292561	ACVR1	0.292561	7	5	0.0932755	0.199286	1.02226	0.272	cell C--cell B	1	0
1363	BMP8B-ACVR1	cell C	0	BMP8B	cell B	0.292561	ACVR1	0.292561	7	5	0.0932755	0.199286	1.02226	0.272	cell C--cell B	1	0
1364	BMP8B-ACVR1	cell C	0	BMP8B	cell B	0.292561	ACVR1	0.292561	7	5	0.0932755	0.199286	1.02226	0.272	cell C--cell B	1	0
1365	BMP8B-ACVR1	cell C	0	BMP8B	cell B	0.292561	ACVR1	0.292561	7	5	0.0932755	0.199286	1.02226	0.272	cell C--cell B	1	0
1366	BMP8B-ACVR1	cell C	0	BMP8B	cell B	0.292561	ACVR1	0.292561	7	5	0.0932755	0.199286	1.02226	0.272	cell C--cell B	1	0
1367	BMP8B-ACVR1	cell C	0	BMP8B	cell B	0.292561	ACVR1	0.292561	7	5	0.0932755	0.199286	1.02226	0.272	cell C--cell B	1	0
1368	BMP8B-ACVR1	cell A	0	BMP8B	cell B	0.132305	ACVR1	0.132305	20	22	0.0781659	0.054139	0.382798	0.57	cell A--cell B	0.960043	0.00677902
1369	BMP8B-ACVR1	cell A	0	BMP8B	cell B	0.132305	ACVR1	0.132305	20	22	0.0781659	0.054139	0.382798	0.57	cell A--cell B	0.960043	0.00677902
1370	BMP8B-ACVR1	cell A	0	BMP8B	cell B	0.132305	ACVR1	0.132305	20	22	0.0781659	0.054139	0.382798	0.57	cell A--cell B	0.960043	0.00677902
1371	BMP8B-ACVR1	cell A	0	BMP8B	cell B	0.132305	ACVR1	0.132305	20	22	0.0781659	0.054139	0.382798	0.57	cell A--cell B	0.960043	0.00677902
1372	BMP8B-ACVR1	cell A	0	BMP8B	cell B	0.132305	ACVR1	0.132305	20	22	0.0781659	0.054139	0.382798	0.57	cell A--cell B	0.960043	0.00677902
1373	BMP8B-ACVR1	cell A	0	BMP8B	cell B	0.132305	ACVR1	0.132305	20	22	0.0781659	0.054139	0.382798	0.57	cell A--cell B	0.960043	0.00677902
1374	BMP8B-ACVR1	cell A	0	BMP8B	cell B	0.132305	ACVR1	0.132305	20	22	0.0781659	0.054139	0.382798	0.57	cell A--cell B	0.960043	0.00677902
1375	BMP8B-ACVR1	cell A	0	BMP8B	cell B	0.132305	ACVR1	0.132305	20	22	0.0781659	0.054139	0.382798	0.57	cell A--cell B	0.960043	0.00677902
1376	BMP8B-ACVR1	cell A	0	BMP8B	cell B	0.132305	ACVR1	0.132305	20	22	0.0781659	0.054139	0.382798	0.57	cell A--cell B	0.960043	0.00677902
1377	BMP8B-ACVR1	cell C	0.0181928	BMP8B	cell C	0.108791	ACVR1	0.126984	98	98	0.126984	0	8.00857e-15	1	cell C--cell C	1	0
1378	BMP8B-ACVR1	cell C	0.0181928	BMP8B	cell C	0.108791	ACVR1	0.126984	98	98	0.126984	0	8.00857e-15	1	cell C--cell C	1	0
1379	BMP8B-ACVR1	cell C	0.0181928	BMP8B	cell C	0.108791	ACVR1	0.126984	98	98	0.126984	0	8.00857e-15	1	cell C--cell C	1	0
1380	BMP8B-ACVR1	cell C	0.0181928	BMP8B	cell C	0.108791	ACVR1	0.126984	98	98	0.126984	0	8.00857e-15	1	cell C--cell C	1	0
1381	BMP8B-ACVR1	cell C	0.0181928	BMP8B	cell C	0.108791	ACVR1	0.126984	98	98	0.126984	0	8.00857e-15	1	cell C--cell C	1	0
1382	BMP8B-ACVR1	cell C	0.0181928	BMP8B	cell C	0.108791	ACVR1	0.126984	98	98	0.126984	0	8.00857e-15	1	cell C--cell C	1	0
1383	BMP8B-ACVR1	cell C	0.0181928	BMP8B	cell C	0.108791	ACVR1	0.126984	98	98	0.126984	0	8.00857e-15	1	cell C--cell C	1	0
1384	BMP8B-ACVR1	cell C	0.0181928	BMP8B	cell C	0.108791	ACVR1	0.126984	98	98	0.126984	0	8.00857e-15	1	cell C--cell C	1	0
1385	BMP8B-ACVR1	cell C	0.0181928	BMP8B	cell C	0.108791	ACVR1	0.126984	98	98	0.126984	0	8.00857e-15	1	cell C--cell C	1	0
1386	BMP8B-ACVR1	cell C	0.0147796	BMP8B	cell A	0.110868	ACVR1	0.125647	36	30	0.0879962	0.0376511	0.263366	0.428	cell C--cell A	0.876577	0.0150672
1387	BMP8B-ACVR1	cell C	0.0147796	BMP8B	cell A	0.110868	ACVR1	0.125647	36	30	0.0879962	0.0376511	0.263366	0.428	cell C--cell A	0.876577	0.0150672
1388	BMP8B-ACVR1	cell C	0.0147796	BMP8B	cell A	0.110868	ACVR1	0.125647	36	30	0.0879962	0.0376511	0.263366	0.428	cell C--cell A	0.876577	0.0150672
1389	BMP8B-ACVR1	cell C	0.0147796	BMP8B	cell A	0.110868	ACVR1	0.125647	36	30	0.0879962	0.0376511	0.263366	0.428	cell C--cell A	0.876577	0.0150672
1390	BMP8B-ACVR1	cell C	0.0147796	BMP8B	cell A	0.110868	ACVR1	0.125647	36	30	0.0879962	0.0376511	0.263366	0.428	cell C--cell A	0.876577	0.0150672
1391	BMP8B-ACVR1	cell C	0.0147796	BMP8B	cell A	0.110868	ACVR1	0.125647	36	30	0.0879962	0.0376511	0.263366	0.428	cell C--cell A	0.876577	0.0150672
1392	BMP8B-ACVR1	cell C	0.0147796	BMP8B	cell A	0.110868	ACVR1	0.125647	36	30	0.0879962	0.0376511	0.263366	0.428	cell C--cell A	0.876577	0.0150672
1393	BMP8B-ACVR1	cell C	0.0147796	BMP8B	cell A	0.110868	ACVR1	0.125647	36	30	0.0879962	0.0376511	0.263366	0.428	cell C--cell A	0.876577	0.0150672
1394	BMP8B-ACVR1	cell C	0.0147796	BMP8B	cell A	0.110868	ACVR1	0.125647	36	30	0.0879962	0.0376511	0.263366	0.428	cell C--cell A	0.876577	0.0150672
1395	BMP8B-ACVR1	cell B	0	BMP8B	cell A	0.125109	ACVR1	0.125109	22	20	0.0694625	0.0556468	0.40966	0.43	cell B--cell A	0.975846	0.00435008
1396	BMP8B-ACVR1	cell B	0	BMP8B	cell A	0.125109	ACVR1	0.125109	22	20	0.0694625	0.0556468	0.40966	0.43	cell B--cell A	0.975846	0.00435008
1397	BMP8B-ACVR1	cell B	0	BMP8B	cell A	0.125109	ACVR1	0.125109	22	20	0.0694625	0.0556468	0.40966	0.43	cell B--cell A	0.975846	0.00435008
1398	BMP8B-ACVR1	cell B	0	BMP8B	cell A	0.125109	ACVR1	0.125109	22	20	0.0694625	0.0556468	0.40966	0.43	cell B--cell A	0.975846	0.00435008
1399	BMP8B-ACVR1	cell B	0	BMP8B	cell A	0.125109	ACVR1	0.125109	22	20	0.0694625	0.0556468	0.40966	0.43	cell B--cell A	0.975846	0.00435008
1400	BMP8B-ACVR1	cell B	0	BMP8B	cell A	0.125109	ACVR1	0.125109	22	20	0.0694625	0.0556468	0.40966	0.43	cell B--cell A	0.975846	0.00435008
1401	BMP8B-ACVR1	cell B	0	BMP8B	cell A	0.125109	ACVR1	0.125109	22	20	0.0694625	0.0556468	0.40966	0.43	cell B--cell A	0.975846	0.00435008
1402	BMP8B-ACVR1	cell B	0	BMP8B	cell A	0.125109	ACVR1	0.125109	22	20	0.0694625	0.0556468	0.40966	0.43	cell B--cell A	0.975846	0.00435008
1403	BMP8B-ACVR1	cell B	0	BMP8B	cell A	0.125109	ACVR1	0.125109	22	20	0.0694625	0.0556468	0.40966	0.43	cell B--cell A	0.975846	0.00435008
1404	BMP8B-ACVR1	cell B	0	BMP8B	cell C	0.122752	ACVR1	0.122752	5	7	0.118563	0.004189	0.0273893	0.764	cell B--cell C	0.998249	2.08486e-05
1405	BMP8B-ACVR1	cell B	0	BMP8B	cell C	0.122752	ACVR1	0.122752	5	7	0.118563	0.004189	0.0273893	0.764	cell B--cell C	0.998249	2.08486e-05
1406	BMP8B-ACVR1	cell B	0	BMP8B	cell C	0.122752	ACVR1	0.122752	5	7	0.118563	0.004189	0.0273893	0.764	cell B--cell C	0.998249	2.08486e-05
1407	BMP8B-ACVR1	cell B	0	BMP8B	cell C	0.122752	ACVR1	0.122752	5	7	0.118563	0.004189	0.0273893	0.764	cell B--cell C	0.998249	2.08486e-05
1408	BMP8B-ACVR1	cell B	0	BMP8B	cell C	0.122752	ACVR1	0.122752	5	7	0.118563	0.004189	0.0273893	0.764	cell B--cell C	0.998249	2.08486e-05
1409	BMP8B-ACVR1	cell B	0	BMP8B	cell C	0.122752	ACVR1	0.122752	5	7	0.118563	0.004189	0.0273893	0.764	cell B--cell C	0.998249	2.08486e-05
1410	BMP8B-ACVR1	cell B	0	BMP8B	cell C	0.122752	ACVR1	0.122752	5	7	0.118563	0.004189	0.0273893	0.764	cell B--cell C	0.998249	2.08486e-05
1411	BMP8B-ACVR1	cell B	0	BMP8B	cell C	0.122752	ACVR1	0.122752	5	7	0.118563	0.004189	0.0273893	0.764	cell B--cell C	0.998249	2.08486e-05
1412	BMP8B-ACVR1	cell B	0	BMP8B	cell C	0.122752	ACVR1	0.122752	5	7	0.118563	0.004189	0.0273893	0.764	cell B--cell C	0.998249	2.08486e-05
1413	BMP8B-ACVR1	cell A	0	BMP8B	cell C	0.105909	ACVR1	0.105909	30	36	0.108698	-0.00278923	-0.0194115	0.928	cell A--cell C	1	0
1414	BMP8B-ACVR1	cell A	0	BMP8B	cell C	0.105909	ACVR1	0.105909	30	36	0.108698	-0.00278923	-0.0194115	0.928	cell A--cell C	1	0
1415	BMP8B-ACVR1	cell A	0	BMP8B	cell C	0.105909	ACVR1	0.105909	30	36	0.108698	-0.00278923	-0.0194115	0.928	cell A--cell C	1	0
1416	BMP8B-ACVR1	cell A	0	BMP8B	cell C	0.105909	ACVR1	0.105909	30	36	0.108698	-0.00278923	-0.0194115	0.928	cell A--cell C	1	0
1417	BMP8B-ACVR1	cell A	0	BMP8B	cell C	0.105909	ACVR1	0.105909	30	36	0.108698	-0.00278923	-0.0194115	0.928	cell A--cell C	1	0
1418	BMP8B-ACVR1	cell A	0	BMP8B	cell C	0.105909	ACVR1	0.105909	30	36	0.108698	-0.00278923	-0.0194115	0.928	cell A--cell C	1	0
1419	BMP8B-ACVR1	cell A	0	BMP8B	cell C	0.105909	ACVR1	0.105909	30	36	0.108698	-0.00278923	-0.0194115	0.928	cell A--cell C	1	0
1420	BMP8B-ACVR1	cell A	0	BMP8B	cell C	0.105909	ACVR1	0.105909	30	36	0.108698	-0.00278923	-0.0194115	0.928	cell A--cell C	1	0
1421	BMP8B-ACVR1	cell A	0	BMP8B	cell C	0.105909	ACVR1	0.105909	30	36	0.108698	-0.00278923	-0.0194115	0.928	cell A--cell C	1	0
1422	BMP8B-ACVR1	cell D	0	BMP8B	cell B	0.0961966	ACVR1	0.0961966	16	21	0.0787932	0.0174034	0.134008	0.656	cell D--cell B	0.91685	0.00505231
1423	BMP8B-ACVR1	cell D	0	BMP8B	cell B	0.0961966	ACVR1	0.0961966	16	21	0.0787932	0.0174034	0.134008	0.656	cell D--cell B	0.91685	0.00505231
1424	BMP8B-ACVR1	cell D	0	BMP8B	cell B	0.0961966	ACVR1	0.0961966	16	21	0.0787932	0.0174034	0.134008	0.656	cell D--cell B	0.91685	0.00505231
1425	BMP8B-ACVR1	cell D	0	BMP8B	cell B	0.0961966	ACVR1	0.0961966	16	21	0.0787932	0.0174034	0.134008	0.656	cell D--cell B	0.91685	0.00505231
1426	BMP8B-ACVR1	cell D	0	BMP8B	cell B	0.0961966	ACVR1	0.0961966	16	21	0.0787932	0.0174034	0.134008	0.656	cell D--cell B	0.91685	0.00505231
1427	BMP8B-ACVR1	cell D	0	BMP8B	cell B	0.0961966	ACVR1	0.0961966	16	21	0.0787932	0.0174034	0.134008	0.656	cell D--cell B	0.91685	0.00505231
1428	BMP8B-ACVR1	cell D	0	BMP8B	cell B	0.0961966	ACVR1	0.0961966	16	21	0.0787932	0.0174034	0.134008	0.656	cell D--cell B	0.91685	0.00505231
1429	BMP8B-ACVR1	cell D	0	BMP8B	cell B	0.0961966	ACVR1	0.0961966	16	21	0.0787932	0.0174034	0.134008	0.656	cell D--cell B	0.91685	0.00505231
1430	BMP8B-ACVR1	cell D	0	BMP8B	cell B	0.0961966	ACVR1	0.0961966	16	21	0.0787932	0.0174034	0.134008	0.656	cell D--cell B	0.91685	0.00505231
1431	BMP8B-ACVR1	cell B	0	BMP8B	cell B	0.083201	ACVR1	0.083201	116	116	0.0827293	0.000471673	0.00371918	0.96	cell B--cell B	0.997463	4.10235e-06
1432	BMP8B-ACVR1	cell B	0	BMP8B	cell B	0.083201	ACVR1	0.083201	116	116	0.0827293	0.000471673	0.00371918	0.96	cell B--cell B	0.997463	4.10235e-06
1433	BMP8B-ACVR1	cell B	0	BMP8B	cell B	0.083201	ACVR1	0.083201	116	116	0.0827293	0.000471673	0.00371918	0.96	cell B--cell B	0.997463	4.10235e-06
1434	BMP8B-ACVR1	cell B	0	BMP8B	cell B	0.083201	ACVR1	0.083201	116	116	0.0827293	0.000471673	0.00371918	0.96	cell B--cell B	0.997463	4.10235e-06
1435	BMP8B-ACVR1	cell B	0	BMP8B	cell B	0.083201	ACVR1	0.083201	116	116	0.0827293	0.000471673	0.00371918	0.96	cell B--cell B	0.997463	4.10235e-06
1436	BMP8B-ACVR1	cell B	0	BMP8B	cell B	0.083201	ACVR1	0.083201	116	116	0.0827293	0.000471673	0.00371918	0.96	cell B--cell B	0.997463	4.10235e-06
1437	BMP8B-ACVR1	cell B	0	BMP8B	cell B	0.083201	ACVR1	0.083201	116	116	0.0827293	0.000471673	0.00371918	0.96	cell B--cell B	0.997463	4.10235e-06
1438	BMP8B-ACVR1	cell B	0	BMP8B	cell B	0.083201	ACVR1	0.083201	116	116	0.0827293	0.000471673	0.00371918	0.96	cell B--cell B	0.997463	4.10235e-06
1439	BMP8B-ACVR1	cell B	0	BMP8B	cell B	0.083201	ACVR1	0.083201	116	116	0.0827293	0.000471673	0.00371918	0.96	cell B--cell B	0.997463	4.10235e-06
1440	BMP8B-ACVR1	cell A	0	BMP8B	cell A	0.0723051	ACVR1	0.0723051	46	46	0.0708499	0.00145514	0.0122355	0.946	cell A--cell A	1	0
1441	BMP8B-ACVR1	cell A	0	BMP8B	cell A	0.0723051	ACVR1	0.0723051	46	46	0.0708499	0.00145514	0.0122355	0.946	cell A--cell A	1	0
1442	BMP8B-ACVR1	cell A	0	BMP8B	cell A	0.0723051	ACVR1	0.0723051	46	46	0.0708499	0.00145514	0.0122355	0.946	cell A--cell A	1	0
1443	BMP8B-ACVR1	cell A	0	BMP8B	cell A	0.0723051	ACVR1	0.0723051	46	46	0.0708499	0.00145514	0.0122355	0.946	cell A--cell A	1	0
1444	BMP8B-ACVR1	cell A	0	BMP8B	cell A	0.0723051	ACVR1	0.0723051	46	46	0.0708499	0.00145514	0.0122355	0.946	cell A--cell A	1	0
1445	BMP8B-ACVR1	cell A	0	BMP8B	cell A	0.0723051	ACVR1	0.0723051	46	46	0.0708499	0.00145514	0.0122355	0.946	cell A--cell A	1	0
1446	BMP8B-ACVR1	cell A	0	BMP8B	cell A	0.0723051	ACVR1	0.0723051	46	46	0.0708499	0.00145514	0.0122355	0.946	cell A--cell A	1	0
1447	BMP8B-ACVR1	cell A	0	BMP8B	cell A	0.0723051	ACVR1	0.0723051	46	46	0.0708499	0.00145514	0.0122355	0.946	cell A--cell A	1	0
1448	BMP8B-ACVR1	cell A	0	BMP8B	cell A	0.0723051	ACVR1	0.0723051	46	46	0.0708499	0.00145514	0.0122355	0.946	cell A--cell A	1	0
1449	BMP8B-ACVR1	cell D	0	BMP8B	cell D	0	ACVR1	0	31	31	0	0	0	1	cell D--cell D	1	0
1450	BMP8B-ACVR1	cell D	0	BMP8B	cell D	0	ACVR1	0	31	31	0	0	0	1	cell D--cell D	1	0
1451	BMP8B-ACVR1	cell D	0	BMP8B	cell D	0	ACVR1	0	31	31	0	0	0	1	cell D--cell D	1	0
1452	BMP8B-ACVR1	cell D	0	BMP8B	cell D	0	ACVR1	0	31	31	0	0	0	1	cell D--cell D	1	0
1453	BMP8B-ACVR1	cell D	0	BMP8B	cell D	0	ACVR1	0	31	31	0	0	0	1	cell D--cell D	1	0
1454	BMP8B-ACVR1	cell D	0	BMP8B	cell D	0	ACVR1	0	31	31	0	0	0	1	cell D--cell D	1	0
1455	BMP8B-ACVR1	cell D	0	BMP8B	cell D	0	ACVR1	0	31	31	0	0	0	1	cell D--cell D	1	0
1456	BMP8B-ACVR1	cell D	0	BMP8B	cell D	0	ACVR1	0	31	31	0	0	0	1	cell D--cell D	1	0
1457	BMP8B-ACVR1	cell D	0	BMP8B	cell D	0	ACVR1	0	31	31	0	0	0	1	cell D--cell D	1	0
1458	BMP8B-ACVR1	cell A	0	BMP8B	cell D	0	ACVR1	0	3	2	0	0	0	1	cell A--cell D	1	0
1459	BMP8B-ACVR1	cell A	0	BMP8B	cell D	0	ACVR1	0	3	2	0	0	0	1	cell A--cell D	1	0
1460	BMP8B-ACVR1	cell A	0	BMP8B	cell D	0	ACVR1	0	3	2	0	0	0	1	cell A--cell D	1	0
1461	BMP8B-ACVR1	cell A	0	BMP8B	cell D	0	ACVR1	0	3	2	0	0	0	1	cell A--cell D	1	0
1462	BMP8B-ACVR1	cell A	0	BMP8B	cell D	0	ACVR1	0	3	2	0	0	0	1	cell A--cell D	1	0
1463	BMP8B-ACVR1	cell A	0	BMP8B	cell D	0	ACVR1	0	3	2	0	0	0	1	cell A--cell D	1	0
1464	BMP8B-ACVR1	cell A	0	BMP8B	cell D	0	ACVR1	0	3	2	0	0	0	1	cell A--cell D	1	0
1465	BMP8B-ACVR1	cell A	0	BMP8B	cell D	0	ACVR1	0	3	2	0	0	0	1	cell A--cell D	1	0
1466	BMP8B-ACVR1	cell A	0	BMP8B	cell D	0	ACVR1	0	3	2	0	0	0	1	cell A--cell D	1	0
1467	BMP8B-ACVR1	cell D	0	BMP8B	cell A	0	ACVR1	0	2	3	0.0705812	-0.0705812	-0.770459	0.814	cell D--cell A	0.983396	-0.00560241
1468	BMP8B-ACVR1	cell D	0	BMP8B	cell A	0	ACVR1	0	2	3	0.0705812	-0.0705812	-0.770459	0.814	cell D--cell A	0.983396	-0.00560241
1469	BMP8B-ACVR1	cell D	0	BMP8B	cell A	0	ACVR1	0	2	3	0.0705812	-0.0705812	-0.770459	0.814	cell D--cell A	0.983396	-0.00560241
1470	BMP8B-ACVR1	cell D	0	BMP8B	cell A	0	ACVR1	0	2	3	0.0705812	-0.0705812	-0.770459	0.814	cell D--cell A	0.983396	-0.00560241
1471	BMP8B-ACVR1	cell D	0	BMP8B	cell A	0	ACVR1	0	2	3	0.0705812	-0.0705812	-0.770459	0.814	cell D--cell A	0.983396	-0.00560241
1472	BMP8B-ACVR1	cell D	0	BMP8B	cell A	0	ACVR1	0	2	3	0.0705812	-0.0705812	-0.770459	0.814	cell D--cell A	0.983396	-0.00560241
1473	BMP8B-ACVR1	cell D	0	BMP8B	cell A	0	ACVR1	0	2	3	0.0705812	-0.0705812	-0.770459	0.814	cell D--cell A	0.983396	-0.00560241
1474	BMP8B-ACVR1	cell D	0	BMP8B	cell A	0	ACVR1	0	2	3	0.0705812	-0.0705812	-0.770459	0.814	cell D--cell A	0.983396	-0.00560241
1475	BMP8B-ACVR1	cell D	0	BMP8B	cell A	0	ACVR1	0	2	3	0.0705812	-0.0705812	-0.770459	0.814	cell D--cell A	0.983396	-0.00560241
1476	BMP8B-ACVR1	cell B	0	BMP8B	cell D	0	ACVR1	0	21	16	0	0	0	1	cell B--cell D	1	0
1477	BMP8B-ACVR1	cell B	0	BMP8B	cell D	0	ACVR1	0	21	16	0	0	0	1	cell B--cell D	1	0
1478	BMP8B-ACVR1	cell B	0	BMP8B	cell D	0	ACVR1	0	21	16	0	0	0	1	cell B--cell D	1	0
1479	BMP8B-ACVR1	cell B	0	BMP8B	cell D	0	ACVR1	0	21	16	0	0	0	1	cell B--cell D	1	0
1480	BMP8B-ACVR1	cell B	0	BMP8B	cell D	0	ACVR1	0	21	16	0	0	0	1	cell B--cell D	1	0
1481	BMP8B-ACVR1	cell B	0	BMP8B	cell D	0	ACVR1	0	21	16	0	0	0	1	cell B--cell D	1	0
1482	BMP8B-ACVR1	cell B	0	BMP8B	cell D	0	ACVR1	0	21	16	0	0	0	1	cell B--cell D	1	0
1483	BMP8B-ACVR1	cell B	0	BMP8B	cell D	0	ACVR1	0	21	16	0	0	0	1	cell B--cell D	1	0
1484	BMP8B-ACVR1	cell B	0	BMP8B	cell D	0	ACVR1	0	21	16	0	0	0	1	cell B--cell D	1	0
1485	BMP8B-ACVR2A	cell A	0	BMP8B	cell D	0.330445	ACVR2A	0.330445	3	2	0.0480358	0.282409	1.53988	0.198	cell A--cell D	1	0
1486	BMP8B-ACVR2A	cell A	0	BMP8B	cell C	0.11687	ACVR2A	0.11687	30	36	0.0835533	0.0333166	0.240631	0.43	cell A--cell C	0.966338	0.00357845
1487	BMP8B-ACVR2A	cell C	0.0181928	BMP8B	cell C	0.0836743	ACVR2A	0.101867	98	98	0.101867	0	-1.60171e-16	1	cell C--cell C	1	0
1488	BMP8B-ACVR2A	cell B	0	BMP8B	cell D	0.087366	ACVR2A	0.087366	21	16	0.0432955	0.0440705	0.386866	0.254	cell B--cell D	0.860761	0.0251917
1489	BMP8B-ACVR2A	cell D	0	BMP8B	cell B	0.068278	ACVR2A	0.068278	16	21	0.0124266	0.0558514	0.581863	0.182	cell D--cell B	0.76261	0.0684839
1490	BMP8B-ACVR2A	cell B	0	BMP8B	cell C	0.0660574	ACVR2A	0.0660574	5	7	0.0863567	-0.0202993	-0.166384	0.984	cell B--cell C	0.998249	-0.000126651
1491	BMP8B-ACVR2A	cell D	0	BMP8B	cell D	0.0450921	ACVR2A	0.0450921	31	31	0.0450921	0	5.12548e-15	1	cell D--cell D	1	0
1492	BMP8B-ACVR2A	cell C	0.0147796	BMP8B	cell A	0.0146865	ACVR2A	0.0294661	36	30	0.0278799	0.00158617	0.0177845	0.876	cell C--cell A	0.977681	0.000174338
1493	BMP8B-ACVR2A	cell B	0	BMP8B	cell A	0.0220298	ACVR2A	0.0220298	22	20	0.0088119	0.0132179	0.165397	0.4	cell B--cell A	0.975846	0.00175631
1494	BMP8B-ACVR2A	cell B	0	BMP8B	cell B	0.0123607	ACVR2A	0.0123607	116	116	0.0122865	7.4164e-05	0.00095257	0.994	cell B--cell B	0.997561	1.01018e-06
1495	BMP8B-ACVR2A	cell A	0	BMP8B	cell A	0.00957816	ACVR2A	0.00957816	46	46	0.00936744	0.000210719	0.00277698	0.978	cell A--cell A	1	0
1496	BMP8B-ACVR2A	cell A	0	BMP8B	cell B	0	ACVR2A	0	20	22	0.0122528	-0.0122528	-0.166751	0.812	cell A--cell B	0.966235	-0.0024875
1497	BMP8B-ACVR2A	cell D	0	BMP8B	cell A	0	ACVR2A	0	2	3	0.00851817	-0.00851817	-0.117937	0.942	cell D--cell A	0.983396	-0.000857578
1498	BMP8B-ACVR2A	cell C	0	BMP8B	cell B	0	ACVR2A	0	7	5	0.0300216	-0.0300216	-0.378751	0.754	cell C--cell B	1	0
1499	BMP8B-ACVR2B	cell A	0	BMP8B	cell C	0.128666	ACVR2B	0.128666	30	36	0.11015	0.0185158	0.121821	0.592	cell A--cell C	1	0
1500	BMP8B-ACVR2B	cell C	0.0181928	BMP8B	cell C	0.110125	ACVR2B	0.128318	98	98	0.128318	0	4.4848e-15	1	cell C--cell C	1	0
1501	BMP8B-ACVR2B	cell A	0	BMP8B	cell B	0.0584915	ACVR2B	0.0584915	20	22	0.033848	0.0246435	0.24381	0.542	cell A--cell B	0.960043	0.00431765
1502	BMP8B-ACVR2B	cell B	0	BMP8B	cell B	0.0328738	ACVR2B	0.0328738	116	116	0.0326757	0.000198054	0.00215201	0.986	cell B--cell B	0.997463	2.37372e-06
1503	BMP8B-ACVR2B	cell C	0.0147796	BMP8B	cell A	0	ACVR2B	0.0147796	36	30	0.0284636	-0.013684	-0.162493	0.312	cell C--cell A	0.876577	-0.00929623
1504	BMP8B-ACVR2B	cell A	0	BMP8B	cell A	0.00996099	ACVR2B	0.00996099	46	46	0.00968208	0.000278908	0.00366393	0.972	cell A--cell A	1	0
1505	BMP8B-ACVR2B	cell D	0	BMP8B	cell D	0	ACVR2B	0	31	31	0	0	0	1	cell D--cell D	1	0
1506	BMP8B-ACVR2B	cell B	0	BMP8B	cell A	0	ACVR2B	0	22	20	0.0102638	-0.0102638	-0.140959	0.552	cell B--cell A	1	0
1507	BMP8B-ACVR2B	cell A	0	BMP8B	cell D	0	ACVR2B	0	3	2	0	0	0	1	cell A--cell D	1	0
1508	BMP8B-ACVR2B	cell D	0	BMP8B	cell A	0	ACVR2B	0	2	3	0.00855317	-0.00855317	-0.118402	0.944	cell D--cell A	0.983396	-0.000860961
1509	BMP8B-ACVR2B	cell B	0	BMP8B	cell D	0	ACVR2B	0	21	16	0	0	0	1	cell B--cell D	1	0
1510	BMP8B-ACVR2B	cell D	0	BMP8B	cell B	0	ACVR2B	0	16	21	0.0340116	-0.0340116	-0.422358	0.668	cell D--cell B	0.91685	-0.0159235
1511	BMP8B-ACVR2B	cell B	0	BMP8B	cell C	0	ACVR2B	0	5	7	0.109397	-0.109397	-1.06624	0.352	cell B--cell C	0.998249	-0.000811615
1512	BMP8B-ACVR2B	cell C	0	BMP8B	cell B	0	ACVR2B	0	7	5	0.0527408	-0.0527408	-0.611085	0.706	cell C--cell B	1	0
1513	BMP8B-BMPR1A	cell A	0	BMP8B	cell D	0.686076	BMPR1A	0.686076	3	2	0.0949044	0.591171	2.0119	0.046	cell A--cell D	1	0
1514	BMP8B-BMPR1A	cell A	0	BMP8B	cell D	0.686076	BMPR1A	0.686076	3	2	0.0949044	0.591171	2.0119	0.046	cell A--cell D	1	0
1515	BMP8B-BMPR1A	cell A	0	BMP8B	cell D	0.686076	BMPR1A	0.686076	3	2	0.0949044	0.591171	2.0119	0.046	cell A--cell D	1	0
1516	BMP8B-BMPR1A	cell A	0	BMP8B	cell D	0.686076	BMPR1A	0.686076	3	2	0.0949044	0.591171	2.0119	0.046	cell A--cell D	1	0
1517	BMP8B-BMPR1A	cell A	0	BMP8B	cell D	0.686076	BMPR1A	0.686076	3	2	0.0949044	0.591171	2.0119	0.046	cell A--cell D	1	0
1518	BMP8B-BMPR1A	cell A	0	BMP8B	cell D	0.686076	BMPR1A	0.686076	3	2	0.0949044	0.591171	2.0119	0.046	cell A--cell D	1	0
1519	BMP8B-BMPR1A	cell A	0	BMP8B	cell D	0.686076	BMPR1A	0.686076	3	2	0.0949044	0.591171	2.0119	0.046	cell A--cell D	1	0
1520	BMP8B-BMPR1A	cell A	0	BMP8B	cell D	0.686076	BMPR1A	0.686076	3	2	0.0949044	0.591171	2.0119	0.046	cell A--cell D	1	0
1521	BMP8B-BMPR1A	cell A	0	BMP8B	cell D	0.686076	BMPR1A	0.686076	3	2	0.0949044	0.591171	2.0119	0.046	cell A--cell D	1	0
1522	BMP8B-BMPR1A	cell C	0.0181928	BMP8B	cell C	0.153533	BMPR1A	0.171726	98	98	0.171726	0	7.36788e-15	1	cell C--cell C	1	0
1523	BMP8B-BMPR1A	cell C	0.0181928	BMP8B	cell C	0.153533	BMPR1A	0.171726	98	98	0.171726	0	7.36788e-15	1	cell C--cell C	1	0
1524	BMP8B-BMPR1A	cell C	0.0181928	BMP8B	cell C	0.153533	BMPR1A	0.171726	98	98	0.171726	0	7.36788e-15	1	cell C--cell C	1	0
1525	BMP8B-BMPR1A	cell C	0.0181928	BMP8B	cell C	0.153533	BMPR1A	0.171726	98	98	0.171726	0	7.36788e-15	1	cell C--cell C	1	0
1526	BMP8B-BMPR1A	cell C	0.0181928	BMP8B	cell C	0.153533	BMPR1A	0.171726	98	98	0.171726	0	7.36788e-15	1	cell C--cell C	1	0
1527	BMP8B-BMPR1A	cell C	0.0181928	BMP8B	cell C	0.153533	BMPR1A	0.171726	98	98	0.171726	0	7.36788e-15	1	cell C--cell C	1	0
1528	BMP8B-BMPR1A	cell C	0.0181928	BMP8B	cell C	0.153533	BMPR1A	0.171726	98	98	0.171726	0	7.36788e-15	1	cell C--cell C	1	0
1529	BMP8B-BMPR1A	cell C	0.0181928	BMP8B	cell C	0.153533	BMPR1A	0.171726	98	98	0.171726	0	7.36788e-15	1	cell C--cell C	1	0
1530	BMP8B-BMPR1A	cell C	0.0181928	BMP8B	cell C	0.153533	BMPR1A	0.171726	98	98	0.171726	0	7.36788e-15	1	cell C--cell C	1	0
1531	BMP8B-BMPR1A	cell B	0	BMP8B	cell D	0.15766	BMPR1A	0.15766	21	16	0.120356	0.0373033	0.225628	0.612	cell B--cell D	0.97209	0.00277376
1532	BMP8B-BMPR1A	cell B	0	BMP8B	cell D	0.15766	BMPR1A	0.15766	21	16	0.120356	0.0373033	0.225628	0.612	cell B--cell D	0.97209	0.00277376
1533	BMP8B-BMPR1A	cell B	0	BMP8B	cell D	0.15766	BMPR1A	0.15766	21	16	0.120356	0.0373033	0.225628	0.612	cell B--cell D	0.97209	0.00277376
1534	BMP8B-BMPR1A	cell B	0	BMP8B	cell D	0.15766	BMPR1A	0.15766	21	16	0.120356	0.0373033	0.225628	0.612	cell B--cell D	0.97209	0.00277376
1535	BMP8B-BMPR1A	cell B	0	BMP8B	cell D	0.15766	BMPR1A	0.15766	21	16	0.120356	0.0373033	0.225628	0.612	cell B--cell D	0.97209	0.00277376
1536	BMP8B-BMPR1A	cell B	0	BMP8B	cell D	0.15766	BMPR1A	0.15766	21	16	0.120356	0.0373033	0.225628	0.612	cell B--cell D	0.97209	0.00277376
1537	BMP8B-BMPR1A	cell B	0	BMP8B	cell D	0.15766	BMPR1A	0.15766	21	16	0.120356	0.0373033	0.225628	0.612	cell B--cell D	0.97209	0.00277376
1538	BMP8B-BMPR1A	cell B	0	BMP8B	cell D	0.15766	BMPR1A	0.15766	21	16	0.120356	0.0373033	0.225628	0.612	cell B--cell D	0.97209	0.00277376
1539	BMP8B-BMPR1A	cell B	0	BMP8B	cell D	0.15766	BMPR1A	0.15766	21	16	0.120356	0.0373033	0.225628	0.612	cell B--cell D	0.97209	0.00277376
1540	BMP8B-BMPR1A	cell A	0	BMP8B	cell C	0.144508	BMPR1A	0.144508	30	36	0.151853	-0.00734449	-0.0426973	0.832	cell A--cell C	1	0
1541	BMP8B-BMPR1A	cell A	0	BMP8B	cell C	0.144508	BMPR1A	0.144508	30	36	0.151853	-0.00734449	-0.0426973	0.832	cell A--cell C	1	0
1542	BMP8B-BMPR1A	cell A	0	BMP8B	cell C	0.144508	BMPR1A	0.144508	30	36	0.151853	-0.00734449	-0.0426973	0.832	cell A--cell C	1	0
1543	BMP8B-BMPR1A	cell A	0	BMP8B	cell C	0.144508	BMPR1A	0.144508	30	36	0.151853	-0.00734449	-0.0426973	0.832	cell A--cell C	1	0
1544	BMP8B-BMPR1A	cell A	0	BMP8B	cell C	0.144508	BMPR1A	0.144508	30	36	0.151853	-0.00734449	-0.0426973	0.832	cell A--cell C	1	0
1545	BMP8B-BMPR1A	cell A	0	BMP8B	cell C	0.144508	BMPR1A	0.144508	30	36	0.151853	-0.00734449	-0.0426973	0.832	cell A--cell C	1	0
1546	BMP8B-BMPR1A	cell A	0	BMP8B	cell C	0.144508	BMPR1A	0.144508	30	36	0.151853	-0.00734449	-0.0426973	0.832	cell A--cell C	1	0
1547	BMP8B-BMPR1A	cell A	0	BMP8B	cell C	0.144508	BMPR1A	0.144508	30	36	0.151853	-0.00734449	-0.0426973	0.832	cell A--cell C	1	0
1548	BMP8B-BMPR1A	cell A	0	BMP8B	cell C	0.144508	BMPR1A	0.144508	30	36	0.151853	-0.00734449	-0.0426973	0.832	cell A--cell C	1	0
1549	BMP8B-BMPR1A	cell B	0	BMP8B	cell C	0.138387	BMPR1A	0.138387	5	7	0.142945	-0.00455822	-0.0273255	0.992	cell B--cell C	0.998249	-2.08e-05
1550	BMP8B-BMPR1A	cell B	0	BMP8B	cell C	0.138387	BMPR1A	0.138387	5	7	0.142945	-0.00455822	-0.0273255	0.992	cell B--cell C	0.998249	-2.08e-05
1551	BMP8B-BMPR1A	cell B	0	BMP8B	cell C	0.138387	BMPR1A	0.138387	5	7	0.142945	-0.00455822	-0.0273255	0.992	cell B--cell C	0.998249	-2.08e-05
1552	BMP8B-BMPR1A	cell B	0	BMP8B	cell C	0.138387	BMPR1A	0.138387	5	7	0.142945	-0.00455822	-0.0273255	0.992	cell B--cell C	0.998249	-2.08e-05
1553	BMP8B-BMPR1A	cell B	0	BMP8B	cell C	0.138387	BMPR1A	0.138387	5	7	0.142945	-0.00455822	-0.0273255	0.992	cell B--cell C	0.998249	-2.08e-05
1554	BMP8B-BMPR1A	cell B	0	BMP8B	cell C	0.138387	BMPR1A	0.138387	5	7	0.142945	-0.00455822	-0.0273255	0.992	cell B--cell C	0.998249	-2.08e-05
1555	BMP8B-BMPR1A	cell B	0	BMP8B	cell C	0.138387	BMPR1A	0.138387	5	7	0.142945	-0.00455822	-0.0273255	0.992	cell B--cell C	0.998249	-2.08e-05
1556	BMP8B-BMPR1A	cell B	0	BMP8B	cell C	0.138387	BMPR1A	0.138387	5	7	0.142945	-0.00455822	-0.0273255	0.992	cell B--cell C	0.998249	-2.08e-05
1557	BMP8B-BMPR1A	cell B	0	BMP8B	cell C	0.138387	BMPR1A	0.138387	5	7	0.142945	-0.00455822	-0.0273255	0.992	cell B--cell C	0.998249	-2.08e-05
1558	BMP8B-BMPR1A	cell D	0	BMP8B	cell D	0.121217	BMPR1A	0.121217	31	31	0.121217	0	7.68822e-15	1	cell D--cell D	1	0
1559	BMP8B-BMPR1A	cell D	0	BMP8B	cell D	0.121217	BMPR1A	0.121217	31	31	0.121217	0	7.68822e-15	1	cell D--cell D	1	0
1560	BMP8B-BMPR1A	cell D	0	BMP8B	cell D	0.121217	BMPR1A	0.121217	31	31	0.121217	0	7.68822e-15	1	cell D--cell D	1	0
1561	BMP8B-BMPR1A	cell D	0	BMP8B	cell D	0.121217	BMPR1A	0.121217	31	31	0.121217	0	7.68822e-15	1	cell D--cell D	1	0
1562	BMP8B-BMPR1A	cell D	0	BMP8B	cell D	0.121217	BMPR1A	0.121217	31	31	0.121217	0	7.68822e-15	1	cell D--cell D	1	0
1563	BMP8B-BMPR1A	cell D	0	BMP8B	cell D	0.121217	BMPR1A	0.121217	31	31	0.121217	0	7.68822e-15	1	cell D--cell D	1	0
1564	BMP8B-BMPR1A	cell D	0	BMP8B	cell D	0.121217	BMPR1A	0.121217	31	31	0.121217	0	7.68822e-15	1	cell D--cell D	1	0
1565	BMP8B-BMPR1A	cell D	0	BMP8B	cell D	0.121217	BMPR1A	0.121217	31	31	0.121217	0	7.68822e-15	1	cell D--cell D	1	0
1566	BMP8B-BMPR1A	cell D	0	BMP8B	cell D	0.121217	BMPR1A	0.121217	31	31	0.121217	0	7.68822e-15	1	cell D--cell D	1	0
1567	BMP8B-BMPR1A	cell B	0	BMP8B	cell B	0.0472489	BMPR1A	0.0472489	116	116	0.0467661	0.000482866	0.00473873	0.96	cell B--cell B	0.997463	5.22693e-06
1568	BMP8B-BMPR1A	cell B	0	BMP8B	cell B	0.0472489	BMPR1A	0.0472489	116	116	0.0467661	0.000482866	0.00473873	0.96	cell B--cell B	0.997463	5.22693e-06
1569	BMP8B-BMPR1A	cell B	0	BMP8B	cell B	0.0472489	BMPR1A	0.0472489	116	116	0.0467661	0.000482866	0.00473873	0.96	cell B--cell B	0.997463	5.22693e-06
1570	BMP8B-BMPR1A	cell B	0	BMP8B	cell B	0.0472489	BMPR1A	0.0472489	116	116	0.0467661	0.000482866	0.00473873	0.96	cell B--cell B	0.997463	5.22693e-06
1571	BMP8B-BMPR1A	cell B	0	BMP8B	cell B	0.0472489	BMPR1A	0.0472489	116	116	0.0467661	0.000482866	0.00473873	0.96	cell B--cell B	0.997463	5.22693e-06
1572	BMP8B-BMPR1A	cell B	0	BMP8B	cell B	0.0472489	BMPR1A	0.0472489	116	116	0.0467661	0.000482866	0.00473873	0.96	cell B--cell B	0.997463	5.22693e-06
1573	BMP8B-BMPR1A	cell B	0	BMP8B	cell B	0.0472489	BMPR1A	0.0472489	116	116	0.0467661	0.000482866	0.00473873	0.96	cell B--cell B	0.997463	5.22693e-06
1574	BMP8B-BMPR1A	cell B	0	BMP8B	cell B	0.0472489	BMPR1A	0.0472489	116	116	0.0467661	0.000482866	0.00473873	0.96	cell B--cell B	0.997463	5.22693e-06
1575	BMP8B-BMPR1A	cell B	0	BMP8B	cell B	0.0472489	BMPR1A	0.0472489	116	116	0.0467661	0.000482866	0.00473873	0.96	cell B--cell B	0.997463	5.22693e-06
1576	BMP8B-BMPR1A	cell A	0	BMP8B	cell A	0.0161291	BMPR1A	0.0161291	46	46	0.0158387	0.000290323	0.00361126	0.982	cell A--cell A	1	0
1577	BMP8B-BMPR1A	cell A	0	BMP8B	cell A	0.0161291	BMPR1A	0.0161291	46	46	0.0158387	0.000290323	0.00361126	0.982	cell A--cell A	1	0
1578	BMP8B-BMPR1A	cell A	0	BMP8B	cell A	0.0161291	BMPR1A	0.0161291	46	46	0.0158387	0.000290323	0.00361126	0.982	cell A--cell A	1	0
1579	BMP8B-BMPR1A	cell A	0	BMP8B	cell A	0.0161291	BMPR1A	0.0161291	46	46	0.0158387	0.000290323	0.00361126	0.982	cell A--cell A	1	0
1580	BMP8B-BMPR1A	cell A	0	BMP8B	cell A	0.0161291	BMPR1A	0.0161291	46	46	0.0158387	0.000290323	0.00361126	0.982	cell A--cell A	1	0
1581	BMP8B-BMPR1A	cell A	0	BMP8B	cell A	0.0161291	BMPR1A	0.0161291	46	46	0.0158387	0.000290323	0.00361126	0.982	cell A--cell A	1	0
1582	BMP8B-BMPR1A	cell A	0	BMP8B	cell A	0.0161291	BMPR1A	0.0161291	46	46	0.0158387	0.000290323	0.00361126	0.982	cell A--cell A	1	0
1583	BMP8B-BMPR1A	cell A	0	BMP8B	cell A	0.0161291	BMPR1A	0.0161291	46	46	0.0158387	0.000290323	0.00361126	0.982	cell A--cell A	1	0
1584	BMP8B-BMPR1A	cell A	0	BMP8B	cell A	0.0161291	BMPR1A	0.0161291	46	46	0.0158387	0.000290323	0.00361126	0.982	cell A--cell A	1	0
1585	BMP8B-BMPR1A	cell C	0.0147796	BMP8B	cell A	0	BMPR1A	0.0147796	36	30	0.0344554	-0.0196758	-0.228262	0.23	cell C--cell A	0.781368	-0.024457
1586	BMP8B-BMPR1A	cell C	0.0147796	BMP8B	cell A	0	BMPR1A	0.0147796	36	30	0.0344554	-0.0196758	-0.228262	0.23	cell C--cell A	0.781368	-0.024457
1587	BMP8B-BMPR1A	cell C	0.0147796	BMP8B	cell A	0	BMPR1A	0.0147796	36	30	0.0344554	-0.0196758	-0.228262	0.23	cell C--cell A	0.781368	-0.024457
1588	BMP8B-BMPR1A	cell C	0.0147796	BMP8B	cell A	0	BMPR1A	0.0147796	36	30	0.0344554	-0.0196758	-0.228262	0.23	cell C--cell A	0.781368	-0.024457
1589	BMP8B-BMPR1A	cell C	0.0147796	BMP8B	cell A	0	BMPR1A	0.0147796	36	30	0.0344554	-0.0196758	-0.228262	0.23	cell C--cell A	0.781368	-0.024457
1590	BMP8B-BMPR1A	cell C	0.0147796	BMP8B	cell A	0	BMPR1A	0.0147796	36	30	0.0344554	-0.0196758	-0.228262	0.23	cell C--cell A	0.781368	-0.024457
1591	BMP8B-BMPR1A	cell C	0.0147796	BMP8B	cell A	0	BMPR1A	0.0147796	36	30	0.0344554	-0.0196758	-0.228262	0.23	cell C--cell A	0.781368	-0.024457
1592	BMP8B-BMPR1A	cell C	0.0147796	BMP8B	cell A	0	BMPR1A	0.0147796	36	30	0.0344554	-0.0196758	-0.228262	0.23	cell C--cell A	0.781368	-0.024457
1593	BMP8B-BMPR1A	cell C	0.0147796	BMP8B	cell A	0	BMPR1A	0.0147796	36	30	0.0344554	-0.0196758	-0.228262	0.23	cell C--cell A	0.781368	-0.024457
1594	BMP8B-BMPR1A	cell A	0	BMP8B	cell B	0	BMPR1A	0	20	22	0.0480267	-0.0480267	-0.565858	0.398	cell A--cell B	0.960043	-0.0100208
1595	BMP8B-BMPR1A	cell A	0	BMP8B	cell B	0	BMPR1A	0	20	22	0.0480267	-0.0480267	-0.565858	0.398	cell A--cell B	0.960043	-0.0100208
1596	BMP8B-BMPR1A	cell A	0	BMP8B	cell B	0	BMPR1A	0	20	22	0.0480267	-0.0480267	-0.565858	0.398	cell A--cell B	0.960043	-0.0100208
1597	BMP8B-BMPR1A	cell A	0	BMP8B	cell B	0	BMPR1A	0	20	22	0.0480267	-0.0480267	-0.565858	0.398	cell A--cell B	0.960043	-0.0100208
1598	BMP8B-BMPR1A	cell A	0	BMP8B	cell B	0	BMPR1A	0	20	22	0.0480267	-0.0480267	-0.565858	0.398	cell A--cell B	0.960043	-0.0100208
1599	BMP8B-BMPR1A	cell A	0	BMP8B	cell B	0	BMPR1A	0	20	22	0.0480267	-0.0480267	-0.565858	0.398	cell A--cell B	0.960043	-0.0100208
1600	BMP8B-BMPR1A	cell A	0	BMP8B	cell B	0	BMPR1A	0	20	22	0.0480267	-0.0480267	-0.565858	0.398	cell A--cell B	0.960043	-0.0100208
1601	BMP8B-BMPR1A	cell A	0	BMP8B	cell B	0	BMPR1A	0	20	22	0.0480267	-0.0480267	-0.565858	0.398	cell A--cell B	0.960043	-0.0100208
1602	BMP8B-BMPR1A	cell A	0	BMP8B	cell B	0	BMPR1A	0	20	22	0.0480267	-0.0480267	-0.565858	0.398	cell A--cell B	0.960043	-0.0100208
1603	BMP8B-BMPR1A	cell B	0	BMP8B	cell A	0	BMPR1A	0	22	20	0.0155065	-0.0155065	-0.207974	0.582	cell B--cell A	1	0
1604	BMP8B-BMPR1A	cell B	0	BMP8B	cell A	0	BMPR1A	0	22	20	0.0155065	-0.0155065	-0.207974	0.582	cell B--cell A	1	0
1605	BMP8B-BMPR1A	cell B	0	BMP8B	cell A	0	BMPR1A	0	22	20	0.0155065	-0.0155065	-0.207974	0.582	cell B--cell A	1	0
1606	BMP8B-BMPR1A	cell B	0	BMP8B	cell A	0	BMPR1A	0	22	20	0.0155065	-0.0155065	-0.207974	0.582	cell B--cell A	1	0
1607	BMP8B-BMPR1A	cell B	0	BMP8B	cell A	0	BMPR1A	0	22	20	0.0155065	-0.0155065	-0.207974	0.582	cell B--cell A	1	0
1608	BMP8B-BMPR1A	cell B	0	BMP8B	cell A	0	BMPR1A	0	22	20	0.0155065	-0.0155065	-0.207974	0.582	cell B--cell A	1	0
1609	BMP8B-BMPR1A	cell B	0	BMP8B	cell A	0	BMPR1A	0	22	20	0.0155065	-0.0155065	-0.207974	0.582	cell B--cell A	1	0
1610	BMP8B-BMPR1A	cell B	0	BMP8B	cell A	0	BMPR1A	0	22	20	0.0155065	-0.0155065	-0.207974	0.582	cell B--cell A	1	0
1611	BMP8B-BMPR1A	cell B	0	BMP8B	cell A	0	BMPR1A	0	22	20	0.0155065	-0.0155065	-0.207974	0.582	cell B--cell A	1	0
1612	BMP8B-BMPR1A	cell D	0	BMP8B	cell A	0	BMPR1A	0	2	3	0.0178065	-0.0178065	-0.236419	0.928	cell D--cell A	0.983396	-0.00171912
1613	BMP8B-BMPR1A	cell D	0	BMP8B	cell A	0	BMPR1A	0	2	3	0.0178065	-0.0178065	-0.236419	0.928	cell D--cell A	0.983396	-0.00171912
1614	BMP8B-BMPR1A	cell D	0	BMP8B	cell A	0	BMPR1A	0	2	3	0.0178065	-0.0178065	-0.236419	0.928	cell D--cell A	0.983396	-0.00171912
1615	BMP8B-BMPR1A	cell D	0	BMP8B	cell A	0	BMPR1A	0	2	3	0.0178065	-0.0178065	-0.236419	0.928	cell D--cell A	0.983396	-0.00171912
1616	BMP8B-BMPR1A	cell D	0	BMP8B	cell A	0	BMPR1A	0	2	3	0.0178065	-0.0178065	-0.236419	0.928	cell D--cell A	0.983396	-0.00171912
1617	BMP8B-BMPR1A	cell D	0	BMP8B	cell A	0	BMPR1A	0	2	3	0.0178065	-0.0178065	-0.236419	0.928	cell D--cell A	0.983396	-0.00171912
1618	BMP8B-BMPR1A	cell D	0	BMP8B	cell A	0	BMPR1A	0	2	3	0.0178065	-0.0178065	-0.236419	0.928	cell D--cell A	0.983396	-0.00171912
1619	BMP8B-BMPR1A	cell D	0	BMP8B	cell A	0	BMPR1A	0	2	3	0.0178065	-0.0178065	-0.236419	0.928	cell D--cell A	0.983396	-0.00171912
1620	BMP8B-BMPR1A	cell D	0	BMP8B	cell A	0	BMPR1A	0	2	3	0.0178065	-0.0178065	-0.236419	0.928	cell D--cell A	0.983396	-0.00171912
1621	BMP8B-BMPR1A	cell D	0	BMP8B	cell B	0	BMPR1A	0	16	21	0.048892	-0.048892	-0.574266	0.406	cell D--cell B	0.862265	-0.0369593
1622	BMP8B-BMPR1A	cell D	0	BMP8B	cell B	0	BMPR1A	0	16	21	0.048892	-0.048892	-0.574266	0.406	cell D--cell B	0.862265	-0.0369593
1623	BMP8B-BMPR1A	cell D	0	BMP8B	cell B	0	BMPR1A	0	16	21	0.048892	-0.048892	-0.574266	0.406	cell D--cell B	0.862265	-0.0369593
1624	BMP8B-BMPR1A	cell D	0	BMP8B	cell B	0	BMPR1A	0	16	21	0.048892	-0.048892	-0.574266	0.406	cell D--cell B	0.862265	-0.0369593
1625	BMP8B-BMPR1A	cell D	0	BMP8B	cell B	0	BMPR1A	0	16	21	0.048892	-0.048892	-0.574266	0.406	cell D--cell B	0.862265	-0.0369593
1626	BMP8B-BMPR1A	cell D	0	BMP8B	cell B	0	BMPR1A	0	16	21	0.048892	-0.048892	-0.574266	0.406	cell D--cell B	0.862265	-0.0369593
1627	BMP8B-BMPR1A	cell D	0	BMP8B	cell B	0	BMPR1A	0	16	21	0.048892	-0.048892	-0.574266	0.406	cell D--cell B	0.862265	-0.0369593
1628	BMP8B-BMPR1A	cell D	0	BMP8B	cell B	0	BMPR1A	0	16	21	0.048892	-0.048892	-0.574266	0.406	cell D--cell B	0.862265	-0.0369593
1629	BMP8B-BMPR1A	cell D	0	BMP8B	cell B	0	BMPR1A	0	16	21	0.048892	-0.048892	-0.574266	0.406	cell D--cell B	0.862265	-0.0369593
1630	BMP8B-BMPR1A	cell C	0	BMP8B	cell B	0	BMPR1A	0	7	5	0.0706809	-0.0706809	-0.771301	0.634	cell C--cell B	1	0
1631	BMP8B-BMPR1A	cell C	0	BMP8B	cell B	0	BMPR1A	0	7	5	0.0706809	-0.0706809	-0.771301	0.634	cell C--cell B	1	0
1632	BMP8B-BMPR1A	cell C	0	BMP8B	cell B	0	BMPR1A	0	7	5	0.0706809	-0.0706809	-0.771301	0.634	cell C--cell B	1	0
1633	BMP8B-BMPR1A	cell C	0	BMP8B	cell B	0	BMPR1A	0	7	5	0.0706809	-0.0706809	-0.771301	0.634	cell C--cell B	1	0
1634	BMP8B-BMPR1A	cell C	0	BMP8B	cell B	0	BMPR1A	0	7	5	0.0706809	-0.0706809	-0.771301	0.634	cell C--cell B	1	0
1635	BMP8B-BMPR1A	cell C	0	BMP8B	cell B	0	BMPR1A	0	7	5	0.0706809	-0.0706809	-0.771301	0.634	cell C--cell B	1	0
1636	BMP8B-BMPR1A	cell C	0	BMP8B	cell B	0	BMPR1A	0	7	5	0.0706809	-0.0706809	-0.771301	0.634	cell C--cell B	1	0
1637	BMP8B-BMPR1A	cell C	0	BMP8B	cell B	0	BMPR1A	0	7	5	0.0706809	-0.0706809	-0.771301	0.634	cell C--cell B	1	0
1638	BMP8B-BMPR1A	cell C	0	BMP8B	cell B	0	BMPR1A	0	7	5	0.0706809	-0.0706809	-0.771301	0.634	cell C--cell B	1	0
1639	BMP8B-BMPR2	cell A	0	BMP8B	cell B	0.318737	BMPR2	0.318737	20	22	0.140088	0.178649	0.802479	0.076	cell A--cell B	0.867214	0.0496522
1640	BMP8B-BMPR2	cell B	0	BMP8B	cell D	0.311257	BMPR2	0.311257	21	16	0.199199	0.112058	0.458936	0.13	cell B--cell D	0.78	0.0495216
1641	BMP8B-BMPR2	cell D	0	BMP8B	cell D	0.194918	BMPR2	0.194918	31	31	0.194918	0	-5.44583e-15	1	cell D--cell D	1	0
1642	BMP8B-BMPR2	cell B	0	BMP8B	cell B	0.142454	BMPR2	0.142454	116	116	0.141183	0.0012708	0.00758164	0.902	cell B--cell B	0.997463	8.36274e-06
1643	BMP8B-BMPR2	cell C	0.0181928	BMP8B	cell C	0.118911	BMPR2	0.137104	98	98	0.137104	0	-8.32891e-15	1	cell C--cell C	1	0
1644	BMP8B-BMPR2	cell C	0.0147796	BMP8B	cell A	0.0869538	BMPR2	0.101733	36	30	0.0834409	0.0182926	0.137135	0.616	cell C--cell A	0.884662	0.00729872
1645	BMP8B-BMPR2	cell A	0	BMP8B	cell C	0.0931828	BMPR2	0.0931828	30	36	0.118506	-0.0253229	-0.177704	0.436	cell A--cell C	0.966338	-0.00264266
1646	BMP8B-BMPR2	cell D	0	BMP8B	cell B	0.068278	BMPR2	0.068278	16	21	0.141136	-0.0728582	-0.519002	0.5	cell D--cell B	0.880639	-0.0286501
1647	BMP8B-BMPR2	cell A	0	BMP8B	cell A	0.06667	BMPR2	0.06667	46	46	0.0650395	0.00163053	0.0141834	0.912	cell A--cell A	1	0
1648	BMP8B-BMPR2	cell B	0	BMP8B	cell C	0.0660574	BMPR2	0.0660574	5	7	0.116502	-0.0504449	-0.3827	0.568	cell B--cell C	0.998249	-0.00029131
1649	BMP8B-BMPR2	cell B	0	BMP8B	cell A	0	BMPR2	0	22	20	0.0670544	-0.0670544	-0.740318	0.092	cell B--cell A	0.823735	-0.0623442
1650	BMP8B-BMPR2	cell A	0	BMP8B	cell D	0	BMPR2	0	3	2	0.185445	-0.185445	-1.51321	0.664	cell A--cell D	1	0
1651	BMP8B-BMPR2	cell D	0	BMP8B	cell A	0	BMPR2	0	2	3	0.0596842	-0.0596842	-0.675221	0.776	cell D--cell A	0.983396	-0.00490988
1652	BMP8B-BMPR2	cell C	0	BMP8B	cell B	0	BMPR2	0	7	5	0.157955	-0.157955	-1.36712	0.5	cell C--cell B	1	0
1653	BTLA-TNFRSF14	cell D	0.251146	BTLA	cell D	1.08761	TNFRSF14	1.33876	31	31	1.33876	0	1.2173e-14	1	cell D--cell D	1	0
1654	BTLA-TNFRSF14	cell B	0.0369779	BTLA	cell D	1.12485	TNFRSF14	1.16183	21	16	1.13705	0.0247757	0.0286087	0.928	cell B--cell D	0.984219	0.000197635
1655	BTLA-TNFRSF14	cell B	0.0460865	BTLA	cell A	1.08409	TNFRSF14	1.13018	22	20	0.896295	0.233882	0.30422	0.16	cell B--cell A	0.874171	0.0177676
1656	BTLA-TNFRSF14	cell C	0.0148136	BTLA	cell C	1.09908	TNFRSF14	1.1139	98	98	1.1139	0	-7.36788e-15	1	cell C--cell C	1	0
1657	BTLA-TNFRSF14	cell A	0.164499	BTLA	cell C	0.940887	TNFRSF14	1.10539	30	36	1.22133	-0.115943	-0.132495	0.28	cell A--cell C	0.944108	-0.0033095
1658	BTLA-TNFRSF14	cell A	0.286534	BTLA	cell B	0.727281	TNFRSF14	1.01382	20	22	0.86782	0.145995	0.202699	0.496	cell A--cell B	0.960043	0.00358962
1659	BTLA-TNFRSF14	cell C	0.0215072	BTLA	cell A	0.950249	TNFRSF14	0.971756	36	30	0.86687	0.104886	0.148582	0.236	cell C--cell A	0.781368	0.0159198
1660	BTLA-TNFRSF14	cell A	0.12458	BTLA	cell A	0.843746	TNFRSF14	0.968326	46	46	0.976646	-0.0083199	-0.0111919	0.774	cell A--cell A	1	0
1661	BTLA-TNFRSF14	cell A	0.265235	BTLA	cell D	0.686076	TNFRSF14	0.951311	3	2	1.19396	-0.242648	-0.299603	0.752	cell A--cell D	1	0
1662	BTLA-TNFRSF14	cell D	0.183668	BTLA	cell B	0.737122	TNFRSF14	0.92079	16	21	1.00136	-0.0805682	-0.109598	0.704	cell D--cell B	0.91685	-0.004132
1663	BTLA-TNFRSF14	cell B	0	BTLA	cell C	0.874483	TNFRSF14	0.874483	5	7	1.12859	-0.25411	-0.334299	0.324	cell B--cell C	0.998249	-0.000254467
1664	BTLA-TNFRSF14	cell B	0.0491842	BTLA	cell B	0.745409	TNFRSF14	0.794593	116	116	0.798167	-0.00357455	-0.00575313	0.76	cell B--cell B	0.997463	-6.34585e-06
1665	BTLA-TNFRSF14	cell C	0	BTLA	cell B	0.789393	TNFRSF14	0.789393	7	5	0.750429	0.0389637	0.0646298	0.896	cell C--cell B	1	0
1666	BTLA-TNFRSF14	cell D	0	BTLA	cell A	0.665587	TNFRSF14	0.665587	2	3	1.10561	-0.440024	-0.655126	0.49	cell D--cell A	0.983396	-0.00476376
1667	C3-C3AR1	cell D	2.01397	C3	cell A	0.265235	C3AR1	2.2792	2	3	1.48178	0.797429	0.588934	0.292	cell D--cell A	0.983396	0.00428244
1668	C3-C3AR1	cell B	2.07305	C3	cell C	0	C3AR1	2.07305	5	7	1.71657	0.356483	0.258506	0.524	cell B--cell C	0.998249	0.000196774
1669	C3-C3AR1	cell B	1.78082	C3	cell A	0.0955514	C3AR1	1.87637	22	20	1.76436	0.112019	0.0841792	0.628	cell B--cell A	1	0
1670	C3-C3AR1	cell B	1.67556	C3	cell B	0.156987	C3AR1	1.83255	116	116	1.83387	-0.00132814	-0.000991152	0.992	cell B--cell B	0.997463	-1.09327e-06
1671	C3-C3AR1	cell B	1.61741	C3	cell D	0	C3AR1	1.61741	21	16	1.6957	-0.0782895	-0.0643113	0.788	cell B--cell D	0.97209	-0.000790611
1672	C3-C3AR1	cell D	1.30183	C3	cell D	0.030313	C3AR1	1.33214	31	31	1.33214	0	1.05713e-14	1	cell D--cell D	1	0
1673	C3-C3AR1	cell A	1.16269	C3	cell B	0.115047	C3AR1	1.27774	20	22	0.969294	0.308442	0.365641	0.124	cell A--cell B	0.937704	0.0102139
1674	C3-C3AR1	cell D	1.03276	C3	cell B	0.182129	C3AR1	1.21489	16	21	1.46385	-0.248952	-0.250152	0.308	cell D--cell B	0.853768	-0.0171755
1675	C3-C3AR1	cell A	0.838725	C3	cell A	0.0992485	C3AR1	0.937974	46	46	0.915943	0.0220313	0.0309512	0.398	cell A--cell A	1	0
1676	C3-C3AR1	cell A	0.714768	C3	cell C	0.0215866	C3AR1	0.736355	30	36	0.844178	-0.107823	-0.174944	0.312	cell A--cell C	0.944108	-0.00436979
1677	C3-C3AR1	cell A	0.665587	C3	cell D	0	C3AR1	0.665587	3	2	0.827795	-0.162208	-0.277241	0.874	cell A--cell D	1	0
1678	C3-C3AR1	cell C	0.598164	C3	cell B	0	C3AR1	0.598164	7	5	0.411806	0.186358	0.447968	0.472	cell C--cell B	1	0
1679	C3-C3AR1	cell C	0.300685	C3	cell A	0.0435746	C3AR1	0.344259	36	30	0.351095	-0.00683591	-0.02203	0.932	cell C--cell A	0.984377	-0.000150654
1680	C3-C3AR1	cell C	0.249828	C3	cell C	0.0251513	C3AR1	0.274979	98	98	0.274979	0	6.40685e-15	1	cell C--cell C	1	0
1681	C3-CR2	cell B	1.61741	C3	cell D	1.86796	CR2	3.48538	21	16	2.86812	0.617257	0.272576	0.072	cell B--cell D	0.589846	0.062491
1682	C3-CR2	cell D	2.01397	C3	cell A	0.930822	CR2	2.94479	2	3	2.15912	0.785675	0.430585	0.4	cell D--cell A	0.983396	0.003131
1683	C3-CR2	cell B	1.78082	C3	cell A	0.91888	CR2	2.6997	22	20	2.44715	0.252553	0.13639	0.38	cell B--cell A	0.975846	0.00144829
1684	C3-CR2	cell A	0.665587	C3	cell D	2.03039	CR2	2.69598	3	2	1.95416	0.741816	0.444803	0.448	cell A--cell D	1	0
1685	C3-CR2	cell D	1.30183	C3	cell D	1.20787	CR2	2.50971	31	31	2.50971	0	6.40685e-16	1	cell D--cell D	1	0
1686	C3-CR2	cell B	2.07305	C3	cell C	0.380695	CR2	2.45375	5	7	1.94294	0.510807	0.321968	0.368	cell B--cell C	0.998249	0.000245081
1687	C3-CR2	cell B	1.67556	C3	cell B	0.203652	CR2	1.87921	116	116	1.87998	-0.000770992	-0.000561885	0.996	cell B--cell B	0.997561	-5.9587e-07
1688	C3-CR2	cell A	0.838725	C3	cell A	0.778356	CR2	1.61708	46	46	1.59796	0.019125	0.016159	0.702	cell A--cell A	1	0
1689	C3-CR2	cell D	1.03276	C3	cell B	0.423859	CR2	1.45662	16	21	1.50531	-0.048687	-0.0444323	0.852	cell D--cell B	0.939479	-0.00120469
1690	C3-CR2	cell A	1.16269	C3	cell B	0.272483	CR2	1.43517	20	22	1.01042	0.424753	0.467296	0.044	cell A--cell B	0.852	0.0325053
1691	C3-CR2	cell C	0.598164	C3	cell B	0.582505	CR2	1.18067	7	5	0.462106	0.718563	1.18798	0.012	cell C--cell B	1	0
1692	C3-CR2	cell A	0.714768	C3	cell C	0.311213	CR2	1.02598	30	36	1.09	-0.0640152	-0.0797745	0.612	cell A--cell C	1	0
1693	C3-CR2	cell C	0.300685	C3	cell A	0.687031	CR2	0.987716	36	30	1.03611	-0.048391	-0.0627968	0.756	cell C--cell A	0.937117	-0.00177125
1694	C3-CR2	cell C	0.249828	C3	cell C	0.273225	CR2	0.523053	98	98	0.523053	0	8.32891e-15	1	cell C--cell C	1	0
1695	C3-ITGAM	cell B	2.07305	C3	cell C	0.125815	ITGAM	2.19887	5	7	1.70394	0.49493	0.349774	0.352	cell B--cell C	0.998249	0.000266246
1696	C3-ITGAM	cell D	2.01397	C3	cell A	0	ITGAM	2.01397	2	3	1.39949	0.614484	0.495487	0.476	cell D--cell A	0.983396	0.00360294
1697	C3-ITGAM	cell B	1.78082	C3	cell A	0	ITGAM	1.78082	22	20	1.67875	0.102069	0.0804971	0.656	cell B--cell A	1	0
1698	C3-ITGAM	cell B	1.67556	C3	cell B	0.0382105	ITGAM	1.71377	116	116	1.71602	-0.00225177	-0.00178997	0.94	cell B--cell B	0.997463	-1.97438e-06
1699	C3-ITGAM	cell B	1.61741	C3	cell D	0	ITGAM	1.61741	21	16	1.77736	-0.159945	-0.128467	0.544	cell B--cell D	0.97209	-0.00157931
1700	C3-ITGAM	cell D	1.30183	C3	cell D	0.112855	ITGAM	1.41469	31	31	1.41469	0	-5.12548e-15	1	cell D--cell D	1	0
1701	C3-ITGAM	cell A	1.16269	C3	cell B	0	ITGAM	1.16269	20	22	0.850535	0.312155	0.409688	0.068	cell A--cell B	0.852	0.0284981
1702	C3-ITGAM	cell D	1.03276	C3	cell B	0.110183	ITGAM	1.14295	16	21	1.34528	-0.202332	-0.217584	0.356	cell D--cell B	0.862265	-0.0140035
1703	C3-ITGAM	cell A	0.838725	C3	cell A	0.0130603	ITGAM	0.851786	46	46	0.831685	0.0201008	0.0307946	0.448	cell A--cell A	1	0
1704	C3-ITGAM	cell A	0.714768	C3	cell C	0	ITGAM	0.714768	30	36	0.83373	-0.118962	-0.196616	0.248	cell A--cell C	0.928156	-0.00636618
1705	C3-ITGAM	cell A	0.665587	C3	cell D	0	ITGAM	0.665587	3	2	0.909262	-0.243675	-0.398663	0.818	cell A--cell D	1	0
1706	C3-ITGAM	cell C	0.598164	C3	cell B	0	ITGAM	0.598164	7	5	0.286352	0.311812	0.853649	0.116	cell C--cell B	1	0
1707	C3-ITGAM	cell C	0.300685	C3	cell A	0	ITGAM	0.300685	36	30	0.264308	0.036377	0.13731	0.56	cell C--cell A	0.884662	0.00730803
1708	C3-ITGAM	cell C	0.249828	C3	cell C	0.016041	ITGAM	0.265869	98	98	0.265869	0	6.08651e-15	1	cell C--cell C	1	0
1709	C3-ITGAX	cell B	1.78082	C3	cell A	0.54684	ITGAX	2.32766	22	20	2.05793	0.269734	0.169921	0.304	cell B--cell A	0.955398	0.00336709
1710	C3-ITGAX	cell D	2.01397	C3	cell A	0.265235	ITGAX	2.2792	2	3	1.76632	0.512883	0.350282	0.5	cell D--cell A	0.983396	0.00254708
1711	C3-ITGAX	cell B	2.07305	C3	cell C	0.17982	ITGAX	2.25287	5	7	1.81956	0.433315	0.293649	0.436	cell B--cell C	0.998249	0.000223524
1712	C3-ITGAX	cell B	1.61741	C3	cell D	0.38302	ITGAX	2.00043	21	16	2.02195	-0.0215219	-0.0147072	0.944	cell B--cell D	0.992132	-5.04564e-05
1713	C3-ITGAX	cell B	1.67556	C3	cell B	0.242418	ITGAX	1.91798	116	116	1.91857	-0.000594512	-0.000424967	0.952	cell B--cell B	0.997463	-4.68749e-07
1714	C3-ITGAX	cell D	1.30183	C3	cell D	0.349641	ITGAX	1.65147	31	31	1.65147	0	2.2424e-15	1	cell D--cell D	1	0
1715	C3-ITGAX	cell A	1.16269	C3	cell B	0.408763	ITGAX	1.57145	20	22	1.05242	0.519037	0.536442	0.008	cell A--cell B	0.813273	0.0481531
1716	C3-ITGAX	cell A	0.665587	C3	cell D	0.686076	ITGAX	1.35166	3	2	1.14243	0.209235	0.224545	0.736	cell A--cell D	1	0
1717	C3-ITGAX	cell D	1.03276	C3	cell B	0.314994	ITGAX	1.34776	16	21	1.54812	-0.200359	-0.186998	0.44	cell D--cell B	0.862265	-0.0120351
1718	C3-ITGAX	cell A	0.838725	C3	cell A	0.387273	ITGAX	1.226	46	46	1.21488	0.0111183	0.0121478	0.814	cell A--cell A	1	0
1719	C3-ITGAX	cell A	0.714768	C3	cell C	0.14762	ITGAX	0.862388	30	36	0.94736	-0.0849718	-0.122067	0.448	cell A--cell C	0.966338	-0.00181526
1720	C3-ITGAX	cell C	0.300685	C3	cell A	0.385693	ITGAX	0.686378	36	30	0.647257	0.0391217	0.0736198	0.688	cell C--cell A	0.909936	0.00301761
1721	C3-ITGAX	cell C	0.598164	C3	cell B	0	ITGAX	0.598164	7	5	0.478052	0.120113	0.272368	0.632	cell C--cell B	1	0
1722	C3-ITGAX	cell C	0.249828	C3	cell C	0.133698	ITGAX	0.383526	98	98	0.383526	0	1.60171e-15	1	cell C--cell C	1	0
1723	C4A-C3AR1	cell B	0.524659	C4A	cell C	0	C3AR1	0.524659	5	7	0.172863	0.351795	1.19489	0.192	cell B--cell C	0.997463	0.00131799
1724	C4A-C3AR1	cell B	0.156921	C4A	cell B	0.156987	C3AR1	0.313908	116	116	0.311249	0.00265851	0.00929623	0.832	cell B--cell B	0.997463	1.0254e-05
1725	C4A-C3AR1	cell B	0.190294	C4A	cell A	0.0955514	C3AR1	0.285845	22	20	0.242911	0.0429341	0.170188	0.672	cell B--cell A	1	0
1726	C4A-C3AR1	cell D	0	C4A	cell A	0.265235	C3AR1	0.265235	2	3	0.12034	0.144895	0.729092	0.384	cell D--cell A	0.983396	0.00530161
1727	C4A-C3AR1	cell D	0	C4A	cell B	0.182129	C3AR1	0.182129	16	21	0.186763	-0.00463365	-0.0235021	0.954	cell D--cell B	0.995385	-4.72099e-05
1728	C4A-C3AR1	cell A	0.0391503	C4A	cell A	0.0992485	C3AR1	0.138399	46	46	0.13522	0.00317885	0.0193666	0.812	cell A--cell A	1	0
1729	C4A-C3AR1	cell A	0	C4A	cell B	0.115047	C3AR1	0.115047	20	22	0.195427	-0.08038	-0.45815	0.416	cell A--cell B	0.960043	-0.00811342
1730	C4A-C3AR1	cell C	0.0435712	C4A	cell A	0.0435746	C3AR1	0.0871458	36	30	0.11533	-0.0281846	-0.202389	0.464	cell C--cell A	0.884662	-0.0107717
1731	C4A-C3AR1	cell D	0.030313	C4A	cell D	0.030313	C3AR1	0.060626	31	31	0.060626	0	7.36788e-15	1	cell D--cell D	1	0
1732	C4A-C3AR1	cell B	0.0552613	C4A	cell D	0	C3AR1	0.0552613	21	16	0.172887	-0.117625	-0.813603	0.178	cell B--cell D	0.793843	-0.0815762
1733	C4A-C3AR1	cell C	0.0160058	C4A	cell C	0.0251513	C3AR1	0.0411571	98	98	0.0411571	0	-3.20343e-16	1	cell C--cell C	1	0
1734	C4A-C3AR1	cell A	0	C4A	cell C	0.0215866	C3AR1	0.0215866	30	36	0.0645543	-0.0429677	-0.436579	0.098	cell A--cell C	0.8946	-0.0211178
1735	C4A-C3AR1	cell A	0	C4A	cell D	0	C3AR1	0	3	2	0.0644094	-0.0644094	-0.717293	0.76	cell A--cell D	1	0
1736	C4A-C3AR1	cell C	0	C4A	cell B	0	C3AR1	0	7	5	0.17964	-0.17964	-1.48357	0.48	cell C--cell B	1	0
1737	C4A-CR2	cell A	0	C4A	cell D	2.03039	CR2	2.03039	3	2	1.19078	0.839615	0.722879	0.394	cell A--cell D	1	0
1738	C4A-CR2	cell B	0.0552613	C4A	cell D	1.86796	CR2	1.92322	21	16	1.3453	0.577921	0.485284	0.016	cell B--cell D	0.249366	0.292706
1739	C4A-CR2	cell D	0.030313	C4A	cell D	1.20787	CR2	1.23819	31	31	1.23819	0	9.28994e-15	1	cell D--cell D	1	0
1740	C4A-CR2	cell B	0.190294	C4A	cell A	0.91888	CR2	1.10917	22	20	0.925706	0.183468	0.237405	0.368	cell B--cell A	0.975846	0.00252095
1741	C4A-CR2	cell D	0	C4A	cell A	0.930822	CR2	0.930822	2	3	0.797681	0.133141	0.19952	0.79	cell D--cell A	0.983396	0.00145082
1742	C4A-CR2	cell B	0.524659	C4A	cell C	0.380695	CR2	0.905354	5	7	0.399235	0.506119	1.00991	0.132	cell B--cell C	0.906968	0.0428285
1743	C4A-CR2	cell A	0.0391503	C4A	cell A	0.778356	CR2	0.817507	46	46	0.817234	0.000272638	0.000428763	0.85	cell A--cell A	1	0
1744	C4A-CR2	cell C	0.0435712	C4A	cell A	0.687031	CR2	0.730602	36	30	0.800342	-0.0697396	-0.116315	0.528	cell C--cell A	0.884662	-0.00619062
1745	C4A-CR2	cell C	0	C4A	cell B	0.582505	CR2	0.582505	7	5	0.22994	0.352565	1.04864	0.168	cell C--cell B	1	0
1746	C4A-CR2	cell D	0	C4A	cell B	0.423859	CR2	0.423859	16	21	0.228228	0.195632	0.674482	0.108	cell D--cell B	0.6816	0.112281
1747	C4A-CR2	cell B	0.156921	C4A	cell B	0.203652	CR2	0.360573	116	116	0.357357	0.00321566	0.010108	0.772	cell B--cell B	0.997463	1.11494e-05
1748	C4A-CR2	cell A	0	C4A	cell C	0.311213	CR2	0.311213	30	36	0.310373	0.000840263	0.00295098	0.96	cell A--cell C	1	0
1749	C4A-CR2	cell C	0.0160058	C4A	cell C	0.273225	CR2	0.289231	98	98	0.289231	0	6.7272e-15	1	cell C--cell C	1	0
1750	C4A-CR2	cell A	0	C4A	cell B	0.272483	CR2	0.272483	20	22	0.236552	0.0359311	0.146345	0.668	cell A--cell B	0.9648	0.00227753
1751	C5-C5AR1	cell D	0	C5	cell B	0.169199	C5AR1	0.169199	16	21	0.0618861	0.107313	0.733692	0.108	cell D--cell B	0.6816	0.122138
1752	C5-C5AR1	cell B	0.104578	C5	cell A	0	C5AR1	0.104578	22	20	0.0518425	0.0527356	0.430076	0.318	cell B--cell A	0.975846	0.00456688
1753	C5-C5AR1	cell B	0.0306376	C5	cell B	0.0599666	C5AR1	0.0906042	116	116	0.0898005	0.000803679	0.00609596	0.934	cell B--cell B	0.997463	6.72399e-06
1754	C5-C5AR1	cell B	0	C5	cell D	0.0405993	C5AR1	0.0405993	21	16	0.0506978	-0.0100985	-0.100069	0.814	cell B--cell D	0.97209	-0.0012302
1755	C5-C5AR1	cell A	0	C5	cell A	0.025368	C5AR1	0.025368	46	46	0.0247084	0.000659568	0.00761013	0.974	cell A--cell A	1	0
1756	C5-C5AR1	cell C	0.00987562	C5	cell C	0.0141309	C5AR1	0.0240066	98	98	0.0240066	0	1.92206e-15	1	cell C--cell C	1	0
1757	C5-C5AR1	cell D	0	C5	cell D	0.0209545	C5AR1	0.0209545	31	31	0.0209545	0	-1.28137e-15	1	cell D--cell D	1	0
1758	C5-C5AR1	cell A	0	C5	cell C	0.0148963	C5AR1	0.0148963	30	36	0.0136728	0.00122347	0.0154448	0.668	cell A--cell C	1	0
1759	C5-C5AR1	cell A	0	C5	cell B	0	C5AR1	0	20	22	0.062866	-0.062866	-0.703685	0.324	cell A--cell B	0.960043	-0.0124616
1760	C5-C5AR1	cell A	0	C5	cell D	0	C5AR1	0	3	2	0.0162397	-0.0162397	-0.217103	0.95	cell A--cell D	1	0
1761	C5-C5AR1	cell D	0	C5	cell A	0	C5AR1	0	2	3	0.0256724	-0.0256724	-0.329668	0.934	cell D--cell A	0.983396	-0.00239719
1762	C5-C5AR1	cell C	0	C5	cell A	0	C5AR1	0	36	30	0.0350805	-0.0350805	-0.433819	0.214	cell C--cell A	0.781368	-0.0464813
1763	C5-C5AR1	cell B	0	C5	cell C	0	C5AR1	0	5	7	0.0411592	-0.0411592	-0.497323	0.714	cell B--cell C	0.998249	-0.00037856
1764	C5-C5AR1	cell C	0	C5	cell B	0	C5AR1	0	7	5	0.0709666	-0.0709666	-0.773715	0.742	cell C--cell B	1	0
1765	CADM1-CADM1	cell A	0	CADM1	cell D	0.330445	CADM1	0.330445	3	2	0.164653	0.165792	0.701727	0.416	cell A--cell D	1	0
1766	CADM1-CADM1	cell D	0.330445	CADM1	cell A	0	CADM1	0.330445	2	3	0.164653	0.165792	0.701727	0.416	cell D--cell A	0.983396	0.00510262
1767	CADM1-CADM1	cell A	0.0998408	CADM1	cell B	0.115736	CADM1	0.215577	20	22	0.103412	0.112165	0.633587	0.068	cell A--cell B	0.852	0.0440726
1768	CADM1-CADM1	cell B	0.115736	CADM1	cell A	0.0998408	CADM1	0.215577	22	20	0.103412	0.112165	0.633587	0.068	cell B--cell A	0.75423	0.0776122
1769	CADM1-CADM1	cell D	0.0885218	CADM1	cell D	0.0885218	CADM1	0.177044	31	31	0.177044	0	4.4848e-15	1	cell D--cell D	1	0
1770	CADM1-CADM1	cell B	0.0600392	CADM1	cell D	0.0970937	CADM1	0.157133	21	16	0.137507	0.0196263	0.114547	0.756	cell B--cell D	0.97209	0.00140818
1771	CADM1-CADM1	cell D	0.0970937	CADM1	cell B	0.0600392	CADM1	0.157133	16	21	0.137507	0.0196263	0.114547	0.756	cell D--cell B	0.91685	0.00431858
1772	CADM1-CADM1	cell A	0.0940221	CADM1	cell C	0.0288796	CADM1	0.122902	30	36	0.0867526	0.036149	0.255279	0.26	cell A--cell C	0.928156	0.00826563
1773	CADM1-CADM1	cell C	0.0288796	CADM1	cell A	0.0940221	CADM1	0.122902	36	30	0.0867526	0.036149	0.255279	0.26	cell C--cell A	0.822475	0.0216673
1774	CADM1-CADM1	cell A	0.0613187	CADM1	cell A	0.0613187	CADM1	0.122637	46	46	0.12064	0.00199711	0.0129997	0.934	cell A--cell A	1	0
1775	CADM1-CADM1	cell B	0	CADM1	cell C	0.0965439	CADM1	0.0965439	5	7	0.0632995	0.0332445	0.267332	0.438	cell B--cell C	0.998249	0.000203492
1776	CADM1-CADM1	cell C	0.0965439	CADM1	cell B	0	CADM1	0.0965439	7	5	0.0632995	0.0332445	0.267332	0.438	cell C--cell B	1	0
1777	CADM1-CADM1	cell B	0.0462017	CADM1	cell B	0.0462017	CADM1	0.0924034	116	116	0.0913666	0.00103675	0.00779486	0.956	cell B--cell B	0.997463	8.59792e-06
1778	CADM1-CADM1	cell C	0.0281252	CADM1	cell C	0.0281252	CADM1	0.0562504	98	98	0.0562504	0	3.20343e-15	1	cell C--cell C	1	0
1779	CADM3-CADM3	cell D	0.128216	CADM3	cell D	0.128216	CADM3	0.256431	31	31	0.256431	0	-5.76617e-15	1	cell D--cell D	1	0
1780	CADM3-CADM3	cell A	0.0832938	CADM3	cell A	0.0832938	CADM3	0.166588	46	46	0.162865	0.00372218	0.0202853	0.886	cell A--cell A	1	0
1781	CADM3-CADM3	cell B	0.153247	CADM3	cell D	0	CADM3	0.153247	21	16	0.187905	-0.0346582	-0.185049	0.776	cell B--cell D	0.97209	-0.0022749
1782	CADM3-CADM3	cell D	0	CADM3	cell B	0.153247	CADM3	0.153247	16	21	0.187905	-0.0346582	-0.185049	0.776	cell D--cell B	0.91685	-0.00697664
1783	CADM3-CADM3	cell B	0.0694745	CADM3	cell B	0.0694745	CADM3	0.138949	116	116	0.137703	0.00124576	0.00754114	0.958	cell B--cell B	0.997463	8.31807e-06
1784	CADM3-CADM3	cell A	0.0526506	CADM3	cell C	0.0748237	CADM3	0.127474	30	36	0.113616	0.0138582	0.090683	0.762	cell A--cell C	1	0
1785	CADM3-CADM3	cell C	0.0748237	CADM3	cell A	0.0526506	CADM3	0.127474	36	30	0.113616	0.0138582	0.090683	0.762	cell C--cell A	0.941554	0.00237177
1786	CADM3-CADM3	cell A	0.0789759	CADM3	cell B	0	CADM3	0.0789759	20	22	0.148031	-0.0690555	-0.470757	0.396	cell A--cell B	0.960043	-0.00833669
1787	CADM3-CADM3	cell B	0	CADM3	cell A	0.0789759	CADM3	0.0789759	22	20	0.148031	-0.0690555	-0.470757	0.396	cell B--cell A	0.975846	-0.00499886
1788	CADM3-CADM3	cell C	0.0324413	CADM3	cell C	0.0324413	CADM3	0.0648826	98	98	0.0648826	0	-3.20343e-16	1	cell C--cell C	1	0
1789	CADM3-CADM3	cell A	0	CADM3	cell D	0	CADM3	0	3	2	0.192396	-0.192396	-1.54793	0.59	cell A--cell D	1	0
1790	CADM3-CADM3	cell D	0	CADM3	cell A	0	CADM3	0	2	3	0.192396	-0.192396	-1.54793	0.59	cell D--cell A	0.983396	-0.0112558
1791	CADM3-CADM3	cell B	0	CADM3	cell C	0	CADM3	0	5	7	0.11306	-0.11306	-1.09126	0.604	cell B--cell C	0.998249	-0.000830661
1792	CADM3-CADM3	cell C	0	CADM3	cell B	0	CADM3	0	7	5	0.11306	-0.11306	-1.09126	0.604	cell C--cell B	1	0
1793	CCL13-ACKR1	cell D	0	CCL13	cell A	0.435197	ACKR1	0.435197	2	3	0.061698	0.373499	1.72677	0.16	cell D--cell A	0.983396	0.0125562
1794	CCL13-ACKR1	cell D	0	CCL13	cell B	0.308479	ACKR1	0.308479	16	21	0.300441	0.00803832	0.0286734	0.896	cell D--cell B	0.964691	0.000447644
1795	CCL13-ACKR1	cell B	0.0104487	CCL13	cell B	0.268601	ACKR1	0.27905	116	116	0.276468	0.00258165	0.00985958	0.82	cell B--cell B	0.997463	1.08754e-05
1796	CCL13-ACKR1	cell A	0.11429	CCL13	cell B	0.129545	ACKR1	0.243835	20	22	0.312931	-0.0690962	-0.264185	0.618	cell A--cell B	0.960043	-0.00467849
1797	CCL13-ACKR1	cell A	0.0496911	CCL13	cell A	0.0383434	ACKR1	0.0880346	46	46	0.0856475	0.00238707	0.018432	0.892	cell A--cell A	1	0
1798	CCL13-ACKR1	cell B	0	CCL13	cell D	0.0836553	ACKR1	0.0836553	21	16	0.0534215	0.0302339	0.2595	0.608	cell B--cell D	0.97209	0.00319016
1799	CCL13-ACKR1	cell D	0.0351551	CCL13	cell D	0.043177	ACKR1	0.078332	31	31	0.078332	0	-4.96531e-15	1	cell D--cell D	1	0
1800	CCL13-ACKR1	cell A	0.0761931	CCL13	cell C	0	ACKR1	0.0761931	30	36	0.0637072	0.0124859	0.106039	0.728	cell A--cell C	1	0
1801	CCL13-ACKR1	cell C	0.0673605	CCL13	cell B	0	ACKR1	0.0673605	7	5	0.261815	-0.194454	-1.11229	0.76	cell C--cell B	1	0
1802	CCL13-ACKR1	cell B	0	CCL13	cell A	0.0652796	ACKR1	0.0652796	22	20	0.0450803	0.0201993	0.188057	0.714	cell B--cell A	1	0
1803	CCL13-ACKR1	cell C	0.00481147	CCL13	cell C	0.0144443	ACKR1	0.0192558	98	98	0.0192558	0	3.20343e-16	1	cell C--cell C	1	0
1804	CCL13-ACKR1	cell C	0.0130979	CCL13	cell A	0	ACKR1	0.0130979	36	30	0.0429964	-0.0298985	-0.338407	0.184	cell C--cell A	0.76101	-0.0401384
1805	CCL13-ACKR1	cell A	0	CCL13	cell D	0	ACKR1	0	3	2	0.094814	-0.094814	-0.962097	0.816	cell A--cell D	1	0
1806	CCL13-ACKR1	cell B	0	CCL13	cell C	0	ACKR1	0	5	7	0.02624	-0.02624	-0.33617	0.812	cell B--cell C	0.998249	-0.000255891
1807	CCL13-ACKR2	cell A	0.11429	CCL13	cell B	0	ACKR2	0.11429	20	22	0.0684637	0.0458259	0.347124	0.418	cell A--cell B	0.960043	0.00614725
1808	CCL13-ACKR2	cell A	0.0761931	CCL13	cell C	0	ACKR2	0.0761931	30	36	0.0494337	0.0267594	0.237652	0.428	cell A--cell C	0.966338	0.00353415
1809	CCL13-ACKR2	cell C	0.0673605	CCL13	cell B	0	ACKR2	0.0673605	7	5	0.0216433	0.0457172	0.460303	0.164	cell C--cell B	1	0
1810	CCL13-ACKR2	cell A	0.0496911	CCL13	cell A	0	ACKR2	0.0496911	46	46	0.0486615	0.00102963	0.00995765	0.958	cell A--cell A	1	0
1811	CCL13-ACKR2	cell D	0.0351551	CCL13	cell D	0	ACKR2	0.0351551	31	31	0.0351551	0	1.60171e-15	1	cell D--cell D	1	0
1812	CCL13-ACKR2	cell B	0.0104487	CCL13	cell B	0.0165432	ACKR2	0.0269919	116	116	0.0268961	9.57783e-05	0.0010885	0.992	cell B--cell B	0.997463	1.20065e-06
1813	CCL13-ACKR2	cell C	0.0130979	CCL13	cell A	0	ACKR2	0.0130979	36	30	0.00487241	0.00822547	0.108937	0.372	cell C--cell A	0.876577	0.00623226
1814	CCL13-ACKR2	cell C	0.00481147	CCL13	cell C	0	ACKR2	0.00481147	98	98	0.00481147	0	0	1	cell C--cell C	1	0
1815	CCL13-ACKR2	cell B	0	CCL13	cell A	0	ACKR2	0	22	20	0.00870468	-0.00870468	-0.120414	0.842	cell B--cell A	1	0
1816	CCL13-ACKR2	cell A	0	CCL13	cell D	0	ACKR2	0	3	2	0.04529	-0.04529	-0.538936	0.884	cell A--cell D	1	0
1817	CCL13-ACKR2	cell D	0	CCL13	cell A	0	ACKR2	0	2	3	0.0305146	-0.0305146	-0.384211	0.944	cell D--cell A	0.983396	-0.0027938
1818	CCL13-ACKR2	cell B	0	CCL13	cell D	0	ACKR2	0	21	16	0.00808029	-0.00808029	-0.112103	0.86	cell B--cell D	0.97209	-0.00137814
1819	CCL13-ACKR2	cell D	0	CCL13	cell B	0	ACKR2	0	16	21	0.0551106	-0.0551106	-0.633297	0.362	cell D--cell B	0.862265	-0.0407585
1820	CCL13-ACKR2	cell B	0	CCL13	cell C	0	ACKR2	0	5	7	0.010666	-0.010666	-0.146212	0.956	cell B--cell C	0.998249	-0.000111296
1821	CCL13-ACKR4	cell A	0.11429	CCL13	cell B	0	ACKR4	0.11429	20	22	0.060007	0.0542827	0.421428	0.352	cell A--cell B	0.960043	0.0074631
1822	CCL13-ACKR4	cell A	0.0761931	CCL13	cell C	0	ACKR4	0.0761931	30	36	0.0494337	0.0267594	0.237652	0.428	cell A--cell C	0.966338	0.00353415
1823	CCL13-ACKR4	cell C	0.0673605	CCL13	cell B	0	ACKR4	0.0673605	7	5	0.0187791	0.0485814	0.494678	0.188	cell C--cell B	1	0
1824	CCL13-ACKR4	cell D	0	CCL13	cell B	0.0544153	ACKR4	0.0544153	16	21	0.046438	0.00797732	0.0765259	0.866	cell D--cell B	0.946505	0.00182721
1825	CCL13-ACKR4	cell A	0.0496911	CCL13	cell A	0	ACKR4	0.0496911	46	46	0.0486615	0.00102963	0.00995765	0.958	cell A--cell A	1	0
1826	CCL13-ACKR4	cell D	0.0351551	CCL13	cell D	0	ACKR4	0.0351551	31	31	0.0351551	0	1.60171e-15	1	cell D--cell D	1	0
1827	CCL13-ACKR4	cell B	0.0104487	CCL13	cell B	0.00985105	ACKR4	0.0202997	116	116	0.0201582	0.0001415	0.00169794	0.986	cell B--cell B	0.997463	1.87287e-06
1828	CCL13-ACKR4	cell C	0.0130979	CCL13	cell A	0	ACKR4	0.0130979	36	30	0.00487241	0.00822547	0.108937	0.372	cell C--cell A	0.876577	0.00623226
1829	CCL13-ACKR4	cell C	0.00481147	CCL13	cell C	0	ACKR4	0.00481147	98	98	0.00481147	0	0	1	cell C--cell C	1	0
1830	CCL13-ACKR4	cell B	0	CCL13	cell A	0	ACKR4	0	22	20	0.00870468	-0.00870468	-0.120414	0.842	cell B--cell A	1	0
1831	CCL13-ACKR4	cell A	0	CCL13	cell D	0	ACKR4	0	3	2	0.04529	-0.04529	-0.538936	0.884	cell A--cell D	1	0
1832	CCL13-ACKR4	cell D	0	CCL13	cell A	0	ACKR4	0	2	3	0.0305146	-0.0305146	-0.384211	0.944	cell D--cell A	0.983396	-0.0027938
1833	CCL13-ACKR4	cell B	0	CCL13	cell D	0	ACKR4	0	21	16	0.00808029	-0.00808029	-0.112103	0.86	cell B--cell D	0.97209	-0.00137814
1834	CCL13-ACKR4	cell B	0	CCL13	cell C	0	ACKR4	0	5	7	0.010666	-0.010666	-0.146212	0.956	cell B--cell C	0.998249	-0.000111296
1835	CCL13-CCR1	cell C	0.0673605	CCL13	cell B	0.232098	CCR1	0.299458	7	5	0.0802129	0.219245	1.14834	0.308	cell C--cell B	1	0
1836	CCL13-CCR1	cell A	0.11429	CCL13	cell B	0.174991	CCR1	0.28928	20	22	0.131506	0.157775	0.749763	0.068	cell A--cell B	0.852	0.0521538
1837	CCL13-CCR1	cell D	0	CCL13	cell A	0.265235	CCR1	0.265235	2	3	0.174468	0.0907671	0.412187	0.472	cell D--cell A	0.983396	0.00299723
1838	CCL13-CCR1	cell A	0.0496911	CCL13	cell A	0.144453	CCR1	0.194144	46	46	0.190033	0.00411129	0.020307	0.802	cell A--cell A	1	0
1839	CCL13-CCR1	cell D	0	CCL13	cell B	0.150268	CCR1	0.150268	16	21	0.118325	0.0319434	0.196999	0.688	cell D--cell B	0.91685	0.00742717
1840	CCL13-CCR1	cell A	0.0761931	CCL13	cell C	0.0578072	CCR1	0.134	30	36	0.11582	0.0181807	0.116684	0.64	cell A--cell C	1	0
1841	CCL13-CCR1	cell B	0	CCL13	cell C	0.10111	CCR1	0.10111	5	7	0.0792133	0.0218969	0.166308	0.62	cell B--cell C	0.998249	0.000126593
1842	CCL13-CCR1	cell B	0	CCL13	cell A	0.0957674	CCR1	0.0957674	22	20	0.147347	-0.0515797	-0.337396	0.596	cell B--cell A	1	0
1843	CCL13-CCR1	cell B	0.0104487	CCL13	cell B	0.082234	CCR1	0.0926827	116	116	0.0921386	0.000544092	0.0040796	0.96	cell B--cell B	0.997463	4.4999e-06
1844	CCL13-CCR1	cell C	0.00481147	CCL13	cell C	0.0665777	CCR1	0.0713892	98	98	0.0713892	0	3.20343e-16	1	cell C--cell C	1	0
1845	CCL13-CCR1	cell C	0.0130979	CCL13	cell A	0.0551278	CCR1	0.0682256	36	30	0.145844	-0.0776185	-0.547346	0.126	cell C--cell A	0.609955	-0.117517
1846	CCL13-CCR1	cell D	0.0351551	CCL13	cell D	0	CCR1	0.0351551	31	31	0.0351551	0	1.60171e-15	1	cell D--cell D	1	0
1847	CCL13-CCR1	cell A	0	CCL13	cell D	0	CCR1	0	3	2	0.04529	-0.04529	-0.538936	0.884	cell A--cell D	1	0
1848	CCL13-CCR1	cell B	0	CCL13	cell D	0	CCR1	0	21	16	0.00808029	-0.00808029	-0.112103	0.86	cell B--cell D	0.97209	-0.00137814
1849	CCL17-ACKR1	cell D	0.686076	CCL17	cell A	0.435197	ACKR1	1.12127	2	3	0.143657	0.977616	2.32546	0.014	cell D--cell A	0.983396	0.0169096
1850	CCL17-ACKR1	cell D	0.14653	CCL17	cell B	0.308479	ACKR1	0.455009	16	21	0.386993	0.0680165	0.188612	0.572	cell D--cell B	0.880639	0.0104118
1851	CCL17-ACKR1	cell B	0	CCL17	cell B	0.268601	ACKR1	0.268601	116	116	0.266082	0.00251896	0.00989297	0.826	cell B--cell B	0.997463	1.09122e-05
1852	CCL17-ACKR1	cell A	0.0980727	CCL17	cell B	0.129545	ACKR1	0.227618	20	22	0.348473	-0.120855	-0.453008	0.38	cell A--cell B	0.960043	-0.00802236
1853	CCL17-ACKR1	cell D	0.124144	CCL17	cell D	0.043177	ACKR1	0.167321	31	31	0.167321	0	-3.84411e-15	1	cell D--cell D	1	0
1854	CCL17-ACKR1	cell A	0.087828	CCL17	cell A	0.0383434	ACKR1	0.126171	46	46	0.122777	0.00339486	0.0218192	0.868	cell A--cell A	1	0
1855	CCL17-ACKR1	cell B	0	CCL17	cell D	0.0836553	ACKR1	0.0836553	21	16	0.0453412	0.0383141	0.337557	0.542	cell B--cell D	0.97209	0.00414976
1856	CCL17-ACKR1	cell A	0.0653818	CCL17	cell C	0	ACKR1	0.0653818	30	36	0.102085	-0.0367035	-0.289164	0.338	cell A--cell C	0.955722	-0.00568743
1857	CCL17-ACKR1	cell B	0	CCL17	cell A	0.0652796	ACKR1	0.0652796	22	20	0.0363756	0.028904	0.277323	0.574	cell B--cell A	1	0
1858	CCL17-ACKR1	cell C	0.0209224	CCL17	cell C	0.0144443	ACKR1	0.0353668	98	98	0.0353668	0	2.2424e-15	1	cell C--cell C	1	0
1859	CCL17-ACKR1	cell C	0.0296758	CCL17	cell A	0	ACKR1	0.0296758	36	30	0.0604307	-0.0307549	-0.307041	0.244	cell C--cell A	0.787455	-0.031863
1860	CCL17-ACKR1	cell A	0	CCL17	cell D	0	ACKR1	0	3	2	0.126623	-0.126623	-1.1803	0.766	cell A--cell D	1	0
1861	CCL17-ACKR1	cell B	0	CCL17	cell C	0	ACKR1	0	5	7	0.0155741	-0.0155741	-0.208818	0.852	cell B--cell C	0.998249	-0.000158951
1862	CCL17-ACKR1	cell C	0	CCL17	cell B	0	ACKR1	0	7	5	0.277894	-0.277894	-1.91798	0.324	cell C--cell B	1	0
1863	CCL17-ACKR2	cell D	0.686076	CCL17	cell A	0	ACKR2	0.686076	2	3	0.112473	0.573602	1.88739	0.15	cell D--cell A	0.983396	0.0137242
1864	CCL17-ACKR2	cell D	0.14653	CCL17	cell B	0	ACKR2	0.14653	16	21	0.141662	0.00486754	0.0287699	0.884	cell D--cell B	0.954182	0.000586002
1865	CCL17-ACKR2	cell D	0.124144	CCL17	cell D	0	ACKR2	0.124144	31	31	0.124144	0	2.88308e-15	1	cell D--cell D	1	0
1866	CCL17-ACKR2	cell A	0.0980727	CCL17	cell B	0	ACKR2	0.0980727	20	22	0.104006	-0.00593302	-0.0425796	0.908	cell A--cell B	0.999602	-7.36023e-06
1867	CCL17-ACKR2	cell A	0.087828	CCL17	cell A	0	ACKR2	0.087828	46	46	0.0857906	0.00203742	0.0157348	0.934	cell A--cell A	1	0
1868	CCL17-ACKR2	cell A	0.0653818	CCL17	cell C	0	ACKR2	0.0653818	30	36	0.0878117	-0.0224299	-0.183487	0.55	cell A--cell C	0.985835	-0.00113688
1869	CCL17-ACKR2	cell C	0.0296758	CCL17	cell A	0	ACKR2	0.0296758	36	30	0.0223068	0.00736907	0.0844054	0.594	cell C--cell A	0.884662	0.0044923
1870	CCL17-ACKR2	cell C	0.0209224	CCL17	cell C	0	ACKR2	0.0209224	98	98	0.0209224	0	1.60171e-15	1	cell C--cell C	1	0
1871	CCL17-ACKR2	cell B	0	CCL17	cell B	0.0165432	ACKR2	0.0165432	116	116	0.0165101	3.30864e-05	0.000409637	0.998	cell B--cell B	0.998782	2.16904e-07
1872	CCL17-ACKR2	cell B	0	CCL17	cell A	0	ACKR2	0	22	20	0	0	0	1	cell B--cell A	1	0
1873	CCL17-ACKR2	cell A	0	CCL17	cell D	0	ACKR2	0	3	2	0.0770993	-0.0770993	-0.824558	0.83	cell A--cell D	1	0
1874	CCL17-ACKR2	cell B	0	CCL17	cell D	0	ACKR2	0	21	16	0	0	0	1	cell B--cell D	1	0
1875	CCL17-ACKR2	cell B	0	CCL17	cell C	0	ACKR2	0	5	7	0	0	0	1	cell B--cell C	1	0
1876	CCL17-ACKR2	cell C	0	CCL17	cell B	0	ACKR2	0	7	5	0.0377226	-0.0377226	-0.461765	0.756	cell C--cell B	1	0
1877	CCL18-ACKR1	cell D	0.330445	CCL18	cell A	0.435197	ACKR1	0.765642	2	3	0.362071	0.403571	0.905655	0.57	cell D--cell A	0.983396	0.00658549
1878	CCL18-ACKR1	cell D	0.403157	CCL18	cell B	0.308479	ACKR1	0.711636	16	21	0.55599	0.155646	0.30716	0.372	cell D--cell B	0.862265	0.0197686
1879	CCL18-ACKR1	cell B	0.312397	CCL18	cell B	0.268601	ACKR1	0.580998	116	116	0.576522	0.0044762	0.00951414	0.736	cell B--cell B	0.997463	1.04943e-05
1880	CCL18-ACKR1	cell A	0.441674	CCL18	cell B	0.129545	ACKR1	0.571219	20	22	0.567993	0.00322528	0.00694902	0.984	cell A--cell B	1	0
1881	CCL18-ACKR1	cell B	0.411642	CCL18	cell D	0.0836553	ACKR1	0.495297	21	16	0.358123	0.137174	0.377874	0.4	cell B--cell D	0.924605	0.0128642
1882	CCL18-ACKR1	cell A	0.373687	CCL18	cell C	0	ACKR1	0.373687	30	36	0.316065	0.0576217	0.187124	0.376	cell A--cell C	0.966338	0.00278274
1883	CCL18-ACKR1	cell A	0.307086	CCL18	cell A	0.0383434	ACKR1	0.345429	46	46	0.337349	0.00808069	0.0264127	0.682	cell A--cell A	1	0
1884	CCL18-ACKR1	cell D	0.292458	CCL18	cell D	0.043177	ACKR1	0.335635	31	31	0.335635	0	5.12548e-15	1	cell D--cell D	1	0
1885	CCL18-ACKR1	cell B	0.212082	CCL18	cell A	0.0652796	ACKR1	0.277362	22	20	0.350172	-0.0728095	-0.254526	0.696	cell B--cell A	1	0
1886	CCL18-ACKR1	cell C	0.153425	CCL18	cell A	0	ACKR1	0.153425	36	30	0.139245	0.0141797	0.0830685	0.724	cell C--cell A	0.917929	0.00308941
1887	CCL18-ACKR1	cell C	0.101321	CCL18	cell C	0.0144443	ACKR1	0.115766	98	98	0.115766	0	2.56274e-15	1	cell C--cell C	1	0
1888	CCL18-ACKR1	cell C	0.0673605	CCL18	cell B	0	ACKR1	0.0673605	7	5	0.359099	-0.291738	-1.45585	0.346	cell C--cell B	1	0
1889	CCL18-ACKR1	cell A	0	CCL18	cell D	0	ACKR1	0	3	2	0.351516	-0.351516	-2.17478	0.348	cell A--cell D	1	0
1890	CCL18-ACKR1	cell B	0	CCL18	cell C	0	ACKR1	0	5	7	0.312902	-0.312902	-2.0458	0.336	cell B--cell C	0.998249	-0.00155725
1891	CCL19-ACKR4	cell D	1.66879	CCL19	cell A	0	ACKR4	1.66879	2	3	0.679221	0.989569	1.18266	0.136	cell D--cell A	0.983396	0.00859972
1892	CCL19-ACKR4	cell A	1.49508	CCL19	cell D	0	ACKR4	1.49508	3	2	0.81976	0.675315	0.794295	0.314	cell A--cell D	1	0
1893	CCL19-ACKR4	cell B	1.30633	CCL19	cell C	0	ACKR4	1.30633	5	7	0.941206	0.365119	0.433674	0.464	cell B--cell C	0.998249	0.00033011
1894	CCL19-ACKR4	cell A	1.27514	CCL19	cell B	0	ACKR4	1.27514	20	22	0.863962	0.41118	0.512533	0.02	cell A--cell B	0.813273	0.0460069
1895	CCL19-ACKR4	cell B	1.18314	CCL19	cell A	0	ACKR4	1.18314	22	20	0.934547	0.248598	0.310685	0.248	cell B--cell A	0.9088	0.0129033
1896	CCL19-ACKR4	cell B	1.07599	CCL19	cell D	0	ACKR4	1.07599	21	16	0.936385	0.139603	0.182313	0.564	cell B--cell D	0.97209	0.00224126
1897	CCL19-ACKR4	cell B	0.938022	CCL19	cell B	0.00985105	ACKR4	0.947874	116	116	0.939562	0.00831169	0.011489	0.55	cell B--cell B	0.997463	1.26727e-05
1898	CCL19-ACKR4	cell A	0.865924	CCL19	cell A	0	ACKR4	0.865924	46	46	0.864229	0.00169593	0.00253525	0.918	cell A--cell A	1	0
1899	CCL19-ACKR4	cell A	0.79316	CCL19	cell C	0	ACKR4	0.79316	30	36	0.857443	-0.0642829	-0.100268	0.6	cell A--cell C	1	0
1900	CCL19-ACKR4	cell D	0.684541	CCL19	cell D	0	ACKR4	0.684541	31	31	0.684541	0	-4.96531e-15	1	cell D--cell D	1	0
1901	CCL19-ACKR4	cell D	0.496862	CCL19	cell B	0.0544153	ACKR4	0.551277	16	21	0.698531	-0.147254	-0.294077	0.312	cell D--cell B	0.853768	-0.0201914
1902	CCL19-ACKR4	cell C	0.249	CCL19	cell A	0	ACKR4	0.249	36	30	0.189804	0.059196	0.268149	0.28	cell C--cell A	0.852	0.0186526
1903	CCL19-ACKR4	cell C	0.189918	CCL19	cell C	0	ACKR4	0.189918	98	98	0.189918	0	4.4848e-15	1	cell C--cell C	1	0
1904	CCL19-ACKR4	cell C	0.16203	CCL19	cell B	0	ACKR4	0.16203	7	5	0.202882	-0.0408525	-0.209027	0.976	cell C--cell B	1	0
1905	CCL19-CCR7	cell D	1.66879	CCL19	cell A	1.10078	CCR7	2.76957	2	3	1.12229	1.64729	1.23126	0.024	cell D--cell A	0.983396	0.00895309
1906	CCL19-CCR7	cell A	1.49508	CCL19	cell D	0.686076	CCR7	2.18115	3	2	1.99262	0.188533	0.124453	0.82	cell A--cell D	1	0
1907	CCL19-CCR7	cell B	1.07599	CCL19	cell D	1.01778	CCR7	2.09377	21	16	2.14843	-0.0546555	-0.0355028	0.832	cell B--cell D	0.97209	-0.000436453
1908	CCL19-CCR7	cell D	0.684541	CCL19	cell D	1.22443	CCR7	1.90897	31	31	1.90897	0	1.76188e-14	1	cell D--cell D	1	0
1909	CCL19-CCR7	cell A	1.27514	CCL19	cell B	0.562984	CCR7	1.83813	20	22	1.27094	0.567186	0.499497	0.016	cell A--cell B	0.813273	0.0448368
1910	CCL19-CCR7	cell B	1.18314	CCL19	cell A	0.609034	CCR7	1.79218	22	20	1.38109	0.411091	0.353391	0.14	cell B--cell A	0.84	0.026759
1911	CCL19-CCR7	cell B	1.30633	CCL19	cell C	0.0673605	CCR7	1.37369	5	7	1.006	0.367687	0.414079	0.484	cell B--cell C	0.998249	0.000315195
1912	CCL19-CCR7	cell B	0.938022	CCL19	cell B	0.422851	CCR7	1.36087	116	116	1.34926	0.01161	0.0115113	0.456	cell B--cell B	0.997463	1.26973e-05
1913	CCL19-CCR7	cell A	0.865924	CCL19	cell A	0.463563	CCR7	1.32949	46	46	1.31743	0.0120603	0.0122234	0.946	cell A--cell A	1	0
1914	CCL19-CCR7	cell D	0.496862	CCL19	cell B	0.426799	CCR7	0.923661	16	21	1.10757	-0.183914	-0.238375	0.42	cell D--cell B	0.862265	-0.0153416
1915	CCL19-CCR7	cell A	0.79316	CCL19	cell C	0.0836506	CCR7	0.876811	30	36	0.928484	-0.0516733	-0.0743684	0.7	cell A--cell C	1	0
1916	CCL19-CCR7	cell C	0.249	CCL19	cell A	0.297661	CCR7	0.546661	36	30	0.643691	-0.0970293	-0.201692	0.244	cell C--cell A	0.787455	-0.0209305
1917	CCL19-CCR7	cell C	0.16203	CCL19	cell B	0.350407	CCR7	0.512437	7	5	0.615387	-0.10295	-0.224162	0.868	cell C--cell B	1	0
1918	CCL19-CCR7	cell C	0.189918	CCL19	cell C	0.0716717	CCR7	0.26159	98	98	0.26159	0	-3.04326e-15	1	cell C--cell C	1	0
1919	CCL2-ACKR1	cell A	0.459509	CCL2	cell B	0.129545	ACKR1	0.589054	20	22	0.6292	-0.0401461	-0.0816978	0.792	cell A--cell B	0.9648	-0.00127144
1920	CCL2-ACKR1	cell D	0.270824	CCL2	cell B	0.308479	ACKR1	0.579304	16	21	0.435129	0.144175	0.344171	0.456	cell D--cell B	0.869803	0.0208495
1921	CCL2-ACKR1	cell B	0.574322	CCL2	cell C	0	ACKR1	0.574322	5	7	0.289201	0.285122	0.792925	0.296	cell B--cell C	0.998249	0.00060357
1922	CCL2-ACKR1	cell B	0.292393	CCL2	cell B	0.268601	ACKR1	0.560994	116	116	0.555695	0.0052993	0.0116129	0.652	cell B--cell B	0.997463	1.28094e-05
1923	CCL2-ACKR1	cell B	0.46808	CCL2	cell A	0.0652796	ACKR1	0.533359	22	20	0.324385	0.208975	0.577652	0.1	cell B--cell A	0.823735	0.0486456
1924	CCL2-ACKR1	cell D	0	CCL2	cell A	0.435197	ACKR1	0.435197	2	3	0.221848	0.21335	0.733692	0.462	cell D--cell A	0.983396	0.00533506
1925	CCL2-ACKR1	cell A	0.409879	CCL2	cell C	0	ACKR1	0.409879	30	36	0.378856	0.0310225	0.0905615	0.636	cell A--cell C	1	0
1926	CCL2-ACKR1	cell A	0.371369	CCL2	cell A	0.0383434	ACKR1	0.409713	46	46	0.400831	0.00888198	0.0253613	0.64	cell A--cell A	1	0
1927	CCL2-ACKR1	cell C	0.325388	CCL2	cell B	0	ACKR1	0.325388	7	5	0.434128	-0.10874	-0.328407	0.792	cell C--cell B	1	0
1928	CCL2-ACKR1	cell B	0.149278	CCL2	cell D	0.0836553	ACKR1	0.232934	21	16	0.33482	-0.101887	-0.385184	0.464	cell B--cell D	0.968941	-0.00527802
1929	CCL2-ACKR1	cell D	0.179625	CCL2	cell D	0.043177	ACKR1	0.222802	31	31	0.222802	0	-7.36788e-15	1	cell D--cell D	1	0
1930	CCL2-ACKR1	cell C	0.195241	CCL2	cell A	0	ACKR1	0.195241	36	30	0.217079	-0.0218377	-0.102948	0.704	cell C--cell A	0.909936	-0.00421975
1931	CCL2-ACKR1	cell C	0.179225	CCL2	cell C	0.0144443	ACKR1	0.193669	98	98	0.193669	0	5.44583e-15	1	cell C--cell C	1	0
1932	CCL2-ACKR1	cell A	0	CCL2	cell D	0	ACKR1	0	3	2	0.418815	-0.418815	-2.37522	0.266	cell A--cell D	1	0
1933	CCL2-ACKR2	cell B	0.574322	CCL2	cell C	0	ACKR2	0.574322	5	7	0.273627	0.300696	0.851842	0.26	cell B--cell C	0.998249	0.000648418
1934	CCL2-ACKR2	cell B	0.46808	CCL2	cell A	0	ACKR2	0.46808	22	20	0.288009	0.180071	0.550003	0.148	cell B--cell A	0.867633	0.0339154
1935	CCL2-ACKR2	cell A	0.459509	CCL2	cell B	0	ACKR2	0.459509	20	22	0.384733	0.074776	0.206971	0.484	cell A--cell B	0.960043	0.00366527
1936	CCL2-ACKR2	cell A	0.409879	CCL2	cell C	0	ACKR2	0.409879	30	36	0.364583	0.0452961	0.134219	0.448	cell A--cell C	0.966338	0.00199598
1937	CCL2-ACKR2	cell A	0.371369	CCL2	cell A	0	ACKR2	0.371369	46	46	0.363845	0.00752454	0.0232158	0.706	cell A--cell A	1	0
1938	CCL2-ACKR2	cell C	0.325388	CCL2	cell B	0	ACKR2	0.325388	7	5	0.193956	0.131432	0.533178	0.38	cell C--cell B	1	0
1939	CCL2-ACKR2	cell B	0.292393	CCL2	cell B	0.0165432	ACKR2	0.308937	116	116	0.306123	0.00281344	0.00995987	0.778	cell B--cell B	0.997463	1.0986e-05
1940	CCL2-ACKR2	cell D	0.270824	CCL2	cell B	0	ACKR2	0.270824	16	21	0.189798	0.081026	0.355686	0.694	cell D--cell B	0.91685	0.0134099
1941	CCL2-ACKR2	cell C	0.195241	CCL2	cell A	0	ACKR2	0.195241	36	30	0.178955	0.0162862	0.0818618	0.744	cell C--cell A	0.929455	0.0026009
1942	CCL2-ACKR2	cell D	0.179625	CCL2	cell D	0	ACKR2	0.179625	31	31	0.179625	0	9.93062e-15	1	cell D--cell D	1	0
1943	CCL2-ACKR2	cell C	0.179225	CCL2	cell C	0	ACKR2	0.179225	98	98	0.179225	0	-6.40685e-16	1	cell C--cell C	1	0
1944	CCL2-ACKR2	cell B	0.149278	CCL2	cell D	0	ACKR2	0.149278	21	16	0.289479	-0.140201	-0.643788	0.268	cell B--cell D	0.875969	-0.037025
1945	CCL2-ACKR2	cell A	0	CCL2	cell D	0	ACKR2	0	3	2	0.369291	-0.369291	-2.23048	0.29	cell A--cell D	1	0
1946	CCL2-ACKR2	cell D	0	CCL2	cell A	0	ACKR2	0	2	3	0.190664	-0.190664	-1.53935	0.794	cell D--cell A	0.983396	-0.0111934
1947	CCL2-CCR2	cell B	0.46808	CCL2	cell A	0.135566	CCR2	0.603646	22	20	0.357571	0.246075	0.620854	0.064	cell B--cell A	0.75423	0.0760524
1948	CCL2-CCR2	cell C	0.325388	CCL2	cell B	0.25154	CCR2	0.576928	7	5	0.227664	0.349264	1.04679	0.08	cell C--cell B	1	0
1949	CCL2-CCR2	cell B	0.574322	CCL2	cell C	0	CCR2	0.574322	5	7	0.292576	0.281747	0.780467	0.296	cell B--cell C	0.998249	0.000594088
1950	CCL2-CCR2	cell A	0.459509	CCL2	cell B	0.0973503	CCR2	0.556859	20	22	0.417401	0.139458	0.344302	0.192	cell A--cell B	0.960043	0.00609728
1951	CCL2-CCR2	cell A	0.371369	CCL2	cell A	0.0705547	CCR2	0.441924	46	46	0.433015	0.00890902	0.0239145	0.646	cell A--cell A	1	0
1952	CCL2-CCR2	cell A	0.409879	CCL2	cell C	0	CCR2	0.409879	30	36	0.381961	0.0279184	0.0812396	0.724	cell A--cell C	1	0
1953	CCL2-CCR2	cell D	0.270824	CCL2	cell B	0.0709384	CCR2	0.341763	16	21	0.22247	0.119293	0.454109	0.456	cell D--cell B	0.869803	0.0275095
1954	CCL2-CCR2	cell B	0.292393	CCL2	cell B	0.0408798	CCR2	0.333273	116	116	0.340966	-0.00769266	-0.02539	0.324	cell B--cell B	0.997463	-2.80057e-05
1955	CCL2-CCR2	cell C	0.195241	CCL2	cell A	0.0866132	CCR2	0.281855	36	30	0.249354	0.0325005	0.128333	0.576	cell C--cell A	0.884662	0.00683027
1956	CCL2-CCR2	cell D	0.179625	CCL2	cell D	0.0721536	CCR2	0.251778	31	31	0.251778	0	1.28137e-14	1	cell D--cell D	1	0
1957	CCL2-CCR2	cell C	0.179225	CCL2	cell C	0.0180748	CCR2	0.1973	98	98	0.1973	0	2.56274e-15	1	cell C--cell C	1	0
1958	CCL2-CCR2	cell B	0.149278	CCL2	cell D	0	CCR2	0.149278	21	16	0.361353	-0.212075	-0.888114	0.064	cell B--cell D	0.54894	-0.231332
1959	CCL2-CCR2	cell A	0	CCL2	cell D	0	CCR2	0	3	2	0.437527	-0.437527	-2.42634	0.254	cell A--cell D	1	0
1960	CCL2-CCR2	cell D	0	CCL2	cell A	0	CCR2	0	2	3	0.264796	-0.264796	-1.86709	0.582	cell D--cell A	0.983396	-0.0135766
1961	CCL20-CCR6	cell B	0.0596782	CCL20	cell D	0.81486	CCR6	0.874538	21	16	0.56947	0.305068	0.541699	0.004	cell B--cell D	0.182571	0.400081
1962	CCL20-CCR6	cell D	0.177794	CCL20	cell D	0.557972	CCR6	0.735766	31	31	0.735766	0	3.20343e-16	1	cell D--cell D	1	0
1963	CCL20-CCR6	cell D	0.267278	CCL20	cell B	0.320497	CCR6	0.587775	16	21	0.393191	0.194584	0.479791	0.176	cell D--cell B	0.762468	0.0565091
1964	CCL20-CCR6	cell A	0	CCL20	cell D	0.330445	CCR6	0.330445	3	2	0.556714	-0.226269	-0.609437	0.65	cell A--cell D	1	0
1965	CCL20-CCR6	cell B	0.0108038	CCL20	cell B	0.226053	CCR6	0.236856	116	116	0.235256	0.0016004	0.00687057	0.886	cell B--cell B	0.997463	7.57841e-06
1966	CCL20-CCR6	cell A	0	CCL20	cell B	0.1611	CCR6	0.1611	20	22	0.214545	-0.0534444	-0.268661	0.668	cell A--cell B	0.9648	-0.00418109
1967	CCL20-CCR6	cell A	0	CCL20	cell A	0.0726834	CCR6	0.0726834	46	46	0.0710867	0.00159669	0.0134017	0.866	cell A--cell A	1	0
1968	CCL20-CCR6	cell C	0.0178552	CCL20	cell C	0.0466557	CCR6	0.0645108	98	98	0.0645108	0	-4.32463e-15	1	cell C--cell C	1	0
1969	CCL20-CCR6	cell B	0	CCL20	cell C	0.0566943	CCR6	0.0566943	5	7	0.057272	-0.000577716	-0.00530929	0.6	cell B--cell C	0.998249	-4.0414e-06
1970	CCL20-CCR6	cell C	0	CCL20	cell A	0.0514173	CCR6	0.0514173	36	30	0.0898022	-0.0383849	-0.325967	0.236	cell C--cell A	0.781368	-0.0349255
1971	CCL20-CCR6	cell B	0	CCL20	cell A	0.0504165	CCR6	0.0504165	22	20	0.0833425	-0.032926	-0.285579	0.458	cell B--cell A	0.984724	-0.00190928
1972	CCL20-CCR6	cell A	0	CCL20	cell C	0.0275078	CCR6	0.0275078	30	36	0.0447896	-0.0172818	-0.183372	0.642	cell A--cell C	1	0
1973	CCL20-CCR6	cell D	0	CCL20	cell A	0	CCR6	0	2	3	0.252598	-0.252598	-1.81802	0.538	cell D--cell A	0.983396	-0.0132198
1974	CCL20-CCR6	cell C	0	CCL20	cell B	0	CCR6	0	7	5	0.229824	-0.229824	-1.72169	0.446	cell C--cell B	1	0
1975	CCL21-ACKR4	cell D	2.6976	CCL21	cell D	0	ACKR4	2.6976	31	31	2.6976	0	9.93062e-15	1	cell D--cell D	1	0
1976	CCL21-ACKR4	cell D	1.89777	CCL21	cell A	0	ACKR4	1.89777	2	3	2.76716	-0.869396	-0.521236	0.484	cell D--cell A	0.983396	-0.00379018
1977	CCL21-ACKR4	cell D	1.34455	CCL21	cell B	0.0544153	ACKR4	1.39896	16	21	2.72349	-1.32452	-0.913512	0	cell D--cell B	0	-1.07084
1978	CCL21-ACKR4	cell B	1.26329	CCL21	cell D	0	ACKR4	1.26329	21	16	1.03879	0.224506	0.259597	0.352	cell B--cell D	0.924605	0.00883764
1979	CCL21-ACKR4	cell A	1.17083	CCL21	cell B	0	ACKR4	1.17083	20	22	1.01573	0.155105	0.187789	0.424	cell A--cell B	0.960043	0.00332557
1980	CCL21-ACKR4	cell B	1.15686	CCL21	cell A	0	ACKR4	1.15686	22	20	1.03767	0.119197	0.143751	0.608	cell B--cell A	1	0
1981	CCL21-ACKR4	cell B	1.05855	CCL21	cell B	0.00985105	ACKR4	1.0684	116	116	1.06	0.00839992	0.0104093	0.53	cell B--cell B	0.997463	1.14817e-05
1982	CCL21-ACKR4	cell A	1.01283	CCL21	cell A	0	ACKR4	1.01283	46	46	1.00918	0.0036594	0.00475192	0.978	cell A--cell A	1	0
1983	CCL21-ACKR4	cell B	1.00121	CCL21	cell C	0	ACKR4	1.00121	5	7	1.04273	-0.0415261	-0.0534028	0.984	cell B--cell C	0.998249	-4.065e-05
1984	CCL21-ACKR4	cell A	0.933721	CCL21	cell C	0	ACKR4	0.933721	30	36	1.0057	-0.0719759	-0.0971091	0.544	cell A--cell C	0.980581	-0.000827028
1985	CCL21-ACKR4	cell C	0.336248	CCL21	cell A	0	ACKR4	0.336248	36	30	0.26657	0.0696785	0.251062	0.316	cell C--cell A	0.876577	0.0143632
1986	CCL21-ACKR4	cell C	0.266336	CCL21	cell C	0	ACKR4	0.266336	98	98	0.266336	0	9.93062e-15	1	cell C--cell C	1	0
1987	CCL21-ACKR4	cell A	0.265235	CCL21	cell D	0	ACKR4	0.265235	3	2	0.945933	-0.680698	-1.51789	0.248	cell A--cell D	1	0
1988	CCL21-ACKR4	cell C	0	CCL21	cell B	0	ACKR4	0	7	5	0.279411	-0.279411	-1.92376	0.088	cell C--cell B	1	0
1989	CCL21-CCR7	cell D	2.6976	CCL21	cell D	1.22443	CCR7	3.92203	31	31	3.92203	0	1.1212e-14	1	cell D--cell D	1	0
1990	CCL21-CCR7	cell D	1.89777	CCL21	cell A	1.10078	CCR7	2.99855	2	3	3.21023	-0.211677	-0.0953368	0.86	cell D--cell A	0.983396	-0.000693243
1991	CCL21-CCR7	cell B	1.26329	CCL21	cell D	1.01778	CCR7	2.28108	21	16	2.25083	0.0302476	0.0184444	0.896	cell B--cell D	0.97209	0.000226747
1992	CCL21-CCR7	cell D	1.34455	CCL21	cell B	0.426799	CCR7	1.77135	16	21	3.13253	-1.36118	-0.788586	0	cell D--cell B	0	-0.924399
1993	CCL21-CCR7	cell B	1.15686	CCL21	cell A	0.609034	CCR7	1.7659	22	20	1.48421	0.28169	0.236109	0.272	cell B--cell A	0.934452	0.0069518
1994	CCL21-CCR7	cell A	1.17083	CCL21	cell B	0.562984	CCR7	1.73382	20	22	1.4227	0.311111	0.268213	0.18	cell A--cell B	0.960043	0.0047498
1995	CCL21-CCR7	cell B	1.05855	CCL21	cell B	0.422851	CCR7	1.4814	116	116	1.46971	0.0116982	0.0107118	0.434	cell B--cell B	0.997463	1.18154e-05
1996	CCL21-CCR7	cell A	1.01283	CCL21	cell A	0.463563	CCR7	1.4764	46	46	1.46237	0.0140238	0.0128918	0.75	cell A--cell A	1	0
1997	CCL21-CCR7	cell B	1.00121	CCL21	cell C	0.0673605	CCR7	1.06857	5	7	1.10753	-0.0389582	-0.0473128	0.968	cell B--cell C	0.998249	-3.60143e-05
1998	CCL21-CCR7	cell A	0.933721	CCL21	cell C	0.0836506	CCR7	1.01737	30	36	1.07674	-0.0593663	-0.074684	0.68	cell A--cell C	1	0
1999	CCL21-CCR7	cell A	0.265235	CCL21	cell D	0.686076	CCR7	0.951311	3	2	2.11879	-1.16748	-1.07758	0.244	cell A--cell D	1	0
[truncated: 15,893 more rows]

## Sheet: cellchat_truncatedmean_pval
one-sided, non-adjusted	X1.TGFB1_TGFBR1_TGFBR2	X2.TGFB1_TGFBR1_TGFBR2	X3.TGFB1_TGFBR1_TGFBR2	X4.TGFB1_TGFBR1_TGFBR2	X1.TGFB3_TGFBR1_TGFBR2	X2.TGFB3_TGFBR1_TGFBR2	X3.TGFB3_TGFBR1_TGFBR2	X4.TGFB3_TGFBR1_TGFBR2	X1.TGFB1_ACVR1B_TGFBR2	X2.TGFB1_ACVR1B_TGFBR2	X3.TGFB1_ACVR1B_TGFBR2	X4.TGFB1_ACVR1B_TGFBR2	X1.TGFB1_ACVR1C_TGFBR2	X2.TGFB1_ACVR1C_TGFBR2	X3.TGFB1_ACVR1C_TGFBR2	X4.TGFB1_ACVR1C_TGFBR2	X1.TGFB3_ACVR1B_TGFBR2	X2.TGFB3_ACVR1B_TGFBR2	X3.TGFB3_ACVR1B_TGFBR2	X4.TGFB3_ACVR1B_TGFBR2	X1.TGFB3_ACVR1C_TGFBR2	X2.TGFB3_ACVR1C_TGFBR2	X3.TGFB3_ACVR1C_TGFBR2	X4.TGFB3_ACVR1C_TGFBR2	X1.TGFB1_ACVR1_TGFBR1	X2.TGFB1_ACVR1_TGFBR1	X3.TGFB1_ACVR1_TGFBR1	X4.TGFB1_ACVR1_TGFBR1	X1.TGFB3_ACVR1_TGFBR1	X2.TGFB3_ACVR1_TGFBR1	X3.TGFB3_ACVR1_TGFBR1	X4.TGFB3_ACVR1_TGFBR1	X1.BMP2_BMPR1A_ACVR2A	X2.BMP2_BMPR1A_ACVR2A	X3.BMP2_BMPR1A_ACVR2A	X4.BMP2_BMPR1A_ACVR2A	X1.BMP2_BMPR1B_ACVR2A	X2.BMP2_BMPR1B_ACVR2A	X3.BMP2_BMPR1B_ACVR2A	X4.BMP2_BMPR1B_ACVR2A	X1.BMP2_BMPR1B_ACVR2B	X2.BMP2_BMPR1B_ACVR2B	X3.BMP2_BMPR1B_ACVR2B	X4.BMP2_BMPR1B_ACVR2B	X1.BMP2_BMPR1B_BMPR2	X2.BMP2_BMPR1B_BMPR2	X3.BMP2_BMPR1B_BMPR2	X4.BMP2_BMPR1B_BMPR2	X1.BMP4_BMPR1A_ACVR2A
1	0.86	0.05	0.3	0.1	0.22	0.53	0.77	0.05	1	0.09	1	1	0.9	0.97	0	0.99	1	0.33	0.32	1	0.72	0.75	0.05	0.91	0.85	0.04	0.86	0.07	0.66	0.2	0.82	0.39	1	1	1	1	1	1	1	1	1	1	1	1	1	1	1	1	0.9
2	0.94	0.52	0.82	0.34	0.06	0.39	0.89	0.02	1	0.4	1	1	0.99	1	0	1	1	0.15	0.21	1	0.8	0.82	0	0.96	0.92	0.22	0.96	0.26	0.7	0	0.92	0.24	1	0.26	0.12	0.07	1	0.13	0.08	1	0.03	0.15	0.47	0.03	0.11	0	0.35	1	0.95
3	0.89	0.06	0.43	0.12	0.23	0.7	0.96	0.06	1	0.15	1	1	0.92	0.99	0	0.99	1	0.35	0.41	1	0.92	0.92	0.05	1	0.85	0.04	0.89	0.07	0.84	0.24	0.99	0.45	1	0.45	0.32	0.21	1	0.39	0.33	1	0.34	0.59	0.65	0.28	0.44	0.35	0.64	1	0.17
4	0.87	0.19	0.51	0.21	0.45	0.76	0.88	0.26	1	0.25	1	1	0.93	0.98	0	0.99	1	0.45	0.53	1	0.82	0.84	0.31	0.9	0.85	0.12	0.89	0.14	0.77	0.43	0.89	0.61	1	1	1	1	1	1	1	1	1	1	1	1	1	1	1	1	0.99
[truncated: 3,271 more columns]

## Sheet: cellchat_trimean
one-sided, non-adjusted	source	target	ligand	receptor	prob	pval	interaction_name	interaction_name_2	pathway_name	annotation	evidence
1	3	2	GDF15	TGFBR2	0.00854973	0	GDF15_TGFBR2	GDF15 - TGFBR2	GDF	Secreted Signaling	KEGG: hsa04350
2	3	3	GDF15	TGFBR2	0.00478133	0.01	GDF15_TGFBR2	GDF15 - TGFBR2	GDF	Secreted Signaling	KEGG: hsa04350
3	1	4	GDF15	TGFBR2	0.0121694	0.01	GDF15_TGFBR2	GDF15 - TGFBR2	GDF	Secreted Signaling	KEGG: hsa04350
4	2	4	GDF15	TGFBR2	0.00693149	0.04	GDF15_TGFBR2	GDF15 - TGFBR2	GDF	Secreted Signaling	KEGG: hsa04350
5	3	4	GDF15	TGFBR2	0.0273766	0	GDF15_TGFBR2	GDF15 - TGFBR2	GDF	Secreted Signaling	KEGG: hsa04350
6	3	1	VEGFA	KDR	0.00280898	0.03	VEGFA_VEGFR2	VEGFA - VEGFR2	VEGF	Secreted Signaling	KEGG: hsa04370; PMID: 16633338
7	1	3	VEGFA	KDR	0.00538319	0	VEGFA_VEGFR2	VEGFA - VEGFR2	VEGF	Secreted Signaling	KEGG: hsa04370; PMID: 16633338
8	3	3	VEGFA	KDR	0.00609504	0	VEGFA_VEGFR2	VEGFA - VEGFR2	VEGF	Secreted Signaling	KEGG: hsa04370; PMID: 16633338
9	2	1	IGF2	IGF1R	0.00312676	0	IGF2_IGF1R	IGF2 - IGF1R	IGF	Secreted Signaling	PMID: 14604834
10	2	3	IGF2	IGF1R	0.0035612	0	IGF2_IGF1R	IGF2 - IGF1R	IGF	Secreted Signaling	PMID: 14604834
11	1	1	CCL19	CCR7	0.00318289	0.03	CCL19_CCR7	CCL19 - CCR7	CCL	Secreted Signaling	KEGG: hsa04060
12	2	1	CCL19	CCR7	0.00220113	0.01	CCL19_CCR7	CCL19 - CCR7	CCL	Secreted Signaling	KEGG: hsa04060
13	1	2	CCL19	CCR7	0.00298468	0.01	CCL19_CCR7	CCL19 - CCR7	CCL	Secreted Signaling	KEGG: hsa04060
14	2	2	CCL19	CCR7	0.00206393	0	CCL19_CCR7	CCL19 - CCR7	CCL	Secreted Signaling	KEGG: hsa04060
15	1	4	CCL19	CCR7	0.0157736	0	CCL19_CCR7	CCL19 - CCR7	CCL	Secreted Signaling	KEGG: hsa04060
16	2	4	CCL19	CCR7	0.0109509	0	CCL19_CCR7	CCL19 - CCR7	CCL	Secreted Signaling	KEGG: hsa04060
17	4	4	CCL19	CCR7	0.00835782	0	CCL19_CCR7	CCL19 - CCR7	CCL	Secreted Signaling	KEGG: hsa04060
18	4	1	CCL21	CCR7	0.0140109	0	CCL21_CCR7	CCL21 - CCR7	CCL	Secreted Signaling	KEGG: hsa04060
19	1	2	CCL21	CCR7	0.00382023	0.02	CCL21_CCR7	CCL21 - CCR7	CCL	Secreted Signaling	KEGG: hsa04060
20	4	2	CCL21	CCR7	0.0131473	0	CCL21_CCR7	CCL21 - CCR7	CCL	Secreted Signaling	KEGG: hsa04060
21	1	4	CCL21	CCR7	0.0201172	0	CCL21_CCR7	CCL21 - CCR7	CCL	Secreted Signaling	KEGG: hsa04060
22	2	4	CCL21	CCR7	0.0121267	0	CCL21_CCR7	CCL21 - CCR7	CCL	Secreted Signaling	KEGG: hsa04060
23	3	4	CCL21	CCR7	0.00354574	0.03	CCL21_CCR7	CCL21 - CCR7	CCL	Secreted Signaling	KEGG: hsa04060
24	4	4	CCL21	CCR7	0.0665741	0	CCL21_CCR7	CCL21 - CCR7	CCL	Secreted Signaling	KEGG: hsa04060
25	2	1	CXCL12	CXCR4	0.00103262	0	CXCL12_CXCR4	CXCL12 - CXCR4	CXCL	Secreted Signaling	KEGG: hsa04060
26	2	2	CXCL12	CXCR4	0.00222639	0	CXCL12_CXCR4	CXCL12 - CXCR4	CXCL	Secreted Signaling	KEGG: hsa04060
27	2	3	CXCL12	CXCR4	0.000659231	0.02	CXCL12_CXCR4	CXCL12 - CXCR4	CXCL	Secreted Signaling	KEGG: hsa04060
28	2	4	CXCL12	CXCR4	0.00957567	0	CXCL12_CXCR4	CXCL12 - CXCR4	CXCL	Secreted Signaling	KEGG: hsa04060
29	4	4	CXCL12	CXCR4	0.0042658	0.01	CXCL12_CXCR4	CXCL12 - CXCR4	CXCL	Secreted Signaling	KEGG: hsa04060
30	3	2	MIF	CD74_CXCR4	0.0354419	0	MIF_CD74_CXCR4	MIF - (CD74+CXCR4)	MIF	Secreted Signaling	PMID: 29637711; PMID: 24760155
31	1	4	MIF	CD74_CXCR4	0.0452678	0	MIF_CD74_CXCR4	MIF - (CD74+CXCR4)	MIF	Secreted Signaling	PMID: 29637711; PMID: 24760155
32	3	4	MIF	CD74_CXCR4	0.0796637	0	MIF_CD74_CXCR4	MIF - (CD74+CXCR4)	MIF	Secreted Signaling	PMID: 29637711; PMID: 24760155
33	3	1	MIF	CD74_CD44	0.067182	0	MIF_CD74_CD44	MIF - (CD74+CD44)	MIF	Secreted Signaling	PMID: 29637711; PMID: 26175090
34	3	2	MIF	CD74_CD44	0.0697603	0	MIF_CD74_CD44	MIF - (CD74+CD44)	MIF	Secreted Signaling	PMID: 29637711; PMID: 26175090
35	3	3	MIF	CD74_CD44	0.0570839	0	MIF_CD74_CD44	MIF - (CD74+CD44)	MIF	Secreted Signaling	PMID: 29637711; PMID: 26175090
36	3	4	MIF	CD74_CD44	0.0777758	0	MIF_CD74_CD44	MIF - (CD74+CD44)	MIF	Secreted Signaling	PMID: 29637711; PMID: 26175090
37	1	1	IL16	CD4	0.000230239	0.01	IL16_CD4	IL16 - CD4	IL16	Secreted Signaling	KEGG: hsa04060
38	2	1	IL16	CD4	0.000336433	0.01	IL16_CD4	IL16 - CD4	IL16	Secreted Signaling	KEGG: hsa04060
39	3	1	IL16	CD4	0.000186237	0.01	IL16_CD4	IL16 - CD4	IL16	Secreted Signaling	KEGG: hsa04060
40	4	1	IL16	CD4	0.00133923	0	IL16_CD4	IL16 - CD4	IL16	Secreted Signaling	KEGG: hsa04060
41	3	2	SPP1	CD44	0.162723	0.02	SPP1_CD44	SPP1 - CD44	SPP1	Secreted Signaling	PMID: 21907263
42	1	3	SPP1	CD44	0.181974	0	SPP1_CD44	SPP1 - CD44	SPP1	Secreted Signaling	PMID: 21907263
43	2	3	SPP1	CD44	0.16175	0.04	SPP1_CD44	SPP1 - CD44	SPP1	Secreted Signaling	PMID: 21907263
44	3	3	SPP1	CD44	0.211673	0	SPP1_CD44	SPP1 - CD44	SPP1	Secreted Signaling	PMID: 21907263
45	3	1	SPP1	ITGAV_ITGB5	0.0763343	0.02	SPP1_ITGAV_ITGB5	SPP1 - (ITGAV+ITGB5)	SPP1	Secreted Signaling	PMID: 21907263
46	1	3	SPP1	ITGAV_ITGB5	0.0879099	0	SPP1_ITGAV_ITGB5	SPP1 - (ITGAV+ITGB5)	SPP1	Secreted Signaling	PMID: 21907263
47	2	3	SPP1	ITGAV_ITGB5	0.0771539	0	SPP1_ITGAV_ITGB5	SPP1 - (ITGAV+ITGB5)	SPP1	Secreted Signaling	PMID: 21907263
48	3	3	SPP1	ITGAV_ITGB5	0.104213	0	SPP1_ITGAV_ITGB5	SPP1 - (ITGAV+ITGB5)	SPP1	Secreted Signaling	PMID: 21907263
49	3	1	ANGPTL4	SDC2	0.0031034	0.01	ANGPTL4_SDC2	ANGPTL4 - SDC2	ANGPTL	Secreted Signaling	PMID: 29017031
50	3	3	ANGPTL4	SDC2	0.00444441	0	ANGPTL4_SDC2	ANGPTL4 - SDC2	ANGPTL	Secreted Signaling	PMID: 29017031
51	3	1	ANGPTL4	SDC3	0.00195691	0	ANGPTL4_SDC3	ANGPTL4 - SDC3	ANGPTL	Secreted Signaling	PMID: 29017031
52	3	3	ANGPTL4	SDC3	0.00279449	0	ANGPTL4_SDC3	ANGPTL4 - SDC3	ANGPTL	Secreted Signaling	PMID: 29017031
53	3	1	ANGPTL4	SDC4	0.00153497	0	ANGPTL4_SDC4	ANGPTL4 - SDC4	ANGPTL	Secreted Signaling	PMID: 29017031
54	3	3	ANGPTL4	SDC4	0.00227835	0	ANGPTL4_SDC4	ANGPTL4 - SDC4	ANGPTL	Secreted Signaling	PMID: 29017031
55	3	1	POSTN	ITGAV_ITGB5	0.0383963	0.02	POSTN_ITGAV_ITGB5	POSTN - (ITGAV+ITGB5)	PERIOSTIN	Secreted Signaling	PMID: 26721738
56	1	3	POSTN	ITGAV_ITGB5	0.0519097	0	POSTN_ITGAV_ITGB5	POSTN - (ITGAV+ITGB5)	PERIOSTIN	Secreted Signaling	PMID: 26721738
57	2	3	POSTN	ITGAV_ITGB5	0.0307727	0.04	POSTN_ITGAV_ITGB5	POSTN - (ITGAV+ITGB5)	PERIOSTIN	Secreted Signaling	PMID: 26721738
58	3	3	POSTN	ITGAV_ITGB5	0.0532176	0	POSTN_ITGAV_ITGB5	POSTN - (ITGAV+ITGB5)	PERIOSTIN	Secreted Signaling	PMID: 26721738
59	2	1	C3	CR2	0.0114559	0	C3_CR2	C3 - CR2	COMPLEMENT	Secreted Signaling	PMID: 16234578
60	4	1	C3	CR2	0.00786004	0	C3_CR2	C3 - CR2	COMPLEMENT	Secreted Signaling	PMID: 16234578
61	1	4	C3	CR2	0.0132664	0	C3_CR2	C3 - CR2	COMPLEMENT	Secreted Signaling	PMID: 16234578
62	2	4	C3	CR2	0.0322209	0	C3_CR2	C3 - CR2	COMPLEMENT	Secreted Signaling	PMID: 16234578
63	4	4	C3	CR2	0.0222539	0	C3_CR2	C3 - CR2	COMPLEMENT	Secreted Signaling	PMID: 16234578
64	2	1	C3	ITGAX_ITGB2	0.01458	0	C3_ITGAX_ITGB2	C3 - (ITGAX+ITGB2)	COMPLEMENT	Secreted Signaling	PMID: 16234578
65	4	1	C3	ITGAX_ITGB2	0.0100135	0	C3_ITGAX_ITGB2	C3 - (ITGAX+ITGB2)	COMPLEMENT	Secreted Signaling	PMID: 16234578
66	2	4	C3	ITGAX_ITGB2	0.0108878	0	C3_ITGAX_ITGB2	C3 - (ITGAX+ITGB2)	COMPLEMENT	Secreted Signaling	PMID: 16234578
67	1	2	SEMA3C	PLXND1	0.0237048	0.02	SEMA3C_PLXND1	SEMA3C - PLXND1	SEMA3	Secreted Signaling	PMID: 27533782
68	3	2	SEMA3C	PLXND1	0.0407084	0	SEMA3C_PLXND1	SEMA3C - PLXND1	SEMA3	Secreted Signaling	PMID: 27533782
69	3	3	SEMA3C	PLXND1	0.0288249	0	SEMA3C_PLXND1	SEMA3C - PLXND1	SEMA3	Secreted Signaling	PMID: 27533782
70	2	3	GAS6	TYRO3	0.00158067	0	GAS6_TYRO3	GAS6 - TYRO3	GAS	Secreted Signaling	PMID: 27801848
71	4	3	GAS6	TYRO3	0.000944871	0.03	GAS6_TYRO3	GAS6 - TYRO3	GAS	Secreted Signaling	PMID: 27801848
72	1	3	GRN	SORT1	0.0176379	0	GRN_SORT1	GRN - SORT1	GRN	Secreted Signaling	PMID: 29555433
73	2	3	GRN	SORT1	0.0131853	0	GRN_SORT1	GRN - SORT1	GRN	Secreted Signaling	PMID: 29555433
74	3	3	GRN	SORT1	0.0143047	0	GRN_SORT1	GRN - SORT1	GRN	Secreted Signaling	PMID: 29555433
75	1	1	LGALS9	PTPRC	0.00341016	0	LGALS9_CD45	LGALS9 - CD45	GALECTIN	Secreted Signaling	PMID: 30120235
76	4	1	LGALS9	PTPRC	0.00343084	0	LGALS9_CD45	LGALS9 - CD45	GALECTIN	Secreted Signaling	PMID: 30120235
77	1	2	LGALS9	PTPRC	0.00173984	0	LGALS9_CD45	LGALS9 - CD45	GALECTIN	Secreted Signaling	PMID: 30120235
78	4	2	LGALS9	PTPRC	0.00175041	0.04	LGALS9_CD45	LGALS9 - CD45	GALECTIN	Secreted Signaling	PMID: 30120235
79	1	4	LGALS9	PTPRC	0.0106578	0	LGALS9_CD45	LGALS9 - CD45	GALECTIN	Secreted Signaling	PMID: 30120235
80	4	4	LGALS9	PTPRC	0.010722	0	LGALS9_CD45	LGALS9 - CD45	GALECTIN	Secreted Signaling	PMID: 30120235
81	1	1	LGALS9	CD44	0.00940593	0.03	LGALS9_CD44	LGALS9 - CD44	GALECTIN	Secreted Signaling	PMID: 25065622
82	1	2	LGALS9	CD44	0.0100594	0.02	LGALS9_CD44	LGALS9 - CD44	GALECTIN	Secreted Signaling	PMID: 25065622
83	1	3	LGALS9	CD44	0.0138448	0	LGALS9_CD44	LGALS9 - CD44	GALECTIN	Secreted Signaling	PMID: 25065622
84	4	3	LGALS9	CD44	0.0139278	0	LGALS9_CD44	LGALS9 - CD44	GALECTIN	Secreted Signaling	PMID: 25065622
85	1	4	LGALS9	CD44	0.00993445	0.02	LGALS9_CD44	LGALS9 - CD44	GALECTIN	Secreted Signaling	PMID: 25065622
86	1	3	FN1	CD44	0.117447	0	FN1_CD44	FN1 - CD44	FN1	ECM-Receptor	KEGG: hsa04512
87	2	3	FN1	CD44	0.124668	0	FN1_CD44	FN1 - CD44	FN1	ECM-Receptor	KEGG: hsa04512
88	3	3	FN1	CD44	0.105025	0	FN1_CD44	FN1 - CD44	FN1	ECM-Receptor	KEGG: hsa04512
89	2	1	COL1A1	CD44	0.0869397	0	COL1A1_CD44	COL1A1 - CD44	COLLAGEN	ECM-Receptor	KEGG: hsa04512
90	2	2	COL1A1	CD44	0.0924765	0	COL1A1_CD44	COL1A1 - CD44	COLLAGEN	ECM-Receptor	KEGG: hsa04512
91	2	3	COL1A1	CD44	0.12341	0	COL1A1_CD44	COL1A1 - CD44	COLLAGEN	ECM-Receptor	KEGG: hsa04512
92	2	4	COL1A1	CD44	0.0914228	0	COL1A1_CD44	COL1A1 - CD44	COLLAGEN	ECM-Receptor	KEGG: hsa04512
93	2	2	COL1A2	CD44	0.103063	0	COL1A2_CD44	COL1A2 - CD44	COLLAGEN	ECM-Receptor	KEGG: hsa04512
94	1	3	COL1A2	CD44	0.112443	0	COL1A2_CD44	COL1A2 - CD44	COLLAGEN	ECM-Receptor	KEGG: hsa04512
95	2	3	COL1A2	CD44	0.137003	0	COL1A2_CD44	COL1A2 - CD44	COLLAGEN	ECM-Receptor	KEGG: hsa04512
96	2	1	COL4A2	CD44	0.0377075	0	COL4A2_CD44	COL4A2 - CD44	COLLAGEN	ECM-Receptor	KEGG: hsa04512
97	2	2	COL4A2	CD44	0.0402472	0	COL4A2_CD44	COL4A2 - CD44	COLLAGEN	ECM-Receptor	KEGG: hsa04512
98	2	3	COL4A2	CD44	0.054764	0	COL4A2_CD44	COL4A2 - CD44	COLLAGEN	ECM-Receptor	KEGG: hsa04512
99	2	4	COL4A2	CD44	0.0397625	0	COL4A2_CD44	COL4A2 - CD44	COLLAGEN	ECM-Receptor	KEGG: hsa04512
100	2	1	COL6A1	CD44	0.0136376	0	COL6A1_CD44	COL6A1 - CD44	COLLAGEN	ECM-Receptor	KEGG: hsa04512
101	2	2	COL6A1	CD44	0.0145807	0	COL6A1_CD44	COL6A1 - CD44	COLLAGEN	ECM-Receptor	KEGG: hsa04512
102	2	3	COL6A1	CD44	0.0200331	0	COL6A1_CD44	COL6A1 - CD44	COLLAGEN	ECM-Receptor	KEGG: hsa04512
103	2	4	COL6A1	CD44	0.0144005	0	COL6A1_CD44	COL6A1 - CD44	COLLAGEN	ECM-Receptor	KEGG: hsa04512
104	2	1	COL6A2	CD44	0.0427401	0	COL6A2_CD44	COL6A2 - CD44	COLLAGEN	ECM-Receptor	KEGG: hsa04512
105	2	2	COL6A2	CD44	0.0456027	0	COL6A2_CD44	COL6A2 - CD44	COLLAGEN	ECM-Receptor	KEGG: hsa04512
106	1	3	COL6A2	CD44	0.0448017	0.02	COL6A2_CD44	COL6A2 - CD44	COLLAGEN	ECM-Receptor	KEGG: hsa04512
107	2	3	COL6A2	CD44	0.0619266	0	COL6A2_CD44	COL6A2 - CD44	COLLAGEN	ECM-Receptor	KEGG: hsa04512
108	2	4	COL6A2	CD44	0.0450565	0	COL6A2_CD44	COL6A2 - CD44	COLLAGEN	ECM-Receptor	KEGG: hsa04512
109	2	1	COL6A3	CD44	0.0401708	0	COL6A3_CD44	COL6A3 - CD44	COLLAGEN	ECM-Receptor	KEGG: hsa04512
110	2	2	COL6A3	CD44	0.0428689	0	COL6A3_CD44	COL6A3 - CD44	COLLAGEN	ECM-Receptor	KEGG: hsa04512
111	2	3	COL6A3	CD44	0.0582741	0	COL6A3_CD44	COL6A3 - CD44	COLLAGEN	ECM-Receptor	KEGG: hsa04512
112	2	4	COL6A3	CD44	0.0423541	0	COL6A3_CD44	COL6A3 - CD44	COLLAGEN	ECM-Receptor	KEGG: hsa04512
113	3	1	COL9A3	CD44	0.0321702	0	COL9A3_CD44	COL9A3 - CD44	COLLAGEN	ECM-Receptor	KEGG: hsa04512
114	3	2	COL9A3	CD44	0.0343502	0	COL9A3_CD44	COL9A3 - CD44	COLLAGEN	ECM-Receptor	KEGG: hsa04512
115	3	3	COL9A3	CD44	0.0468438	0	COL9A3_CD44	COL9A3 - CD44	COLLAGEN	ECM-Receptor	KEGG: hsa04512
116	3	4	COL9A3	CD44	0.033934	0	COL9A3_CD44	COL9A3 - CD44	COLLAGEN	ECM-Receptor	KEGG: hsa04512
117	2	1	COL1A1	SDC4	0.0271298	0	COL1A1_SDC4	COL1A1 - SDC4	COLLAGEN	ECM-Receptor	KEGG: hsa04512
118	1	3	COL1A1	SDC4	0.0136389	0	COL1A1_SDC4	COL1A1 - SDC4	COLLAGEN	ECM-Receptor	KEGG: hsa04512
119	2	3	COL1A1	SDC4	0.0397747	0	COL1A1_SDC4	COL1A1 - SDC4	COLLAGEN	ECM-Receptor	KEGG: hsa04512
120	4	3	COL1A1	SDC4	0.0128104	0	COL1A1_SDC4	COL1A1 - SDC4	COLLAGEN	ECM-Receptor	KEGG: hsa04512
121	1	1	COL1A2	SDC4	0.02448	0.02	COL1A2_SDC4	COL1A2 - SDC4	COLLAGEN	ECM-Receptor	KEGG: hsa04512
122	2	1	COL1A2	SDC4	0.0304868	0	COL1A2_SDC4	COL1A2 - SDC4	COLLAGEN	ECM-Receptor	KEGG: hsa04512
123	1	3	COL1A2	SDC4	0.0359355	0	COL1A2_SDC4	COL1A2 - SDC4	COLLAGEN	ECM-Receptor	KEGG: hsa04512
124	2	3	COL1A2	SDC4	0.0446247	0	COL1A2_SDC4	COL1A2 - SDC4	COLLAGEN	ECM-Receptor	KEGG: hsa04512
125	3	3	COL1A2	SDC4	0.0294277	0	COL1A2_SDC4	COL1A2 - SDC4	COLLAGEN	ECM-Receptor	KEGG: hsa04512
126	4	3	COL1A2	SDC4	0.0141822	0.03	COL1A2_SDC4	COL1A2 - SDC4	COLLAGEN	ECM-Receptor	KEGG: hsa04512
127	1	1	COL4A2	SDC4	0.00461781	0.03	COL4A2_SDC4	COL4A2 - SDC4	COLLAGEN	ECM-Receptor	KEGG: hsa04512
128	2	1	COL4A2	SDC4	0.0113459	0	COL4A2_SDC4	COL4A2 - SDC4	COLLAGEN	ECM-Receptor	KEGG: hsa04512
129	1	3	COL4A2	SDC4	0.00684395	0	COL4A2_SDC4	COL4A2 - SDC4	COLLAGEN	ECM-Receptor	KEGG: hsa04512
130	2	3	COL4A2	SDC4	0.0167608	0	COL4A2_SDC4	COL4A2 - SDC4	COLLAGEN	ECM-Receptor	KEGG: hsa04512
131	1	1	COL6A1	SDC4	0.00236243	0.02	COL6A1_SDC4	COL6A1 - SDC4	COLLAGEN	ECM-Receptor	KEGG: hsa04512
132	2	1	COL6A1	SDC4	0.00403292	0	COL6A1_SDC4	COL6A1 - SDC4	COLLAGEN	ECM-Receptor	KEGG: hsa04512
133	1	3	COL6A1	SDC4	0.00350513	0	COL6A1_SDC4	COL6A1 - SDC4	COLLAGEN	ECM-Receptor	KEGG: hsa04512
134	2	3	COL6A1	SDC4	0.00597879	0	COL6A1_SDC4	COL6A1 - SDC4	COLLAGEN	ECM-Receptor	KEGG: hsa04512
135	3	3	COL6A1	SDC4	0.00185559	0	COL6A1_SDC4	COL6A1 - SDC4	COLLAGEN	ECM-Receptor	KEGG: hsa04512
136	1	1	COL6A2	SDC4	0.00920498	0.01	COL6A2_SDC4	COL6A2 - SDC4	COLLAGEN	ECM-Receptor	KEGG: hsa04512
137	2	1	COL6A2	SDC4	0.0129073	0	COL6A2_SDC4	COL6A2 - SDC4	COLLAGEN	ECM-Receptor	KEGG: hsa04512
138	1	3	COL6A2	SDC4	0.0136122	0	COL6A2_SDC4	COL6A2 - SDC4	COLLAGEN	ECM-Receptor	KEGG: hsa04512
139	2	3	COL6A2	SDC4	0.0190531	0	COL6A2_SDC4	COL6A2 - SDC4	COLLAGEN	ECM-Receptor	KEGG: hsa04512
140	1	1	COL6A3	SDC4	0.00548814	0.02	COL6A3_SDC4	COL6A3 - SDC4	COLLAGEN	ECM-Receptor	KEGG: hsa04512
141	2	1	COL6A3	SDC4	0.0121087	0	COL6A3_SDC4	COL6A3 - SDC4	COLLAGEN	ECM-Receptor	KEGG: hsa04512
142	1	3	COL6A3	SDC4	0.0081304	0	COL6A3_SDC4	COL6A3 - SDC4	COLLAGEN	ECM-Receptor	KEGG: hsa04512
143	2	3	COL6A3	SDC4	0.0178811	0	COL6A3_SDC4	COL6A3 - SDC4	COLLAGEN	ECM-Receptor	KEGG: hsa04512
144	3	1	COL9A3	SDC4	0.00964094	0	COL9A3_SDC4	COL9A3 - SDC4	COLLAGEN	ECM-Receptor	KEGG: hsa04512
145	3	3	COL9A3	SDC4	0.0142539	0	COL9A3_SDC4	COL9A3 - SDC4	COLLAGEN	ECM-Receptor	KEGG: hsa04512
146	1	1	FN1	SDC4	0.0256826	0.03	FN1_SDC4	FN1 - SDC4	FN1	ECM-Receptor	KEGG: hsa04512
147	2	1	FN1	SDC4	0.027437	0.02	FN1_SDC4	FN1 - SDC4	FN1	ECM-Receptor	KEGG: hsa04512
148	3	1	FN1	SDC4	0.0227164	0.04	FN1_SDC4	FN1 - SDC4	FN1	ECM-Receptor	KEGG: hsa04512
149	1	3	FN1	SDC4	0.0376792	0	FN1_SDC4	FN1 - SDC4	FN1	ECM-Receptor	KEGG: hsa04512
150	2	3	FN1	SDC4	0.0402192	0	FN1_SDC4	FN1 - SDC4	FN1	ECM-Receptor	KEGG: hsa04512
151	3	3	FN1	SDC4	0.0333748	0	FN1_SDC4	FN1 - SDC4	FN1	ECM-Receptor	KEGG: hsa04512
152	1	1	TNC	SDC4	0.010343	0.01	TNC_SDC4	TNC - SDC4	TENASCIN	ECM-Receptor	KEGG: hsa04512
153	3	1	TNC	SDC4	0.0101307	0	TNC_SDC4	TNC - SDC4	TENASCIN	ECM-Receptor	KEGG: hsa04512
154	1	3	TNC	SDC4	0.0152867	0	TNC_SDC4	TNC - SDC4	TENASCIN	ECM-Receptor	KEGG: hsa04512
155	2	3	TNC	SDC4	0.00531409	0	TNC_SDC4	TNC - SDC4	TENASCIN	ECM-Receptor	KEGG: hsa04512
156	3	3	TNC	SDC4	0.0149744	0	TNC_SDC4	TNC - SDC4	TENASCIN	ECM-Receptor	KEGG: hsa04512
157	2	1	THBS1	SDC4	0.0176349	0.01	THBS1_SDC4	THBS1 - SDC4	THBS	ECM-Receptor	KEGG: hsa04512
158	3	1	THBS1	SDC4	0.014167	0.04	THBS1_SDC4	THBS1 - SDC4	THBS	ECM-Receptor	KEGG: hsa04512
159	1	3	THBS1	SDC4	0.0175669	0	THBS1_SDC4	THBS1 - SDC4	THBS	ECM-Receptor	KEGG: hsa04512
160	2	3	THBS1	SDC4	0.0259724	0	THBS1_SDC4	THBS1 - SDC4	THBS	ECM-Receptor	KEGG: hsa04512
161	3	3	THBS1	SDC4	0.0208999	0	THBS1_SDC4	THBS1 - SDC4	THBS	ECM-Receptor	KEGG: hsa04512
162	2	1	THBS2	SDC4	0.0032571	0	THBS2_SDC4	THBS2 - SDC4	THBS	ECM-Receptor	KEGG: hsa04512
163	2	3	THBS2	SDC4	0.00483044	0	THBS2_SDC4	THBS2 - SDC4	THBS	ECM-Receptor	KEGG: hsa04512
164	2	1	COMP	SDC4	0.012031	0	COMP_SDC4	COMP - SDC4	THBS	ECM-Receptor	KEGG: hsa04512
165	2	3	COMP	SDC4	0.0177671	0	COMP_SDC4	COMP - SDC4	THBS	ECM-Receptor	KEGG: hsa04512
166	2	1	THBS1	CD47	0.0214794	0.02	THBS1_CD47	THBS1 - CD47	THBS	ECM-Receptor	KEGG: hsa04512
167	1	4	THBS1	CD47	0.0337338	0	THBS1_CD47	THBS1 - CD47	THBS	ECM-Receptor	KEGG: hsa04512
168	2	4	THBS1	CD47	0.0494852	0	THBS1_CD47	THBS1 - CD47	THBS	ECM-Receptor	KEGG: hsa04512
169	3	4	THBS1	CD47	0.0400091	0	THBS1_CD47	THBS1 - CD47	THBS	ECM-Receptor	KEGG: hsa04512
170	2	1	THBS2	CD47	0.00397986	0	THBS2_CD47	THBS2 - CD47	THBS	ECM-Receptor	KEGG: hsa04512
171	2	2	THBS2	CD47	0.00181369	0	THBS2_CD47	THBS2 - CD47	THBS	ECM-Receptor	KEGG: hsa04512
172	2	3	THBS2	CD47	0.00328201	0	THBS2_CD47	THBS2 - CD47	THBS	ECM-Receptor	KEGG: hsa04512
173	2	4	THBS2	CD47	0.0093879	0	THBS2_CD47	THBS2 - CD47	THBS	ECM-Receptor	KEGG: hsa04512
174	2	1	COMP	CD47	0.0146721	0	COMP_CD47	COMP - CD47	THBS	ECM-Receptor	KEGG: hsa04512
175	2	2	COMP	CD47	0.00672565	0	COMP_CD47	COMP - CD47	THBS	ECM-Receptor	KEGG: hsa04512
176	2	3	COMP	CD47	0.0121223	0	COMP_CD47	COMP - CD47	THBS	ECM-Receptor	KEGG: hsa04512
177	2	4	COMP	CD47	0.0341118	0	COMP_CD47	COMP - CD47	THBS	ECM-Receptor	KEGG: hsa04512
178	1	3	AGRN	DAG1	0.000957112	0	AGRN_DAG1	AGRN - DAG1	AGRN	ECM-Receptor	KEGG: hsa04512
179	3	3	AGRN	DAG1	0.00131735	0	AGRN_DAG1	AGRN - DAG1	AGRN	ECM-Receptor	KEGG: hsa04512
180	3	1	APP	CD74	0.108472	0	APP_CD74	APP - CD74	APP	Cell-Cell Contact	PMID: 19849849
181	3	2	APP	CD74	0.109739	0	APP_CD74	APP - CD74	APP	Cell-Cell Contact	PMID: 19849849
182	1	4	APP	CD74	0.104128	0	APP_CD74	APP - CD74	APP	Cell-Cell Contact	PMID: 19849849
183	3	4	APP	CD74	0.136349	0	APP_CD74	APP - CD74	APP	Cell-Cell Contact	PMID: 19849849
184	1	1	CD22	PTPRC	0.00698832	0	CD22_PTPRC	CD22 - PTPRC	CD22	Cell-Cell Contact	KEGG: hsa04514
185	2	1	CD22	PTPRC	0.00528	0	CD22_PTPRC	CD22 - PTPRC	CD22	Cell-Cell Contact	KEGG: hsa04514
186	4	1	CD22	PTPRC	0.0273965	0	CD22_PTPRC	CD22 - PTPRC	CD22	Cell-Cell Contact	KEGG: hsa04514
187	4	2	CD22	PTPRC	0.0141443	0	CD22_PTPRC	CD22 - PTPRC	CD22	Cell-Cell Contact	KEGG: hsa04514
188	1	4	CD22	PTPRC	0.0216753	0	CD22_PTPRC	CD22 - PTPRC	CD22	Cell-Cell Contact	KEGG: hsa04514
189	2	4	CD22	PTPRC	0.0164361	0	CD22_PTPRC	CD22 - PTPRC	CD22	Cell-Cell Contact	KEGG: hsa04514
190	4	4	CD22	PTPRC	0.0814559	0	CD22_PTPRC	CD22 - PTPRC	CD22	Cell-Cell Contact	KEGG: hsa04514
191	4	1	FCER2	ITGAX_ITGB2	0.00311185	0	FCER2A_ITGAX_ITGB2	FCER2A - (ITGAX+ITGB2)	CD23	Cell-Cell Contact	PMID: 7621072
192	4	4	FCER2	ITGAX_ITGB2	0.00231699	0	FCER2A_ITGAX_ITGB2	FCER2A - (ITGAX+ITGB2)	CD23	Cell-Cell Contact	PMID: 7621072
193	4	1	FCER2	CR2	0.00243898	0	FCER2A_CR2	FCER2A - CR2	CD23	Cell-Cell Contact	PMID: 16785534
194	4	3	FCER2	CR2	0.000706284	0	FCER2A_CR2	FCER2A - CR2	CD23	Cell-Cell Contact	PMID: 16785534
195	4	4	FCER2	CR2	0.00697522	0	FCER2A_CR2	FCER2A - CR2	CD23	Cell-Cell Contact	PMID: 16785534
196	1	1	PTPRC	CD22	0.00698832	0	PTPRC_CD22	PTPRC - CD22	CD45	Cell-Cell Contact	PMID: 12115612
197	4	1	PTPRC	CD22	0.0216753	0	PTPRC_CD22	PTPRC - CD22	CD45	Cell-Cell Contact	PMID: 12115612
198	1	2	PTPRC	CD22	0.00528	0	PTPRC_CD22	PTPRC - CD22	CD45	Cell-Cell Contact	PMID: 12115612
199	4	2	PTPRC	CD22	0.0164361	0	PTPRC_CD22	PTPRC - CD22	CD45	Cell-Cell Contact	PMID: 12115612
200	1	4	PTPRC	CD22	0.0273965	0	PTPRC_CD22	PTPRC - CD22	CD45	Cell-Cell Contact	PMID: 12115612
201	2	4	PTPRC	CD22	0.0141443	0	PTPRC_CD22	PTPRC - CD22	CD45	Cell-Cell Contact	PMID: 12115612
202	4	4	PTPRC	CD22	0.0814559	0	PTPRC_CD22	PTPRC - CD22	CD45	Cell-Cell Contact	PMID: 12115612
203	1	3	CD46	JAG1	0.00747058	0	CD46_JAG1	CD46 - JAG1	CD46	Cell-Cell Contact	PMID: 23086448
204	2	3	CD46	JAG1	0.00328679	0.03	CD46_JAG1	CD46 - JAG1	CD46	Cell-Cell Contact	PMID: 23086448
205	3	3	CD46	JAG1	0.0104634	0	CD46_JAG1	CD46 - JAG1	CD46	Cell-Cell Contact	PMID: 23086448
206	4	3	CD46	JAG1	0.00873873	0	CD46_JAG1	CD46 - JAG1	CD46	Cell-Cell Contact	PMID: 23086448
207	3	1	CD99	CD99	0.0959684	0	CD99_CD99	CD99 - CD99	CD99	Cell-Cell Contact	KEGG: hsa04514
208	1	3	CD99	CD99	0.0959684	0	CD99_CD99	CD99 - CD99	CD99	Cell-Cell Contact	KEGG: hsa04514
209	3	3	CD99	CD99	0.105695	0	CD99_CD99	CD99 - CD99	CD99	Cell-Cell Contact	KEGG: hsa04514
210	3	1	CDH1	CDH1	0.00317993	0	CDH1_CDH1	CDH1 - CDH1	CDH	Cell-Cell Contact	KEGG: hsa04514
211	1	3	CDH1	CDH1	0.00317993	0	CDH1_CDH1	CDH1 - CDH1	CDH	Cell-Cell Contact	KEGG: hsa04514
212	3	3	CDH1	CDH1	0.0106967	0	CDH1_CDH1	CDH1 - CDH1	CDH	Cell-Cell Contact	KEGG: hsa04514
213	3	1	EFNA1	EPHA2	0.000420647	0	EFNA1_EPHA2	EFNA1 - EPHA2	EPHA	Cell-Cell Contact	PMID: 15114347
214	3	3	EFNA1	EPHA2	0.00224512	0	EFNA1_EPHA2	EFNA1 - EPHA2	EPHA	Cell-Cell Contact	PMID: 15114347
215	1	1	ICAM1	ITGAX_ITGB2	0.00960906	0	ICAM1_ITGAX_ITGB2	ICAM1 - (ITGAX+ITGB2)	ICAM	Cell-Cell Contact	PMID: 16252253
216	3	1	ICAM1	ITGAX_ITGB2	0.00602218	0	ICAM1_ITGAX_ITGB2	ICAM1 - (ITGAX+ITGB2)	ICAM	Cell-Cell Contact	PMID: 16252253
217	1	4	ICAM1	ITGAX_ITGB2	0.00716653	0	ICAM1_ITGAX_ITGB2	ICAM1 - (ITGAX+ITGB2)	ICAM	Cell-Cell Contact	PMID: 16252253
218	3	4	ICAM1	ITGAX_ITGB2	0.00448727	0.02	ICAM1_ITGAX_ITGB2	ICAM1 - (ITGAX+ITGB2)	ICAM	Cell-Cell Contact	PMID: 16252253
219	1	1	ICAM1	ITGAL_ITGB2	0.0119528	0	ICAM1_ITGAL_ITGB2	ICAM1 - (ITGAL+ITGB2)	ICAM	Cell-Cell Contact	KEGG: hsa04514
220	3	1	ICAM1	ITGAL_ITGB2	0.0074977	0	ICAM1_ITGAL_ITGB2	ICAM1 - (ITGAL+ITGB2)	ICAM	Cell-Cell Contact	KEGG: hsa04514
221	1	2	ICAM1	ITGAL_ITGB2	0.0111245	0	ICAM1_ITGAL_ITGB2	ICAM1 - (ITGAL+ITGB2)	ICAM	Cell-Cell Contact	KEGG: hsa04514
222	3	2	ICAM1	ITGAL_ITGB2	0.0069759	0	ICAM1_ITGAL_ITGB2	ICAM1 - (ITGAL+ITGB2)	ICAM	Cell-Cell Contact	KEGG: hsa04514
223	1	4	ICAM1	ITGAL_ITGB2	0.00957363	0	ICAM1_ITGAL_ITGB2	ICAM1 - (ITGAL+ITGB2)	ICAM	Cell-Cell Contact	KEGG: hsa04514
224	3	4	ICAM1	ITGAL_ITGB2	0.0059999	0.01	ICAM1_ITGAL_ITGB2	ICAM1 - (ITGAL+ITGB2)	ICAM	Cell-Cell Contact	KEGG: hsa04514
225	1	1	ICAM1	ITGAL	0.00651563	0	ICAM1_ITGAL	ICAM1 - ITGAL	ICAM	Cell-Cell Contact	PMID: 23602662
226	3	1	ICAM1	ITGAL	0.00407871	0	ICAM1_ITGAL	ICAM1 - ITGAL	ICAM	Cell-Cell Contact	PMID: 23602662
227	1	2	ICAM1	ITGAL	0.00583827	0	ICAM1_ITGAL	ICAM1 - ITGAL	ICAM	Cell-Cell Contact	PMID: 23602662
228	3	2	ICAM1	ITGAL	0.00365376	0	ICAM1_ITGAL	ICAM1 - ITGAL	ICAM	Cell-Cell Contact	PMID: 23602662
229	1	4	ICAM1	ITGAL	0.00381819	0.01	ICAM1_ITGAL	ICAM1 - ITGAL	ICAM	Cell-Cell Contact	PMID: 23602662
230	3	4	ICAM1	ITGAL	0.00238772	0.03	ICAM1_ITGAL	ICAM1 - ITGAL	ICAM	Cell-Cell Contact	PMID: 23602662
231	1	4	ICAM1	SPN	0.00169261	0	ICAM1_SPN	ICAM1 - SPN	ICAM	Cell-Cell Contact	PMID: 1683685
232	2	4	ICAM1	SPN	0.000497336	0.01	ICAM1_SPN	ICAM1 - SPN	ICAM	Cell-Cell Contact	PMID: 1683685
233	3	4	ICAM1	SPN	0.00105763	0	ICAM1_SPN	ICAM1 - SPN	ICAM	Cell-Cell Contact	PMID: 1683685
234	4	4	ICAM1	SPN	0.000169357	0.01	ICAM1_SPN	ICAM1 - SPN	ICAM	Cell-Cell Contact	PMID: 1683685
235	1	1	ITGB2	ICAM1	0.0218277	0	ITGB2_ICAM1	ITGB2 - ICAM1	ITGB2	Cell-Cell Contact	KEGG: hsa04514
236	2	1	ITGB2	ICAM1	0.0210954	0	ITGB2_ICAM1	ITGB2 - ICAM1	ITGB2	Cell-Cell Contact	KEGG: hsa04514
237	4	1	ITGB2	ICAM1	0.0237974	0	ITGB2_ICAM1	ITGB2 - ICAM1	ITGB2	Cell-Cell Contact	KEGG: hsa04514
238	1	3	ITGB2	ICAM1	0.0137431	0.01	ITGB2_ICAM1	ITGB2 - ICAM1	ITGB2	Cell-Cell Contact	KEGG: hsa04514
239	2	3	ITGB2	ICAM1	0.0132784	0	ITGB2_ICAM1	ITGB2 - ICAM1	ITGB2	Cell-Cell Contact	KEGG: hsa04514
240	4	3	ITGB2	ICAM1	0.0149945	0	ITGB2_ICAM1	ITGB2 - ICAM1	ITGB2	Cell-Cell Contact	KEGG: hsa04514
241	3	3	L1CAM	L1CAM	0.000329794	0	L1CAM_L1CAM	L1CAM - L1CAM	L1CAM	Cell-Cell Contact	PMID: 18701456
242	1	1	HLA-A	CD8A	0.00429456	0	HLA-A_CD8A	HLA-A - CD8A	MHC-I	Cell-Cell Contact	KEGG: hsa04514
243	2	1	HLA-A	CD8A	0.00357011	0	HLA-A_CD8A	HLA-A - CD8A	MHC-I	Cell-Cell Contact	KEGG: hsa04514
244	3	1	HLA-A	CD8A	0.00365451	0	HLA-A_CD8A	HLA-A - CD8A	MHC-I	Cell-Cell Contact	KEGG: hsa04514
245	4	1	HLA-A	CD8A	0.00356669	0	HLA-A_CD8A	HLA-A - CD8A	MHC-I	Cell-Cell Contact	KEGG: hsa04514
246	1	1	HLA-B	CD8A	0.00428262	0	HLA-B_CD8A	HLA-B - CD8A	MHC-I	Cell-Cell Contact	KEGG: hsa04514
247	2	1	HLA-B	CD8A	0.00372652	0	HLA-B_CD8A	HLA-B - CD8A	MHC-I	Cell-Cell Contact	KEGG: hsa04514
248	3	1	HLA-B	CD8A	0.00349597	0	HLA-B_CD8A	HLA-B - CD8A	MHC-I	Cell-Cell Contact	KEGG: hsa04514
249	4	1	HLA-B	CD8A	0.00359599	0	HLA-B_CD8A	HLA-B - CD8A	MHC-I	Cell-Cell Contact	KEGG: hsa04514
250	1	1	HLA-C	CD8A	0.00338291	0	HLA-C_CD8A	HLA-C - CD8A	MHC-I	Cell-Cell Contact	KEGG: hsa04514
251	2	1	HLA-C	CD8A	0.00293425	0	HLA-C_CD8A	HLA-C - CD8A	MHC-I	Cell-Cell Contact	KEGG: hsa04514
252	3	1	HLA-C	CD8A	0.00270555	0	HLA-C_CD8A	HLA-C - CD8A	MHC-I	Cell-Cell Contact	KEGG: hsa04514
253	4	1	HLA-C	CD8A	0.00274348	0	HLA-C_CD8A	HLA-C - CD8A	MHC-I	Cell-Cell Contact	KEGG: hsa04514
254	1	1	HLA-E	CD8A	0.0030065	0	HLA-E_CD8A	HLA-E - CD8A	MHC-I	Cell-Cell Contact	KEGG: hsa04514
255	2	1	HLA-E	CD8A	0.00270624	0	HLA-E_CD8A	HLA-E - CD8A	MHC-I	Cell-Cell Contact	KEGG: hsa04514
256	3	1	HLA-E	CD8A	0.00214482	0	HLA-E_CD8A	HLA-E - CD8A	MHC-I	Cell-Cell Contact	KEGG: hsa04514
257	4	1	HLA-E	CD8A	0.00297047	0	HLA-E_CD8A	HLA-E - CD8A	MHC-I	Cell-Cell Contact	KEGG: hsa04514
258	1	1	HLA-F	CD8A	0.000878832	0	HLA-F_CD8A	HLA-F - CD8A	MHC-I	Cell-Cell Contact	KEGG: hsa04514
259	2	1	HLA-F	CD8A	0.000372595	0	HLA-F_CD8A	HLA-F - CD8A	MHC-I	Cell-Cell Contact	KEGG: hsa04514
260	3	1	HLA-F	CD8A	0.000204768	0	HLA-F_CD8A	HLA-F - CD8A	MHC-I	Cell-Cell Contact	KEGG: hsa04514
261	4	1	HLA-F	CD8A	0.00086545	0	HLA-F_CD8A	HLA-F - CD8A	MHC-I	Cell-Cell Contact	KEGG: hsa04514
262	1	1	HLA-G	CD8A	0.000179541	0	HLA-G_CD8A	HLA-G - CD8A	MHC-I	Cell-Cell Contact	KEGG: hsa04514
263	3	1	HLA-G	CD8A	0.000113847	0	HLA-G_CD8A	HLA-G - CD8A	MHC-I	Cell-Cell Contact	KEGG: hsa04514
264	1	1	HLA-DPA1	CD4	0.00152492	0	HLA-DPA1_CD4	HLA-DPA1 - CD4	MHC-II	Cell-Cell Contact	KEGG: hsa04514
265	2	1	HLA-DPA1	CD4	0.00179214	0	HLA-DPA1_CD4	HLA-DPA1 - CD4	MHC-II	Cell-Cell Contact	KEGG: hsa04514
266	3	1	HLA-DPA1	CD4	0.000684425	0.01	HLA-DPA1_CD4	HLA-DPA1 - CD4	MHC-II	Cell-Cell Contact	KEGG: hsa04514
267	4	1	HLA-DPA1	CD4	0.00211554	0	HLA-DPA1_CD4	HLA-DPA1 - CD4	MHC-II	Cell-Cell Contact	KEGG: hsa04514
268	1	1	HLA-DPB1	CD4	0.000883881	0	HLA-DPB1_CD4	HLA-DPB1 - CD4	MHC-II	Cell-Cell Contact	KEGG: hsa04514
269	2	1	HLA-DPB1	CD4	0.00101785	0	HLA-DPB1_CD4	HLA-DPB1 - CD4	MHC-II	Cell-Cell Contact	KEGG: hsa04514
270	3	1	HLA-DPB1	CD4	0.000159864	0.01	HLA-DPB1_CD4	HLA-DPB1 - CD4	MHC-II	Cell-Cell Contact	KEGG: hsa04514
271	4	1	HLA-DPB1	CD4	0.00155991	0	HLA-DPB1_CD4	HLA-DPB1 - CD4	MHC-II	Cell-Cell Contact	KEGG: hsa04514
272	1	1	HLA-DQA1	CD4	0.000725419	0	HLA-DQA1_CD4	HLA-DQA1 - CD4	MHC-II	Cell-Cell Contact	KEGG: hsa04514
273	2	1	HLA-DQA1	CD4	0.000376915	0.01	HLA-DQA1_CD4	HLA-DQA1 - CD4	MHC-II	Cell-Cell Contact	KEGG: hsa04514
274	3	1	HLA-DQA1	CD4	0.000157413	0.01	HLA-DQA1_CD4	HLA-DQA1 - CD4	MHC-II	Cell-Cell Contact	KEGG: hsa04514
275	4	1	HLA-DQA1	CD4	0.00149631	0	HLA-DQA1_CD4	HLA-DQA1 - CD4	MHC-II	Cell-Cell Contact	KEGG: hsa04514
276	1	1	HLA-DMA	CD4	0.000181437	0.01	HLA-DMA_CD4	HLA-DMA - CD4	MHC-II	Cell-Cell Contact	KEGG: hsa04514
277	2	1	HLA-DMA	CD4	0.00024416	0	HLA-DMA_CD4	HLA-DMA - CD4	MHC-II	Cell-Cell Contact	KEGG: hsa04514
278	3	1	HLA-DMA	CD4	0.000109649	0.01	HLA-DMA_CD4	HLA-DMA - CD4	MHC-II	Cell-Cell Contact	KEGG: hsa04514
279	4	1	HLA-DMA	CD4	0.000745321	0	HLA-DMA_CD4	HLA-DMA - CD4	MHC-II	Cell-Cell Contact	KEGG: hsa04514
280	1	1	HLA-DMB	CD4	0.000872969	0	HLA-DMB_CD4	HLA-DMB - CD4	MHC-II	Cell-Cell Contact	KEGG: hsa04514
281	2	1	HLA-DMB	CD4	0.000350856	0.01	HLA-DMB_CD4	HLA-DMB - CD4	MHC-II	Cell-Cell Contact	KEGG: hsa04514
282	3	1	HLA-DMB	CD4	0.000112992	0.01	HLA-DMB_CD4	HLA-DMB - CD4	MHC-II	Cell-Cell Contact	KEGG: hsa04514
283	4	1	HLA-DMB	CD4	0.00159703	0	HLA-DMB_CD4	HLA-DMB - CD4	MHC-II	Cell-Cell Contact	KEGG: hsa04514
284	1	1	HLA-DQA2	CD4	0.000180606	0.01	HLA-DQA2_CD4	HLA-DQA2 - CD4	MHC-II	Cell-Cell Contact	KEGG: hsa04514
285	2	1	HLA-DQA2	CD4	0.000278103	0	HLA-DQA2_CD4	HLA-DQA2 - CD4	MHC-II	Cell-Cell Contact	KEGG: hsa04514
286	4	1	HLA-DQA2	CD4	0.000691552	0	HLA-DQA2_CD4	HLA-DQA2 - CD4	MHC-II	Cell-Cell Contact	KEGG: hsa04514
287	4	1	HLA-DOA	CD4	0.000639369	0	HLA-DOA_CD4	HLA-DOA - CD4	MHC-II	Cell-Cell Contact	KEGG: hsa04514
288	4	1	HLA-DOB	CD4	0.000184595	0	HLA-DOB_CD4	HLA-DOB - CD4	MHC-II	Cell-Cell Contact	KEGG: hsa04514
289	1	1	HLA-DQB1	CD4	0.000897736	0	HLA-DQB1_CD4	HLA-DQB1 - CD4	MHC-II	Cell-Cell Contact	KEGG: hsa04514
290	2	1	HLA-DQB1	CD4	0.0010108	0	HLA-DQB1_CD4	HLA-DQB1 - CD4	MHC-II	Cell-Cell Contact	KEGG: hsa04514
291	3	1	HLA-DQB1	CD4	0.000169965	0.01	HLA-DQB1_CD4	HLA-DQB1 - CD4	MHC-II	Cell-Cell Contact	KEGG: hsa04514
292	4	1	HLA-DQB1	CD4	0.00187524	0	HLA-DQB1_CD4	HLA-DQB1 - CD4	MHC-II	Cell-Cell Contact	KEGG: hsa04514
293	1	1	HLA-DRA	CD4	0.00232906	0.01	HLA-DRA_CD4	HLA-DRA - CD4	MHC-II	Cell-Cell Contact	KEGG: hsa04514
294	2	1	HLA-DRA	CD4	0.00244371	0.01	HLA-DRA_CD4	HLA-DRA - CD4	MHC-II	Cell-Cell Contact	KEGG: hsa04514
295	3	1	HLA-DRA	CD4	0.00108827	0.01	HLA-DRA_CD4	HLA-DRA - CD4	MHC-II	Cell-Cell Contact	KEGG: hsa04514
296	4	1	HLA-DRA	CD4	0.00355674	0	HLA-DRA_CD4	HLA-DRA - CD4	MHC-II	Cell-Cell Contact	KEGG: hsa04514
297	1	1	HLA-DRB1	CD4	0.00123071	0	HLA-DRB1_CD4	HLA-DRB1 - CD4	MHC-II	Cell-Cell Contact	KEGG: hsa04514
298	2	1	HLA-DRB1	CD4	0.00122615	0.01	HLA-DRB1_CD4	HLA-DRB1 - CD4	MHC-II	Cell-Cell Contact	KEGG: hsa04514
299	3	1	HLA-DRB1	CD4	0.000411613	0.01	HLA-DRB1_CD4	HLA-DRB1 - CD4	MHC-II	Cell-Cell Contact	KEGG: hsa04514
300	4	1	HLA-DRB1	CD4	0.00196372	0	HLA-DRB1_CD4	HLA-DRB1 - CD4	MHC-II	Cell-Cell Contact	KEGG: hsa04514
301	1	1	HLA-DRB5	CD4	0.000722096	0	HLA-DRB5_CD4	HLA-DRB5 - CD4	MHC-II	Cell-Cell Contact	KEGG: hsa04514
302	2	1	HLA-DRB5	CD4	0.000365836	0.01	HLA-DRB5_CD4	HLA-DRB5 - CD4	MHC-II	Cell-Cell Contact	KEGG: hsa04514
303	3	1	HLA-DRB5	CD4	0.000177355	0.01	HLA-DRB5_CD4	HLA-DRB5 - CD4	MHC-II	Cell-Cell Contact	KEGG: hsa04514
304	4	1	HLA-DRB5	CD4	0.00130945	0	HLA-DRB5_CD4	HLA-DRB5 - CD4	MHC-II	Cell-Cell Contact	KEGG: hsa04514
305	1	1	MPZ	MPZL1	0.000633064	0.02	MPZ_MPZL1	MPZ - MPZL1	MPZ	Cell-Cell Contact	KEGG: hsa04514
306	3	1	MPZ	MPZL1	0.000458959	0.02	MPZ_MPZL1	MPZ - MPZL1	MPZ	Cell-Cell Contact	KEGG: hsa04514
307	1	2	MPZ	MPZL1	0.000754844	0	MPZ_MPZL1	MPZ - MPZL1	MPZ	Cell-Cell Contact	KEGG: hsa04514
308	3	2	MPZ	MPZL1	0.000547265	0.01	MPZ_MPZL1	MPZ - MPZL1	MPZ	Cell-Cell Contact	KEGG: hsa04514
309	1	3	MPZ	MPZL1	0.00180075	0	MPZ_MPZL1	MPZ - MPZL1	MPZ	Cell-Cell Contact	KEGG: hsa04514
310	3	3	MPZ	MPZL1	0.00130593	0	MPZ_MPZL1	MPZ - MPZL1	MPZ	Cell-Cell Contact	KEGG: hsa04514
311	1	4	MPZ	MPZL1	0.000254612	0.04	MPZ_MPZL1	MPZ - MPZL1	MPZ	Cell-Cell Contact	KEGG: hsa04514
312	3	4	MPZ	MPZL1	0.000184569	0.02	MPZ_MPZL1	MPZ - MPZL1	MPZ	Cell-Cell Contact	KEGG: hsa04514
313	1	1	MPZ	MPZ	0.000466149	0	MPZ_MPZ	MPZ - MPZ	MPZ	Cell-Cell Contact	KEGG: hsa04514
314	3	1	MPZ	MPZ	0.000337933	0	MPZ_MPZ	MPZ - MPZ	MPZ	Cell-Cell Contact	KEGG: hsa04514
315	1	3	MPZ	MPZ	0.000337933	0	MPZ_MPZ	MPZ - MPZ	MPZ	Cell-Cell Contact	KEGG: hsa04514
316	3	3	MPZ	MPZ	0.000244975	0	MPZ_MPZ	MPZ - MPZ	MPZ	Cell-Cell Contact	KEGG: hsa04514
317	3	2	MPZL1	MPZL1	0.00291359	0	MPZL1_MPZL1	MPZL1 - MPZL1	MPZ	Cell-Cell Contact	KEGG: hsa04514
318	2	3	MPZL1	MPZL1	0.00291359	0	MPZL1_MPZL1	MPZL1 - MPZL1	MPZ	Cell-Cell Contact	KEGG: hsa04514
319	3	3	MPZL1	MPZL1	0.0069299	0	MPZL1_MPZL1	MPZL1 - MPZL1	MPZ	Cell-Cell Contact	KEGG: hsa04514
320	1	4	DLL3	NOTCH1	0.0398692	0	DLL3_NOTCH1	DLL3 - NOTCH1	NOTCH	Cell-Cell Contact	PMID: 22353464
321	2	4	DLL3	NOTCH1	0.0246407	0	DLL3_NOTCH1	DLL3 - NOTCH1	NOTCH	Cell-Cell Contact	PMID: 22353464
322	3	4	DLL3	NOTCH1	0.0463748	0	DLL3_NOTCH1	DLL3 - NOTCH1	NOTCH	Cell-Cell Contact	PMID: 22353464
323	1	1	DLL3	NOTCH2	0.011547	0.03	DLL3_NOTCH2	DLL3 - NOTCH2	NOTCH	Cell-Cell Contact	PMID: 22353464
324	3	1	DLL3	NOTCH2	0.0134962	0.01	DLL3_NOTCH2	DLL3 - NOTCH2	NOTCH	Cell-Cell Contact	PMID: 22353464
325	1	4	DLL3	NOTCH2	0.0338149	0	DLL3_NOTCH2	DLL3 - NOTCH2	NOTCH	Cell-Cell Contact	PMID: 22353464
326	2	4	DLL3	NOTCH2	0.0208487	0	DLL3_NOTCH2	DLL3 - NOTCH2	NOTCH	Cell-Cell Contact	PMID: 22353464
327	3	4	DLL3	NOTCH2	0.0393731	0	DLL3_NOTCH2	DLL3 - NOTCH2	NOTCH	Cell-Cell Contact	PMID: 22353464
328	1	2	DLL3	NOTCH3	0.00992898	0	DLL3_NOTCH3	DLL3 - NOTCH3	NOTCH	Cell-Cell Contact	PMID: 22353464
329	2	2	DLL3	NOTCH3	0.00606426	0	DLL3_NOTCH3	DLL3 - NOTCH3	NOTCH	Cell-Cell Contact	PMID: 22353464
330	3	2	DLL3	NOTCH3	0.0116082	0	DLL3_NOTCH3	DLL3 - NOTCH3	NOTCH	Cell-Cell Contact	PMID: 22353464
331	3	1	JAG1	NOTCH1	0.00181958	0	JAG1_NOTCH1	JAG1 - NOTCH1	NOTCH	Cell-Cell Contact	PMID: 22353464
332	3	4	JAG1	NOTCH1	0.00798554	0	JAG1_NOTCH1	JAG1 - NOTCH1	NOTCH	Cell-Cell Contact	PMID: 22353464
333	3	1	JAG1	NOTCH2	0.00225949	0	JAG1_NOTCH2	JAG1 - NOTCH2	NOTCH	Cell-Cell Contact	PMID: 22353464
334	3	3	JAG1	NOTCH2	0.00153812	0	JAG1_NOTCH2	JAG1 - NOTCH2	NOTCH	Cell-Cell Contact	PMID: 22353464
335	3	4	JAG1	NOTCH2	0.00673892	0	JAG1_NOTCH2	JAG1 - NOTCH2	NOTCH	Cell-Cell Contact	PMID: 22353464
336	3	2	JAG1	NOTCH3	0.00194032	0	JAG1_NOTCH3	JAG1 - NOTCH3	NOTCH	Cell-Cell Contact	PMID: 22353464
337	2	1	PECAM1	PECAM1	0.00100773	0.01	PECAM1_PECAM1	PECAM1 - PECAM1	PECAM1	Cell-Cell Contact	KEGG: hsa04514
338	1	2	PECAM1	PECAM1	0.00100773	0.01	PECAM1_PECAM1	PECAM1 - PECAM1	PECAM1	Cell-Cell Contact	KEGG: hsa04514
339	2	2	PECAM1	PECAM1	0.00275956	0	PECAM1_PECAM1	PECAM1 - PECAM1	PECAM1	Cell-Cell Contact	KEGG: hsa04514
340	4	2	PECAM1	PECAM1	0.0016475	0	PECAM1_PECAM1	PECAM1 - PECAM1	PECAM1	Cell-Cell Contact	KEGG: hsa04514
341	2	4	PECAM1	PECAM1	0.0016475	0	PECAM1_PECAM1	PECAM1 - PECAM1	PECAM1	Cell-Cell Contact	KEGG: hsa04514
342	3	1	PTPRM	PTPRM	0.000444101	0	PTPRM_PTPRM	PTPRM - PTPRM	PTPRM	Cell-Cell Contact	KEGG: hsa04514
343	1	3	PTPRM	PTPRM	0.000444101	0	PTPRM_PTPRM	PTPRM - PTPRM	PTPRM	Cell-Cell Contact	KEGG: hsa04514
344	3	3	PTPRM	PTPRM	0.000643618	0	PTPRM_PTPRM	PTPRM - PTPRM	PTPRM	Cell-Cell Contact	KEGG: hsa04514
345	1	4	SELPLG	SELL	0.00285554	0	SELPLG_SELL	SELPLG - SELL	SELPLG	Cell-Cell Contact	PMC2431087; PMID: 8892633,PMID: 8896607
346	1	3	SEMA4D	PLXNB1	0.000561129	0	SEMA4D_PLXNB1	SEMA4D - PLXNB1	SEMA4	Cell-Cell Contact	PMID: 27533782
347	4	3	SEMA4D	PLXNB1	0.000824846	0	SEMA4D_PLXNB1	SEMA4D - PLXNB1	SEMA4	Cell-Cell Contact	PMID: 27533782
348	4	1	SEMA4D	PLXNB2	0.00667691	0	SEMA4D_PLXNB2	SEMA4D - PLXNB2	SEMA4	Cell-Cell Contact	PMID: 27533782
349	4	2	SEMA4D	PLXNB2	0.00487714	0.02	SEMA4D_PLXNB2	SEMA4D - PLXNB2	SEMA4	Cell-Cell Contact	PMID: 27533782
350	1	3	SEMA4D	PLXNB2	0.00541431	0.01	SEMA4D_PLXNB2	SEMA4D - PLXNB2	SEMA4	Cell-Cell Contact	PMID: 27533782
351	4	3	SEMA4D	PLXNB2	0.00794078	0	SEMA4D_PLXNB2	SEMA4D - PLXNB2	SEMA4	Cell-Cell Contact	PMID: 27533782
352	3	1	SEMA4C	PLXNB2	0.00859471	0	SEMA4C_PLXNB2	SEMA4C - PLXNB2	SEMA4	Cell-Cell Contact	PMID: 27533782
353	3	2	SEMA4C	PLXNB2	0.00628125	0	SEMA4C_PLXNB2	SEMA4C - PLXNB2	SEMA4	Cell-Cell Contact	PMID: 27533782
354	1	3	SEMA4C	PLXNB2	0.00541431	0.03	SEMA4C_PLXNB2	SEMA4C - PLXNB2	SEMA4	Cell-Cell Contact	PMID: 27533782
355	3	3	SEMA4C	PLXNB2	0.0102179	0	SEMA4C_PLXNB2	SEMA4C - PLXNB2	SEMA4	Cell-Cell Contact	PMID: 27533782
356	4	1	SEMA4D	CD72	0.000737814	0.04	SEMA4D_CD72	SEMA4D - CD72	SEMA4	Cell-Cell Contact	PMID: 22325954
357	1	4	SEMA4D	CD72	0.00316915	0	SEMA4D_CD72	SEMA4D - CD72	SEMA4	Cell-Cell Contact	PMID: 22325954
358	4	4	SEMA4D	CD72	0.00465286	0	SEMA4D_CD72	SEMA4D - CD72	SEMA4	Cell-Cell Contact	PMID: 22325954
359	3	1	SEMA5A	PLXNA1	0.00116469	0	SEMA5A_PLXNA1	SEMA5A - PLXNA1	SEMA5	Cell-Cell Contact	PMID: 27533782
360	3	3	SEMA5A	PLXNA1	0.005216	0	SEMA5A_PLXNA1	SEMA5A - PLXNA1	SEMA5	Cell-Cell Contact	PMID: 27533782
361	2	1	THY1	ITGAX_ITGB2	0.0109099	0	THY1_ITGAX_ITGB2	THY1 - (ITGAX+ITGB2)	THY1	Cell-Cell Contact	PMID: 15850796
362	4	1	THY1	ITGAX_ITGB2	0.00374308	0.03	THY1_ITGAX_ITGB2	THY1 - (ITGAX+ITGB2)	THY1	Cell-Cell Contact	PMID: 15850796
363	2	4	THY1	ITGAX_ITGB2	0.00813944	0	THY1_ITGAX_ITGB2	THY1 - (ITGAX+ITGB2)	THY1	Cell-Cell Contact	PMID: 15850796

## Sheet: SpaTalk
one-sided, non-adjusted	ligand	receptor	species	celltype_sender	celltype_receiver	lr_co_exp_num	lr_co_ratio	lr_co_ratio_pvalue
14	ICAM3	ITGAL	Human	X1	X2	12	0.196721	0
15	ICAM3	ITGB2	Human	X1	X2	13	0.213115	0.006
21	CEACAM1	CD209	Human	X1	X2	5	0.0819672	0.044
37	DLL3	NOTCH4	Human	X1	X2	6	0.0983607	0.007
46	MIF	CD44	Human	X1	X2	41	0.672131	0.006
67	PLAT	ITGB2	Human	X1	X2	22	0.360656	0
78	EBI3	IL6ST	Human	X1	X2	8	0.131148	0.004
106	LAMB1	ITGB1	Human	X1	X2	4	0.0655738	0.026
108	LAMB1	ITGA1	Human	X1	X2	6	0.0983607	0.005
113	PDAP1	PDGFRB	Human	X1	X2	9	0.147541	0.048
117	SERPINE1	ITGB5	Human	X1	X2	21	0.344262	0.018
122	CCL2	CCR1	Human	X1	X2	4	0.0655738	0.018
126	CCL13	CXCR3	Human	X1	X2	2	0.0327869	0.002
127	CCL13	CCR1	Human	X1	X2	2	0.0327869	0.001
132	COL1A1	FLT4	Human	X1	X2	4	0.0655738	0.035
134	COL1A1	ITGA1	Human	X1	X2	19	0.311475	0
160	SELPLG	ITGB2	Human	X1	X2	18	0.295082	0
161	IL23A	IL12RB1	Human	X1	X2	1	0.0163934	0.036
164	IFNG	IFNGR1	Human	X1	X2	6	0.0983607	0
170	HBEGF	CD44	Human	X1	X2	8	0.131148	0.008
182	CD160	TNFRSF14	Human	X1	X2	2	0.0327869	0.026
193	GSTM2	RYR2	Human	X1	X2	1	0.0163934	0.016
194	INHBA	ACVR1	Human	X1	X2	2	0.0327869	0.026
226	C3	ITGB2	Human	X1	X2	25	0.409836	0.019
231	DLL4	NOTCH4	Human	X1	X2	2	0.0327869	0.005
234	LMAN1	MCFD2	Human	X1	X2	14	0.229508	0.013
248	JAG1	NOTCH4	Human	X1	X2	3	0.0491803	0.018
261	LAMC1	ITGA1	Human	X1	X2	11	0.180328	0
269	CCL21	CXCR3	Human	X1	X2	5	0.0819672	0.007
279	THBS1	SDC1	Human	X1	X2	14	0.229508	0.02
286	ADAM10	GPNMB	Human	X1	X2	22	0.360656	0.044
288	ADAM10	TSPAN15	Human	X1	X2	2	0.0327869	0.034
297	COL8A1	ITGA1	Human	X1	X2	3	0.0491803	0.015
299	LYZ	ITGAL	Human	X1	X2	23	0.377049	0
311	SEMA7A	ITGA1	Human	X1	X2	8	0.131148	0
322	IL7	IL2RG	Human	X1	X2	3	0.0491803	0.005
333	FGF2	SDC1	Human	X1	X2	8	0.131148	0.006
352	WNT5A	FZD7	Human	X1	X2	3	0.0491803	0.001
358	ICAM1	ITGAL	Human	X1	X2	22	0.360656	0
359	ICAM1	ITGAX	Human	X1	X2	11	0.180328	0.042
363	ICAM1	ITGB2	Human	X1	X2	27	0.442623	0.001
364	ICAM1	SPN	Human	X1	X2	10	0.163934	0.002
365	ICAM1	IL2RG	Human	X1	X2	11	0.180328	0.017
376	TNC	SDC1	Human	X1	X2	14	0.229508	0.001
391	SEMA3A	NRP1	Human	X1	X2	6	0.0983607	0.01
414	CGN	F11R	Human	X1	X2	2	0.0327869	0.04
417	CGN	TGFBR1	Human	X1	X2	3	0.0491803	0.045
429	CALM2	AQP1	Human	X1	X2	30	0.491803	0
451	APP	TSPAN15	Human	X1	X2	5	0.0819672	0
453	APP	RPSA	Human	X1	X2	45	0.737705	0.029
458	CXCL13	CXCR3	Human	X1	X2	5	0.0819672	0
476	CALM3	AQP1	Human	X1	X2	30	0.491803	0
482	S100A1	TLR4	Human	X1	X2	5	0.0819672	0.023
489	FGF11	FGFR3	Human	X1	X2	1	0.0163934	0.015
492	VCAM1	ITGB2	Human	X1	X2	22	0.360656	0
494	VCAM1	MSN	Human	X1	X2	32	0.52459	0
513	COL1A2	ITGA11	Human	X1	X2	7	0.114754	0.025
516	COL14A1	CD44	Human	X1	X2	42	0.688525	0.007
519	JAM3	ITGB2	Human	X1	X2	6	0.0983607	0.027
525	FADD	ABCA1	Human	X1	X2	5	0.0819672	0.034
539	CD14	ITGB2	Human	X1	X2	31	0.508197	0
540	CD14	TLR4	Human	X1	X2	5	0.0819672	0.049
546	CXCL10	SDC4	Human	X1	X2	17	0.278689	0.026
547	CXCL10	CXCR3	Human	X1	X2	5	0.0819672	0.007
549	BMP1	BMPR2	Human	X1	X2	5	0.0819672	0.029
555	SEMA4C	PLXNB2	Human	X1	X2	21	0.344262	0.009
557	CXCL11	CXCR3	Human	X1	X2	3	0.0491803	0.004
559	PRND	RPSA	Human	X1	X2	2	0.0327869	0.017
564	CCL19	CXCR3	Human	X1	X2	4	0.0655738	0.011
578	GNAI2	EDNRA	Human	X1	X2	6	0.0983607	0.021
586	GNAI2	CXCR3	Human	X1	X2	5	0.0819672	0.039
606	PSEN1	NOTCH4	Human	X1	X2	5	0.0819672	0
607	PSEN1	CD44	Human	X1	X2	25	0.409836	0
609	BGN	TLR1	Human	X1	X2	5	0.0819672	0.026
632	BTLA	TNFRSF14	Human	X1	X2	8	0.131148	0.001
652	HMGB1	SDC1	Human	X1	X2	14	0.229508	0.026
661	FN1	ITGA8	Human	X1	X2	5	0.0819672	0.009
681	CALM1	RYR2	Human	X1	X2	2	0.0327869	0.012
696	CXCL9	CXCR3	Human	X1	X2	3	0.0491803	0.034
700	TGM2	ITGB1	Human	X1	X2	6	0.0983607	0.017
705	DLL1	NOTCH4	Human	X1	X2	2	0.0327869	0.003
716	EFNA1	EPHB6	Human	X1	X2	2	0.0327869	0.021
752	MMP9	CD44	Human	X1	X2	33	0.540984	0
753	MMP9	ITGB2	Human	X1	X2	22	0.360656	0
754	MMP9	EPHB2	Human	X1	X2	3	0.0491803	0.033
774	ANXA1	DYSF	Human	X1	X2	6	0.0983607	0.009
794	LGALS9	CD44	Human	X1	X2	20	0.327869	0.014
844	CXCL12	CD4	Human	X1	X2	5	0.0819672	0.011
846	IL16	CD4	Human	X1	X2	11	0.180328	0.001
853	LTA	TNFRSF1A	Human	X1	X2	3	0.0491803	0.038
854	TNF	TNFRSF1A	Human	X1	X2	3	0.0491803	0.011
855	LTB	TNFRSF1A	Human	X1	X2	21	0.344262	0.008
856	RTN4	NGFR	Human	X1	X2	11	0.180328	0.019
858	APP	NGFR	Human	X1	X2	10	0.163934	0.019
859	BDNF	NGFR	Human	X1	X2	1	0.0163934	0.045
877	BTLA	CD79A	Human	X1	X2	12	0.196721	0
879	FN1	CD79A	Human	X1	X2	32	0.52459	0.037
906	ADM	RAMP3	Human	X1	X2	2	0.0327869	0.004
916	CCL21	CCR7	Human	X1	X2	16	0.262295	0.003
917	CCL19	CCR7	Human	X1	X2	14	0.229508	0.003
944	LTA	RIPK1	Human	X1	X2	2	0.0327869	0.037
956	PLAU	ITGAV	Human	X1	X2	5	0.0819672	0.011
957	EDIL3	ITGAV	Human	X1	X2	7	0.114754	0.014
970	VEGFA	ITGAV	Human	X1	X2	19	0.311475	0.007
975	CP	SLC40A1	Human	X1	X2	5	0.0819672	0.002
993	TNF	FLT4	Human	X1	X2	2	0.0327869	0.002
994	COL1A2	FLT4	Human	X1	X2	6	0.0983607	0.006
1003	PSEN1	NOTCH3	Human	X1	X2	9	0.147541	0
1040	SLIT2	GPC1	Human	X1	X2	2	0.0327869	0.038
1041	VEGFA	GPC1	Human	X1	X2	3	0.0491803	0.049
1060	SEMA4A	NRP1	Human	X1	X2	2	0.0327869	0.033
1068	CALM2	CACNA1C	Human	X1	X2	3	0.0491803	0.003
1070	CALM1	CACNA1C	Human	X1	X2	3	0.0491803	0.006
1071	CALM3	CACNA1C	Human	X1	X2	3	0.0491803	0.004
1124	DLL1	NOTCH1	Human	X1	X2	3	0.0491803	0.027
1125	MFNG	NOTCH1	Human	X1	X2	6	0.0983607	0.005
1126	PSEN1	NOTCH1	Human	X1	X2	11	0.180328	0.002
1127	TNF	NOTCH1	Human	X1	X2	4	0.0655738	0
1138	CXCL12	ADRA2A	Human	X1	X2	3	0.0491803	0.03
1164	EFNA4	EPHA4	Human	X1	X2	1	0.0163934	0.044
1174	COL6A1	ITGA1	Human	X1	X2	12	0.196721	0
1177	COL6A2	ITGA1	Human	X1	X2	18	0.295082	0
1180	COL6A3	ITGA1	Human	X1	X2	17	0.278689	0
1181	COL5A2	ITGA1	Human	X1	X2	6	0.0983607	0.005
1182	COL1A2	ITGA1	Human	X1	X2	25	0.409836	0
1183	COL4A1	ITGA1	Human	X1	X2	13	0.213115	0.001
1190	CSF1	CSF1R	Human	X1	X2	14	0.229508	0.001
1200	TNFSF13B	TNFRSF13C	Human	X1	X2	7	0.114754	0.007
1204	CCL7	CCR2	Human	X1	X2	1	0.0163934	0.01
1213	CCL7	CCR5	Human	X1	X2	1	0.0163934	0.024
1219	FGF11	FGFR4	Human	X1	X2	1	0.0163934	0.002
1238	CCL5	CCR1	Human	X1	X2	8	0.131148	0.001
1239	CCL3	CCR1	Human	X1	X2	4	0.0655738	0
1241	CCL4	CCR1	Human	X1	X2	4	0.0655738	0.007
1244	CCL18	CCR1	Human	X1	X2	5	0.0819672	0
1245	PLAU	ITGB5	Human	X1	X2	4	0.0655738	0.016
1246	EDIL3	ITGB5	Human	X1	X2	8	0.131148	0.002
1251	ADAM9	ITGB5	Human	X1	X2	9	0.147541	0.047
1255	LTBP1	ITGB5	Human	X1	X2	9	0.147541	0.003
1281	SPP1	PTGER4	Human	X1	X2	11	0.180328	0.045
1312	CALM1	AQP1	Human	X1	X2	31	0.508197	0
1326	CCL4	CCR8	Human	X1	X2	1	0.0163934	0.035
1327	CCL18	CCR8	Human	X1	X2	2	0.0327869	0.002
1345	PDCD1LG2	PDCD1	Human	X1	X2	2	0.0327869	0.015
1346	CD274	PDCD1	Human	X1	X2	3	0.0491803	0.003
1364	TNF	TRADD	Human	X1	X2	3	0.0491803	0.003
1381	LTA	TNFRSF14	Human	X1	X2	5	0.0819672	0.006
1428	TNFSF13B	CD40	Human	X1	X2	6	0.0983607	0.032
1435	CCL5	CXCR3	Human	X1	X2	6	0.0983607	0.001
1436	CCL7	CXCR3	Human	X1	X2	1	0.0163934	0.008
1438	IRAK4	TLR4	Human	X1	X2	3	0.0491803	0.019
1440	ALOX5AP	ALOX5	Human	X1	X2	4	0.0655738	0.004
1449	TNF	TNFRSF1B	Human	X1	X2	2	0.0327869	0.004
1458	MDK	SDC1	Human	X1	X2	9	0.147541	0.002
1459	CCL5	SDC1	Human	X1	X2	10	0.163934	0.007
1477	COL4A3	ITGB1	Human	X1	X2	2	0.0327869	0.012
1484	TNF	TRPM2	Human	X1	X2	3	0.0491803	0.001
1496	FGF1	CD44	Human	X1	X2	4	0.0655738	0.011
1498	SEMA4D	PLXNB2	Human	X1	X2	20	0.327869	0
1504	SLIT2	ROBO1	Human	X1	X2	3	0.0491803	0.011
36	DLL3	NOTCH1	Human	X1	X4	10	1	0
38	DLL3	NOTCH2	Human	X1	X4	6	0.6	0.031
45	MIF	CXCR4	Human	X1	X4	9	0.9	0
461	MIF	CD44	Human	X1	X4	9	0.9	0.006
671	PLAT	ITGB2	Human	X1	X4	5	0.5	0.012
86	TGFB1	ITGB1	Human	X1	X4	3	0.3	0.041
90	TGFB1	CXCR4	Human	X1	X4	7	0.7	0.005
92	ICAM5	ITGAL	Human	X1	X4	1	0.1	0.012
93	ICAM5	ITGB2	Human	X1	X4	1	0.1	0.02
158	SELPLG	SELL	Human	X1	X4	5	0.5	0
1601	SELPLG	ITGB2	Human	X1	X4	5	0.5	0.002
179	PROC	ITGB2	Human	X1	X4	1	0.1	0.016
224	C3	ADRA2A	Human	X1	X4	2	0.2	0.028
268	CCL21	ADRA2A	Human	X1	X4	3	0.3	0.002
287	ADAM10	TSPAN5	Human	X1	X4	2	0.2	0.003
307	CDH1	ITGAE	Human	X1	X4	3	0.3	0.034
309	CDH1	PTPRF	Human	X1	X4	3	0.3	0.007
313	TIMP2	CD44	Human	X1	X4	9	0.9	0.006
314	TIMP2	ITGB1	Human	X1	X4	4	0.4	0.007
315	LGALS3BP	ITGB1	Human	X1	X4	4	0.4	0.012
3521	WNT5A	FZD7	Human	X1	X4	1	0.1	0.042
3651	ICAM1	IL2RG	Human	X1	X4	5	0.5	0.001
375	TNC	ITGA5	Human	X1	X4	3	0.3	0.035
3761	TNC	SDC1	Human	X1	X4	4	0.4	0.012
383	TNC	ITGB1	Human	X1	X4	3	0.3	0.027
402	TIMP3	CD44	Human	X1	X4	8	0.8	0.029
442	IL18	CD48	Human	X1	X4	3	0.3	0.001
455	APP	AGER	Human	X1	X4	5	0.5	0
478	S100B	AGER	Human	X1	X4	8	0.8	0
4821	S100A1	TLR4	Human	X1	X4	2	0.2	0.024
483	S100A1	AGER	Human	X1	X4	4	0.4	0
4921	VCAM1	ITGB2	Human	X1	X4	5	0.5	0.007
4941	VCAM1	MSN	Human	X1	X4	5	0.5	0.025
501	COL6A3	ITGB1	Human	X1	X4	3	0.3	0.024
507	IL15	IL15RA	Human	X1	X4	2	0.2	0
509	IL15	IL2RG	Human	X1	X4	3	0.3	0
512	COL1A2	ITGB1	Human	X1	X4	4	0.4	0.022
5161	COL14A1	CD44	Human	X1	X4	9	0.9	0.015
521	HSP90B1	TLR4	Human	X1	X4	3	0.3	0.006
523	COL6A2	ITGB1	Human	X1	X4	3	0.3	0.034
537	CD14	ITGB1	Human	X1	X4	3	0.3	0.044
5391	CD14	ITGB2	Human	X1	X4	7	0.7	0.017
5401	CD14	TLR4	Human	X1	X4	3	0.3	0
560	HAS2	CD44	Human	X1	X4	3	0.3	0.032
582	GNAI2	S1PR3	Human	X1	X4	7	0.7	0
608	BGN	TLR4	Human	X1	X4	4	0.4	0
641	PTN	SDC1	Human	X1	X4	1	0.1	0.035
643	PTN	PTPRS	Human	X1	X4	1	0.1	0.041
656	HMGB1	AGER	Human	X1	X4	5	0.5	0
663	FN1	CD44	Human	X1	X4	10	1	0.031
664	FN1	ITGB1	Human	X1	X4	4	0.4	0.016
679	CALM1	MYLK	Human	X1	X4	4	0.4	0.021
7001	TGM2	ITGB1	Human	X1	X4	2	0.2	0.038
7521	MMP9	CD44	Human	X1	X4	6	0.6	0.022
7531	MMP9	ITGB2	Human	X1	X4	6	0.6	0.004
770	COL4A1	ITGB1	Human	X1	X4	3	0.3	0.025
776	AGRN	ITGB1	Human	X1	X4	3	0.3	0.013
792	SPP1	ITGB1	Human	X1	X4	4	0.4	0.027
7941	LGALS9	CD44	Human	X1	X4	5	0.5	0.036
8461	IL16	CD4	Human	X1	X4	3	0.3	0.016
8561	RTN4	NGFR	Human	X1	X4	9	0.9	0
8581	APP	NGFR	Human	X1	X4	5	0.5	0
863	CD99	PILRA	Human	X1	X4	10	1	0
874	IL15	IL2RB	Human	X1	X4	2	0.2	0.013
8771	BTLA	CD79A	Human	X1	X4	2	0.2	0.029
8791	FN1	CD79A	Human	X1	X4	10	1	0
889	CALM2	SELL	Human	X1	X4	7	0.7	0
890	PODXL2	SELL	Human	X1	X4	2	0.2	0.011
893	CALM1	SELL	Human	X1	X4	8	0.8	0
895	CALM3	SELL	Human	X1	X4	6	0.6	0
900	INHBA	ACVR2A	Human	X1	X4	1	0.1	0.017
901	INHBB	ACVR2A	Human	X1	X4	1	0.1	0.015
918	TNFSF4	TRAF2	Human	X1	X4	1	0.1	0.049
921	GSTP1	TRAF2	Human	X1	X4	10	1	0
943	FN1	NT5E	Human	X1	X4	6	0.6	0.035
1037	APP	GPC1	Human	X1	X4	3	0.3	0.005
10411	VEGFA	GPC1	Human	X1	X4	3	0.3	0
1093	MMP9	IFNAR1	Human	X1	X4	3	0.3	0.046
1133	JAG2	NOTCH1	Human	X1	X4	2	0.2	0.007
1136	GNAI2	ADRA2A	Human	X1	X4	4	0.4	0.001
1139	CCL5	ADRA2A	Human	X1	X4	3	0.3	0
1140	CXCL11	ADRA2A	Human	X1	X4	2	0.2	0.005
1145	PYY	ADRA2A	Human	X1	X4	1	0.1	0.005
1147	CXCL13	ADRA2A	Human	X1	X4	2	0.2	0.031
1148	CXCL10	ADRA2A	Human	X1	X4	5	0.5	0
1150	CCL19	ADRA2A	Human	X1	X4	4	0.4	0
1152	APP	ADRA2A	Human	X1	X4	3	0.3	0.005
1154	CXCL9	ADRA2A	Human	X1	X4	2	0.2	0.013
1160	ANXA1	ADRA2A	Human	X1	X4	4	0.4	0
1208	GNAI2	CCR5	Human	X1	X4	4	0.4	0.006
1210	CCL5	CCR5	Human	X1	X4	3	0.3	0.004
1215	IL16	CCR5	Human	X1	X4	3	0.3	0.007
1217	CCL8	CCR5	Human	X1	X4	1	0.1	0.025
1227	SPP1	ITGA5	Human	X1	X4	4	0.4	0.034
1233	FN1	ITGA5	Human	X1	X4	4	0.4	0.021
1278	B2M	CD3D	Human	X1	X4	10	1	0
12811	SPP1	PTGER4	Human	X1	X4	6	0.6	0
13461	CD274	PDCD1	Human	X1	X4	1	0.1	0.04
1369	IFNW1	IFNAR2	Human	X1	X4	1	0.1	0.006
1429	LTB	CD40	Human	X1	X4	8	0.8	0
1437	HSPA1A	TLR4	Human	X1	X4	3	0.3	0.003
14591	CCL5	SDC1	Human	X1	X4	3	0.3	0.031
1474	MDK	ITGB1	Human	X1	X4	2	0.2	0.033
1480	VEGFA	ITGB1	Human	X1	X4	3	0.3	0.004
14961	FGF1	CD44	Human	X1	X4	2	0.2	0.01
8	DCN	MET	Human	X1	X3	26	0.166667	0
10	GRN	TNFRSF1A	Human	X1	X3	74	0.474359	0
141	ICAM3	ITGAL	Human	X1	X3	14	0.0897436	0.045
151	ICAM3	ITGB2	Human	X1	X3	30	0.192308	0.002
381	DLL3	NOTCH2	Human	X1	X3	66	0.423077	0
41	VCL	ITGB5	Human	X1	X3	23	0.147436	0.001
52	TCN2	LRP2	Human	X1	X3	14	0.0897436	0
54	LGALS1	ITGB1	Human	X1	X3	26	0.166667	0.005
57	TIMP1	FGFR2	Human	X1	X3	5	0.0320513	0.014
60	MMP2	SDC2	Human	X1	X3	66	0.423077	0
61	MMP2	FGFR1	Human	X1	X3	23	0.147436	0
65	SFRP1	FZD6	Human	X1	X3	57	0.365385	0
672	PLAT	ITGB2	Human	X1	X3	51	0.326923	0
782	EBI3	IL6ST	Human	X1	X3	17	0.108974	0
80	TGFB1	SMAD3	Human	X1	X3	16	0.102564	0.008
81	TGFB1	TGFBR2	Human	X1	X3	49	0.314103	0.032
82	TGFB1	ITGB3	Human	X1	X3	23	0.147436	0
85	TGFB1	ITGAV	Human	X1	X3	86	0.551282	0
861	TGFB1	ITGB1	Human	X1	X3	21	0.134615	0.022
87	TGFB1	CAV1	Human	X1	X3	95	0.608974	0
88	TGFB1	SDC2	Human	X1	X3	99	0.634615	0
91	TGFB1	ITGB5	Human	X1	X3	66	0.423077	0.001
105	LAMB1	ITGAV	Human	X1	X3	29	0.185897	0
1061	LAMB1	ITGB1	Human	X1	X3	9	0.0576923	0.005
109	LAMB1	ITGA2	Human	X1	X3	6	0.0384615	0.022
114	SERPINE1	LRP2	Human	X1	X3	29	0.185897	0
116	SERPINE1	ITGAV	Human	X1	X3	69	0.442308	0
1171	SERPINE1	ITGB5	Human	X1	X3	54	0.346154	0.001
1221	CCL2	CCR1	Human	X1	X3	7	0.0448718	0.011
135	COL1A1	CD44	Human	X1	X3	109	0.698718	0
136	COL1A1	ITGAV	Human	X1	X3	98	0.628205	0
137	COL1A1	ITGB1	Human	X1	X3	20	0.128205	0.035
138	COL1A1	ITGA11	Human	X1	X3	13	0.0833333	0.001
140	COL1A1	ITGA2	Human	X1	X3	23	0.147436	0
142	EFNB3	EPHB4	Human	X1	X3	4	0.025641	0.017
143	EFNB3	EPHB3	Human	X1	X3	3	0.0192308	0.019
1602	SELPLG	ITGB2	Human	X1	X3	36	0.230769	0
162	IL23A	IL12RB2	Human	X1	X3	2	0.0128205	0.002
163	IFNG	IFNGR2	Human	X1	X3	12	0.0769231	0
1641	IFNG	IFNGR1	Human	X1	X3	5	0.0320513	0.01
168	LAMA4	ITGAV	Human	X1	X3	38	0.24359	0
169	LAMA4	ITGB1	Human	X1	X3	9	0.0576923	0.049
1701	HBEGF	CD44	Human	X1	X3	17	0.108974	0
1821	CD160	TNFRSF14	Human	X1	X3	6	0.0384615	0.001
185	TGFB3	ITGB1	Human	X1	X3	4	0.025641	0.042
191	TNFSF10	RIPK1	Human	X1	X3	13	0.0833333	0.009
192	TNFSF10	TNFRSF10B	Human	X1	X3	11	0.0705128	0.002
204	EFNB2	EPHB4	Human	X1	X3	7	0.0448718	0.004
206	EFNB2	EPHB3	Human	X1	X3	4	0.025641	0.02
207	EFNB2	GRM5	Human	X1	X3	1	0.00641026	0.014
217	TNFSF9	PVR	Human	X1	X3	4	0.025641	0.031
218	TNFSF9	TRAF2	Human	X1	X3	8	0.0512821	0
221	C3	CD46	Human	X1	X3	57	0.365385	0.028
2241	C3	ADRA2A	Human	X1	X3	11	0.0705128	0.005
2341	LMAN1	MCFD2	Human	X1	X3	30	0.192308	0.011
235	APOE	LRP6	Human	X1	X3	25	0.160256	0.036
236	APOE	LRP2	Human	X1	X3	53	0.339744	0
237	APOE	LRP5	Human	X1	X3	39	0.25	0
239	APOE	ABCA1	Human	X1	X3	37	0.237179	0
240	APOE	SDC2	Human	X1	X3	139	0.891026	0
241	BST2	LILRA4	Human	X1	X3	10	0.0641026	0.013
245	LAMA5	ITGA2	Human	X1	X3	7	0.0448718	0.004
256	GDF11	ACVR2B	Human	X1	X3	8	0.0512821	0
257	GDF11	ACVR1B	Human	X1	X3	17	0.108974	0
258	GDF11	BMPR2	Human	X1	X3	10	0.0641026	0.009
259	GDF11	BMPR1A	Human	X1	X3	9	0.0576923	0.006
263	LAMC1	ITGAV	Human	X1	X3	48	0.307692	0.004
265	LAMC1	ITGA2	Human	X1	X3	13	0.0833333	0.005
2681	CCL21	ADRA2A	Human	X1	X3	12	0.0769231	0.001
2691	CCL21	CXCR3	Human	X1	X3	11	0.0705128	0
281	THBS1	LRP5	Human	X1	X3	36	0.230769	0
282	THBS1	ITGB3	Human	X1	X3	28	0.179487	0
283	THBS1	SDC4	Human	X1	X3	79	0.50641	0
2861	ADAM10	GPNMB	Human	X1	X3	53	0.339744	0.009
290	ADAM10	TSPAN14	Human	X1	X3	41	0.262821	0.009
292	ADAM10	IL6R	Human	X1	X3	21	0.134615	0
293	ADAM10	MET	Human	X1	X3	23	0.147436	0
304	CDH1	LRP5	Human	X1	X3	12	0.0769231	0.005
305	CDH1	IGF1R	Human	X1	X3	39	0.25	0
306	CDH1	ERBB3	Human	X1	X3	46	0.294872	0.005
3071	CDH1	ITGAE	Human	X1	X3	19	0.121795	0.049
3131	TIMP2	CD44	Human	X1	X3	88	0.564103	0.032
3151	LGALS3BP	ITGB1	Human	X1	X3	25	0.160256	0.013
325	FARP2	PLXNA2	Human	X1	X3	11	0.0705128	0.011
331	NID1	ITGB3	Human	X1	X3	6	0.0384615	0
334	FGF2	FGFR1	Human	X1	X3	17	0.108974	0.002
335	FGF2	FGFR2	Human	X1	X3	3	0.0192308	0.013
336	FGF2	CD44	Human	X1	X3	51	0.326923	0
337	FGF2	SDC4	Human	X1	X3	33	0.211538	0
338	FGF2	SDC2	Human	X1	X3	50	0.320513	0
344	WNT5A	LRP5	Human	X1	X3	3	0.0192308	0
346	WNT5A	RYK	Human	X1	X3	3	0.0192308	0.032
351	WNT5A	FZD9	Human	X1	X3	2	0.0128205	0.004
3522	WNT5A	FZD7	Human	X1	X3	4	0.025641	0.003
356	WNT5A	FZD6	Human	X1	X3	4	0.025641	0.005
3581	ICAM1	ITGAL	Human	X1	X3	28	0.179487	0.027
361	ICAM1	CAV1	Human	X1	X3	95	0.608974	0
362	ICAM1	IL2RA	Human	X1	X3	6	0.0384615	0.025
3631	ICAM1	ITGB2	Human	X1	X3	69	0.442308	0
3751	TNC	ITGA5	Human	X1	X3	22	0.141026	0.01
378	TNC	ITGB3	Human	X1	X3	22	0.141026	0
3831	TNC	ITGB1	Human	X1	X3	17	0.108974	0.037
384	TNC	SDC4	Human	X1	X3	62	0.397436	0
385	TNC	CNTN1	Human	X1	X3	6	0.0384615	0.049
386	TNC	ITGA2	Human	X1	X3	23	0.147436	0
389	SEMA3A	PLXNA3	Human	X1	X3	9	0.0576923	0.007
390	SEMA3A	PLXNA1	Human	X1	X3	31	0.198718	0
392	SEMA3A	PLXNA2	Human	X1	X3	16	0.102564	0
403	TIMP3	MET	Human	X1	X3	35	0.224359	0
412	MFGE8	ITGB3	Human	X1	X3	28	0.179487	0
416	CGN	OCLN	Human	X1	X3	4	0.025641	0.005
424	CALM2	INSR	Human	X1	X3	29	0.185897	0
427	CALM2	GRM5	Human	X1	X3	4	0.025641	0.001
431	LRIG1	MET	Human	X1	X3	9	0.0576923	0
450	APP	PLD1	Human	X1	X3	22	0.141026	0
452	APP	CAV1	Human	X1	X3	107	0.685897	0
4531	APP	RPSA	Human	X1	X3	111	0.711538	0.006
454	APP	NCSTN	Human	X1	X3	82	0.525641	0
4581	CXCL13	CXCR3	Human	X1	X3	9	0.0576923	0
470	CALM3	INSR	Human	X1	X3	21	0.134615	0.005
491	VCAM1	ITGB1	Human	X1	X3	17	0.108974	0
4922	VCAM1	ITGB2	Human	X1	X3	63	0.403846	0
493	VCAM1	EZR	Human	X1	X3	65	0.416667	0
4942	VCAM1	MSN	Human	X1	X3	81	0.519231	0
5011	COL6A3	ITGB1	Human	X1	X3	16	0.102564	0.037
502	COL6A3	ITGA2	Human	X1	X3	14	0.0897436	0.035
510	FABP5	RXRA	Human	X1	X3	9	0.0576923	0.001
511	COL1A2	CD44	Human	X1	X3	133	0.852564	0
5131	COL1A2	ITGA11	Human	X1	X3	15	0.0961538	0.004
514	COL1A2	ITGB3	Human	X1	X3	29	0.185897	0
5162	COL14A1	CD44	Human	X1	X3	127	0.814103	0
517	ARF6	PLD1	Human	X1	X3	15	0.0961538	0
5231	COL6A2	ITGB1	Human	X1	X3	18	0.115385	0.013
5251	FADD	ABCA1	Human	X1	X3	14	0.0897436	0
526	FADD	FAS	Human	X1	X3	17	0.108974	0
527	FADD	TRADD	Human	X1	X3	26	0.166667	0
5371	CD14	ITGB1	Human	X1	X3	25	0.160256	0
5392	CD14	ITGB2	Human	X1	X3	89	0.570513	0
5461	CXCL10	SDC4	Human	X1	X3	63	0.403846	0
5471	CXCL10	CXCR3	Human	X1	X3	7	0.0448718	0.018
5491	BMP1	BMPR2	Human	X1	X3	12	0.0769231	0.004
550	BMP1	BMPR1A	Human	X1	X3	13	0.0833333	0
5551	SEMA4C	PLXNB2	Human	X1	X3	63	0.403846	0
5571	CXCL11	CXCR3	Human	X1	X3	5	0.0320513	0
5641	CCL19	CXCR3	Human	X1	X3	8	0.0512821	0.001
568	LPL	CD44	Human	X1	X3	34	0.217949	0.014
580	GNAI2	F2R	Human	X1	X3	114	0.730769	0
581	GNAI2	FPR1	Human	X1	X3	13	0.0833333	0.022
584	GNAI2	CAV1	Human	X1	X3	112	0.717949	0
585	GNAI2	TBXA2R	Human	X1	X3	12	0.0769231	0.041
5861	GNAI2	CXCR3	Human	X1	X3	12	0.0769231	0.002
587	GNAI2	EDNRB	Human	X1	X3	77	0.49359	0
593	TLN1	ITGB3	Human	X1	X3	23	0.147436	0
594	PKM	CD44	Human	X1	X3	129	0.826923	0
6071	PSEN1	CD44	Human	X1	X3	46	0.294872	0.002
611	BMP8A	BMPR1A	Human	X1	X3	3	0.0192308	0.045
612	CSF1	SIRPA	Human	X1	X3	18	0.115385	0
613	P4HB	MTTP	Human	X1	X3	8	0.0512821	0
624	CTHRC1	FZD5	Human	X1	X3	8	0.0512821	0.004
625	CTHRC1	FZD6	Human	X1	X3	48	0.307692	0
626	CTHRC1	FZD3	Human	X1	X3	15	0.0961538	0.001
631	COL7A1	ITGB1	Human	X1	X3	5	0.0320513	0.001
6321	BTLA	TNFRSF14	Human	X1	X3	17	0.108974	0
637	HSP90AA1	ITGB3	Human	X1	X3	30	0.192308	0
659	FN1	ITGB3	Human	X1	X3	28	0.179487	0
6631	FN1	CD44	Human	X1	X3	130	0.833333	0
6641	FN1	ITGB1	Human	X1	X3	25	0.160256	0.043
668	COL18A1	ITGB3	Human	X1	X3	11	0.0705128	0.001
673	RSPO3	SDC4	Human	X1	X3	5	0.0320513	0.005
676	ADAM15	ITGB3	Human	X1	X3	14	0.0897436	0.001
683	CALM1	PTPRA	Human	X1	X3	120	0.769231	0
685	COL9A1	ITGB1	Human	X1	X3	2	0.0128205	0.025
693	COL4A2	ITGB3	Human	X1	X3	24	0.153846	0
6961	CXCL9	CXCR3	Human	X1	X3	9	0.0576923	0
7002	TGM2	ITGB1	Human	X1	X3	12	0.0769231	0.009
701	TGM2	ITGB3	Human	X1	X3	15	0.0961538	0
702	TGM2	SDC4	Human	X1	X3	41	0.262821	0
703	TGM2	TBXA2R	Human	X1	X3	7	0.0448718	0.009
715	SEMA4A	PLXNB2	Human	X1	X3	17	0.108974	0
717	EFNA1	EPHA5	Human	X1	X3	3	0.0192308	0.028
744	ITGB3BP	ITGB3	Human	X1	X3	6	0.0384615	0.033
7522	MMP9	CD44	Human	X1	X3	54	0.346154	0.015
7532	MMP9	ITGB2	Human	X1	X3	40	0.25641	0.005
755	SPTAN1	PTPRA	Human	X1	X3	43	0.275641	0
759	PLAU	ITGB2	Human	X1	X3	7	0.0448718	0.042
761	ANGPTL2	LILRB2	Human	X1	X3	6	0.0384615	0.012
762	COL16A1	ITGB1	Human	X1	X3	11	0.0705128	0.04
772	FGF14	FGFR1	Human	X1	X3	3	0.0192308	0
773	ANXA1	FPR1	Human	X1	X3	13	0.0833333	0.018
781	ZG16B	CXCR4	Human	X1	X3	2	0.0128205	0.021
791	SPP1	CD44	Human	X1	X3	156	1	0
7921	SPP1	ITGB1	Human	X1	X3	30	0.192308	0.014
793	SPP1	ITGB3	Human	X1	X3	31	0.198718	0
7942	LGALS9	CD44	Human	X1	X3	55	0.352564	0
795	LGALS9	SLC1A5	Human	X1	X3	36	0.230769	0
801	COL4A3	ITGB3	Human	X1	X3	3	0.0192308	0.002
821	PLAU	ITGA3	Human	X1	X3	4	0.025641	0.021
823	LAMA4	ITGA3	Human	X1	X3	15	0.0961538	0.006
826	LGALS8	ITGA3	Human	X1	X3	7	0.0448718	0.044
827	NID1	ITGA3	Human	X1	X3	9	0.0576923	0.001
829	THBS1	ITGA3	Human	X1	X3	48	0.307692	0
830	CALR	ITGA3	Human	X1	X3	55	0.352564	0
831	TIMP2	ITGA3	Human	X1	X3	34	0.217949	0
835	LAMA5	ITGA3	Human	X1	X3	13	0.0833333	0
836	ADAM9	ITGA3	Human	X1	X3	13	0.0833333	0.003
837	LAMC1	ITGA3	Human	X1	X3	24	0.153846	0.001
838	LAMB3	ITGA3	Human	X1	X3	4	0.025641	0.041
839	COL18A1	ITGA3	Human	X1	X3	16	0.102564	0.006
841	LAMB1	ITGA3	Human	X1	X3	12	0.0769231	0.002
843	FN1	ITGA3	Human	X1	X3	50	0.320513	0
852	FASLG	TNFRSF1A	Human	X1	X3	3	0.0192308	0.039
8531	LTA	TNFRSF1A	Human	X1	X3	11	0.0705128	0
8541	TNF	TNFRSF1A	Human	X1	X3	5	0.0320513	0.004
8551	LTB	TNFRSF1A	Human	X1	X3	65	0.416667	0
8591	BDNF	NGFR	Human	X1	X3	2	0.0128205	0.005
875	TNFSF10	TNFRSF10A	Human	X1	X3	2	0.0128205	0.034
8772	BTLA	CD79A	Human	X1	X3	10	0.0641026	0.008
887	LTA	LTBR	Human	X1	X3	13	0.0833333	0
888	LTB	LTBR	Human	X1	X3	80	0.512821	0
9061	ADM	RAMP3	Human	X1	X3	3	0.0192308	0.002
910	CALM2	PDE1B	Human	X1	X3	8	0.0512821	0
911	CALM1	PDE1B	Human	X1	X3	6	0.0384615	0.009
912	CALM3	PDE1B	Human	X1	X3	5	0.0320513	0.015
919	TNF	TRAF2	Human	X1	X3	5	0.0320513	0
920	FADD	TRAF2	Human	X1	X3	25	0.160256	0
9211	GSTP1	TRAF2	Human	X1	X3	56	0.358974	0
924	ADM	RAMP2	Human	X1	X3	3	0.0192308	0.004
931	DLL1	NOTCH2	Human	X1	X3	11	0.0705128	0
932	MFNG	NOTCH2	Human	X1	X3	22	0.141026	0
933	PSEN1	NOTCH2	Human	X1	X3	21	0.134615	0.004
934	ADAM10	NOTCH2	Human	X1	X3	25	0.160256	0.032
935	APP	NOTCH2	Human	X1	X3	49	0.314103	0.005
941	PDGFA	PDGFRA	Human	X1	X3	5	0.0320513	0.005
9431	FN1	NT5E	Human	X1	X3	66	0.423077	0
9441	LTA	RIPK1	Human	X1	X3	5	0.0320513	0.001
945	TNF	RIPK1	Human	X1	X3	3	0.0192308	0.017
955	TNC	ITGAV	Human	X1	X3	86	0.551282	0
9571	EDIL3	ITGAV	Human	X1	X3	14	0.0897436	0.01
959	SPP1	ITGAV	Human	X1	X3	138	0.884615	0
960	NID1	ITGAV	Human	X1	X3	20	0.128205	0
961	PDGFB	ITGAV	Human	X1	X3	16	0.102564	0.005
964	CALR	ITGAV	Human	X1	X3	134	0.858974	0
966	MFGE8	ITGAV	Human	X1	X3	118	0.75641	0
969	ADAM9	ITGAV	Human	X1	X3	28	0.179487	0.008
9701	VEGFA	ITGAV	Human	X1	X3	46	0.294872	0
971	ADAM15	ITGAV	Human	X1	X3	53	0.339744	0
972	COL1A2	ITGAV	Human	X1	X3	119	0.762821	0
973	COL4A1	ITGAV	Human	X1	X3	74	0.474359	0
974	FN1	ITGAV	Human	X1	X3	117	0.75	0
976	SOSTDC1	LRP6	Human	X1	X3	3	0.0192308	0.008
981	APP	LRP6	Human	X1	X3	20	0.128205	0.038
986	PDGFC	PDGFRB	Human	X1	X3	4	0.025641	0.028
997	ARF1	PLD2	Human	X1	X3	25	0.160256	0.005
1013	MDK	LRP2	Human	X1	X3	20	0.128205	0
1015	LRPAP1	LRP2	Human	X1	X3	43	0.275641	0
1016	ARPC5	LRP2	Human	X1	X3	39	0.25	0
1018	AGRN	LRP2	Human	X1	X3	21	0.134615	0
1020	TF	LRP2	Human	X1	X3	26	0.166667	0
1022	HSPA8	LRP2	Human	X1	X3	45	0.288462	0
1024	LPL	LRP2	Human	X1	X3	13	0.0833333	0
1026	ACTR2	LRP2	Human	X1	X3	36	0.230769	0
1027	PDGFC	KDR	Human	X1	X3	14	0.0897436	0
1030	TIMP3	KDR	Human	X1	X3	67	0.429487	0
1033	COL18A1	KDR	Human	X1	X3	40	0.25641	0
1034	VEGFA	KDR	Human	X1	X3	48	0.307692	0
1042	CD274	CD80	Human	X1	X3	2	0.0128205	0.002
1044	TNC	ITGA9	Human	X1	X3	29	0.185897	0
1045	VEGFC	ITGA9	Human	X1	X3	3	0.0192308	0.003
1046	SPP1	ITGA9	Human	X1	X3	41	0.262821	0
1049	VCAM1	ITGA9	Human	X1	X3	25	0.160256	0
1050	TGM2	ITGA9	Human	X1	X3	19	0.121795	0
1051	VEGFA	ITGA9	Human	X1	X3	16	0.102564	0
1052	ADAM15	ITGA9	Human	X1	X3	17	0.108974	0
1053	FN1	ITGA9	Human	X1	X3	37	0.237179	0
1072	NRG3	ERBB3	Human	X1	X3	13	0.0833333	0
1079	GNAI2	IGF1R	Human	X1	X3	93	0.596154	0
1083	S100A4	ERBB2	Human	X1	X3	23	0.147436	0
1085	SEMA4D	ERBB2	Human	X1	X3	14	0.0897436	0
1086	HSP90B1	ERBB2	Human	X1	X3	36	0.230769	0
1090	HSP90AA1	ERBB2	Human	X1	X3	37	0.237179	0
10931	MMP9	IFNAR1	Human	X1	X3	30	0.192308	0
1094	SYK	FCGR2A	Human	X1	X3	23	0.147436	0.001
1095	CXCL9	FCGR2A	Human	X1	X3	75	0.480769	0
11241	DLL1	NOTCH1	Human	X1	X3	5	0.0320513	0.023
11251	MFNG	NOTCH1	Human	X1	X3	9	0.0576923	0.032
11361	GNAI2	ADRA2A	Human	X1	X3	12	0.0769231	0.044
11381	CXCL12	ADRA2A	Human	X1	X3	5	0.0320513	0.039
11391	CCL5	ADRA2A	Human	X1	X3	12	0.0769231	0
11401	CXCL11	ADRA2A	Human	X1	X3	6	0.0384615	0
11471	CXCL13	ADRA2A	Human	X1	X3	10	0.0641026	0.002
11481	CXCL10	ADRA2A	Human	X1	X3	9	0.0576923	0.012
11501	CCL19	ADRA2A	Human	X1	X3	9	0.0576923	0.007
11541	CXCL9	ADRA2A	Human	X1	X3	9	0.0576923	0.004
1155	CXCL16	ADRA2A	Human	X1	X3	3	0.0192308	0.03
11601	ANXA1	ADRA2A	Human	X1	X3	12	0.0769231	0.032
1167	PGF	FLT1	Human	X1	X3	3	0.0192308	0.001
1169	VEGFA	FLT1	Human	X1	X3	5	0.0320513	0.011
1211	CCL11	CCR5	Human	X1	X3	1	0.00641026	0.048
12151	IL16	CCR5	Human	X1	X3	12	0.0769231	0.041
1216	CCL4	CCR5	Human	X1	X3	9	0.0576923	0.003
1231	ADAM15	ITGA5	Human	X1	X3	16	0.102564	0.005
1234	GNAS	ADCY9	Human	X1	X3	37	0.237179	0
1235	GNAI2	ADCY9	Human	X1	X3	29	0.185897	0.005
1237	PSEN1	NCSTN	Human	X1	X3	35	0.224359	0
12391	CCL3	CCR1	Human	X1	X3	4	0.025641	0.019
12411	CCL4	CCR1	Human	X1	X3	7	0.0448718	0.003
12451	PLAU	ITGB5	Human	X1	X3	7	0.0448718	0.013
12461	EDIL3	ITGB5	Human	X1	X3	11	0.0705128	0.011
1247	SORBS1	ITGB5	Human	X1	X3	13	0.0833333	0.002
1248	SPP1	ITGB5	Human	X1	X3	115	0.737179	0
1249	TLN1	ITGB5	Human	X1	X3	62	0.397436	0
1250	COL4A2	ITGB5	Human	X1	X3	62	0.397436	0
12511	ADAM9	ITGB5	Human	X1	X3	22	0.141026	0.009
1252	COL18A1	ITGB5	Human	X1	X3	33	0.211538	0.001
1254	LTBP3	ITGB5	Human	X1	X3	41	0.262821	0.002
1260	COL6A1	ITGA2	Human	X1	X3	15	0.0961538	0
1263	COL6A2	ITGA2	Human	X1	X3	19	0.121795	0.002
1268	LAMB3	ITGA2	Human	X1	X3	4	0.025641	0.004
1269	COL1A2	ITGA2	Human	X1	X3	29	0.185897	0
1270	COL4A1	ITGA2	Human	X1	X3	22	0.141026	0
1271	FN1	ITGA2	Human	X1	X3	28	0.179487	0
1272	COL7A1	ITGA2	Human	X1	X3	12	0.0769231	0
1274	GNAS	ADCY1	Human	X1	X3	7	0.0448718	0.023
1285	ARF1	INSR	Human	X1	X3	22	0.141026	0
1287	HRAS	INSR	Human	X1	X3	12	0.0769231	0.011
1288	CALM1	INSR	Human	X1	X3	28	0.179487	0
1301	CALM1	GRM5	Human	X1	X3	3	0.0192308	0.006
1302	GNAI2	CHRM1	Human	X1	X3	9	0.0576923	0.001
1305	HRAS	SDC2	Human	X1	X3	59	0.378205	0
1307	FN1	SDC2	Human	X1	X3	127	0.814103	0
1309	LGALS9	MRC2	Human	X1	X3	17	0.108974	0
1313	C4B	CD46	Human	X1	X3	52	0.333333	0.006
1316	SEMA4D	MET	Human	X1	X3	25	0.160256	0
1317	SEMA5A	MET	Human	X1	X3	16	0.102564	0.041
1337	APOD	LEPR	Human	X1	X3	26	0.166667	0
1351	HRAS	CAV1	Human	X1	X3	55	0.352564	0.001
13641	TNF	TRADD	Human	X1	X3	4	0.025641	0.01
13811	LTA	TNFRSF14	Human	X1	X3	15	0.0961538	0
1383	TNF	FAS	Human	X1	X3	5	0.0320513	0
1384	CALM1	FAS	Human	X1	X3	39	0.25	0
1386	TNF	PTPRS	Human	X1	X3	3	0.0192308	0.024
1404	EFNA1	EPHA2	Human	X1	X3	27	0.173077	0
1406	SEMA4D	PLXNB1	Human	X1	X3	29	0.185897	0
1407	SEMA4A	PLXNB1	Human	X1	X3	9	0.0576923	0
1430	MDK	SDC4	Human	X1	X3	35	0.224359	0
1431	CXCL12	SDC4	Human	X1	X3	25	0.160256	0.001
1432	CCL5	SDC4	Human	X1	X3	42	0.269231	0
1434	CXCL12	CXCR3	Human	X1	X3	5	0.0320513	0.005
14351	CCL5	CXCR3	Human	X1	X3	10	0.0641026	0
1446	PLTP	ABCA1	Human	X1	X3	16	0.102564	0.015
14491	TNF	TNFRSF1B	Human	X1	X3	2	0.0128205	0.035
1464	B2M	KLRD1	Human	X1	X3	21	0.134615	0.032
1469	MDK	PTPRZ1	Human	X1	X3	24	0.153846	0
1483	SPON2	ITGB2	Human	X1	X3	41	0.262821	0
14841	TNF	TRPM2	Human	X1	X3	3	0.0192308	0.002
1485	VEGFA	SIRPA	Human	X1	X3	35	0.224359	0
1492	FGF1	FGFR1	Human	X1	X3	3	0.0192308	0.024
14962	FGF1	CD44	Human	X1	X3	13	0.0833333	0
1497	VIM	CD44	Human	X1	X3	156	1	0
14981	SEMA4D	PLXNB2	Human	X1	X3	54	0.346154	0
1499	FGF1	FGFR2	Human	X1	X3	1	0.00641026	0.03
1501	FGF12	FGFR2	Human	X1	X3	1	0.00641026	0.018
15041	SLIT2	ROBO1	Human	X1	X3	4	0.025641	0.022
1510	VEGFA	ITGB3	Human	X1	X3	11	0.0705128	0.004
2	SEMA3F	PLXNA1	Human	X2	X1	7	0.07	0.005
4	CX3CL1	CX3CR1	Human	X2	X1	3	0.03	0.035
83	DCN	MET	Human	X2	X1	14	0.14	0.042
366	DLL3	NOTCH1	Human	X2	X1	59	0.59	0
372	DLL3	NOTCH4	Human	X2	X1	12	0.12	0
382	DLL3	NOTCH2	Human	X2	X1	34	0.34	0.036
39	DLL3	NOTCH3	Human	X2	X1	20	0.2	0.039
541	LGALS1	ITGB1	Human	X2	X1	16	0.16	0.037
55	LGALS1	PTPRC	Human	X2	X1	53	0.53	0
58	MMP2	PECAM1	Human	X2	X1	15	0.15	0.047
601	MMP2	SDC2	Human	X2	X1	31	0.31	0.021
651	SFRP1	FZD6	Human	X2	X1	33	0.33	0.001
822	TGFB1	ITGB3	Human	X2	X1	12	0.12	0.008
89	TGFB1	ITGB8	Human	X2	X1	8	0.08	0
95	COMP	ITGB3	Human	X2	X1	13	0.13	0
97	HGF	CD44	Human	X2	X1	2	0.02	0.035
101	HGF	SDC2	Human	X2	X1	2	0.02	0.019
102	HGF	NRP1	Human	X2	X1	1	0.01	0.032
110	WNT16	FZD6	Human	X2	X1	3	0.03	0.006
1141	SERPINE1	LRP2	Human	X2	X1	14	0.14	0.007
118	C5	ADRA2A	Human	X2	X1	2	0.02	0.001
124	CCL2	CCR5	Human	X2	X1	7	0.07	0.007
131	COL1A1	ITGA5	Human	X2	X1	21	0.21	0.002
1321	COL1A1	FLT4	Human	X2	X1	6	0.06	0.016
1352	COL1A1	CD44	Human	X2	X1	78	0.78	0
1361	COL1A1	ITGAV	Human	X2	X1	75	0.75	0
1372	COL1A1	ITGB1	Human	X2	X1	16	0.16	0.007
1382	COL1A1	ITGA11	Human	X2	X1	8	0.08	0.02
1401	COL1A1	ITGA2	Human	X2	X1	21	0.21	0
1681	LAMA4	ITGAV	Human	X2	X1	24	0.24	0.011
1911	TNFSF10	RIPK1	Human	X2	X1	8	0.08	0.048
220	C3	CD19	Human	X2	X1	53	0.53	0
2211	C3	CD46	Human	X2	X1	55	0.55	0
223	C3	ITGAX	Human	X2	X1	43	0.43	0
2242	C3	ADRA2A	Human	X2	X1	11	0.11	0
2261	C3	ITGB2	Human	X2	X1	58	0.58	0
2361	APOE	LRP2	Human	X2	X1	32	0.32	0
2391	APOE	ABCA1	Human	X2	X1	20	0.2	0.023
246	F12	GP1BA	Human	X2	X1	3	0.03	0.002
247	JAG1	CD46	Human	X2	X1	32	0.32	0.001
2481	JAG1	NOTCH4	Human	X2	X1	5	0.05	0.009
249	JAG1	NOTCH1	Human	X2	X1	28	0.28	0
250	JAG1	NOTCH2	Human	X2	X1	16	0.16	0.036
255	SEMA6A	PLXNA2	Human	X2	X1	4	0.04	0.024
2631	LAMC1	ITGAV	Human	X2	X1	31	0.31	0.014
2651	LAMC1	ITGA2	Human	X2	X1	10	0.1	0.002
2682	CCL21	ADRA2A	Human	X2	X1	8	0.08	0.003
2692	CCL21	CXCR3	Human	X2	X1	7	0.07	0.002
275	MMP7	CD44	Human	X2	X1	2	0.02	0.026
2791	THBS1	SDC1	Human	X2	X1	26	0.26	0.001
2821	THBS1	ITGB3	Human	X2	X1	15	0.15	0.004
2831	THBS1	SDC4	Human	X2	X1	49	0.49	0.001
284	THBS1	ITGA6	Human	X2	X1	18	0.18	0.023
2871	ADAM10	TSPAN5	Human	X2	X1	4	0.04	0.024
291	ADAM10	NOTCH1	Human	X2	X1	16	0.16	0.047
2991	LYZ	ITGAL	Human	X2	X1	44	0.44	0
300	VWF	ITGB3	Human	X2	X1	14	0.14	0
301	VWF	SIRPA	Human	X2	X1	31	0.31	0
302	VWF	GP1BA	Human	X2	X1	26	0.26	0
312	RIMS2	ABCA1	Human	X2	X1	2	0.02	0.025
330	NID1	ITGB1	Human	X2	X1	3	0.03	0.041
3582	ICAM1	ITGAL	Human	X2	X1	32	0.32	0
3591	ICAM1	ITGAX	Human	X2	X1	31	0.31	0
3632	ICAM1	ITGB2	Human	X2	X1	43	0.43	0.001
3641	ICAM1	SPN	Human	X2	X1	11	0.11	0.021
369	BST1	CAV1	Human	X2	X1	9	0.09	0.019
371	VCAN	CD44	Human	X2	X1	25	0.25	0.009
393	WNT2	FZD1	Human	X2	X1	1	0.01	0.01
396	WNT2	FZD7	Human	X2	X1	3	0.03	0.001
397	WNT2	FZD3	Human	X2	X1	3	0.03	0
398	WNT2	FZD8	Human	X2	X1	1	0.01	0.01
399	WNT2	FZD5	Human	X2	X1	1	0.01	0.013
4021	TIMP3	CD44	Human	X2	X1	59	0.59	0.003
404	LUM	ITGB1	Human	X2	X1	12	0.12	0
4121	MFGE8	ITGB3	Human	X2	X1	14	0.14	0.027
422	CALM2	MYLK	Human	X2	X1	23	0.23	0.007
4291	CALM2	AQP1	Human	X2	X1	47	0.47	0
437	FGF18	FGFR1	Human	X2	X1	3	0.03	0.001
4421	IL18	CD48	Human	X2	X1	9	0.09	0
443	IL18	IL18R1	Human	X2	X1	3	0.03	0
4582	CXCL13	CXCR3	Human	X2	X1	6	0.06	0.002
466	CALM3	ESR1	Human	X2	X1	8	0.08	0
468	CALM3	MYLK	Human	X2	X1	22	0.22	0
4761	CALM3	AQP1	Human	X2	X1	35	0.35	0.004
485	CXCL16	CXCR6	Human	X2	X1	6	0.06	0
4911	VCAM1	ITGB1	Human	X2	X1	12	0.12	0
4923	VCAM1	ITGB2	Human	X2	X1	26	0.26	0.003
496	ARPC5	ADRB2	Human	X2	X1	4	0.04	0.013
5021	COL6A3	ITGA2	Human	X2	X1	12	0.12	0.007
5111	COL1A2	CD44	Human	X2	X1	84	0.84	0.009
5121	COL1A2	ITGB1	Human	X2	X1	17	0.17	0.049
5141	COL1A2	ITGB3	Human	X2	X1	17	0.17	0.003
520	HSP90B1	TLR7	Human	X2	X1	11	0.11	0.001
5393	CD14	ITGB2	Human	X2	X1	51	0.51	0.001
5402	CD14	TLR4	Human	X2	X1	8	0.08	0.02
5462	CXCL10	SDC4	Human	X2	X1	33	0.33	0
5472	CXCL10	CXCR3	Human	X2	X1	8	0.08	0.002
5642	CCL19	CXCR3	Human	X2	X1	7	0.07	0
570	EFEMP2	AQP1	Human	X2	X1	24	0.24	0
5801	GNAI2	F2R	Human	X2	X1	63	0.63	0.011
5811	GNAI2	FPR1	Human	X2	X1	16	0.16	0
5821	GNAI2	S1PR3	Human	X2	X1	38	0.38	0
5862	GNAI2	CXCR3	Human	X2	X1	13	0.13	0
589	GNAI2	ADCY7	Human	X2	X1	11	0.11	0
604	FBN1	ITGB3	Human	X2	X1	8	0.08	0
6081	BGN	TLR4	Human	X2	X1	9	0.09	0.004
6121	CSF1	SIRPA	Human	X2	X1	19	0.19	0
6371	HSP90AA1	ITGB3	Human	X2	X1	16	0.16	0.021
639	CXCL14	CXCR4	Human	X2	X1	19	0.19	0.027
6411	PTN	SDC1	Human	X2	X1	3	0.03	0.006
6521	HMGB1	SDC1	Human	X2	X1	25	0.25	0.002
653	HMGB1	THBD	Human	X2	X1	24	0.24	0
6591	FN1	ITGB3	Human	X2	X1	17	0.17	0.002
660	FN1	ITGA6	Human	X2	X1	19	0.19	0.037
6632	FN1	CD44	Human	X2	X1	81	0.81	0.028
6681	COL18A1	ITGB3	Human	X2	X1	8	0.08	0.002
6761	ADAM15	ITGB3	Human	X2	X1	7	0.07	0.038
6791	CALM1	MYLK	Human	X2	X1	24	0.24	0.001
6831	CALM1	PTPRA	Human	X2	X1	50	0.5	0.021
6931	COL4A2	ITGB3	Human	X2	X1	10	0.1	0.013
6962	CXCL9	CXCR3	Human	X2	X1	4	0.04	0.038
697	COL6A1	ITGB1	Human	X2	X1	10	0.1	0.014
698	COL6A1	ITGA6	Human	X2	X1	14	0.14	0
7011	TGM2	ITGB3	Human	X2	X1	8	0.08	0.003
7021	TGM2	SDC4	Human	X2	X1	21	0.21	0.002
709	THBS2	NOTCH4	Human	X2	X1	4	0.04	0.01
710	THBS2	ITGA6	Human	X2	X1	8	0.08	0.011
723	ADAM12	SDC4	Human	X2	X1	9	0.09	0.001
724	S100A8	ITGB2	Human	X2	X1	6	0.06	0.004
725	S100A8	TLR4	Human	X2	X1	2	0.02	0.012
728	S100A9	ITGB2	Human	X2	X1	15	0.15	0.028
734	NGF	MAGED1	Human	X2	X1	2	0.02	0.008
745	GNAS	ADCY7	Human	X2	X1	11	0.11	0
748	CEL	CXCR4	Human	X2	X1	2	0.02	0.041
7533	MMP9	ITGB2	Human	X2	X1	29	0.29	0.005
7611	ANGPTL2	LILRB2	Human	X2	X1	7	0.07	0.001
766	COL5A2	ITGB1	Human	X2	X1	6	0.06	0.016
7731	ANXA1	FPR1	Human	X2	X1	13	0.13	0
7741	ANXA1	DYSF	Human	X2	X1	9	0.09	0.002
779	COL2A1	ITGB1	Human	X2	X1	2	0.02	0.001
783	FGF9	FGFR1	Human	X2	X1	3	0.03	0.004
7922	SPP1	ITGB1	Human	X2	X1	20	0.2	0.021
7931	SPP1	ITGB3	Human	X2	X1	16	0.16	0.02
808	FBLN2	ITGB3	Human	X2	X1	11	0.11	0
810	MDK	ITGA6	Human	X2	X1	8	0.08	0.025
8441	CXCL12	CD4	Human	X2	X1	8	0.08	0.005
845	SLPI	CD4	Human	X2	X1	3	0.03	0.003
8462	IL16	CD4	Human	X2	X1	12	0.12	0.005
847	ST6GAL1	CD22	Human	X2	X1	23	0.23	0.047
860	NGF	NGFR	Human	X2	X1	1	0.01	0.031
8631	CD99	PILRA	Human	X2	X1	14	0.14	0.003
865	LAMA2	ITGB4	Human	X2	X1	2	0.02	0.016
867	LAMB2	ITGB4	Human	X2	X1	7	0.07	0.001
869	LAMC1	ITGB4	Human	X2	X1	11	0.11	0
8792	FN1	CD79A	Human	X2	X1	53	0.53	0.007
883	COL4A1	ITGB8	Human	X2	X1	7	0.07	0
884	FN1	ITGB8	Human	X2	X1	15	0.15	0
8881	LTB	LTBR	Human	X2	X1	35	0.35	0.002
891	VCAN	SELL	Human	X2	X1	8	0.08	0.003
896	CFH	SELL	Human	X2	X1	12	0.12	0.004
9101	CALM2	PDE1B	Human	X2	X1	6	0.06	0.001
9111	CALM1	PDE1B	Human	X2	X1	5	0.05	0.008
9121	CALM3	PDE1B	Human	X2	X1	4	0.04	0.016
915	GNAI2	S1PR4	Human	X2	X1	41	0.41	0
9161	CCL21	CCR7	Human	X2	X1	30	0.3	0
9171	CCL19	CCR7	Human	X2	X1	26	0.26	0
9432	FN1	NT5E	Human	X2	X1	49	0.49	0
946	CD14	RIPK1	Human	X2	X1	19	0.19	0
947	HMGB1	TLR2	Human	X2	X1	11	0.11	0
948	HSP90B1	TLR2	Human	X2	X1	8	0.08	0.005
949	BGN	TLR2	Human	X2	X1	15	0.15	0
950	SAA1	TLR2	Human	X2	X1	1	0.01	0.044
951	VCAN	TLR2	Human	X2	X1	6	0.06	0
9591	SPP1	ITGAV	Human	X2	X1	78	0.78	0.001
9601	NID1	ITGAV	Human	X2	X1	8	0.08	0.037
9641	CALR	ITGAV	Human	X2	X1	78	0.78	0.002
9661	MFGE8	ITGAV	Human	X2	X1	65	0.65	0.014
967	FBN1	ITGAV	Human	X2	X1	31	0.31	0
9711	ADAM15	ITGAV	Human	X2	X1	31	0.31	0.023
9721	COL1A2	ITGAV	Human	X2	X1	76	0.76	0
9741	FN1	ITGAV	Human	X2	X1	73	0.73	0.001
9941	COL1A2	FLT4	Human	X2	X1	8	0.08	0.006
995	FN1	FLT4	Human	X2	X1	8	0.08	0.008
999	IL16	GRIN2D	Human	X2	X1	3	0.03	0.009
1004	THBS2	NOTCH3	Human	X2	X1	11	0.11	0
10131	MDK	LRP2	Human	X2	X1	8	0.08	0.026
10151	LRPAP1	LRP2	Human	X2	X1	30	0.3	0
10161	ARPC5	LRP2	Human	X2	X1	20	0.2	0.002
10221	HSPA8	LRP2	Human	X2	X1	26	0.26	0
1028	VEGFC	KDR	Human	X2	X1	3	0.03	0.028
1029	GREM1	KDR	Human	X2	X1	4	0.04	0.002
10301	TIMP3	KDR	Human	X2	X1	52	0.52	0
10331	COL18A1	KDR	Human	X2	X1	21	0.21	0.006
1043	IL18	IL18RAP	Human	X2	X1	3	0.03	0
10451	VEGFC	ITGA9	Human	X2	X1	2	0.02	0.01
10461	SPP1	ITGA9	Human	X2	X1	23	0.23	0.001
1047	F13A1	ITGA9	Human	X2	X1	5	0.05	0
10491	VCAM1	ITGA9	Human	X2	X1	9	0.09	0.007
10501	TGM2	ITGA9	Human	X2	X1	9	0.09	0.002
10521	ADAM15	ITGA9	Human	X2	X1	10	0.1	0.004
10531	FN1	ITGA9	Human	X2	X1	21	0.21	0.001
1078	IGF2	IGF1R	Human	X2	X1	35	0.35	0
10791	GNAI2	IGF1R	Human	X2	X1	58	0.58	0
1080	IGF1	IGF1R	Human	X2	X1	11	0.11	0
1105	EFEMP1	EGFR	Human	X2	X1	3	0.03	0.039
1110	FGF13	EGFR	Human	X2	X1	1	0.01	0.044
11252	MFNG	NOTCH1	Human	X2	X1	7	0.07	0.019
1131	MFAP5	NOTCH1	Human	X2	X1	14	0.14	0
1132	MFAP2	NOTCH1	Human	X2	X1	8	0.08	0
11362	GNAI2	ADRA2A	Human	X2	X1	9	0.09	0.033
11392	CCL5	ADRA2A	Human	X2	X1	9	0.09	0
11472	CXCL13	ADRA2A	Human	X2	X1	8	0.08	0.002
11502	CCL19	ADRA2A	Human	X2	X1	8	0.08	0.001
1159	CORT	ADRA2A	Human	X2	X1	1	0.01	0.047
11602	ANXA1	ADRA2A	Human	X2	X1	11	0.11	0.001
1166	VEGFC	FLT1	Human	X2	X1	1	0.01	0.045
1168	VEGFB	FLT1	Human	X2	X1	7	0.07	0
11691	VEGFA	FLT1	Human	X2	X1	5	0.05	0
1172	LAMA2	ITGA1	Human	X2	X1	2	0.02	0.039
1186	FYN	THY1	Human	X2	X1	15	0.15	0.02
1188	BGN	LY96	Human	X2	X1	21	0.21	0
11901	CSF1	CSF1R	Human	X2	X1	21	0.21	0
12001	TNFSF13B	TNFRSF13C	Human	X2	X1	12	0.12	0
1202	GNAS	PTGIR	Human	X2	X1	8	0.08	0.01
1206	CCL26	CCR2	Human	X2	X1	1	0.01	0.014
12081	GNAI2	CCR5	Human	X2	X1	21	0.21	0
12101	CCL5	CCR5	Human	X2	X1	16	0.16	0
12161	CCL4	CCR5	Human	X2	X1	6	0.06	0.012
12271	SPP1	ITGA5	Human	X2	X1	24	0.24	0.013
12331	FN1	ITGA5	Human	X2	X1	22	0.22	0.017
12341	GNAS	ADCY9	Human	X2	X1	37	0.37	0
12351	GNAI2	ADCY9	Human	X2	X1	34	0.34	0
12381	CCL5	CCR1	Human	X2	X1	11	0.11	0
1242	CCL26	CCR1	Human	X2	X1	1	0.01	0.018
12481	SPP1	ITGB5	Human	X2	X1	59	0.59	0.004
12501	COL4A2	ITGB5	Human	X2	X1	34	0.34	0.003
12521	COL18A1	ITGB5	Human	X2	X1	20	0.2	0.008
1257	LAMA2	ITGA2	Human	X2	X1	2	0.02	0.014
12601	COL6A1	ITGA2	Human	X2	X1	12	0.12	0.001
1262	COL11A1	ITGA2	Human	X2	X1	2	0.02	0.005
12631	COL6A2	ITGA2	Human	X2	X1	14	0.14	0.006
12691	COL1A2	ITGA2	Human	X2	X1	20	0.2	0.002
12701	COL4A1	ITGA2	Human	X2	X1	10	0.1	0.049
12711	FN1	ITGA2	Human	X2	X1	21	0.21	0.001
1273	COL3A1	ITGA2	Human	X2	X1	20	0.2	0
12741	GNAS	ADCY1	Human	X2	X1	5	0.05	0.047
1275	GNAI2	ADCY1	Human	X2	X1	5	0.05	0.028
1279	GAS6	AXL	Human	X2	X1	12	0.12	0
12812	SPP1	PTGER4	Human	X2	X1	29	0.29	0
1286	IGF2	INSR	Human	X2	X1	9	0.09	0.004
1291	TF	ADRB2	Human	X2	X1	3	0.03	0.013
1293	HSPA8	ADRB2	Human	X2	X1	4	0.04	0.026
1296	ACTR2	ADRB2	Human	X2	X1	4	0.04	0.013
13071	FN1	SDC2	Human	X2	X1	69	0.69	0
1311	CXCL2	XCR1	Human	X2	X1	1	0.01	0.02
13121	CALM1	AQP1	Human	X2	X1	41	0.41	0.003
13131	C4B	CD46	Human	X2	X1	49	0.49	0
1315	B2M	LILRB1	Human	X2	X1	23	0.23	0
1332	GNAS	VIPR1	Human	X2	X1	8	0.08	0.002
1333	PTMA	VIPR1	Human	X2	X1	8	0.08	0.002
1334	CALM1	VIPR1	Human	X2	X1	8	0.08	0
1336	IL24	IL20RB	Human	X2	X1	2	0.02	0.005
13462	CD274	PDCD1	Human	X2	X1	3	0.03	0.006
1371	LAMA2	RPSA	Human	X2	X1	5	0.05	0.022
1376	EDN1	KEL	Human	X2	X1	1	0.01	0.016
13841	CALM1	FAS	Human	X2	X1	18	0.18	0.008
1415	B2M	CD247	Human	X2	X1	22	0.22	0
1420	GNAS	ADORA1	Human	X2	X1	4	0.04	0.032
14281	TNFSF13B	CD40	Human	X2	X1	12	0.12	0.001
14291	LTB	CD40	Human	X2	X1	30	0.3	0.002
14301	MDK	SDC4	Human	X2	X1	16	0.16	0.018
14311	CXCL12	SDC4	Human	X2	X1	15	0.15	0.011
14321	CCL5	SDC4	Human	X2	X1	40	0.4	0
14341	CXCL12	CXCR3	Human	X2	X1	4	0.04	0.006
14352	CCL5	CXCR3	Human	X2	X1	9	0.09	0
1457	IRAK4	TLR7	Human	X2	X1	3	0.03	0.043
14581	MDK	SDC1	Human	X2	X1	10	0.1	0.008
14592	CCL5	SDC1	Human	X2	X1	21	0.21	0
1461	IL6	IL6ST	Human	X2	X1	7	0.07	0
14641	B2M	KLRD1	Human	X2	X1	25	0.25	0
1468	B2M	LILRB2	Human	X2	X1	27	0.27	0
14691	MDK	PTPRZ1	Human	X2	X1	12	0.12	0.001
1472	LAMB2	ITGB1	Human	X2	X1	8	0.08	0.001
1505	B2M	CD3G	Human	X2	X1	24	0.24	0
7	DCN	EGFR	Human	X2	X4	9	0.125	0
11	GRN	EGFR	Human	X2	X4	8	0.111111	0.001
13	GRN	CLEC4M	Human	X2	X4	7	0.0972222	0
18	ICAM3	ITGAD	Human	X2	X4	4	0.0555556	0
22	ST6GAL1	EGFR	Human	X2	X4	4	0.0555556	0.012
368	DLL3	NOTCH1	Human	X2	X4	39	0.541667	0
387	DLL3	NOTCH2	Human	X2	X4	34	0.472222	0
551	LGALS1	PTPRC	Human	X2	X4	35	0.486111	0
902	TGFB1	CXCR4	Human	X2	X4	27	0.375	0.034
96	COMP	CD36	Human	X2	X4	12	0.166667	0
977	HGF	CD44	Human	X2	X4	2	0.0277778	0.02
98	HGF	SDC1	Human	X2	X4	1	0.0138889	0.04
99	HGF	ITGB1	Human	X2	X4	1	0.0138889	0.031
1314	COL1A1	ITGA5	Human	X2	X4	16	0.222222	0.002
133	COL1A1	CD36	Human	X2	X4	15	0.208333	0.003
1353	COL1A1	CD44	Human	X2	X4	55	0.763889	0
1581	SELPLG	SELL	Human	X2	X4	10	0.138889	0
1921	TNFSF10	TNFRSF10B	Human	X2	X4	7	0.0972222	0.002
203	EFNB2	PECAM1	Human	X2	X4	6	0.0833333	0
219	C3	ITGAM	Human	X2	X4	5	0.0694444	0.002
2201	C3	CD19	Human	X2	X4	49	0.680556	0
2212	C3	CD46	Human	X2	X4	37	0.513889	0
2231	C3	ITGAX	Human	X2	X4	14	0.194444	0.022
2243	C3	ADRA2A	Human	X2	X4	10	0.138889	0
225	C3	CR1	Human	X2	X4	14	0.194444	0
2262	C3	ITGB2	Human	X2	X4	41	0.569444	0
2491	JAG1	NOTCH1	Human	X2	X4	17	0.236111	0
2501	JAG1	NOTCH2	Human	X2	X4	15	0.208333	0.006
2683	CCL21	ADRA2A	Human	X2	X4	7	0.0972222	0.003
2751	MMP7	CD44	Human	X2	X4	2	0.0277778	0.019
276	MMP7	SDC1	Human	X2	X4	1	0.0138889	0.045
278	THBS1	ITGA4	Human	X2	X4	9	0.125	0
2841	THBS1	ITGA6	Human	X2	X4	13	0.180556	0.048
285	THBS1	CD36	Human	X2	X4	15	0.208333	0.004
2992	LYZ	ITGAL	Human	X2	X4	18	0.25	0.042
3021	VWF	GP1BA	Human	X2	X4	13	0.180556	0
321	IL7	IL7R	Human	X2	X4	2	0.0277778	0.005
3221	IL7	IL2RG	Human	X2	X4	4	0.0555556	0
332	NID1	PTPRF	Human	X2	X4	5	0.0694444	0.001
3461	WNT5A	RYK	Human	X2	X4	2	0.0277778	0.039
3652	ICAM1	IL2RG	Human	X2	X4	17	0.236111	0.001
367	F13A1	ITGA4	Human	X2	X4	2	0.0277778	0.021
370	VCAN	ITGA4	Human	X2	X4	9	0.125	0
3711	VCAN	CD44	Human	X2	X4	28	0.388889	0
3721	VCAN	EGFR	Human	X2	X4	3	0.0416667	0.008
374	VCAN	TLR1	Human	X2	X4	5	0.0694444	0
377	TNC	EGFR	Human	X2	X4	5	0.0694444	0.003
401	ADAM28	ITGA4	Human	X2	X4	3	0.0416667	0.004
413	IGFBP4	FZD8	Human	X2	X4	4	0.0555556	0.004
420	CALM2	EGFR	Human	X2	X4	5	0.0694444	0.032
4221	CALM2	MYLK	Human	X2	X4	20	0.277778	0.001
423	CALM2	PDE1A	Human	X2	X4	7	0.0972222	0
440	SERPING1	SELE	Human	X2	X4	5	0.0694444	0
4501	APP	PLD1	Human	X2	X4	7	0.0972222	0.012
4551	APP	AGER	Human	X2	X4	10	0.138889	0.005
4681	CALM3	MYLK	Human	X2	X4	13	0.180556	0.039
469	CALM3	PDE1A	Human	X2	X4	5	0.0694444	0.003
4831	S100A1	AGER	Human	X2	X4	6	0.0833333	0.039
490	VCAM1	ITGA4	Human	X2	X4	4	0.0555556	0.008
5112	COL1A2	CD44	Human	X2	X4	61	0.847222	0.019
515	COL1A2	CD36	Human	X2	X4	15	0.208333	0.038
5171	ARF6	PLD1	Human	X2	X4	7	0.0972222	0.003
5201	HSP90B1	TLR7	Human	X2	X4	7	0.0972222	0.007
5211	HSP90B1	TLR4	Human	X2	X4	7	0.0972222	0.026
522	HSP90B1	TLR1	Human	X2	X4	9	0.125	0.003
536	CD14	ITGA4	Human	X2	X4	7	0.0972222	0.001
538	CD14	TLR6	Human	X2	X4	4	0.0555556	0.021
5394	CD14	ITGB2	Human	X2	X4	36	0.5	0.002
5403	CD14	TLR4	Human	X2	X4	7	0.0972222	0.008
5411	CD14	TLR1	Human	X2	X4	8	0.111111	0.002
5781	GNAI2	EDNRA	Human	X2	X4	7	0.0972222	0.014
5822	GNAI2	S1PR3	Human	X2	X4	19	0.263889	0
591	GNAI2	CNR1	Human	X2	X4	13	0.180556	0
6082	BGN	TLR4	Human	X2	X4	7	0.0972222	0.002
6091	BGN	TLR1	Human	X2	X4	7	0.0972222	0.001
629	SLIT3	ROBO2	Human	X2	X4	1	0.0138889	0.043
638	HSP90AA1	FGFR3	Human	X2	X4	6	0.0833333	0.01
6391	CXCL14	CXCR4	Human	X2	X4	16	0.222222	0.011
648	ICAM4	ITGA4	Human	X2	X4	1	0.0138889	0.02
654	HMGB1	TLR4	Human	X2	X4	7	0.0972222	0.027
655	HMGB1	CXCR4	Human	X2	X4	44	0.611111	0
6561	HMGB1	AGER	Human	X2	X4	9	0.125	0.025
657	FYN	SPN	Human	X2	X4	5	0.0694444	0.025
658	FN1	ITGA4	Human	X2	X4	12	0.166667	0
6633	FN1	CD44	Human	X2	X4	63	0.875	0.003
6792	CALM1	MYLK	Human	X2	X4	21	0.291667	0
690	CCL20	CCR6	Human	X2	X4	2	0.0277778	0.018
706	THBS2	ITGA4	Human	X2	X4	5	0.0694444	0
7101	THBS2	ITGA6	Human	X2	X4	7	0.0972222	0.008
711	THBS2	CD36	Human	X2	X4	8	0.111111	0.002
713	CFH	ITGAM	Human	X2	X4	3	0.0416667	0.023
7241	S100A8	ITGB2	Human	X2	X4	8	0.111111	0
7281	S100A9	ITGB2	Human	X2	X4	11	0.152778	0.043
729	S100A9	TLR4	Human	X2	X4	3	0.0416667	0.019
731	S100A9	AGER	Human	X2	X4	5	0.0694444	0.001
741	CD40LG	CD40	Human	X2	X4	3	0.0416667	0.001
742	CD40LG	ITGB2	Human	X2	X4	3	0.0416667	0.009
743	CD40LG	TRAF3	Human	X2	X4	2	0.0277778	0.014
751	MMP9	ITGAM	Human	X2	X4	4	0.0555556	0.003
7742	ANXA1	DYSF	Human	X2	X4	5	0.0694444	0.042
790	SPP1	ITGA4	Human	X2	X4	12	0.166667	0
7911	SPP1	CD44	Human	X2	X4	65	0.902778	0.049
800	CXCL12	CXCR4	Human	X2	X4	23	0.319444	0
8442	CXCL12	CD4	Human	X2	X4	5	0.0694444	0.036
8471	ST6GAL1	CD22	Human	X2	X4	19	0.263889	0.022
8562	RTN4	NGFR	Human	X2	X4	18	0.25	0
8582	APP	NGFR	Human	X2	X4	14	0.194444	0.001
8611	NTS	NGFR	Human	X2	X4	2	0.0277778	0.02
8632	CD99	PILRA	Human	X2	X4	10	0.138889	0.007
8793	FN1	CD79A	Human	X2	X4	65	0.902778	0
8891	CALM2	SELL	Human	X2	X4	42	0.583333	0
8901	PODXL2	SELL	Human	X2	X4	4	0.0555556	0.037
8911	VCAN	SELL	Human	X2	X4	26	0.361111	0
892	CD34	SELL	Human	X2	X4	8	0.111111	0
8931	CALM1	SELL	Human	X2	X4	39	0.541667	0
894	PODXL	SELL	Human	X2	X4	7	0.0972222	0
8951	CALM3	SELL	Human	X2	X4	24	0.333333	0
8961	CFH	SELL	Human	X2	X4	18	0.25	0
914	APP	PTGER2	Human	X2	X4	5	0.0694444	0.004
9151	GNAI2	S1PR4	Human	X2	X4	27	0.375	0
9162	CCL21	CCR7	Human	X2	X4	30	0.416667	0
9172	CCL19	CCR7	Human	X2	X4	26	0.361111	0
9351	APP	NOTCH2	Human	X2	X4	32	0.444444	0
936	JAG2	NOTCH2	Human	X2	X4	6	0.0833333	0
10041	THBS2	NOTCH3	Human	X2	X4	7	0.0972222	0.013
10371	APP	GPC1	Human	X2	X4	14	0.194444	0
1038	SERPINC1	GPC1	Human	X2	X4	1	0.0138889	0.013
1039	COL18A1	GPC1	Human	X2	X4	6	0.0833333	0
1100	S100A4	EGFR	Human	X2	X4	5	0.0694444	0.007
1103	ANXA1	EGFR	Human	X2	X4	8	0.111111	0.001
11051	EFEMP1	EGFR	Human	X2	X4	8	0.111111	0
1107	ARF4	EGFR	Human	X2	X4	5	0.0694444	0.005
1108	GNAI2	EGFR	Human	X2	X4	7	0.0972222	0.003
1109	ANG	EGFR	Human	X2	X4	1	0.0138889	0.028
1111	GSTP1	EGFR	Human	X2	X4	5	0.0694444	0.034
1112	HSP90AA1	EGFR	Human	X2	X4	10	0.138889	0
1116	CALM1	EGFR	Human	X2	X4	7	0.0972222	0.003
11331	JAG2	NOTCH1	Human	X2	X4	7	0.0972222	0
11363	GNAI2	ADRA2A	Human	X2	X4	12	0.166667	0
11382	CXCL12	ADRA2A	Human	X2	X4	5	0.0694444	0.002
11393	CCL5	ADRA2A	Human	X2	X4	5	0.0694444	0.027
11473	CXCL13	ADRA2A	Human	X2	X4	11	0.152778	0
11482	CXCL10	ADRA2A	Human	X2	X4	6	0.0833333	0.008
1149	CXCL5	ADRA2A	Human	X2	X4	1	0.0138889	0.022
11503	CCL19	ADRA2A	Human	X2	X4	9	0.125	0
1151	PNOC	ADRA2A	Human	X2	X4	2	0.0277778	0.011
11521	APP	ADRA2A	Human	X2	X4	12	0.166667	0
11603	ANXA1	ADRA2A	Human	X2	X4	14	0.194444	0
1176	COL5A1	ITGA1	Human	X2	X4	5	0.0694444	0.015
1191	IL34	CSF1R	Human	X2	X4	3	0.0416667	0.007
12082	GNAI2	CCR5	Human	X2	X4	14	0.194444	0.001
1209	S100A4	CCR5	Human	X2	X4	8	0.111111	0.026
12102	CCL5	CCR5	Human	X2	X4	7	0.0972222	0.022
12152	IL16	CCR5	Human	X2	X4	8	0.111111	0.005
12272	SPP1	ITGA5	Human	X2	X4	21	0.291667	0.004
12332	FN1	ITGA5	Human	X2	X4	20	0.277778	0.001
12731	COL3A1	ITGA2	Human	X2	X4	9	0.125	0.021
12781	B2M	CD3D	Human	X2	X4	26	0.361111	0
1297	GNAI2	S1PR1	Human	X2	X4	18	0.25	0
1298	PDGFB	S1PR1	Human	X2	X4	5	0.0694444	0
1306	SERPINC1	SDC2	Human	X2	X4	2	0.0277778	0.004
13122	CALM1	AQP1	Human	X2	X4	28	0.388889	0.02
1338	BSG	SELE	Human	X2	X4	7	0.0972222	0
13711	LAMA2	RPSA	Human	X2	X4	5	0.0694444	0.007
1380	TNFSF14	TNFRSF14	Human	X2	X4	3	0.0416667	0
1410	GSTO1	RYR1	Human	X2	X4	2	0.0277778	0.016
14151	B2M	CD247	Human	X2	X4	19	0.263889	0
1416	CD55	CR1	Human	X2	X4	5	0.0694444	0.002
1418	C4B	CR1	Human	X2	X4	8	0.111111	0.001
1419	C1QA	CR1	Human	X2	X4	19	0.263889	0
14292	LTB	CD40	Human	X2	X4	34	0.472222	0
14371	HSPA1A	TLR4	Human	X2	X4	6	0.0833333	0.024
14401	ALOX5AP	ALOX5	Human	X2	X4	8	0.111111	0
1454	ANGPT1	TEK	Human	X2	X4	1	0.0138889	0.024
14571	IRAK4	TLR7	Human	X2	X4	3	0.0416667	0.022
1489	ADAM9	ITGA6	Human	X2	X4	5	0.0694444	0.028
1490	ADM	CALCRL	Human	X2	X4	1	0.0138889	0.014
28	NTN1	NEO1	Human	X2	X3	1	0.025641	0.032
388	DLL3	NOTCH2	Human	X2	X3	18	0.461538	0.006
524	TCN2	LRP2	Human	X2	X3	4	0.102564	0.007
571	TIMP1	FGFR2	Human	X2	X3	2	0.0512821	0.038
614	MMP2	FGFR1	Human	X2	X3	7	0.179487	0.018
881	TGFB1	SDC2	Human	X2	X3	20	0.512821	0.037
952	COMP	ITGB3	Human	X2	X3	6	0.153846	0.001
962	COMP	CD36	Human	X2	X3	5	0.128205	0.021
1142	SERPINE1	LRP2	Human	X2	X3	7	0.179487	0.016
1161	SERPINE1	ITGAV	Human	X2	X3	21	0.538462	0
1173	SERPINE1	ITGB5	Human	X2	X3	15	0.384615	0.005
1222	CCL2	CCR1	Human	X2	X3	3	0.0769231	0.02
1243	CCL2	CCR5	Human	X2	X3	4	0.102564	0.009
1318	COL1A1	ITGA5	Human	X2	X3	10	0.25641	0.005
1354	COL1A1	CD44	Human	X2	X3	29	0.74359	0.008
1362	COL1A1	ITGAV	Human	X2	X3	28	0.717949	0
1385	COL1A1	ITGA11	Human	X2	X3	4	0.102564	0.041
1402	COL1A1	ITGA2	Human	X2	X3	9	0.230769	0.001
1682	LAMA4	ITGAV	Human	X2	X3	11	0.282051	0.024
2213	C3	CD46	Human	X2	X3	21	0.538462	0.002
2232	C3	ITGAX	Human	X2	X3	9	0.230769	0.019
2263	C3	ITGB2	Human	X2	X3	18	0.461538	0.01
2342	LMAN1	MCFD2	Human	X2	X3	10	0.25641	0.011
2362	APOE	LRP2	Human	X2	X3	11	0.282051	0.011
2371	APOE	LRP5	Human	X2	X3	13	0.333333	0
2401	APOE	SDC2	Human	X2	X3	30	0.769231	0
2461	F12	GP1BA	Human	X2	X3	2	0.0512821	0.001
2632	LAMC1	ITGAV	Human	X2	X3	23	0.589744	0
2652	LAMC1	ITGA2	Human	X2	X3	7	0.179487	0
2811	THBS1	LRP5	Human	X2	X3	13	0.333333	0
2822	THBS1	ITGB3	Human	X2	X3	8	0.205128	0.006
2832	THBS1	SDC4	Human	X2	X3	19	0.487179	0.003
2921	ADAM10	IL6R	Human	X2	X3	5	0.128205	0.021
3001	VWF	ITGB3	Human	X2	X3	5	0.128205	0.004
3351	FGF2	FGFR2	Human	X2	X3	2	0.0512821	0.003
3741	VCAN	TLR1	Human	X2	X3	2	0.0512821	0.049
3861	TNC	ITGA2	Human	X2	X3	6	0.153846	0.02
[truncated: 657 more rows]
