# Supplementary material for: SpatialDM for rapid identification of spatially co-expressed ligand–receptor and revealing cell–cell communication patterns
Source: Nat Commun. 2023 Jul 6;14:3995. doi: 10.1038/s41467-023-39608-w (PMC10325966; doi:10.1038/s41467-023-39608-w)
Supplement: Supplementary file 4 — SUPPLEMENTARY DATASET 2 [file 41467_2023_39608_MOESM4_ESM.xlsx]

## Sheet: 2_shuffled_summary
	ligand	receptor	giotto	CC	CC_trun	ST	Moran	z	scHOT	SpatialCorr
0	TGFB1	ITGA6	0.008	1	0.05	0.061	0.857	0.902395		0.444444
1	TGFB3	CD4	0.016	1	0.02	0.086	0.068	0.0543205	0.36	0.512821
2	TGFB1	ITGA3	0.028	0	0	0	0.008	0.00336614	0.03	0.952381
3	TGFB3	FZD4	0.012	1	0.15	0.078	0.835	0.819534	0.41	0.285714
4	TGFB3	ITGA3	0.124	1	0	0.091	0.119	0.106386	0.19	0.03003
5	TGFB1	TLR4	0.004	1	0.04	0.003	0.487	0.466627	0.27	0.28169
6	TGFB3	ITGA1	0.028	1	0	0.031	0.353	0.359505	0.99	0.444444
7	BMP2	MADCAM1	0.174	1	0.07	1	0.011	1.28e-05	0.5	0.127389
8	BMP2	FGFR2	0.158	1	0.08	1	0.915	0.707968	0.00990099	0.714286
9	BMP2	CD4	0.008	1	0.03	0.009	0.725	0.74155	0.00990099	0.714286
10	BMP2	ITGA7	0.236	1	0	0.123	0.755	0.772823	0.76	0.645161
11	BMP4	PECAM1	0.092	0	0	0	1	1	1	0.769231
12	BMP4	FZD8	0.172	1	0	0.032	0.942	0.983728	0.666667	0.8
13	BMP4	ITGA1	0.028	1	0	0	0.947	0.981251	1	0.571429
14	BMP4	ITGA2	0.072	1	0	0	0	4.15e-07	0.51	0.8
15	BMP6	ITGB3	0.242	1	0	0.028	0.294	0.329355	1	0.0042517
16	BMP6	ITGA8	0.192	1	0.03	1	0.604	0.652586	0.78	0.952381
17	BMP6	ITGA2	0.102	1	0.02	0.011	0.016	0.00497433	0.42	0.047619
18	BMP6	FZD5	0.158	1	0.01	0.03	0.301	0.328446	0.00990099	0.0002
19	BMP6	ERBB2	0.102	1	0.01	0.208	0.265	0.236197	0.12	0.526316
20	BMP8A	CXCR2	0.046	1	0.05	1	0.698	0.748127	0.18	0.769231
21	BMP8A	AGTR1	0.046	1	0.03	1	0.814	0.79907	0.19	0.952381
22	BMP8A	SDC1	0.148	1	0.04	0.083	0.505	0.532051	0.49	0.273973
23	BMP8A	SDC1	0.148	1	0.04	0.083	0.52	0.532051	0.64	0.2
24	BMP8B	ITGA3	0.16	1	0	0.227	0.113	0.126022	0.64	0.8
25	BMP8B	AXL	0.306	1	0	1	0.979	0.946988	1	1
26	BMP8B	ITGAV	0.064	1	0.02	0.014	0.102	0.114743	0.97	0.0034229
27	BMP8B	ITGA2	0.05	1	0	0.138	0.009	0.000650271	1	0.00239378
28	BMP8B	ITGA7	0.226	1	0	0.017	0.452	0.498379	0.24	0.444444
29	GDF11	CD22	0.106	0	0	0	1	1	1	0.740741
30	GDF11	ADIPOR1	0.236	0	0	0	0.052	0.0143447	0.86	0.625
31	GDF15	CCR1	0.012	1	0.01	0.028	0.238	0.116082	1	0.224719
32	AMH	PLXNA4	0.036	1	0	1	0.641	0.756588	0.64	0.909091
33	NRTN	ITGA3	0.122	1	0	0.045	0.049	0.0576157	0.02	0.714286
34	INHBA	TNFRSF1A	0.016	1	0	0.158	0.035	0.0236482	1	0.909091
35	INHBB	ITGA8	0.034	1	0.01	0.055	0.143	0.129161	0.99	0.0235018
36	INHBA	FZD2	0.07	1	0.01	0.003	0.178	0.178626	0.37	0.8
37	INHA	FZD3	0.072	1	0	0.015	0.075	0.0827176	0.27	0.113636
38	WNT10A	ITGA9	0.28	1	0	0.286	0.87	0.886469	0.92	0.588235
39	WNT10A	CD4	0.02	1	0	0.244	0.004	0.000486642	0.98	0.952381
40	WNT10A	DAG1	0.132	1	0	0.163	0.924	0.944377	1	1
41	WNT10A	FGFR1	0.184	1	0	0.001	0.011	0.00183042	1	1
42	WNT10A	ITGA3	0.09	1	0	0.027	0.999	0.998108	0.76	1
43	WNT10A	JAM2	0.174	1	0	1	0.689	0.776419	1	0.0896861
44	WNT10A	BMPR2	0.072	1	0	0.353	0.532	0.587487	0.0196078	1
45	WNT10A	EPHA5	0.434	1	0.01	1	0.937	0.879614	0.83	0.952381
46	WNT16	PTPRZ1	0.142	1	0.05	0.015	0.1	0.0949265	0.28	0.952381
47	WNT16	CCR1	0.038	1	0.08	1	0.715	0.753918	1	0.833333
48	WNT16	CD36	0.08	1	0	1	0.913	0.907137	0.74	0.327869
49	WNT16	CCR1	0.038	1	0.08	1	0.716	0.753918	0.36	0.952381
50	WNT16	ITGAV	0.08	1	0.23	0.007	0.059	0.065243	0.74	0.224719
51	WNT16	ITGA9	0.156	1	0.1	0.01	0.258	0.253318	1	0.020555
52	WNT16	CD4	0.008	1	0.01	0.139	0.996	0.967148	0.61	0.952381
53	WNT16	ITGAV	0.08	1	0.23	0.007	0.06	0.065243	0.88	0.363636
54	WNT16	ACVR2A	0.07	1	0.03	1	0.196	0.233913	1	0.206186
55	WNT6	JAM2	0.156	1	0	1	0.243	0.286991	0.03	0.307692
56	WNT6	CDH5	0.008	1	0	0	0.004	0.000268829	0.0196078	0.952381
57	WNT6	CXCR6	0.084	1	0	0.119	0.244	0.263416	0.07	0.175439
58	WNT6	ITGA6	0.094	1	0.03	0.031	0.195	0.163423	0.25	1
59	WNT6	IGF1R	0.004	1	0	0.007	1	0.999775	0.45	1
60	WNT6	CD4	0.008	1	0	0.011	0.049	0.0215959	1	0.0457666
61	WNT6	ITGA3	0.082	1	0.01	0.253	0.939	0.946161	0.86	0.0003
62	WNT6	ITGAV	0.052	1	0.05	0.016	0.67	0.674773	0.76	1
63	WNT6	CD4	0.008	1	0	0.011	0.036	0.0215959	1	0.0530504
64	WNT5A	JAM2	0.154	1	0.02	1	0.6	0.711744	0.86	0.425532
65	WNT5A	JAG1	0.028	1	0.04	0.003	0.995	0.98436	0.19	0.909091
66	WNT5A	CD44	0.14	1	0.04	0	0.839	0.850799	1	0.0378072
67	WNT5A	ITGA3	0.09	1	0.02	0.001	0.987	0.968868	1	0.540541
68	WNT5A	NOTCH2	0.028	1	0	0.001	0.327	0.355453	1	0.0772201
69	WNT5A	IL1RAP	0.12	1	0	0	0.696	0.719728	0.99	0.10989
70	WNT5A	LILRB3	0.12	1	0.01	1	0.249	0.319113	0.81	0.0699301
71	WNT5A	SDC2	0.072	1	0.03	0	0.944	0.94077	0.41	0.740741
72	WNT5A	ITGAV	0.036	1	0.05	0.004	0.355	0.335085	1	0.740741
73	WNT5A	ITGA2	0.052	1	0.01	1	0.067	0.0608816	1	0.0018
74	WNT5A	ITGA1	0.02	1	0	0.008	0.316	0.34254	0.328	0.588235
75	WNT5B	ACVR1	0.084	1	0	0.046	0.182	0.185414	0.99	0.10929
76	WNT5B	FGFR1	0.104	1	0	0.005	0.658	0.698871	0.71	0.285714
77	WNT5B	EDNRB	0.368	1	0	0.146	0.994	0.979519	1	1
78	WNT5B	PLXNB1	0.012	1	0	0.096	0.97	0.949915	1	1
79	WNT5B	ITGAV	0.044	1	0	0.043	0.181	0.190184	1	0.5
80	WNT5B	ITGA9	0.05	1	0.01	1	0.874	0.869504	1	0.952381
81	WNT5B	ITGA9	0.05	1	0.01	1	0.894	0.869504	0.88	1
82	HBEGF	F2RL1	0.006	1	0.05	1	0.724	0.793307	0.88	0.166667
83	HBEGF	NRP1	0.028	1	0	0	0.697	0.707343	0.02	0.833333
84	HBEGF	LIFR	0.006	1	0	0.174	0.964	0.953574	0.99	1
85	NRG2	CD244	0.012	1	0.01	1	0.341	0.523206	0.906667	0.135135
86	NRG2	CEACAM1	0.096	1	0.01	0.246	0.156	0.167967	0.03	0.909091
87	NRG2	CD44	0.072	1	0.06	0.245	0.283	0.267544	1	0.0004
88	NRG3	BMPR1A	0.104	1	0	0.187	0.585	0.632304	0.98	0.416667
89	NRG3	DAG1	0.008	1	0.01	0	0.056	0.0454488	0.46	0.909091
90	FGF1	CCR10	0.208	1	0.02	0.088	0.696	0.739798	0.86	0.224719
91	FGF1	ITGA7	0.18	1	0	0.024	0.931	0.895573	0.37	0.769231
92	FGF1	ITGA6	0.054	1	0	0.002	0.94	0.918566	1	0.5
93	FGF2	IGF1R	0.104	0	0	0	0	1.41e-12	1	0.454545
94	FGF2	CXCR3	0.016	1	0	0.002	0.772	0.828124	0.84	1
95	FGF2	ALK	0.016	1	0.09	0.051	0.753	0.834723	0.53	0.0212766
96	FGF2	AGTR1	0.008	1	0	1	0.792	0.885211	0.973333	0.952381
97	FGF7	CD44	0.024	1	0	0	0.996	0.995777	0.99	0.416667
98	FGF7	CD44	0.024	1	0	0	0.993	0.995777	0.74	0.47619
99	FGF9	ITGAV	0.1	1	0.14	0.018	0.231	0.226202	0.74	0.377358
100	FGF9	ITGA1	0.028	1	0.03	0.093	0.507	0.527472	1	0.526316
101	PDGFA	NOTCH4	0.056	1	0.04	0.312	0.626	0.655729	0.98	0.8
102	PDGFA	ACVR2B	0.276	1	0	0.063	0.02	0.00614416	0.15	0.0003
103	PDGFB	PECAM1	0.092	1	0	0	0.007	0.00210013	0.07	1
104	PDGFB	ITGA9	0.188	1	0	0	0.391	0.436766	0.91	0.606061
105	PDGFC	ITGA2	0.078	1	0	0	0.301	0.303006	0.27	0.0007
106	VEGFA	ITGA2	0.004	1	0	0	0.366	0.309876	0.766667	0.952381
107	VEGFB	SDC4	0.076	0	0	0	0	5.22e-11	0.9	0.210526
108	VEGFC	ADIPOR1	0.192	1	0.08	0.006	0.607	0.615214	0.0196078	1
109	PGF	FPR1	0.012	1	0.01	0.012	0.343	0.363039	1	0.526316
110	IGF1	CCR5	0.016	1	0	0.001	0.139	0.113327	0.15	0.952381
111	IGF2	PLXNB2	0.028	0	0	0	0.991	0.999996	0.67	0.869565
112	IGF1	NOTCH3	0.008	1	0	0.027	0	5.52e-05	0.4	1
113	IGF2	MADCAM1	0.038	1	0	0.119	0.645	0.836892	0.3	0.0001
114	IGF2	JAM2	0.024	1	0	0.006	0.198	0.0677886	0.64	0.0317965
115	CCL3	CD244	0.532	1	0	1	0.853	0.812967	0.91	0.138889
116	CCL3L3	ITGA9	0.1	1	0.03	0	0.295	0.334919	1	0.625
117	CCL8	NOTCH1	0.08	1	0	0.041	0.467	0.494444	0.74	0.606061
118	CCL13	EPHA4	0.242	1	0.03	0.035	0.494	0.638564	0.99	0.465116
119	CCL8	CXCR2	0.2	1	0.03	1	1	0.700178	0.02	0.689655
120	CCL2	CCR1	0.12	1	0	0.011	0.571	0.595778	0.2	0.227273
121	CCL4	CD8B	0.044	1	0.01	0	0.033	0.00609595	0.3	0.869565
122	CCL5	FLT1	0	1	0	0	0.065	0.00508322	0.432	0.555556
123	CCL20	BMPR2	0.038	1	0	1	0.56	0.59081	1	0.0630915
124	CCL19	ITGA10	0	0	0	0	1	1	0.946667	0.714286
125	CCL21	ITGAX	0	0	0	0	0.004	6.77e-09	0.76	0.555556
126	CCL19	ITGAV	0.02	0	0	0	0.967	0.997144	0.56	0.869565
127	CCL21	PLXNB2	0	0	0	0	1	1	0.07	0.869565
128	CCL28	NOTCH3	0.032	1	0	0.001	0.955	0.96412	0.69	0.571429
129	CCL8	FZD3	0.112	1	0	0.368	0.586	0.605222	1	0.0116618
130	CCL2	ITGA9	0.148	1	0	0	0.353	0.356228	0.58	0.666667
131	CCL5	ITGAV	0	0	0	0	0.214	0.0910515	0.74	0.229885
132	CCL8	ITGA2	0.102	1	0	0.135	0.091	0.117856	0.012	0.833333
133	CCL13	INSR	0.166	1	0	0.002	0.416	0.499965	0.53	0.625
134	CCL18	ITGA11	0.048	1	0.01	0	0.067	0.0111396	0.33	0.952381
135	CXCL2	ITGA11	0.052	1	0.04	0.071	0.644	0.667227	0.88	0.116959
136	CXCL8	CD8A	0.016	1	0	0.057	0.621	0.687174	0.4	0.273973
137	CXCL9	EPHA3	0.02	1	0	0.014	0.059	0.00510259	0.6	0.606061
138	CXCL10	CDH1	0.016	0	0	0	0.242	0.109736	1	0.21978
139	CXCL11	ITGAV	0.036	0	0	0	0.124	0.0603881	0.02	0.909091
140	CXCL13	SDC1	0.004	0	0	0	0.697	0.826349	0.64	0.645161
141	CCL4	FZD10	0.02	1	0.03	0.11	0.753	0.843572	0.19	0.769231
142	CCL13	FGFR3	0.374	1	0	1	0.482	0.602327	0.9	0.0909091
143	CCL17	NOTCH1	0.036	1	0	0.001	0.053	0.0297556	0.02	1
144	CCL17	ITGA6	0.054	1	0	0.035	0.483	0.551761	1	0.714286
145	CXCL1	ERBB3	0.348	1	0	0	0.89	0.848413	0.74	0.294118
146	CXCL2	FZD10	0.376	1	0.14	1	0.088	0.0915089	0.97	0.196078
147	CXCL8	CCR1	0.012	1	0	1	0.173	0.121232	0.01	0.714286
148	CXCL9	ITGA11	0.008	1	0	0	0.066	0.00491329	0.86	0.104712
149	CXCL10	FZD2	0.012	1	0	0.053	0.771	0.903501	0.82	0.952381
150	CXCL11	ACVR1	0.136	1	0	0	0.742	0.808567	1	0.909091
151	CXCL13	EPHB6	0	1	0	0	0.015	2.59e-05	0.64	0.869565
152	CXCL12	CD8B	0.004	1	0.02	0.001	0.011	0.000288498	0.9	0.645161
153	CXCL11	ITGAV	0.036	0	0	0	0.126	0.0603881	0.9	1
154	CXCL12	SDC1	0	0	0.01	0	0.679	0.793875	0.64	0.606061
155	CXCL16	ALK	0.116	1	0.1	1	0.922	0.864911	0.26	0.8
156	MIF	ITGA5	0.016	1	0	0.007	0.42	0.35012	0.67	0.166667
157	MIF	ITGA8	0.024	1	0	0.001	0.839	0.938909	0.03	0.666667
158	CX3CL1	EPHB4	0	0	0	0	0.267	0.187034	1	0.833333
159	XCL1	FZD9	0.076	1	0	0.004	0.316	0.353783	0.82	0.526316
160	IL7	BMPR2	0.052	1	0	0.001	0.599	0.622225	0.2	0.00961539
161	IL6	FZD9	0.102	1	0	0.035	0.753	0.785037	0.64	0.909091
162	IL27	EPHB6	0.114	1	0	1	0.242	0.337387	0.88	0.833333
163	CLCF1	FZD10	0.096	1	0	0.02	0.361	0.617205	0.0196078	0.8
164	LIF	VCAM1	0.128	1	0	0.274	0.972	0.950168	0.25	0.740741
165	IL10	FZD1	0	1	0.1	0.066	0.792	0.818943	1	0.277778
166	IL24	IL27RA	0.132	0	0	0.001	0	4.79e-08	0.59	1
167	IL1B	SDC4	0.052	1	0	0.06	0.31	0.347776	0.84	0.606061
168	IL1B	PLXNB1	0.004	1	0.04	0.006	0.492	0.516246	0.99	0.0394477
169	IL18	ITGAV	0.064	1	0	0	0.19	0.142687	0.74	1
170	IL33	CD44	0.068	0	0	0	0.998	0.999996	1	0.173913
171	IL34	ITGA10	0.004	1	0.03	0	0.972	0.963914	0.666667	0.0004
172	CSF1	SDC1	0.004	1	0.04	0	0.015	0.0032613	0.99	0.740741
173	IFNG	CXCR3	0.262	1	0.08	0.09	0.845	0.815015	0.34	0.0126582
174	TNF	SDC4	0.016	1	0.03	0	0.525	0.52794	0.21	0.869565
175	TNF	TLR4	0.054	1	0.03	0.003	0.046	0.0330541	0.99	0.0191388
176	LTA	EPHA2	0.028	1	0	0	0.163	0.163119	0.12	0.869565
177	LTA	ITGA6	0.012	1	0	0.004	0.964	0.964447	0.995	0.416667
178	LTA	ACVR1B	0	1	0	0.001	0.441	0.475366	0.995	0.0129786
179	LTA	PLXNA3	0	1	0	0.014	0.632	0.676735	0.67	0.392157
180	FASLG	ITGA2	0.034	1	0.01	0.002	0.349	0.409837	0.98	0.121951
181	TNFSF15	ITGA11	0.068	1	0	0.004	0.224	0.229721	0.38	0.0445434
182	TNFSF11	ERBB2	0.088	1	0	0	0.954	0.927636	0.33	0.116959
183	TNFSF12	BMPR2	0.064	1	0	0.089	0.609	0.626325	0.64	0.740741
184	CD70	CDH1	0.222	1	0	0	0.056	0.0549982	0.27	1
185	TNFSF9	FGFR2	0.136	1	0.05	0.005	0.23	0.213991	1	0.02849
186	TNFSF4	CD28	0.024	1	0	0.005	0.48	0.565838	0.08	0.666667
187	TNFSF13B	EPHB3	0	1	0	0.001	0.522	0.521234	0.03	1
188	TNFSF13B	AXL	0.032	1	0.05	0	0.085	0.0526239	0.56	0.208333
189	TNFSF13B	CD274	0.016	1	0	0	0.068	0.0346142	0.62	1
190	CD40LG	ITGA7	0.12	1	0.04	1	0.05	0.0508997	0.52	0.0246609
191	SPP1	IL27RA	0.02	0	0	0	0.999	1	0.88	0.5
192	SPP1	AXL	0	1	0	0	0.771	0.96186	0.84	0.869565
193	SPP1	KLRD1	0	1	0	0	0.902	0.999565	0.53	1
194	RETN	ITGA6	0.094	1	0.03	0.137	0.413	0.450044	0.933333	0.243902
195	NAMPT	ACVR1B	0.098	1	0	0.002	0.307	0.29698	0.9	0.5
196	NAMPT	CDH5	0.16	1	0	0.022	0.143	0.102541	1	0.606061
197	ANGPTL1	CEACAM1	0.08	1	0	0	0.964	0.968836	0.43	1
198	ANGPTL2	CD44	0.08	1	0	0.001	0.218	0.24942	1	0.571429
199	ANGPTL2	ITGAV	0.124	1	0	0	0.677	0.656503	0.36	0.645161
200	ANGPTL2	F2RL2	0.132	1	0	0.003	0.498	0.468832	0.27	0.487805
201	ANGPTL1	ITGA9	0.156	1	0.01	0.127	0.159	0.134223	0.29	0.952381
202	ANGPTL7	CD44	0.14	1	0.02	0	0.248	0.233866	0.51	0.190476
203	ANGPTL4	CCR1	0.016	1	0	0.002	0.138	0.0600701	1	0.8
204	ANGPTL4	ITGA11	0.224	1	0.01	0.025	0.605	0.664046	0.71	0.769231
205	ANGPTL4	F11R	0.148	1	0	0.072	0.305	0.246867	0.5	0.666667
206	ANGPTL4	NOTCH3	0.084	0	0	0.009	0.78	0.8658	0.04	1
207	ANGPTL4	ITGA1	0.036	1	0	0	0.907	0.95236	0.59	0.454545
208	ANGPTL4	MC1R	0.102	1	0	0.241	0.02	0.00260375	0.07	0.30303
209	ANGPT2	SDC4	0.04	0	0	0	0	3.54e-15	0.02	0.204082
210	ANGPT2	BMPR1A	0.044	1	0	0.002	0.02	0.00454869	0.82	0.454545
211	MDK	FZD8	0.102	1	0	0.097	0.77	0.770047	0.92	0.833333
212	MDK	ACVR1C	0.12	1	0	0.302	0.659	0.684421	1	0.0560224
213	MDK	ITGAV	0.104	0	0	0	0.143	0.134616	1	0.186916
214	MDK	ITGAV	0.104	0	0	0	0.144	0.134616	0.64	0.208333
215	MDK	ITGA2	0.07	1	0	0	0.047	0.0353772	0.64	0.8
216	MDK	ITGA9	0.274	1	0	0	0.054	0.0428439	0.69	0.289855
217	PTN	CD4	0.054	1	0	0.028	0.611	0.618635	0.04	0.0309598
218	PTN	ITGA11	0.072	1	0.04	0.043	0.943	0.892153	0.826667	0.416667
219	PTN	PDCD1	0.048	1	0	0.012	0.076	0.090249	0.4	0.833333
220	PTN	ITGA8	0.086	1	0.01	0.035	0.7	0.720943	0.53	0.4
221	PTN	CD8B	0.11	1	0.02	0.026	0.434	0.477815	0.3	0.869565
222	PTN	EPHB4	0.09	1	0	0.154	0.927	0.898184	0.6	0.606061
223	PTN	KIR3DL1	0.086	1	0	1	1	0.687914	1	0.666667
224	POSTN	KIR3DL1	0.016	1	0	1	0.077	0.00477477	0.02	1
225	AGT	ITGAM	0.36	1	0	0.003	0.017	0.00773493	1	0.0391389
226	C3	NRP1	0.08	1	0	0	0.003	6.3e-08	0.12	0.47619
227	C3	NRP1	0.08	1	0	0	0.004	6.3e-08	1	0.4
228	C3	FZD5	0.024	1	0	0	0.999	1	1	1
229	C3	CSF1R	0.048	0	0	0	0	2.08e-12	1	0.192308
230	C4A	ITGA1	0.048	1	0	0.299	0.03	0.0096252	0.02	0.869565
231	C4A	ITGA2	0.05	1	0	0.115	1	0.998945	1	0.625
232	C5	FZD8	0.046	1	0	1	0.406	0.457689	0.993333	0.0426439
233	EDN1	ITGA9	0.096	1	0.06	1	0.872	0.830776	0.02	0.133333
234	EDN1	CD4	0.008	1	0	0.051	0.864	0.836898	0.69	0.19802
235	POMC	FZD3	0.012	1	0	0.012	0.03	0.0195475	0.76	0.15748
236	NTS	ITGA2	0.018	1	0	0.218	0.898	0.873333	0.51	0.952381
237	POMC	ITGAL	0.024	1	0	0.003	0.246	0.251568	0.86	0.0621118
238	GZMA	PDCD1	0.038	1	0	0	0.153	0.158725	0.76	0.8
239	GZMA	ITGAV	0.04	1	0	0	0.05	0.0371025	0.86	0.869565
240	GZMA	MRC1	0.068	1	0	0	0.176	0.176139	0.88	0.0763359
241	GZMA	ACVR1B	0.092	1	0	0.034	0.43	0.510588	0.02	0.833333
242	GZMA	ITGA6	0.208	1	0	0.186	0.592	0.601985	0.88	0.740741
243	NPPC	JAM2	0.064	1	0	1	0.67	0.787545	0.4	0.188679
244	KITLG	DAG1	0.096	1	0	0.063	0.041	0.0335717	0.02	0.645161
245	FLT3LG	ACVR1C	0.066	1	0	1	0.133	0.14969	0.88	0.298507
246	SEMA3A	SDC1	0.032	0	0	0	0.758	0.82873	0.27	1
247	SEMA3B	JAM3	0.236	1	0.01	0.143	0.084	0.0382741	0.35	0.952381
248	SEMA3C	IL20RB	0	1	0.07	0	0.147	0.0137458	0.27	0.289855
249	SEMA3B	IL10RA	0.272	0	0	0.017	0.98	0.991724	1	0.0225225
250	SEMA3C	CCR2	0	1	0	0	0.717	0.862482	0.25	0.571429
251	SEMA3D	EPHA2	0.148	0	0	0	0	1.45e-26	0.97	0.666667
252	SEMA3F	ITGAV	0.052	1	0	0.054	0.989	0.986427	1	0.869565
253	SEMA3C	CD44	0.012	0	0	0	0	7.6e-38	0.88	0.384615
254	SEMA3E	SDC1	0.176	1	0	0.003	0.456	0.485337	0.1	0.666667
255	ADM	ITGA1	0.028	1	0	0.006	0.356	0.391051	0.993333	0.416667
256	ANXA1	FZD2	0.096	1	0.01	0.001	0.843	0.983797	0.9	0.0163399
257	ANXA1	F11R	0.076	1	0	0.003	0	4.32e-11	0.99	0.425532
258	ENHO	ACVR1	0.142	1	0.01	0	0.554	0.626519	1	0.833333
259	GAS6	PARD3	0.02	1	0	0.004	0.689	0.799921	0.38	0.769231
260	GAS6	CD274	0.084	1	0	0	0.5	0.529032	1	0.8
261	GRN	ITGA3	0.036	0	0	0	0.057	0.0418007	0.82	0.044843
262	LGALS9	ITGA2	0.028	1	0	0	0.945	0.964202	0.03	0.425532
263	PROS1	ITGA3	0.078	1	0	0.043	0.448	0.447021	0.6	0.28169
264	PROS1	CX3CR1	0.01	1	0	0.087	0.831	0.826288	0.76	0.5
265	PSAP	DAG1	0.004	0	0	0	0.584	0.616062	0.65	0.8
266	RARRES2	ITGA5	0.028	1	0	0.017	0.33	0.286389	0.286667	1
267	SAA1	SDC4	0.028	1	0	0.015	1	0.998459	0.29	0.0152555
268	BAG6	ITGA7	0.052	1	0.01	0.001	0.517	0.549958	0.99	0.588235
269	LGALS9	SELE	0.064	1	0	0.015	0.595	0.638943	0.43	0.0396825
270	LGALS9	PDGFRB	0.076	0	0	0	0.507	0.461885	1	0.740741
271	COL1A1	IL18R1	0	1	0	0	0.14	0.0132391	0.01	0.168067
272	COL4A4	PDGFRB	0.084	1	0	0	0.257	0.241776	1	0.512821
273	COL4A5	NCL	0.088	1	0	0.121	0.976	0.977553	0.76	0.833333
274	COL6A1	ACVR1	0	1	0.01	0.003	0.847	0.938089	1	0.0704225
275	COL6A2	NOTCH3	0.096	0	0	0.017	0	3e-10	0.23	0.952381
276	COL6A3	BMPR1A	0.208	1	0	0	0.993	0.999643	0.9	0.909091
277	COL9A1	TGFBR2	0.032	1	0	0.001	0.834	0.808655	0.98	0.0016
278	COL9A2	CD36	0.094	1	0	0.01	0.891	0.849441	1	0.210526
279	COL9A3	FGFR3	0.12	1	0	0.141	0.599	0.699285	0.933333	0.106952
280	COL1A1	CD4	0.072	0	0	0	0.094	0.00198916	0.85	0.869565
281	COL1A2	ALK	0	1	0.17	0.004	0.142	0.0321681	0.28	0.689655
282	COL4A2	PVR	0.048	1	0	0	0.42	0.371474	1	0.909091
283	COL4A3	IL10RA	0.142	1	0	0.186	0.336	0.342558	0.86	0.869565
284	COL4A4	BMPR1A	0.094	1	0	0.173	0.908	0.929578	0.97	0.4
285	COL4A5	F2RL3	0.36	1	0	1	1	0.692675	0.52	0.229885
286	COL6A1	CCR5	0	1	0	0	0.08	0.0195798	0.00990099	0.141844
287	COL6A3	ITGA7	0.284	1	0.03	0.269	0.001	5.92e-06	0.07	0.666667
288	COL9A2	IL1RAP	0.066	1	0	0.058	0.932	0.88258	0.03	0.645161
289	COL9A3	VCAM1	0.06	0	0	0	1	1	0.28	0.106383
290	FN1	TNFRSF1B	0	1	0	0.291	0.331	0.226739	0.96	1
291	FN1	XCR1	0	1	0.03	0.008	0.79	0.838443	0.53	0.555556
292	FN1	FGFR2	0	1	0.13	0.019	0.541	0.516018	1	0.434783
293	FN1	FGFR4	0	1	0.25	0.001	0.863	0.894574	1	0.416667
294	LAMA2	CD4	0.008	1	0	0.025	0.156	0.143117	1	0.952381
295	LAMA3	NOTCH4	0.142	1	0.23	1	0.972	0.93522	0.89	0.8
296	LAMA4	NOTCH3	0	0	0.01	0.08	0.17	0.122698	0.89	0.952381
297	LAMA5	ITGA10	0.04	1	0	0	0.924	0.945727	0.3	0.465116
298	LAMB1	ITGA10	0.08	1	0	0	1	0.999673	0.08	0.13245
299	LAMB2	SDC1	0.042	1	0.01	0.011	0.002	7.33e-05	0.45	0.273973
300	LAMB3	CSF1R	0.036	1	0	0.003	0.372	0.368762	0.01	1
301	LAMC1	FZD8	0.076	1	0	0.058	0.69	0.710727	1	0.833333
302	LAMC2	EPHA5	0.362	1	0	1	0.794	0.774958	1	0.909091
303	LAMC3	SDC1	0.1	1	0	0.252	0.96	0.934746	0.07	0.606061
304	LAMA2	CD36	0.08	1	0.02	0.08	0.4	0.394163	0.74	0.0421941
305	LAMA3	PDCD1	0.136	1	0.01	0.194	0.463	0.492017	0.98	0.952381
306	LAMA4	VCAM1	0.032	0	0	0	0.918	0.94813	0.68	0.645161
307	LAMB1	BMPR1A	0.12	1	0	0.024	0.65	0.677356	0.706667	0.571429
308	LAMB2	ACVR1C	0.006	1	0	1	0.515	0.582987	0.04	0.0248447
309	LAMB3	FZD5	0.146	1	0	0.002	0.217	0.194347	1	0.8
310	LAMC1	ITGA10	0.004	0	0	0	0	1.46e-06	0.02	0.5
311	LAMC3	LILRB2	0.076	1	0	0.089	0.869	0.862152	0.74	0.425532
312	LAMA2	TNFRSF1B	0.026	1	0.01	0.068	0.033	0.0177114	0.99	0.173913
313	LAMA3	BMPR2	0.092	1	0.03	0.235	0.094	0.0900416	0.88	0.909091
314	LAMA4	NOTCH3	0	0	0.01	0.08	0.176	0.122698	0.33	0.869565
315	LAMB1	ICAM1	0	1	0	0.009	0.942	0.945657	0.3	0.909091
316	LAMB2	CD4	0.004	1	0	0	0.112	0.0768699	0.3	0.666667
317	LAMB3	FGFR1	0.094	1	0	0.001	0.376	0.362411	0.27	0.30303
318	LAMC1	JAM2	0.072	1	0.07	0.046	0.792	0.819093	0.78	0.15873
319	LAMC2	SDC1	0.124	1	0	0.272	0.733	0.738653	1	0.8
320	LAMC3	FZD5	0.164	1	0	0.003	0.075	0.0664694	1	0.833333
321	THBS1	CXCR2	0.12	1	0.35	1	0.843	0.851556	0.0196078	0.416667
322	THBS2	ITGA1	0.016	1	0	0.023	0.002	0.000994965	1	1
323	THBS4	ITGB1	0.19	1	0.09	1	0.961	0.951174	0.164	0.714286
324	COMP	ITGA5	0.064	1	0	0	0.151	0.0218709	0.99	0.588235
325	COL1A1	ACVR1C	0.004	1	0	0.602	0.862	0.988509	0.2	0.181818
326	COL1A2	BMPR2	0	1	0	0.078	0.246	0.106252	1	0.289855
327	COL4A1	FGFR1	0.012	1	0	0.003	0.395	0.384649	0.07	0.128205
328	COL4A2	ITGA6	0.028	1	0.02	0.01	0.153	0.0804648	0.00990099	1
329	COL4A3	CCR7	0.036	1	0	0.022	0.014	0.00644485	1	0.0784314
330	COL4A4	ITGA7	0.116	1	0	0	0.492	0.489899	1	1
331	COL6A2	PTPRM	0.084	0	0	0	0.905	0.986603	0.97	0.869565
332	COL6A3	ITGAX	0.368	0	0	0	0.014	0.00151243	0.806667	0.31746
333	COL9A1	PDGFRA	0.14	1	0.01	0.004	0.153	0.192821	0.0196078	0.0938967
334	COL9A2	FZD3	0.108	1	0	0.043	0.926	0.863086	0.88	0.571429
335	LAMA2	PTPRM	0.032	1	0.01	0.007	0.912	0.906583	0.9	0.47619
336	LAMA3	ITGAX	0.156	1	0.01	0.022	0.103	0.0915286	0.99	0.512821
337	LAMA4	SDC4	0.012	0	0	0	1	0.999883	0.58	0.0419287
338	LAMA5	KIR3DL1	0.12	1	0	1	0.477	0.586835	0.02	0.131579
339	LAMB1	ITGB1	0.34	1	0	0.005	0.926	0.933744	1	0.307692
340	LAMB2	CXCR3	0.004	1	0.05	0.064	0.295	0.274399	0.51	0.243902
341	LAMB3	BMPR1A	0.106	1	0	0.137	0.149	0.0982533	0.35	0.217391
342	LAMC1	CD8A	0.08	0	0	0	0.18	0.155954	0.0196078	0.833333
343	LAMC2	ITGA11	0.052	1	0	0.004	0.621	0.648696	0.36	0.416667
344	LAMA2	SDC1	0.124	1	0.05	0.001	0.578	0.587331	0.64	0.487805
345	LAMA3	IL1RAP	0.052	1	0	0.167	0.901	0.89477	0.88	0.8
346	LAMA4	ITGA5	0.048	1	0.03	0.003	0.894	0.9294	0.34	0.28169
347	LAMA5	ITGAX	0.116	1	0	0.026	0.827	0.865068	0.18	0.833333
348	LAMB1	FGFR4	0.248	1	0	0.01	0.315	0.352759	0.07	0.350877
349	LAMB2	CD40	0.134	1	0	0.005	0.161	0.138918	0.97	0.625
350	LAMB3	ACVR1	0.074	1	0	0.011	0.89	0.9239	0.64	0.0200803
351	LAMC1	SDC4	0.112	0	0	0	0.058	0.0443068	0.933333	0.434783
352	LAMC2	SDC4	0.028	1	0	0.51	0.999	0.997712	0.62	0.322581
353	LAMC3	ACVR1B	0.314	1	0.03	0.32	0.463	0.536832	0.99	0.377358
354	TNC	CD44	0.184	0	0	0	0	3.72e-10	0.806667	0.138889
355	TNXB	ITGA3	0.09	1	0	0.005	0.749	0.753043	0.04	0.8
356	NPNT	ACVR2B	0.19	1	0.03	1	0.453	0.526466	0.99	0.138889
357	TNC	ITGA5	0.084	1	0	0.01	0.092	0.0609215	0.21	0.666667
358	TNXB	ITGA6	0.14	1	0	1	0.943	0.91665	0.14	0.740741
359	COL1A1	AXL	0.1	1	0	0	0.003	3.72e-09	0.88	0.740741
360	COL1A2	EPHA3	0	1	0.1	0.021	0.277	0.140648	0.34	0.909091
361	COL4A1	NCAM1	0.024	1	0.05	1	0.237	0.259584	1	0.606061
362	COL4A2	FZD10	0.13	1	0.14	0.01	0.336	0.241091	1	0.027933
363	COL4A3	TNFRSF13C	0.032	1	0	0.02	0.08	0.0668678	1	1
364	COL4A4	ACVR2A	0.08	1	0	0.156	0.802	0.8265	1	1
365	COL6A1	LILRB3	0.02	1	0	0	0.146	0.0596468	0.35	0.588235
366	COL6A2	ACVR1C	0.02	1	0	0.176	0.761	0.882414	0.99	0.144928
367	COL6A3	FGFR2	0.256	1	0.1	0.011	0.447	0.444112	1	0.0457666
368	COL9A1	TGFBR1	0.096	1	0	0.02	0.64	0.663652	1	0.215054
369	COL9A2	BMPR2	0.044	1	0	0.014	0.133	0.132635	1	0.833333
370	LAMA4	TGFBR1	0.064	0.04	0.01	0.007	0.002	0.000290807	0.64	0.444444
371	LAMA5	ITGAM	0.028	1	0	0.002	0.624	0.676203	0.68	0.0400802
372	LAMB1	LIFR	0.156	1	0	0.104	0.106	0.0875975	1	0.357143
373	LAMB2	LIFR	0.012	1	0	0.025	0.704	0.742521	0.33	0.588235
374	LAMB3	EPHB4	0.18	1	0	0.003	0.652	0.674473	0.94	1
375	LAMC1	F2RL2	0.16	0	0	0	0.016	0.00943701	1	0.869565
376	LAMC2	OCLN	0.052	1	0	1	0.784	0.766885	0.756	1
377	COL1A1	CDH1	0.072	0	0	0	1	1	0.7	0.0344234
378	COL1A2	ACVR1B	0	1	0.02	0	0.199	0.0736885	0.332	0.0004
379	COL4A1	FZD6	0.052	0	0	0	0.059	0.0920426	0.83	0.0147601
380	COL4A2	ACVR2A	0.058	1	0	0.005	0.978	0.998137	0.00990099	0.176991
381	COL4A3	KIR3DL1	0.186	1	0.02	1	0.547	0.699587	1	0.266667
382	COL4A4	CD28	0.05	1	0	1	0.084	0.0461522	0.01	0.0001
383	COL4A5	ACVR1	0.214	1	0.04	0.08	0.018	0.00383942	0.07	0.0655738
384	COL6A1	ADIPOR1	0.012	0	0	0	0.969	0.996778	0.86	0.0249066
385	COL6A2	ITGA5	0.044	1	0	0.025	0.207	0.119873	0.02	0.869565
386	COL6A3	CD28	0.056	1	0	0.038	0.482	0.478452	0.02	0.8
387	COL9A3	FLT4	0.008	1	0.01	0.187	0.981	0.99732	1	0.350877
388	COL1A1	ACVR1B	0.012	1	0	0	0.677	0.853465	1	0.0651466
389	COL4A1	FGFR2	0.044	1	0.16	0.012	0.367	0.419103	0.72	0.0321543
390	COL4A2	ALCAM	0.102	1	0	0.006	0.065	0.0162407	1	0.526316
391	COL4A3	EPHB3	0.014	1	0.05	0.106	0.415	0.447107	1	0.666667
392	COL4A4	ACVR1C	0.23	1	0	1	0.716	0.782556	0.39	0.0749064
393	COL6A1	ADORA2A	0.008	1	0	1	0.73	0.870385	0.07	0.04329
394	COL6A2	FGFR1	0.016	1	0	0.004	0.195	0.0956913	1	1
395	COL6A3	NOTCH1	0.156	0	0	0	0.065	0.0148809	0.08	0.512821
396	COL9A2	KLRC2	0.014	1	0	1	0.996	0.933515	0.02	0.952381
397	FN1	FAS	0.004	1	0	0	0.048	0.00766133	0.22	0.338983
398	VWF	CXCR3	0.06	1	0	0	0.062	0.00448554	0.5	1
399	TNXB	NRP1	0.038	1	0	0.185	0.143	0.157795	0.9	0.00597015
400	THBS1	TLR4	0.164	1	0	0.027	0.309	0.272512	0.74	1
401	THBS2	NOTCH4	0.002	1	0	0.01	0.238	0.193927	0.98	0.909091
402	THBS3	BMPR1A	0.1	1	0	0.174	0.887	0.888846	0.94	0.588235
403	THBS4	ITGAX	0.16	1	0	0	0.886	0.895887	0.99	0.625
404	COMP	FGFR1	0.012	1	0	0	0.077	0.00711613	0.99	0.869565
405	FN1	CCR7	0	0	0	0	1	0.999999	0.47	0.350877
406	VWF	DAG1	0.028	0	0	0	0.494	0.494215	0.02	1
407	TNC	ACVR2B	0.104	1	0	0	0.071	0.0382986	0.28	0.512821
408	TNXB	FZD3	0.116	1	0.01	1	0.986	0.934967	0.9	0.869565
409	LAMA2	SDC1	0.124	1	0	0.001	0.579	0.587331	0.94	0.307692
410	LAMA3	CD4	0.024	1	0	0.022	0.431	0.463769	0.88	0.240964
411	LAMA4	FZD1	0.054	1	0.06	0.003	0.443	0.476119	0.18	0.165289
412	LAMA5	ITGA10	0.04	1	0	0	0.922	0.945727	0.82	0.425532
413	LAMB1	GFRA2	0.272	1	0	0.009	0.212	0.186773	0.08	0.625
414	LAMB3	CD4	0.012	1	0.01	0.034	0.798	0.844657	1	0.114286
415	LAMC1	CXCR3	0.092	1	0.05	0.005	0.312	0.323008	0.24	0.4
416	LAMC2	CD4	0.008	1	0	0.048	0.343	0.362217	1	0.952381
417	LAMC3	ACVR1	0.244	1	0.05	0.003	0.015	0.00445284	0.81	0.571429
418	COL1A2	ITGB1	0.008	1	0.06	0.022	0.517	0.54885	0.32	0.952381
419	COL4A2	MADCAM1	0.124	1	0.09	0.052	0.131	0.0656417	0.28	0.10929
420	COL4A3	EDNRB	0.116	1	0.08	0.001	0.297	0.28738	1	0.0348432
421	COL4A4	CCR7	0.036	1	0	0.001	0	1.64e-06	0.88	1
422	COL6A1	ERBB4	0.012	1	0	1	0.583	0.713445	1	0.0775194
423	COL6A2	TGFBR2	0.004	0	0	0	0.39	0.344911	1	0.0011
424	COL9A1	ACVR2B	0.308	1	0	0.001	0.353	0.440351	0.00990099	0.1
425	COL9A2	F2RL2	0.11	1	0	0.018	0.861	0.818455	0.43	0.327869
426	COL9A3	CXCR3	0.184	1	0	0.062	0.949	0.994799	0.99	0.909091
427	FN1	ITGA11	0	1	0	0	0.009	0.00058113	0.986667	0.487805
428	COL1A1	TNFRSF11A	0	1	0.04	0	0.489	0.51987	1	0.5
429	COL4A1	CD8A	0.008	0	0	0	0.284	0.311108	1	0.869565
430	COL4A2	ITGAX	0.062	0	0	0	0.072	0.0192585	0.93	0.512821
431	COL4A3	CD4	0.004	1	0.05	0.016	0.108	0.102516	0.02	0.0062637
432	COL4A4	EPHB4	0.204	1	0	0.029	0.655	0.684051	0.76	1
433	COL4A5	FAS	0.132	1	0	1	0.998	0.975428	0.97	1
434	COL6A1	NRP1	0.06	1	0	0.003	0.082	0.016132	0.99	0.10989
435	COL6A2	LIFR	0.008	1	0	0	0.113	0.030119	0.07	1
436	COL6A3	ACVR2A	0.232	1	0	0.002	0.943	0.980774	1	0.00237897
437	COL9A1	ITGA6	0.14	1	0.03	1	1	0.956569	0.75	0.5
438	COL9A2	EPHA3	0.014	1	0.02	0.075	0.151	0.183297	0.94	0.285714
439	COL9A3	FZD9	0.14	1	0	0.004	0.063	0.00358645	0.07	0.909091
440	LAMA2	BMPR2	0.076	1	0.03	0.086	0.85	0.85142	0.78	0.327869
441	LAMA3	CD8B	0.152	1	0.04	0.264	0.182	0.190944	0.97	0.392157
442	LAMA5	LILRB2	0.1	1	0	0.004	0.148	0.131061	0.29	0.5
443	LAMB1	FZD6	0.288	1	0.01	0.003	0.418	0.423214	0.64	0.47619
444	LAMB2	ITGAX	0.064	1	0	0	0.278	0.245227	0.98	0.15748
445	LAMB3	VCAM1	0.052	1	0	0	0.071	0.0280263	0.00990099	0.869565
446	LAMC1	CXCR3	0.092	1	0.05	0.005	0.319	0.323008	1	0.344828
447	LAMC2	SDC2	0.076	1	0	0.095	1	0.999931	1	0.833333
448	LAMC3	ITGA11	0.124	1	0.02	0.047	0.879	0.872982	1	0.235294
449	COL1A1	NOTCH3	0.16	0	0	0.004	0	2.01e-36	0.74	0.147059
450	COL4A2	NOTCH4	0.084	1	0	0.001	0.008	0.000148676	0.92	1
451	COL4A3	ACVR1	0.094	1	0.12	0.001	0.458	0.479282	1	0.769231
452	COL4A4	CD34	0.142	1	0	0	0.024	0.0109564	0.6	0.833333
453	COL6A2	FZD5	0.02	1	0	0.002	0.979	0.99814	0.27	0.210526
454	COL6A3	CD34	0.192	1	0	0.008	0	1.48e-07	1	0.645161
455	COL9A2	LILRB1	0.102	1	0.01	0.029	0.593	0.633242	0.712	0.454545
456	COL9A3	EPHA2	0.156	0	0	0	0	1.32e-21	0.82	0.0769231
457	FN1	CXCR3	0	1	0.04	0	0.18	0.102866	0.4	0.8
458	TNC	CD4	0.004	0	0	0	0.508	0.525175	0.97	0.28169
459	TNXB	JAM3	0.178	1	0.02	0.113	0.231	0.254588	0.3	0.606061
460	THBS1	EPHA4	0.144	1	0.02	0.007	0.065	0.0406107	0.03	0.434783
461	THBS2	ITGA6	0.058	1	0	0.008	0.124	0.0771395	1	0.869565
462	THBS3	TNFRSF12A	0.024	1	0	0	0.376	0.363252	0.636	0.588235
463	THBS4	CD8B	0.068	1	0.04	0.038	0.472	0.541094	0.36	0.833333
464	COL1A1	CD4	0.072	0	0	0	0.079	0.00198916	0.66	0.909091
465	COL1A2	ITGA5	0	1	0.02	0.001	0.195	0.0598164	0.28	0.00249128
466	COL4A1	PLXNA3	0.076	1	0.04	0.012	0.881	0.835876	0.02	0.571429
467	COL4A3	FGFR1	0.08	1	0.1	0.142	0.065	0.0337745	0.64	0.909091
468	COL4A4	ITGA6	0.076	1	0	0.003	0.511	0.551192	0.88	1
469	COL4A5	BMPR2	0.046	1	0.02	1	0.047	0.026517	0.35	0.8
470	COL6A1	ACVR1	0	1	0	0.003	0.855	0.938089	0.51	0.0437637
471	COL6A2	ITGA7	0.04	1	0	0.003	0.067	0.012179	0.23	0.408163
472	COL6A3	CD8A	0.256	0	0	0	0.33	0.27471	0.0196078	0.769231
473	COL9A1	PVR	0.044	1	0	0	0.012	0.00973192	0.8	0.00285388
474	COL9A2	FLT4	0.01	1	0	0.046	0.665	0.690151	0.33	0.0347222
475	FN1	ITGA2	0	1	0	0	0.064	0.00893455	0.29	0.444444
476	TNC	CD36	0.12	1	0	0.009	0.983	0.995479	0.74	0.869565
477	THBS1	FZD4	0.052	1	0.08	0.002	0.207	0.18364	0.38	0.526316
478	THBS2	ITGA7	0.004	1	0	0.163	0	8.88e-05	1	0.183486
479	THBS3	ITGA9	0.044	1	0.05	0	0.39	0.413934	0.0196078	0.8
480	THBS4	ITGA11	0.028	1	0.01	0.013	0.563	0.649771	0.5	0.689655
481	LAMA2	SDC1	0.124	1	0	0.001	0.551	0.587331	0.12	0.47619
482	LAMA3	JAM2	0.244	1	0.03	1	0.035	0.0148411	0.88	0.0854701
483	LAMA4	ACVR1B	0.048	1	0.01	0	0.12	0.061132	0.25	0.0217391
484	LAMA5	SDC1	0.128	1	0	0.001	0.062	0.0373872	0.29	1
485	LAMB2	ITGA10	0	1	0	0.009	0.955	0.971738	0.29	0.714286
486	LAMB3	PLXNA4	0.146	1	0	1	0.634	0.777297	0.07	0.666667
487	LAMC1	CCR2	0.04	1	0.13	0	0.253	0.256871	0.02	0.909091
488	LAMC2	TGFBR1	0.094	1	0	0.118	0.368	0.396742	0.9	0.0803213
489	LAMC3	SDC4	0.016	1	0	0.126	0.288	0.282454	0.9	1
490	LAMA3	CNTN1	0.138	1	0	0.004	0.638	0.6856	0.97	0.0233918
491	LAMA5	FZD3	0.084	1	0	0.029	0.853	0.882157	0.61	0.47619
492	LAMB1	ITGA8	0.228	1	0.01	0.214	0.831	0.858315	0.86	0.625
493	LAMB2	SDC1	0.042	1	0	0.011	0.001	7.33e-05	1	0.434783
494	LAMC1	SDC1	0.064	0.06	0	0	0.307	0.317045	0.01	0.0361011
495	LAMC3	CD4	0.008	1	0.03	0.129	0.96	0.932732	0.02	0.833333
496	THBS1	ITGA1	0.152	1	0	0	0.004	0.00257693	0.28	0.833333
497	THBS3	CD8A	0.024	1	0	0	0.717	0.720302	0.07	0.740741
498	THBS4	KDR	0	1	0	0.004	1	0.99966	0.0196078	0.588235
499	COMP	ITGA6	0.004	1	0	0	0.808	0.937651	0.92	1
500	THBS1	CXCR3	0.132	1	0.17	0	0.323	0.332254	1	0.307692
501	THBS2	NCL	0.048	0	0	0	0.998	0.999468	0.35	0.16129
502	THBS3	FGFR1	0.088	1	0.1	0	0.877	0.868149	0.97	0.740741
503	THBS4	ITGA9	0.156	1	0	0.044	0.297	0.3195	0.46	0.357143
504	HSPG2	FZD5	0.09	1	0	0	0.315	0.373583	0.74	0.0351494
505	LAMA3	TNFRSF14	0.096	1	0.04	0.074	0.579	0.581962	0.933333	0.689655
506	LAMA4	SDC1	0.048	0.05	0	0.017	0.628	0.657294	0.07	0.833333
507	LAMA5	ITGAX	0.116	1	0	0.026	0.812	0.865068	0.97	0.833333
508	LAMB1	SELL	0.032	1	0	0	0.002	0.000842665	0.27	1
509	LAMB2	SDC1	0.042	1	0	0.011	0	7.33e-05	0.07	0.25974
510	LAMB3	FZD10	0.072	1	0.09	0.027	0.306	0.544593	0.98	0.298507
511	LAMC1	TGFBR1	0.068	0.05	0.06	0	0.27	0.270855	0.01	0.625
512	LAMC2	FGFR2	0.014	1	0.02	0.015	0.514	0.69007	0.00990099	0.512821
513	LAMC3	AXL	0.306	1	0.01	0.143	0.975	0.948637	0.02	0.0455581
514	APP	XCR1	0.08	1	0.02	0.019	0.558	0.549688	0.02	0.769231
515	CADM1	ITGA2	0.04	1	0	0.157	0.981	0.957344	0.993333	0.465116
516	FCER2	SDC4	0.012	0	0	0.075	1	1	1	0.0175439
517	FCER2	F11R	0.008	1	0	0.002	0.977	0.994461	0.65	0.102041
518	CD34	ITGA10	0	1	0	0.328	1	0.999419	0.453333	0.571429
519	ENTPD1	ITGA7	0.164	1	0	0	0.185	0.186993	1	0.555556
520	ENTPD1	CD8B	0.048	1	0.01	0	0.368	0.366764	0.9	0.833333
521	PTPRC	SDC4	0.04	0	0	0	1	1	0.32	0.00585309
522	CD46	AGTR1	0.116	1	0	1	0.935	0.965248	0.72	0.47619
523	CD48	VCAM1	0.008	0	0	0	0.048	0.00105785	0.00990099	0.425532
524	CD6	CD44	0.196	0	0	0	1	1	1	0.606061
525	CD80	FGFR3	0.41	1	0.03	1	0.053	0.0198721	0.74	0.625
526	CD80	FZD1	0.07	1	0.1	1	0.884	0.843099	0.18	0.869565
527	CD80	SDC1	0.124	1	0.07	1	0.399	0.455059	0.02	0.289855
528	CD86	EPHA2	0.108	1	0	0	0.663	0.670726	0.45	0.294118
529	CD86	ITGA3	0.08	1	0	0.001	0.389	0.405542	1	0.0006
530	CD96	PLXNB2	0.032	1	0	0.05	0.997	0.999571	0.58	0.540541
531	CD99	BMPR1A	0.048	1	0	0.001	0.029	0.00296957	1	0.8
532	CD99	FZD5	0.032	1	0	0	0.002	0.000177753	0.91	0.0675676
533	CD99	NOTCH4	0.096	1	0.02	0.006	0.543	0.544694	1	0.277778
534	CDH2	ITGAV	0.056	1	0.02	0	0.044	0.0429425	1	0.434783
535	CDH1	FGFR1	0.048	1	0	0.048	0.98	0.997805	1	0.0261097
536	CDH1	EPHA2	0.084	0	0	0	0	8.76e-17	1	0.0823045
537	CDH1	FLT4	0.056	1	0	0.159	0.996	0.998478	0.526667	0.0444444
538	CD209	NRP1	0.28	1	0.01	0.43	0.001	0.000579873	0.68	0.454545
539	SELE	FZD3	0.004	1	0.05	1	0.944	0.852134	1	0.909091
540	CLDN11	ITGA11	0.064	1	0.02	0.006	0.046	0.067441	0.02	0.03367
541	CLEC2D	ITGAV	0.012	0	0	0	0.68	0.78158	0.88	0.909091
542	CLEC2B	ACVR1	0.008	1	0.05	0	0.158	0.146242	0.27	0.512821
543	CD69	ITGAV	0.044	0	0	0	0.517	0.506949	0.12	0.952381
544	NFASC	ITGA2	0.05	1	0	1	0.972	0.953383	0.7	0.833333
545	CNTN1	ITGA10	0.068	1	0	0.021	0.993	0.997077	0.78	0.215054
546	DSC2	ITGA3	0.024	1	0	0.059	0.939	0.913475	0.64	1
547	EFNA1	IL15RA	0.036	1	0.01	0.424	0.95	0.936201	0.98	0.714286
548	EFNA1	ITGA9	0.152	1	0.01	0	0.024	0.0220286	1	1
549	EFNA1	ITGA1	0.012	1	0	0	0.9	0.904774	0.97	0.285714
550	EFNA1	ITGAM	0.078	1	0	0.219	0.95	0.952831	0.4	0.0591716
551	EFNA3	PTPRC	0.032	1	0	0.34	0.992	0.982652	0.813333	0.8
552	EFNA3	ITGA3	0.242	1	0.01	0.2	0.32	0.363029	0.33	0.769231
553	EFNA3	CD34	0.042	1	0.05	1	0.246	0.270075	1	0.833333
554	EFNA3	FPR1	0.072	1	0.08	1	0.385	0.484248	0.99	0.141844
555	EFNA4	CSF1R	0.044	1	0.04	0.004	0.046	0.0618762	0.12	0.384615
556	EFNA4	ITGAV	0.024	1	0.06	0.001	0.929	0.910464	0.2	0.194175
557	EFNA4	PDGFRA	0.112	1	0.02	0.039	0.448	0.505996	0.9	0.363636
558	EFNA4	FZD10	0.022	1	0.08	1	0.216	0.294938	0.95	0.425532
559	EFNA4	ITGA6	0.144	1	0.02	0.104	0.123	0.146883	0.8	0.022779
560	EFNA5	ITGA3	0.278	1	0	0.313	0.056	0.0381829	0.24	1
561	EFNA5	BMPR1A	0.074	1	0	0.216	0.13	0.114233	0.02	0.408163
562	EFNA5	ITGA11	0.114	1	0.01	0.004	0.753	0.760315	1	0.869565
563	EFNA5	BMPR2	0.1	1	0.06	0.034	0.456	0.483915	0.376	0.0909091
564	EFNB1	MRC1	0.06	1	0.02	0.223	0.644	0.667876	0.99	0.8
565	EFNB1	CD8A	0.016	1	0	0.162	0.858	0.869508	0.18	0.833333
566	EFNB1	FGFR2	0	1	0.13	1	0.147	0.11479	0.67	0.571429
567	EFNB2	PDGFRA	0.106	1	0.03	0.004	0.225	0.24818	0.67	0.487805
568	EFNB2	DAG1	0.084	1	0.05	0.039	0.672	0.693706	0.19	0.909091
569	EFNB3	ITGAV	0.032	1	0.07	0.021	0.908	0.874994	0.18	0.434783
570	EFNB3	LIFR	0.006	1	0.03	0.178	0.061	0.0430679	0.92	0.625
571	EFNB3	TNFRSF1A	0.024	1	0.04	0.024	0.137	0.16456	1	0.384615
572	ESAM	SDC1	0.008	1	0	0	0.004	3.1e-05	0.38	0.344828
573	GP1BA	FZD9	0.04	1	0	0.036	0.961	0.968356	1	0.689655
574	ICAM1	FZD3	0.016	1	0	0	0.796	0.832355	1	0.238095
575	ICAM1	ITGA4	0	1	0	0.112	0.978	0.992564	0.73	0.869565
576	ICAM1	EDNRA	0	1	0	0	0.919	0.963568	0.74	0.714286
577	ICAM1	ITGB3	0	1	0	0	0.062	0.0217176	1	0.740741
578	ITGB2	ITGA9	0	1	0	0	0.595	0.635849	1	0.833333
579	ITGB2	ITGA3	0	0	0	0	0.998	0.999983	0.976	0.625
580	ITGB2	ITGA5	0.004	1	0.02	0.007	0.09	0.0227102	0.89	0.384615
581	JAM2	KIR3DL1	0.156	1	0.02	1	0.532	0.639336	0.33	0.666667
582	JAM2	ITGA4	0.07	1	0	1	0.805	0.760903	0.02	0.606061
583	JAM3	FZD10	0.17	1	0.11	1	0.057	0.0126889	0.00990099	0.0706714
584	F11R	SDC1	0.084	1	0	0.005	0.611	0.648599	0.14	0.8
585	JAM2	FLT1	0.008	1	0	0.004	0.268	0.372395	0.12	0.266667
586	F11R	ITGA9	0.248	1	0.01	0	0.45	0.468888	0.58	0.769231
587	F11R	SDC1	0.084	1	0	0.005	0.621	0.648599	0.03	0.769231
588	JAM2	NRP1	0.134	1	0	1	0.848	0.819982	0.28	0.350877
589	JAM2	ITGA2	0.056	1	0	0.176	0.834	0.790131	0.58	0.00931532
590	JAM3	SDC1	0.076	1	0.01	0	0.032	0.024653	0.64	0.0526316
591	JAM3	TGFBR1	0.11	1	0.11	0.001	0.035	0.0302248	0.24	0.454545
592	L1CAM	FLT1	0.04	1	0	0	0.213	0.198161	0.21	0.0293255
593	L1CAM	DAG1	0.076	0	0	0	0.101	0.0627713	0.36	0.322581
594	L1CAM	SDC4	0.112	0	0	0	0	9.37e-08	0.28	0.952381
595	LCK	SPN	0.032	0	0	0	0.003	1.7e-05	0.46	0.952381
596	MADCAM1	ITGA3	0.258	1	0.02	0.273	0.861	0.849563	0.76	0.625
597	MPZ	ITGA3	0.042	0	0	0.011	0.003	0.00183295	0.94	0.740741
598	MPZ	EPHB3	0.018	0	0	0	0.126	0.111308	0.99	0.253165
599	MPZL1	LILRB3	0.092	1	0	0	0.355	0.369671	0.9	0.333333
600	NCAM1	LIFR	0.17	1	0	1	0.155	0.142919	0.98	0.140845
601	NCAM1	NRP1	0.102	1	0	1	0.262	0.277657	0.99	0.00558191
602	NCAM1	ITGAV	0.06	1	0	1	0.735	0.730242	0.35	0.8
603	NEGR1	SDC1	0.108	1	0	0.069	0.347	0.398066	0.7	0.384615
604	DLL1	FZD1	0.076	1	0.02	0.017	0.654	0.695914	1	0.571429
605	DLL1	CD44	0.056	1	0	0	1	0.999955	1	0.540541
606	DLL3	AGTR1	0.088	1	0	1	0.717	0.886167	0.436	0.0003
607	DLL3	ITGA1	0.044	1	0	0	0.975	0.999995	0.9	0.8
608	DLL3	EGFR	0.096	1	0.02	0.006	0.956	0.999978	1	0.10101
609	DLL4	TNFRSF13C	0	1	0	0.006	0.961	0.975326	0.726667	0.19802
610	DLL4	ITGA10	0.008	1	0	0	0	3.96e-08	0.993333	0.714286
611	DLL4	ITGA1	0.02	1	0	0	0.877	0.905092	0.97	0.714286
612	JAG1	CD44	0.056	0	0	0	0	1.37e-06	1	0.666667
613	JAG1	EPHA3	0.02	1	0.08	0.015	0.035	0.0254789	0.88	0.217391
614	JAG1	ITGA1	0.012	1	0	0	0.597	0.632039	0.76	0.869565
615	JAG2	ITGA10	0.004	1	0	0	1	0.99993	0.73	0.0002
616	JAG2	CCR5	0.008	1	0.01	0.001	0.419	0.482136	0.25	0.526316
617	JAG2	ITGA2	0.04	1	0.01	0.258	0.966	0.966453	1	0.487805
618	JAG2	CD44	0.02	1	0.01	0	0.996	0.999205	0.9	0.13986
619	DLL1	PDGFRA	0.176	1	0	0.039	0.557	0.582386	0.27	0.416667
620	NRXN2	CD36	0.124	1	0	0.008	0.709	0.754005	0.826667	0.952381
621	NRXN2	ITGA10	0	1	0.03	0	0.54	0.571997	0.12	0.952381
622	NRXN2	ITGA6	0.14	1	0.04	0.112	0.31	0.341948	0.65	0.555556
623	NRXN3	BMPR2	0.06	1	0.02	1	0.984	0.968671	1	0.606061
624	NRXN3	MADCAM1	0.21	1	0.06	1	0.209	0.251243	0.7	0.322581
625	NRXN3	ACVR2B	0.1	1	0	1	0.301	0.379219	0.933333	0.833333
626	OCLN	CD44	0.044	1	0	0	0	4.52e-10	0.02	0.425532
627	CD274	FZD2	0.238	1	0	0.163	0.297	0.335822	0.07	0.444444
628	PDCD1LG2	PLXNB2	0.088	1	0.11	0	0.979	0.978819	1	0.952381
629	PECAM1	ITGA2	0.084	1	0	0	0.979	0.996915	0.93	0.30303
630	PTPRM	FZD3	0.06	1	0.01	0	0.107	0.0930138	0.993333	0.204082
631	PVR	ERBB2	0.224	1	0	0.394	0.182	0.153781	0.98	0.666667
632	PVR	PLXNA2	0.008	1	0	0.003	0.41	0.400357	0.34	0.0238379
633	SELE	FZD5	0.034	1	0.01	1	0.893	0.801546	0.34	0.833333
634	SELE	FZD4	0.034	1	0.06	1	0.645	0.692615	0.18	0.952381
635	SELL	SDC4	0.024	0	0	0.012	1	1	0.25	0.0515464
636	SELL	FZD5	0.096	1	0	0.065	0.993	0.999715	0.02	1
637	SELL	ITGB3	0.096	1	0	0.005	1	1	0.786667	0.25974
638	SELPLG	EPHA4	0.12	1	0	0.056	0.485	0.544077	0.993333	0.30303
639	SELPLG	PECAM1	0.096	0	0	0	0	2.11e-06	0.993333	1
640	SELPLG	FZD10	0.172	1	0.01	0.122	0.039	0.0107891	0.99	0.19802
641	SEMA4A	ITGA2	0.014	1	0	0.012	0.967	0.953175	0.98	0.465116
642	SEMA4A	CD4	0.078	1	0.01	0.043	0.08	0.0612741	1	0.273973
643	SEMA4A	PDCD1	0.15	1	0	0.025	0.14	0.133975	0.07	0.833333
644	SEMA4D	ICAM1	0	0	0	0	0.395	0.391321	0.0196078	0.588235
645	SEMA4D	CD44	0.012	0	0	0	1	0.999941	0.5	0.833333
646	SEMA4C	NOTCH2	0.016	0	0	0	0.997	0.998109	0.03	1
647	SEMA4G	CD8A	0.016	1	0	1	0.995	0.966782	0.9	0.512821
648	SEMA4D	FZD6	0.032	0	0	0	0.828	0.845771	0.19	0.10101
649	SEMA5A	VCAM1	0.144	0	0	0	0.948	0.97385	0.51	0.425532
650	SEMA5A	ITGA10	0.024	0	0	0	0.001	9.56e-05	0.008	0.833333
651	SEMA6D	NOTCH4	0.028	1	0	0.053	0.745	0.774017	0.95	1
652	SEMA6A	F11R	0.112	1	0.05	0.078	0.88	0.88057	0.74	0.0316957
653	SEMA6B	FGFR2	0.106	1	0.07	1	0.055	0.027725	0.91	0.350877
654	SEMA6A	FGFR4	0.052	1	0.06	0.021	0.324	0.41886	1	0.141844
655	SEMA6B	CCR1	0.102	1	0.03	0.16	0.2	0.227047	0.25	0.540541
656	SEMA7A	DAG1	0.014	1	0.01	0	0.108	0.0721481	0.45	0.540541
657	SEMA7A	SDC1	0.02	1	0	0	0.49	0.50265	0.804	0.0689655
658	SIGLEC1	EPHA2	0.116	1	0	0	1	0.999974	0.38	0.540541
659	THY1	FZD1	0.086	1	0.03	0	0.636	0.762649	0.27	0.0018
660	THY1	ITGA8	0.126	1	0	0.144	0.446	0.417918	0.95	0.416667
661	ITGA4	CD244	0.052	1	0	1	0.813	0.737211	0.7	1
662	ITGA9	NRP1	0.224	1	0	0.035	0.854	0.86376	0.98	0.666667
