# Supplementary material for: SpatialDM for rapid identification of spatially co-expressed ligand–receptor and revealing cell–cell communication patterns
Source: Nat Commun. 2023 Jul 6;14:3995. doi: 10.1038/s41467-023-39608-w (PMC10325966; doi:10.1038/s41467-023-39608-w)
Supplement: Supplementary file 8 — SUPPLEMENTARY DATASET 6 [file 41467_2023_39608_MOESM8_ESM.xlsx]

## Sheet: 6_intestines_fdrs
	A1	A2	A3	A4	A6	A7	A8	A9
VSIR_IGSF11	0.677595	0.659843	0.872276	0.478167	0.745913	0.511935	0.907131	0.981397
EFNA5_EPHA7	0.751333	0.95983	0.221082	0.0827231	0.0103899	0.0204896	0.185577	0.743609
EFNA5_EPHB2	0.550017	0.240875	0.246511	0.000370934	0.162902	0.0701078	0.960911	0.8425
EFNB1_EPHA4	0.497557	0.00836187	0.0552813	0.0219538	0.00828887	0.0256928	0.65342	0.429102
EFNB1_EPHB2	0.680095	0.434029	1	0.0253757	0.0159369	0.00647623	0.480431	0.832029
EFNB1_EPHB3	0.947467	0.074274	1.03441e-06	0.042248	1.10277e-11	2.2193e-06	0.000522025	0.0170777
EFNB1_EPHB4	0.453435	0.284638	0.000319077	2.71539e-05	0.00172142	3.12747e-11	0.0073547	0.00493012
EFNB2_EPHB2	1	1	0.0451259	6.20302e-05	0.498515	0.54658	0.23609	0.216717
EFNB2_EPHB3	1	1	0.0644253	0.115928	0.182794	0.46502	0.0576145	0.0908877
EFNB2_EPHB4	1	1	9.73106e-05	0.00170807	0.724024	0.41008	0.579981	0.22475
EFNB3_EPHA4	0.917037	0.933533	0.00251547	6.27158e-05	0.148592	0.348993	0.0558118	0.696769
EFNB3_EPHB2	0.966792	0.463784	0.958985	0.0535366	0.182794	0.986067	0.648119	0.9156
EFNB2_EPHA4	0.307671	0.117983	0.446115	0.219157	0.815657	0.37188	0.254248	0.605662
EFNB3_EPHB3	0.655238	0.68831	0.00115136	3.4557e-05	9.52525e-05	0.00154748	0.0792049	0.00453758
EFNA5_EPHA4	0.495158	1	0.325366	0.638532	0.000938296	0.105063	0.45444	1
EFNA5_EPHA2	0.557019	0.68831	0.694704	0.963338	0.838694	0.842928	0.960911	0.985684
EFNA3_EPHA1	0.172641	0.00466532	1	0.759661	1	0.952634	0.471881	0.757168
EFNA3_EPHA2	3.44926e-07	3.59136e-06	0.859888	0.0816954	0.822906	0.877467	0.797152	0.142588
EFNA3_EPHA3	0.878299	1	1	0.117545	0.723343	0.867634	0.856267	0.835862
EFNA3_EPHA4	0.304979	0.191519	0.614686	0.483368	0.837108	0.622145	1	1
EFNA3_EPHA7	0.00124254	1	1	0.0999608	0.0142103	0.732962	1	0.968182
EFNA5_EPHA3	3.16979e-06	0.060905	0.548463	0.0276793	0.351736	0.198632	0.0663315	0.806378
EFNA4_EPHA2	0.421492	0.13599	0.430468	0.367149	0.138771	0.107778	0.472354	0.142588
EFNA4_EPHA3	0.939619	1	0.979559	0.500151	0.450708	1	0.496553	0.970379
EFNA4_EPHA4	0.878299	0.781508	0.360071	0.500151	0.927759	0.477379	0.215649	1
EFNA4_EPHA7	0.88436	0.962368	0.640005	0.936935	0.918348	0.899929	0.631675	1
EFNA5_EPHA1	0.399423	0.421926	1	0.502167	1	1	1	1
EFNA4_EPHA1	0.800008	0.0712919	1	0.0513129	0.390707	0.952634	0.314302	0.89829
EFNB3_EPHB4	0.166526	0.95983	0.0108417	2.90247e-06	0.313446	0.534041	0.314302	0.161318
ESAM_ESAM	0	6.21353e-260	5.03187e-149	1.76805e-152	6.83646e-76	3.42523e-62	2.61896e-129	1.81993e-113
F11R_F11R	0	0	2.45377e-135	2.74534e-182	5.62486e-85	2.01455e-69	1.85119e-129	8.23633e-94
F11R_JAM2	1	1	1	1	1	1	1	0.970711
F11R_JAM3	1	1	1	1	1	0.980695	0.968929	1
JAM2_F11R	1	1	1	1	1	1	1	0.985684
JAM2_JAM2	5.74725e-308	4.51574e-249	2.31474e-170	2.1522e-177	1.74891e-85	2.57344e-61	4.34737e-139	9.49176e-130
JAM3_F11R	1	1	1	0.898233	1	0.952634	0.946319	1
JAM3_JAM2	2.27448e-05	0.00938359	1.52912e-05	2.44273e-19	2.03649e-06	0.0902979	0.170226	0.161318
JAM2_JAM3	0.000575018	0.00217646	1.18858e-05	1.1281e-18	6.9905e-07	0.0801504	0.192355	0.158421
JAM3_JAM3	1.3077e-264	2.11147e-296	2.84556e-131	6.39559e-175	8.02914e-92	2.07149e-62	8.63648e-121	3.01475e-116
L1CAM_ITGA4_ITGB7	0.79581	0.538431	0.252586	0.341888	1	0.842928	0.402861	0.274839
L1CAM_L1CAM	3.43362e-308	4.3239e-224	2.24807e-234	1.93558e-277	7.3842e-96	5.29502e-97	8.50167e-143	9.90514e-130
LCK_CD8A_CD8B1	1.06131e-07	7.75573e-16	0.00315524	0.757264	0.82244		0.878245	0.627689
MADCAM1_ITGA4_ITGB7	0.000213553	0.0403693	1	0.883132	0.0952375	0.00804036	0.68821	1
HLA-A_CD8A	0.965792	0.260489	0.159383	0.0523872	0.973296	0.596739
HLA-B_CD8A	0.81203	0.00770519	0.2564	0.0663439	0.217743	0.268008
L1CAM_ITGAV_ITGB3	0.0415038	0.049074	1	8.523e-09	0.162902	0.078669	0.030096	0.721776
EFNB3_EPHB6	0.416039	0.310748	0.093411	0.000128021	0.426098	0.030476	1	0.631558
JAM1_ITGAL_ITGB2	1	1	0.921925	0.0123523	0.828572	0.350817	0.798523	0.959889
JAM2_ITGAV_ITGB1	1.90255e-05	0.0309152	1.68434e-15	3.63191e-45	4.46958e-16	8.041e-08	0.024384	0.000709245
GP1BA_ITGAM_ITGB2	0.675818	0.000826637	0.947558				0.72427	0.532405
ICAM1_ITGAX_ITGB2	5.64279e-20	1.61818e-16	0.0752384	0.348533	0.179757	0.839344	0.253642	0.684654
ICAM1_ITGAL_ITGB2	9.93212e-24	3.05603e-14	0.149509	0.0382724	0.332962	0.816523	0.0888001	0.676793
ICAM2_ITGAL_ITGB2	1.95152e-07	9.80977e-12	0.0886806	0.452934	0.213417	0.612599	0.121481	0.844111
ICAM1_ITGAM_ITGB2	9.30443e-19	8.46859e-12	0.0120063	0.266291	0.202969	0.60147	0.0911179	0.428282
ICAM2_ITGAM_ITGB2	3.44926e-07	1.68545e-10	0.0552813	0.192334	0.364951	0.354874	0.020225	0.835862
ICAM1_ITGAL	2.11595e-07	9.91473e-06	0.941182	0.00360286	0.934231	1	0.329267	0.77937
JAM3_ITGAM_ITGB2	0.0198569	1.63826e-06	0.0185776	0.170391	1.12366e-05	0.000250626	0.683085	0.273921
ICAM1_SPN	1.39071e-08	0.00109004	0.921925	0.22842	0.991867	0.95565	1	0.943189
ICOSL_ICOS	0.712751	0.230278	0.415611
ICOSL_CD28	0.759613	0.195448	0.693682	0.0402818	0.833048	0.88622	0.963385	0.855463
ICOSL_CTLA4	0.723885	0.0242724	0.932651
ITGB2_CD226	0.118474	2.11312e-20	1	0.167048	0.0470948	0.740704		1
ITGB2_ICAM1	1.57508e-19	7.66228e-12	0.0331294	0.226507	0.151436	0.39998	0.156111	0.687991
ITGB2_ICAM2	9.873e-06	2.0717e-10	0.0364787	0.360332	0.368875	0.32565	0.168395	0.924664
JAM2_ITGA3_ITGB1	0.00031997	0.255549	4.49921e-10	2.45395e-32	2.36199e-07	1.50938e-05	0.391082	0.0324
HLA-C_CD8A	0.797562	0.348859	0.674438	0.818121	0.23868	0.708715
PTPRC_MRC1	0.000136926	0.93591	0.0243463	0.42274	0.136511	0.199342	0.631675	0.953935
CD46_JAG1	0.0211093	2.00188e-08	0.315164	8.20771e-05	1.30216e-09	9.4163e-06	0.289577	0.676793
CD48_CD244A	0.332043	0.151459		1	0.776044	0.475422	0.930332	0.962854
CD6_ALCAM	0.293806	0.0719358	0.0759518	1	0.855255	0.067054	0.630016	0.317231
CD80_CD274	4.13087e-05
CD80_CD28	0.826917
CD80_CTLA4	0.0100093
PTPRC_CD22	2.28213e-149	8.34824e-235	0.257987	0.960217	0.360131	0.938315	0.943271	0.64578
CD86_CD28	1.53478e-15	1.03891e-06	0.673211	0.943157	0.499293	0.37576	0.842702	0.157779
CD96_NECTIN1	0.923188	0.616237	1	0.00031432			0.964164
CD96_PVR	0.615333	0.374677	0.988453	0.883132			0.982519
CD99_PILRA	0.374049	0.968595	0.000161427	1.8453e-05	0.0924378	0.411137	0.996179	1
CD99_CD99	0	0	0	0	2.34897e-128	2.44497e-117	3.41815e-196	7.06856e-192
CD99_CD99L2	1.1773e-10	7.32764e-10	1.29343e-10	7.33671e-26	4.25787e-10	2.70489e-10	0.00772963	8.32982e-05
CD86_CTLA4	0.00102177	0.00583272	0.959666
CDH2_CDH2	1.10548e-247	2.16339e-214	1.95858e-160	1.42063e-147	2.72207e-84	4.10521e-85	3.37741e-131	5.47857e-115
CD40LG_CD40	0.278002	0.946433
ENTPD1_ADORA2B	0.917037	1	1	0.353937	0.809142	0.952634	0.706961	1
ADGRE5_CD55	6.91691e-09	0.00292879	0.296127	0.284756	0.386293	0.40279	0.627587	0.500289
ALCAM_CD6	0.243633	0.060905	0.0716956	1	0.872004	0.106565	0.596566	0.310345
ANXA1_FPR2_LXA4	1.06235e-07	0.0794231	0.428201	0.675096	0.880741			1
APP_CD74	1	1	1	3.84255e-08	0.453384	0.00215309	0.93254	1
CADM1_CADM1	1.09598e-254	8.93224e-210	2.99735e-169	2.86213e-159	1.59967e-62	1.38418e-48	1.12584e-146	1.47152e-122
CADM3_CADM3	0	4.98953e-273	1.34126e-100	6.40022e-179	6.77773e-52	7.01939e-57	9.2981e-126	5.67949e-95
CD22_PTPRC	1.01157e-153	3.4857e-228	0.267935	0.9364	0.396444	0.939805	0.943618	0.640243
ENTPD1_TMIGD3	0.904631	0.675528	1		0.219007	0.877467	0.968929	0.0022674
CD226_NECTIN2	0.644023	0.00864541	0.0256055	0.510277	0.838891	0.845082		0.953935
FCER2A_ITGAM_ITGB2	5.21123e-06	6.00006e-19	0.942359	0.150943
FCER2A_ITGAX_ITGB2	0.000474753	9.87772e-22	0.928152	0.13947
FCER2A_ITGAV_ITGB3	0.593018	0.15763	0.325928	0.463835
FCER2A_CR2	8.01252e-19	3.37589e-37
CD34_SELP	1.93302e-05	2.64564e-21	0.534711		0.0148161	0.684318	0.0343494	0.0297542
ENTPD1_ADORA1	0.445179		0.2639	0.0571589	0.809142		0.208705	0.462924
CD226_PVR	0.764963	0.905983	0.758293	0.951547	1	0.74293		1
CDH1_CDH1	0	0	4.05696e-293	7.09802e-214	4.44704e-112	1.52415e-90	1.20892e-164	3.19436e-167
CDH1_ITGAE_ITGB7	0.0207271	0.212033	1	1	0.0734793	0.981199	1	1
DSC2_DSG2	4.38078e-163	8.22905e-258	3.36849e-25	1.80413e-10	2.14242e-13	0.0805992	1.25365e-08	3.91341e-05
CSPG4_ITGA2_ITGB1	4.28853e-10	0.907096	0.00034828	1.33804e-11	0.113069	0.0521137	0.298556	0.19395
EFNA1_EPHA1	0.878299	0.760692	2.11997e-17	2.4836e-14	1.03182e-06	1.30262e-07	8.97435e-07	2.23323e-09
EFNA1_EPHA3	1	1	1	1	0.943498	0.203257	1	1
EFNA1_EPHA4	0.000193439	0.0639927	1	0.912366	1	0.475422	0.968929	0.967173
EFNA1_EPHA7	0.923188	1	1	1	1	1	1	1
EFNA1_EPHA2	1.37653e-35	1.01039e-58	1	0.210228	0.004202	1.2221e-05	0.491345	0.724877
CDH1_ITGA1_ITGB1	8.20789e-10	9.62907e-23	1	1	1	0.740704	1	1
CNTN1_NRCAM	0.00067648	0.943619	1.7249e-05	7.32075e-14	0.710657	0.738304	1	0.412221
CNTN2_L1CAM	2.36289e-18	0.242542	0.0216948	0.000578917	0.108579	6.83337e-09	0.861115	0.0621865
CDH1_KLRG1	1	1	1	1				0.551595
CDH5_CDH5	9.59322e-289	9.02989e-260	1.82815e-180	1.13176e-209	2.26518e-79	2.28877e-64	8.85703e-154	1.31883e-128
CD1D_CEACAM5	0.488029	1.58663e-09	1	0.628218	0.622171		0.932875	0.941241
CD209_CEACAM1	1	1	0.978923	0.344597	0.419949	0.0161016	1	0.64578
CD8A_CEACAM5	1	0.691987	0.935305	0.619961	0.00845992
CEACAM1_CEACAM5	0	0	0.00449683	0.104081	0.537434		0.272999	0.981739
SELE_CEACAM1	1	1	0.917044	0.473085	0.955881	0.794784	0.72427	0.993976
CNTN2_CNTN2	9.97292e-264	5.36573e-214	1.84683e-132	9.3475e-119	1.53688e-68	1.96427e-57	1.74195e-139	2.51352e-95
CLDN11_CLDN11	7.10199e-247	3.42736e-211	1.31859e-136	8.74746e-131	8.62852e-52	1.3704e-49	3.18298e-132	2.12966e-113
CLEC2B_KLRB1	0.000250225	0.0246911	0.996741	7.51275e-05	0.815017	0.945616
CLEC2C_KLRB1	0.00677378	7.61652e-10	0.28911	0.498516	0.649721	0.849312
CLEC2L_KLRB1	0.0763922		0.946535	0.690891	0.637016	0.867688
NFASC_CNTN1_CNTNAP1	0.00627197	0.00035371	9.56921e-05	1.67928e-08	0.00985509	0.397227	0.960911	0.412729
CNTN2_CNTN2_CNTNAP2	3.87315e-134	2.17401e-73	1.61672e-32	1.89215e-59	3.5725e-18	2.17644e-14	4.2083e-30	1.54452e-28
CLEC2D_KLRB1	1.11901e-08	3.27348e-07	0.383685	0.0967815	0.87017	0.991845
HLA-E_CD8A	0.353226	0.278995	0.237022	0.9364	0.939348	0.22181
ITGA4_ITGB7_VCAM1	0.00949445	3.8384e-10	0.269316	0.636852	0.89387	0.957955	0.968929	0.622009
NRXN2_NLGN2	0.118506	0.139179	0.0437561	0.0124158	0.258537	0.00401683	0.0788216	0.084042
NRXN2_NLGN3	0.782813	0.242542	0.000613584	0.0621001	0.129772	0.650181	0.0911179	0.0133243
NRXN3_NLGN1	0.877416	0.167621	0.096398	0.00226262	0.0249763	0.0680118	0.0877957	1
NRXN3_NLGN2	0.000131617	0.0666569	1.02636e-10	3.60799e-18	0.000548573	2.02644e-06	0.391082	0.085111
NRXN3_NLGN3	0.878299	0.000185302	0.0104951	0.00122638	6.89143e-08	0.00949039	0.191398	0.567824
OCLN_OCLN	0	0	2.44947e-202	1.02778e-136	3.1455e-64	4.68192e-68	1.60289e-129	6.85697e-121
CD274_PDCD1	1.90955e-06	0.310748
NRXN2_NLGN1	0.88436	0.0387813	0.725465	0.467108	0.338223	0.343028	0.763317	0.469888
PDCD1LG2_PDCD1	0.842424	0.112549
PTPRM_PTPRM	0	2.24667e-265	9.26514e-124	2.16559e-159	5.22837e-53	2.41293e-59	2.10109e-113	1.11835e-106
PVR_CD226	0.741315	0.8919	0.67165	0.936112	1	0.725303		1
PVR_TIGIT	0.878299	0.978559
SELE_CD44	0.0254867	0.659843	0.364472	0.368828	0.895873	0.332398	0.627587	0.705073
SELE_GLG1	0.515943	0.63615	0.404377	0.0529977	0.458602	0.493895	0.881268	0.920113
SELL_CD34	0.866076	0.931093	0.923798	0.042248	0.641304	0.977721		0.423775
SELL_PODXL	0.416039	0.785305	1	0.203611	0.00431576	0.374382		0.545985
PECAM1_PECAM1	0	0	3.35468e-212	1.38445e-177	3.86016e-70	1.36577e-61	7.03218e-143	3.03923e-122
NRXN1_NLGN3	0.836174	0.584019	0.207831	0.0588974	0.0550886	0.708715	0.596566	2.25917e-06
NRXN1_NLGN1	0.833158	0.379895	0.666232	0.000170617	0.928527	0.844432	0.906881	0.479956
DLL3_NOTCH2	0.883291	0.894308	0.00325482	3.63774e-06	2.57774e-05	2.54498e-06	0.457426	0.206904
DLL3_NOTCH3	0.878299	0.900116	0.979559	0.425997	1.51192e-06	0.00810073	0.0420243	0.179754
DLL3_NOTCH4	0.00417846	0.964207	0.308912	0.00031125	0.0390987	0.241893	0.740449	0.796872
DLL4_NOTCH1	0.0140153	0.0334453	0.00724071	0.0050767	0.00131115	0.45483	0.686514	1
DLL4_NOTCH2	0.534185	0.162932	0.755046	0.420872	0.0250187	0.00525101	0.278902	1
DLL4_NOTCH3	1	0.855978	2.43814e-05	0.074587	0.146631	0.0956797	0.551774	0.303239
DLL4_NOTCH4	0.157432	0.0291039	0.00285069	0.018007	0.569515	0.562137	0.012505	0.710854
NRXN1_NLGN2	0.6815	0.883126	2.76674e-06	0.0166948	0.00942102	0.0293473	0.016308	9.0548e-05
JAG1_NOTCH1	0.675818	0.000454999	1.07274e-06	0.000823272	0.18	0.136079	0.278296	0.278535
JAG1_NOTCH3	0.271154	0.0443937	1.90231e-37	1.32165e-06	0.934077	0.00241156	1.93699e-08	7.22182e-14
JAG1_NOTCH4	0.300577	0.905983	0.00485405	0.142234	0.0554372	0.109531	0.658609	0.953276
JAG2_NOTCH1	0.307292	0.00146273	0.000139523	0.0302879	0.0237031	0.00992134	0.576268	0.892123
JAG2_NOTCH2	0.771514	0.00011313	0.363032	0.000110553	0.108981	0.15886	0.00529074	0.0753336
JAG2_NOTCH3	2.24667e-05	4.41285e-05	1.10648e-07	1.8531e-07	0.000539194	3.65158e-05	0.536349	0.0170591
JAG2_NOTCH4	0.0720204	0.00572363	2.23595e-05	0.0302879	0.345976	0.331389	0.0587689	0.181523
DLL1_NOTCH2	0.0469292	0.0508408	1	0.176722	0.4027	0.620002	1	1
JAG1_NOTCH2	0.892517	0.0708296	0.0203061	1	0.445754	0.494149	9.01751e-05	0.0800882
DLL3_NOTCH1	0.88436	0.149409	0.114946	0.0366572	0.000663121	0.0966345	0.195622	0.918507
SELL_MADCAM1	0.917375	0.859585	1	0.86676	0.364951	0.752245		0.774639
SELPLG_SELL	0.0141182	0.000826637	0.29001	0.222713	0.541398	0.739577		0.399316
SEMA6D_PLXNA1	0.584033	0.656493	0.918239	0.487617	0.328738	0.178887	0.148647	0.974204
SEMA6A_PLXNA2	0.0129877	1.00346e-17	0.949105	0.0235374	0.10145	0.409472	0.105544	1
SEMA6B_PLXNA2	0.964209	0.584019	0.325158	0.851194	0.709019	0.595935	0.538473	0.698048
SEMA6A_PLXNA4	1	0.969879	0.356948	0.370593	0.824154	0.46047	0.738549	0.998958
SEMA6B_PLXNA4	0.842424	0.0516626	0.98469	0.418766	0.479004	0.558113	0.974749	0.901203
SEMA7A_ITGB1_ITGA1	0.88436	1	0.0688441	3.15517e-07	0.0336083	0.0235502	0.0248828	0.186409
SEMA7A_PLXNC1	0.814658	0.389489	0.75606	0.347488	0.103528	0.913166	0.943106	0.889204
SEMA6D_PLXNA1_TREM2	0.987736	1	0.0364793	0.31848	0.0905238	0.0157999	0.203559	1
SIGLEC1_SPN	0.712296	0.400721	1	0.04454	0.905219	0.912066	0.989493	0.0131983
THY1_ITGAX_ITGB2	2.47514e-07	7.83156e-07	0.000732606	0.000220753	0.000221368	0.776894	0.692223	0.803549
THY1_ITGAV_ITGB3	0.168326	0.925334	1.61568e-06	2.47373e-16	0.00827079	0.00126896	0.0366152	0.0149877
TIGIT_NECTIN2	0.999691	0.99028
TIGIT_PVR	0.88436	0.980786
ITGA4_ITGB1_VCAM1	0.937759	0.830222	7.4642e-21	1.17649e-22	2.3291e-14	0.000222106	0.00348978	0.141103
ITGA9_ITGB1_VCAM1	0.877456	0.630771	2.85381e-20	7.13397e-28	8.36045e-19	7.33103e-06	0.000876788	0.0243549
HLA-F_CD8A	0.511878	0.0242724	1.37875e-07	0.931943	0.794884	0.0618699
THY1_ITGAM_ITGB2	1.56682e-09	7.76167e-08	0.000246264	0.000118631	0.000144362	0.569336	0.183883	0.768499
SELPLG_SELE	0.421492	0.590692	0.750936	0.0338216	0.688982	0.821341	0.314302	0.958386
SEMA6D_PLXNA1_KDR	0.79581	0.946433	0.0285736	0.412065	0.192516	0.0204896	0.0254881	0.701413
SELPLG_SELP	0.0836545	0.155495	0.576749		0.331544	0.860837	0.815153	0.000350196
SEMA4A_NRP1_PLXNA1	0.447461	0.41072	0.704982	1	0.391705	0.534823	0.465388	1
SEMA4A_NRP1_PLXNA2	1	0.947288	1	0.692811	0.427073	0.676804	0.319494	0.855406
SEMA4A_NRP1_PLXNA3	0.935208	1	0.988081	1	0.370443	0.187147	0.761208	0.959889
SEMA4A_NRP1_PLXNA4	0.928906	0.98395	1	1	0.531945	0.724699	0.491345	0.993976
SEMA4A_PLXNB1	0.440279	0.855978	0.959666	0.00911436	0.360131	0.067054	0.325191	0.425522
SEMA4A_PLXNB2	0.675818	0.70027	0.162409	0.0336163	0.182794	0.305018	0.907131	0.238166
SEMA4C_PLXNB2	0.942553	0.273623	0.00996703	0.0074525	0.00174399	0.000120341	0.249654	0.463893
SEMA4G_PLXNB2	0.00425147	1.84421e-13	1	8.46139e-18	0.00027103	0.835032	0.788141	0.177931
SEMA4D_CD72	1.57565e-07	1.95497e-16	0.372902	0.0646708	0.504646	0.590719	0.980438	0.901203
SEMA5A_PLXNA1	0.95103	0.690552	0.00167825	1.97782e-07	1.69838e-06	0.0387268	0.00556821	0.015167
SEMA5A_PLXNA3	0.944806	0.0027143	0.105594	0.000448036	5.19946e-05	3.06083e-05	0.0680106	0.962854
SEMA4D_PLXNB2	1	1	0.0771775	4.11526e-05	0.52425	0.105443	0.481187	0.953501
DLL1_NOTCH4	0.73238	0.56734	1.03275e-06	0.540629	0.0233933	1.07971e-05	0.611325	0.835862
SEMA4D_PLXNB1	0.571793	0.131733	0.161637	5.74016e-07	5.97955e-06	1.00129e-05	0.253642	0.804328
DLL1_NOTCH1	0.00169086	0.0136619	1	0.00379767	1.21091e-06	0.00184319	1	0.791283
HLA-E_KLRC1	0.797562	0.619306	0.706324	0.288412	0.920287	0.385524	0.15927	0.246361
HLA-F_LILRB1	0.496676	0.652204		0.153633
HLA-E_CD94:NKG2A	0.63554	0.842257	0.36861	0.691265	0.809142	0.770328	0.193998	0.226312
HLA-E_CD94:NKG2C	0.120116	0.8829	0.372902	1	0.103528	1	0.631675	0.968182
HLA-E_CD94:NKG2E	0.332043	0.912168	0.258453	0.979337	0.377866		0.631675
HLA-DPA1_CD4	7.75236e-15	3.5118e-37	0.000522771	0.0282578	0.000762809	0.0519364	0.183883	1
HLA-A_CD8B	0.327685	0.0850475	1	0.757264	0.0256123	0.119897		0.206904
DLL1_NOTCH3	0.918436	1	0.77796	0.000175075	0.281647	0.0140595	0.875454	1
HLA-B_CD8B	0.0385765	0.00375615	1	0.392048	0.450708	1		1
HLA-C_CD8B	0.741315	0.0371732	1	0.280457	0.000616029	3.87023e-05		0.774639
HLA-E_CD8B	0.0702333	0.0522688	0.831218	0.0304182	0.0486789	0.0238331		0.953935
HLA-F_CD8B	0.00664452	0.855978	0.933308	0.0632747	0.372352	0.348746		0.456003
HLA-DPB1_CD4	2.41121e-21	8.32739e-65	0.00377911	0.0050767	7.50036e-08	0.344755	0.895686	0.889439
HLA-DMA_CD4	1.79152e-08	9.43694e-16	0.00805799	0.178417	0.0154585	0.734405	0.450646	0.844111
NECTIN1_NECTIN4	0.464199	0.00011641	0.955382	0.00261499			0.842785	0.953935
NECTIN3_NECTIN1	0.826917	0.397977	0.298412	0.579989	0.810853	0.141771	0.0788216	0.616139
NECTIN3_NECTIN2	0.671789	0.675418	0.958985	0.483368	0.380459	0.0029884	1	0.465394
NECTIN3_PVR	0.19373	0.792228	0.923798	0.512814	0.279242	0.373433	0.837883	0.500878
NECTIN3_TIGIT	0.878299	0.978559
NECTIN2_CD226	0.774846	0.0147347	0.02025	0.502167	0.877388	0.799846		0.910744
NECTIN2_TIGIT	1	0.963014
NEGR1_NEGR1	5.68185e-289	3.37289e-298	3.19168e-125	1.72475e-172	4.271e-63	8.67636e-73	6.52478e-136	4.24935e-100
LRRC4B_PTPRF	0.878606	1	0.993006	0.957701	0.972903	0.708715	1	1
HLA-DQA1_CD4	5.10277e-18	5.48843e-33	0.0103637	0.219157	0.00705572	0.000462566	0.630016	0.743923
NECTIN1_CD96	0.917037	0.464115	1	0.00357393			0.964164
NECTIN1_CADM3	0.944806	0.673311	1	0.25122	0.977311	0.486829	0.86568	0.803549
NECTIN1_NECTIN3	0.826097	0.449943	0.533823	0.504628	0.809142	0.136079	0.0646311	0.638354
NCAM1_L1CAM	9.63902e-38	2.28955e-06	5.14944e-43	2.6943e-60	5.3591e-28	5.20608e-26	1.08857e-07	1.60402e-15
HLA-DOA_CD4	0.000228506	1.26652e-08	0.317066	0.0508313	0.751804	0.00764205	0.974749	0.903126
HLA-DMB_CD4	6.06814e-09	1.03027e-35	0.873982	3.77235e-06	0.0374777	0.0430295	0.913189	0.974204
NCAM2_L1CAM	0.0104432	0.00245627	4.48012e-07	1.03281e-22	2.21971e-06	2.78767e-16	0.317353	0.0758358
HLA-DOB_CD4	6.61697e-06	3.45693e-20	0.959241	0.231793	0.0364883
HLA-DQB1_CD4	3.07424e-13	7.18556e-39	0.129791	0.841532	0.0226509	0.839981	0.951909	0.747768
HLA-DRA_CD4	7.96086e-14	2.65153e-36	0.00181203	6.08399e-06	2.30338e-08	0.0006217	0.291763	0.659227
HLA-DRB1_CD4	1.20134e-19	2.45497e-56	0.0458577	0.0125874	6.78347e-05	0.157175	0.192355	1
MPZ_MPZL1	1	1	0.165592	0.0644688	0.0165615	0.447435	0.376131	0.0493763
MPZ_MPZ	1.13663e-266	3.97553e-211	2.21581e-260	6.36939e-150	1.29925e-67	8.1902e-58	1.54938e-184	1.5476e-142
MPZL1_MPZL1	1.69534e-300	8.68273e-301	2.56175e-98	9.4505e-135	1.86379e-57	8.55392e-45	2.09759e-131	1.8279e-117
NCAM1_FGFR1	0.00126741	6.15843e-05	4.98332e-25	1.00789e-78	4.27646e-33	8.78987e-21	0.0038382	3.95592e-07
NCAM1_NCAM1	3.06939e-283	3.07621e-279	1.25769e-242	2.26006e-280	1.7152e-140	1.89125e-102	8.00842e-158	5.76827e-145
NCAM1_NCAM2	0.0104432	0.578661	2.46571e-07	1.06772e-17	3.96126e-14	7.17976e-13	0.00245632	0.194339
COL4A4_ITGA9_ITGB1	0.221668	0.000148546		0.306009
COL4A6_ITGA9_ITGB1	0.270201	0.202718	1.50442e-05	2.06746e-12	1.27957e-07	1.38498e-06	0.837883	0.484233
COL6A1_ITGA9_ITGB1	5.54008e-41	4.26871e-25	1.54183e-32	1.54295e-83	4.31055e-24	1.63774e-22	4.29362e-10	4.40568e-11
COL6A2_ITGA9_ITGB1	2.36572e-20	1.11604e-15	4.95217e-80	4.15e-93	2.42004e-48	8.01806e-54	2.35675e-18	2.06795e-20
COL4A3_ITGA9_ITGB1	0.877416	1
COL6A3_ITGA9_ITGB1	1.76262e-16	1.47882e-22	5.69556e-96	1.45622e-127	8.70956e-53	8.24916e-51	1.36953e-18	6.84241e-29
COL4A5_ITGA9_ITGB1	2.13408e-08	0.178921	3.14851e-12	3.66796e-30	2.93299e-12	1.08933e-13	9.90832e-07	0.000468765
LAMA4_ITGA9_ITGB1	1.67348e-15	5.6163e-09	9.35719e-39	2.15798e-74	8.36045e-19	2.69666e-17	3.78374e-12	3.26196e-10
COL9A2_ITGA9_ITGB1	0.494912	0.184629	0.000111363	1	0.404118	0.021053	0.134569	0.0266039
COL9A3_ITGA9_ITGB1	0.698214	0.654355	1.23054e-11	4.14388e-17	2.27851e-10	9.45834e-05	0.0063837	0.00471941
LAMA1_ITGA9_ITGB1	0.000122417	3.80122e-15	7.2524e-05	9.01663e-09	0.010217	0.33271	0.241274	0.0411231
LAMA2_ITGA9_ITGB1	0.00537016	1	0.0482065	1.357e-13	0.881809	0.0101203	0.289577	0.00624382
LAMA3_ITGA9_ITGB1	0.00102177	4.08109e-05	1	0.145408	0.9991	1	1	0.943189
LAMA5_ITGA9_ITGB1	4.13291e-21	0.0178424	0.0285736	9.15023e-14	2.99944e-06	7.72726e-22	0.551774	1
LAMB1_ITGA9_ITGB1	7.71671e-08	2.36654e-07	3.1267e-66	8.38275e-118	8.22427e-33	1.6637e-38	1.82664e-09	5.05968e-18
LAMB2_ITGA9_ITGB1	8.78593e-11	4.18973e-23	8.82239e-15	4.59923e-39	1.247e-13	8.81506e-23	0.0170862	3.89444e-05
LAMC1_ITGA9_ITGB1	1.81002e-28	1.63599e-16	6.45232e-14	1.58876e-35	3.39172e-09	6.60025e-11	8.26278e-08	0.00108633
COL4A2_ITGA9_ITGB1	5.9226e-19	6.651e-24	1.09705e-45	1.08582e-88	1.09372e-46	2.96071e-46	7.93607e-09	1.5475e-15
LAMB3_ITGA9_ITGB1	0.000483677	2.9605e-13	1	1	1	1	1	1
COL9A1_ITGA9_ITGB1	0.258032	0.000107254	4.54409e-09	0.00060375	3.61958e-15	6.39902e-13	0.0441747	0.0297542
COL4A1_ITGA9_ITGB1	1.53323e-44	1.38842e-31	1.1371e-58	5.09621e-137	3.7068e-45	6.89465e-36	5.6301e-06	1.79514e-18
LAMB3_ITGA7_ITGB1	0.0310875	0.0022455	1	1	1	1	1	1
COL1A2_ITGA9_ITGB1	1.7359e-29	1.10179e-27	2.70557e-131	1.85385e-153	1.74495e-65	2.76861e-48	1.27221e-24	4.90536e-40
LAMA1_ITGA7_ITGB1	0.156887	0.00370277	4.80546e-05	3.69366e-09	0.0113806	0.495415	0.314302	0.293933
LAMC2_ITGA9_ITGB1	0.00668616	0.0261722	1	1	1	1	1	1
LAMA2_ITGA7_ITGB1	5.61272e-05	1	5.06059e-05	1.27461e-12	0.685784	0.0199181	5.35104e-05	2.82696e-05
LAMA3_ITGA7_ITGB1	0.185081	0.310748	0.10876	0.249874	0.779498	0.870659	1	0.791283
LAMA4_ITGA7_ITGB1	2.8728e-24	4.64595e-17	1.7778e-38	1.22407e-69	1.20516e-11	2.06553e-13	3.7168e-11	8.12766e-12
LAMA5_ITGA7_ITGB1	5.95623e-36	4.40949e-08	0.425247	7.32075e-14	3.37152e-05	3.1372e-20	1	1
LAMB1_ITGA7_ITGB1	1.08906e-11	8.70786e-13	5.09194e-57	3.49742e-115	2.32007e-27	1.33744e-31	1.03435e-09	8.47617e-20
LAMB2_ITGA7_ITGB1	4.80798e-24	5.30749e-47	2.79348e-16	7.56857e-38	9.86791e-15	2.97037e-18	0.0533405	2.01597e-05
LAMC1_ITGA7_ITGB1	4.1471e-44	7.2734e-28	5.14505e-16	2.10272e-35	5.03805e-09	1.19165e-08	7.90077e-09	2.33403e-05
LAMC2_ITGA7_ITGB1	0.254826	0.579053	1	1	0.717048	0.534041	1	1
LAMC3_ITGA7_ITGB1	0.482728	0.0585668	0.0098632	0.0384164	0.338978	0.14581	0.00920745	0.192963
VTN_ITGA8_ITGB1	0.672112		1	1	1	1	0.811901	1
TNC_ITGA8_ITGB1	2.53883e-16	1.18092e-17	1.65424e-15	4.55347e-68	4.85448e-25	3.2152e-15	5.39552e-07	7.16777e-08
TNXB_ITGA8_ITGB1	0.000117419	0.000483323	0.001984	1.84615e-22	3.34316e-07	2.8809e-09	0.000876788	0.000873459
NPNT1_ITGA8_ITGB1	4.8577e-08	3.73844e-12	1.76017e-07	3.33102e-28	1.03264e-16	9.01122e-16	6.60684e-05	0.0621865
NPNT2_ITGA8_ITGB1	1.36067e-06	5.43159e-13	0.00059534	3.17519e-24	1.14814e-05	2.24341e-10	0.00324442	0.206904
TNC_ITGA9_ITGB1	5.74887e-17	9.35979e-18	3.65255e-24	7.97771e-85	1.06109e-23	2.54341e-19	2.62945e-11	3.63554e-12
TNXB_ITGA9_ITGB1	8.29058e-06	0.000134258	4.59321e-10	5.89866e-34	7.57528e-05	2.85957e-09	1.08857e-07	4.98104e-06
COL1A1_ITGA9_ITGB1	1.72603e-17	9.80741e-21	1.75807e-117	2.31921e-140	1.42202e-63	2.08142e-54	2.49864e-19	8.93653e-33
COL2A1_ITGA9_ITGB1	0.907929	0.6374	0.895248	0.936935	0.00212256	1	0.020225	0.0250343
LAMC3_ITGA9_ITGB1	0.679229	0.0138619	0.00246004	0.0123523	0.3256	0.159169	0.0308654	0.166241
VTN_ITGAV_ITGB3	0.672112		0.356444	0.859519	0.820117	0.898335	0.701276	0.796872
COL1A2_ITGA10_ITGB1	1.57395e-22	9.3914e-13	1.42363e-111	1.7919e-132	7.39478e-55	6.73587e-41	8.31409e-22	2.41536e-30
COL9A1_ITGA11_ITGB1	0.147539	0.000456415	4.72713e-09	0.00172284	3.10387e-12	6.84789e-13	0.596979	0.0951316
COL9A2_ITGA11_ITGB1	0.629167	0.248092	0.0307672	1	0.531945	0.0400576	0.696007	0.156775
COL9A3_ITGA11_ITGB1	0.693254	0.905983	2.27812e-10	3.20745e-13	3.86966e-09	0.000434205	0.122063	0.0602361
FN1_ITGAV_ITGB1	5.61357e-38	4.16398e-18	1.37201e-75	6.93872e-137	1.44011e-37	1.20531e-48	6.22794e-13	1.00807e-11
VTN_ITGAV_ITGB1	0.596133		1	1	1	1	0.678029	0.814674
FN1_ITGA4_ITGB7	0.874776	0.947288	0.199073	0.00310391	1	0.348746	0.688366	0.0459649
FN1_ITGAV_ITGB3	1.02458e-05	0.0116314	4.95897e-27	1.10158e-41	2.38026e-08	1.66245e-07	2.27602e-05	0.0342856
VWF_ITGAV_ITGB3	0.0243683	0.978559	0.000781213	3.84634e-10	0.412578	0.00992119	0.0442176	0.0168724
TNC_ITGAV_ITGB3	0.00526728	0.0212627	0.000661583	2.59503e-20	0.00146245	0.0157999	0.020225	0.502432
TNXB_ITGAV_ITGB3	0.830541	0.855978	0.491546	3.25137e-13	0.0511591	0.00269732	0.532044	0.0998188
THBS1_ITGAV_ITGB3	0.375073	4.97842e-08	0.246141	6.75589e-05	0.107243	0.0272757	0.167	0.108753
THBS2_ITGAV_ITGB3	0.206969	0.9636	5.82618e-05	1.82287e-43	0.0096589	0.0109846	0.0152711	0.237869
THBS3_ITGAV_ITGB3	0.621076	0.127398	0.77927	5.62033e-06	0.0557591	0.0523098	0.113773	0.835862
THBS4_ITGAV_ITGB3	0.88436	0.340414	0.496862	0.00026205	0.420535	0.69807	0.909041	0.0879568
LAMC3_ITGA6_ITGB1	0.645266	0.0360948	0.000246088	0.00232948	0.16939	0.0793525	0.0132094	0.344656
COL6A3_ITGA11_ITGB1	9.83601e-14	1.55838e-15	4.87645e-66	4.01558e-104	5.23685e-47	8.41251e-48	6.56466e-14	3.42721e-20
COL6A2_ITGA11_ITGB1	2.97214e-14	2.01007e-07	3.83073e-68	3.3398e-77	4.47047e-41	2.77841e-52	3.33361e-14	9.10602e-14
COL6A1_ITGA11_ITGB1	9.88967e-32	6.8461e-16	3.94069e-24	2.7967e-70	2.55453e-23	8.79736e-24	1.93533e-06	8.09697e-11
COL2A1_ITGA10_ITGB1	0.878299	0.510011	0.564904	0.859034	0.00641515	1	0.0556287	0.000467545
COL4A1_ITGA10_ITGB1	1.72673e-34	1.38571e-19	2.87778e-57	1.72364e-110	9.12206e-41	4.55969e-31	1.98461e-06	1.98532e-11
COL4A2_ITGA10_ITGB1	5.94255e-14	2.67669e-12	4.86786e-37	1.10917e-71	5.97367e-41	1.01968e-38	1.77631e-05	6.7932e-12
COL4A3_ITGA10_ITGB1	0.928369	1
COL4A4_ITGA10_ITGB1	0.415239	7.98178e-06		0.347488
COL4A5_ITGA10_ITGB1	2.8072e-10	0.267334	9.53183e-08	1.3359e-25	1.43989e-10	8.46712e-10	2.27602e-05	0.00857836
COL4A6_ITGA10_ITGB1	0.295509	0.396493	0.000391999	5.10188e-10	0.00045152	4.73281e-06	0.837883	0.500878
COL6A1_ITGA10_ITGB1	3.24657e-29	2.46626e-13	8.33086e-29	1.83636e-71	6.30384e-23	4.78641e-22	4.22192e-06	5.29982e-08
COL6A2_ITGA10_ITGB1	2.68685e-12	3.36999e-06	2.43618e-70	8.27171e-79	1.17166e-44	2.44716e-46	1.59758e-12	1.37977e-14
COL6A3_ITGA10_ITGB1	1.4677e-12	9.34822e-14	9.04946e-72	8.25144e-105	7.36996e-45	1.45881e-43	3.57988e-13	4.47077e-17
COL9A1_ITGA10_ITGB1	0.132927	0.000218724	1.07325e-08	0.00176864	1.2175e-13	4.64766e-11	0.877011	0.140466
COL9A2_ITGA10_ITGB1	0.332116	0.353136	0.0300247	1	0.642288	0.0201643	0.427873	0.28746
COL9A3_ITGA10_ITGB1	0.732619	0.818514	5.056e-12	1.41139e-13	5.92579e-09	0.000999779	0.0763875	0.118642
COL1A1_ITGA11_ITGB1	8.37791e-15	1.12658e-12	2.11437e-90	5.87324e-124	2.52179e-53	7.61456e-52	1.10102e-15	1.08824e-27
COL2A1_ITGA11_ITGB1	0.848608	0.701996	0.573976	0.887831	0.0208647	1	0.0876168	0.00410593
COL4A1_ITGA11_ITGB1	8.17931e-35	1.39826e-21	4.54636e-56	1.32476e-110	1.52915e-41	1.22854e-33	4.97652e-07	6.6965e-12
COL4A2_ITGA11_ITGB1	4.35164e-13	8.78437e-14	6.3151e-38	1.01731e-72	2.74034e-36	3.17924e-44	2.98303e-06	6.51506e-13
COL4A3_ITGA11_ITGB1	0.907578	1
COL4A4_ITGA11_ITGB1	0.233459	6.57093e-05		0.252155
COL4A5_ITGA11_ITGB1	1.77614e-08	0.236179	3.77972e-08	1.53959e-25	7.5314e-10	3.85895e-13	5.47772e-05	0.00629138
COL4A6_ITGA11_ITGB1	0.348213	0.381595	0.00190977	1.33901e-09	0.00182358	1.07971e-05	0.613683	0.849981
COL1A1_ITGA10_ITGB1	3.74486e-13	1.0654e-11	5.73953e-100	1.03526e-125	5.56891e-51	2.49975e-47	6.56466e-14	3.35756e-25
LAMC2_ITGA6_ITGB1	1.13197e-07	1.75195e-10	1	1	0.645342	0.622043	1	1
COL4A6_ITGA2_ITGB1	0.45722	0.404587	0.000603451	5.10188e-10	0.0020833	8.08588e-06	0.922281	0.425522
LAMB3_ITGA6_ITGB1	5.64649e-20	1.03725e-46	1	1	0.965544	0.844479	1	1
COL6A2_ITGA2_ITGB1	3.49185e-09	0.0238882	7.58433e-68	2.43785e-78	1.49605e-43	6.71891e-44	6.09971e-13	1.1024e-14
COL6A3_ITGA2_ITGB1	4.6504e-12	2.05481e-09	6.55882e-70	2.52176e-99	2.65625e-43	7.09665e-40	2.52581e-13	3.99892e-17
COL9A1_ITGA2_ITGB1	0.463753	0.00256818	4.49079e-07	0.0024307	2.6678e-14	1.34623e-09	0.86568	0.181523
COL9A2_ITGA2_ITGB1	0.47357	0.175999	0.0761373	1	0.566373	0.0177224	0.467755	0.18166
COL9A3_ITGA2_ITGB1	0.651485	0.855978	1.95028e-11	3.9305e-13	5.28028e-09	0.000328544	0.0331424	0.0956568
FN1_ITGA3_ITGB1	2.00713e-15	2.20485e-07	4.21423e-40	1.80589e-80	1.03494e-22	1.00093e-43	0.00601046	0.0602361
FN1_ITGA4_ITGB1	1.07488e-35	5.32745e-19	3.43807e-54	3.48169e-112	1.06199e-30	2.81835e-51	6.96294e-09	1.56878e-13
FN1_ITGA5_ITGB1	9.05238e-125	1.27069e-136	3.2182e-73	1.47757e-148	3.37553e-45	4.62753e-54	1.81382e-15	1.07076e-23
COL6A1_ITGA2_ITGB1	9.23023e-28	2.15878e-06	6.06094e-25	8.37751e-66	2.79154e-23	8.82344e-23	1.0842e-06	2.35912e-08
FN1_ITGA8_ITGB1	2.17414e-45	4.23999e-35	1.01273e-94	9.53295e-127	1.43203e-44	8.68831e-53	1.99428e-14	7.53435e-20
LAMA2_ITGA1_ITGB1	0.00153222	0.947288	0.0863153	3.18709e-12	0.738873	0.00079555	0.000488284	0.00187287
LAMA3_ITGA1_ITGB1	0.332043	0.721656	0.577883	0.0467644	0.972903	1	1	1
LAMA4_ITGA1_ITGB1	7.75254e-26	3.63453e-19	2.62561e-35	1.04994e-81	7.20644e-20	2.77303e-20	1.02714e-07	3.5034e-16
LAMA5_ITGA1_ITGB1	5.47818e-33	1.46879e-07	0.0062435	1.61518e-24	5.78867e-07	3.54898e-22	0.964758	1
LAMB1_ITGA1_ITGB1	2.00132e-12	1.05103e-15	3.58247e-64	8.51322e-126	4.41945e-39	8.80295e-42	2.01031e-09	3.51197e-19
LAMB2_ITGA1_ITGB1	3.7136e-28	1.9339e-36	1.96941e-21	4.70658e-44	6.20459e-18	2.86036e-20	0.0373089	2.38827e-07
LAMB3_ITGA1_ITGB1	0.195527	0.0575243	1	1	1	1	1	1
LAMC1_ITGA1_ITGB1	2.51461e-51	6.9662e-33	9.84914e-19	1.89871e-45	5.15776e-11	1.46521e-12	1.98597e-08	2.45388e-07
LAMC2_ITGA1_ITGB1	0.332043	0.627457	1	1	1	1	1	1
LAMC3_ITGA1_ITGB1	0.791379	0.0492999	0.0080224	0.0185569	0.191971	0.136079	0.000772092	0.213872
LAMA1_ITGA1_ITGB1	0.496064	0.00770936	3.50514e-05	3.46615e-09	0.012352	0.465681	0.367643	0.415072
FN1_ITGA2B_ITGB3	0.137724	0.0411897	0.0820831	0.0038669	0.363391	0.43728	0.397073	0.121573
COL4A5_ITGA2_ITGB1	2.04208e-07	0.312538	4.45761e-07	2.53572e-25	1.73035e-10	1.00546e-09	4.4657e-06	0.0230538
COL4A4_ITGA2_ITGB1	0.307292	0.000489794		0.292413
COL1A1_ITGA1_ITGB1	1.44688e-32	8.83215e-39	1.4019e-117	1.14626e-173	2.70084e-70	3.01039e-57	8.60635e-20	1.66157e-39
COL1A2_ITGA1_ITGB1	6.10686e-55	5.95375e-50	2.92945e-123	2.75233e-180	1.92825e-74	1.60398e-51	1.13584e-26	2.43911e-41
COL2A1_ITGA1_ITGB1	0.842424	0.855978	1	1	0.000354192	1	0.00266902	0.000610129
COL4A1_ITGA1_ITGB1	1.96336e-62	1.13236e-59	2.71718e-70	1.63854e-169	4.77277e-58	1.22426e-40	1.66776e-10	1.52385e-20
COL4A2_ITGA1_ITGB1	1.44772e-44	1.07874e-45	1.43411e-49	3.51151e-113	9.43018e-58	1.57763e-47	1.47271e-14	1.52004e-24
COL4A3_ITGA1_ITGB1	0.888466	1
COL4A4_ITGA1_ITGB1	0.0376362	0.000440505		0.378681
COL4A5_ITGA1_ITGB1	2.35323e-12	0.0299436	5.48745e-13	8.60053e-30	7.47775e-13	1.27171e-14	1.19845e-09	0.0121444
COL4A6_ITGA1_ITGB1	0.0979622	0.153239	3.01324e-07	4.51523e-12	8.0163e-08	4.99948e-08	0.298635	0.331505
COL6A1_ITGA1_ITGB1	4.59706e-71	1.36158e-53	2.09255e-30	1.23665e-115	5.94579e-30	7.28917e-19	1.08857e-07	5.35677e-13
COL6A2_ITGA1_ITGB1	1.52262e-56	1.63566e-44	6.58976e-84	1.83601e-123	2.3135e-60	5.02542e-54	4.21721e-15	7.97258e-19
COL6A3_ITGA1_ITGB1	4.84355e-29	1.26992e-39	3.53342e-95	7.44594e-163	4.80739e-61	3.71211e-51	4.47075e-20	7.54164e-26
COL9A1_ITGA1_ITGB1	0.145101	0.00359608	2.06368e-10	0.000196258	3.11301e-19	7.61942e-16	0.426511	0.0125405
COL9A2_ITGA1_ITGB1	0.292536	0.0850475	0.000872234	1	0.0657465	0.00510018	0.102585	0.0381475
COL9A3_ITGA1_ITGB1	0.486233	0.310748	2.13388e-12	4.11903e-28	4.466e-13	5.35842e-06	0.0108004	0.00453758
COL1A1_ITGA2_ITGB1	4.05169e-13	5.35073e-07	2.34935e-97	2.41731e-119	1.3424e-47	4.73534e-45	1.0396e-13	1.01898e-25
COL1A2_ITGA2_ITGB1	6.14898e-21	5.57679e-09	1.80301e-108	1.81976e-128	1.47877e-51	4.48614e-37	6.09909e-21	2.00428e-31
COL2A1_ITGA2_ITGB1	0.73238	0.557541	0.755682	0.765525	0.0052714	1	0.0585733	0.00171425
COL4A1_ITGA2_ITGB1	3.2906e-31	1.05137e-13	1.64735e-59	2.44881e-105	7.07979e-40	3.03151e-29	2.06688e-06	4.1216e-13
COL4A2_ITGA2_ITGB1	5.28777e-11	6.43565e-09	1.17834e-39	4.85586e-67	2.93317e-40	2.75355e-39	2.24997e-05	2.42256e-12
COL4A3_ITGA2_ITGB1	0.8777	1
LAMA1_ITGA2_ITGB1	3.23086e-06	9.69125e-18	1.84731e-05	5.22258e-08	0.00727785	0.47255	0.181779	0.274839
LAMC1_ITGA6_ITGB1	8.5126e-10	0.0318664	8.12647e-22	6.16722e-31	3.22669e-10	6.79445e-07	4.73321e-07	4.15814e-05
LAMA2_ITGA2_ITGB1	0.0925608	1	0.00325482	1.98462e-09	0.654636	0.00810513	0.0514816	0.0168101
LAMA4_ITGA2_ITGB1	5.69963e-10	0.000905457	1.7778e-38	1.22069e-55	7.09246e-13	6.88074e-16	9.63985e-08	6.51818e-09
COL2A1_ITGA3_ITGB1	0.768039	0.078182	0.758293	0.678538	0.0292439	1	0.308229	0.00928173
COL4A1_ITGA3_ITGB1	2.32114e-18	0.000298147	1.55074e-46	6.54076e-86	6.80492e-27	2.37257e-25	0.0709653	0.0588307
COL4A2_ITGA3_ITGB1	4.50282e-07	0.000134234	1.25292e-27	1.72159e-60	1.74499e-31	3.0088e-29	0.00631585	0.00212738
COL4A3_ITGA3_ITGB1	0.952757	0.996414
COL4A4_ITGA3_ITGB1	0.374049	0.149409		0.378681
COL4A5_ITGA3_ITGB1	2.17448e-06	0.23204	2.78937e-05	2.28148e-18	1.95518e-06	4.85989e-07	0.00208642	0.246667
COL4A6_ITGA3_ITGB1	0.312938	0.884623	0.000625732	2.37987e-09	0.00307153	0.00225963	0.837883	0.711571
COL6A1_ITGA3_ITGB1	1.00889e-17	0.0179772	8.01004e-21	1.79808e-62	7.6142e-28	3.50667e-25	1.77631e-05	0.0141078
COL6A2_ITGA3_ITGB1	4.34863e-09	0.0444469	4.56322e-53	6.39869e-48	3.41203e-27	2.19446e-29	4.75789e-07	0.0705272
COL6A3_ITGA3_ITGB1	0.000307834	0.000440505	1.50511e-57	2.12419e-74	5.52639e-26	1.06532e-30	1.53597e-05	0.000474925
COL1A2_ITGA3_ITGB1	6.00603e-11	0.287099	3.69193e-81	6.9983e-88	1.19949e-32	6.33617e-24	7.50473e-08	2.63765e-06
COL9A1_ITGA3_ITGB1	0.0781342	2.79465e-05	1.15063e-06	0.0334261	3.48137e-09	1.36443e-05	0.970591	0.183809
COL9A2_ITGA3_ITGB1	0.364367	0.462638	0.00450273	0.654268	0.82244	0.109246	0.426563	0.500878
COL9A3_ITGA3_ITGB1	0.923188	0.97059	1.14994e-10	1.02421e-06	2.82142e-06	0.0500003	0.366552	0.458039
LAMA1_ITGA6_ITGB1	2.04683e-15	1.14993e-37	0.00201956	1.25302e-06	0.064693	0.694343	0.601926	0.272568
LAMA2_ITGA6_ITGB1	0.489417	1	0.00165102	7.85528e-09	0.769761	0.00642763	0.00105543	0.0028532
LAMA3_ITGA6_ITGB1	1.29757e-14	7.37328e-24	0.941182	0.25122	0.391705	0.739274	1	0.974204
LAMA4_ITGA6_ITGB1	2.75307e-05	0.587115	1.95966e-50	3.29153e-55	4.84591e-12	6.9276e-15	3.11248e-10	2.03121e-08
LAMA5_ITGA6_ITGB1	2.82844e-12	0.977644	0.212846	6.89395e-10	1.06726e-07	4.97866e-17	1	1
LAMB1_ITGA6_ITGB1	0.000217009	0.00286771	1.79567e-71	2.11085e-90	2.21422e-27	3.93439e-30	3.4099e-06	1.29776e-13
LAMB2_ITGA6_ITGB1	0.157432	0.0250375	8.45183e-15	5.11511e-35	2.98574e-17	1.89425e-18	0.135734	2.25336e-05
COL1A1_ITGA3_ITGB1	1.76782e-07	0.000188428	1.30101e-73	2.27682e-77	1.39168e-26	2.47728e-28	0.00115095	0.000711971
THBS4_ITGA3_ITGB1	0.371175	0.614778	0.0722814	2.99448e-20	0.208995	0.126746	0.579981	0.293864
LAMA5_ITGA2_ITGB1	8.3066e-15	0.579053	0.120775	8.62184e-13	9.43147e-05	1.60536e-18	0.856267	1
LAMB1_ITGA2_ITGB1	2.02271e-06	0.000188107	1.38994e-61	6.04047e-87	1.73743e-29	7.95386e-33	3.39041e-07	5.26061e-14
LAMB2_ITGA2_ITGB1	8.06682e-05	8.00952e-12	5.04658e-15	4.61992e-30	2.99364e-13	5.63213e-20	0.0258699	0.000433381
LAMB3_ITGA2_ITGB1	1.0177e-06	1.90131e-20	1	1	1	1	1	1
LAMC1_ITGA2_ITGB1	5.92133e-23	8.90672e-06	4.62824e-14	2.56214e-26	1.41597e-08	1.72519e-08	4.5069e-07	0.000945747
LAMC2_ITGA2_ITGB1	0.000418653	0.000736063	1	1	0.965614	0.740704	1	1
LAMC3_ITGA2_ITGB1	0.833639	0.186698	0.00393203	0.0352281	0.347667	0.101225	0.0132082	0.468075
CHAD_ITGA2_ITGB1	0.090926	7.35054e-06		1	1	0.781614	0.964758	1
LAMA1_ITGA3_ITGB1	1.64209e-11	6.18555e-28	8.23769e-06	0.00047632	0.0205679	0.433023	0.140023	0.456003
LAMA2_ITGA3_ITGB1	0.270201	1	0.0210988	1.47459e-08	0.838694	0.066936	0.631675	0.110237
LAMA3_ITGA3_ITGB1	4.14133e-05	1.25504e-07	0.758293	0.344851	0.0228112	0.0521515	1	0.22475
LAMA4_ITGA3_ITGB1	8.89664e-08	0.046215	1.71263e-30	7.42013e-46	3.42741e-07	3.73375e-12	0.00208642	0.0493763
LAMA5_ITGA3_ITGB1	4.52699e-13	0.590692	0.49025	3.61234e-15	2.75412e-06	1.71405e-19	0.651725	1
LAMB1_ITGA3_ITGB1	0.00341438	0.47349	4.36893e-45	1.33231e-67	4.78903e-20	8.22723e-25	0.0101354	0.000208851
LAMB2_ITGA3_ITGB1	4.36919e-07	4.89759e-12	1.50769e-09	1.77612e-35	1.23257e-17	1.00408e-19	0.112606	0.0800882
LAMB3_ITGA3_ITGB1	4.12819e-08	1.73711e-33	1	1	0.181527	0.0664449	1	1
LAMC1_ITGA3_ITGB1	6.60116e-15	0.0889125	6.69786e-11	1.3191e-24	1.81502e-08	1.09368e-07	0.000867501	0.285535
LAMC2_ITGA3_ITGB1	0.000436366	0.0403302	1	0.44005	0.103074	0.015765	1	0.93424
LAMC3_ITGA3_ITGB1	0.960006	0.0107114	0.040349	0.0971623	0.892138	0.257728	0.00901566	0.77918
RELN_ITGA3_ITGB1	0.0387097	0.0639675	0.050257	0.0940296	0.0321209	0.0410912	0.181779	0.0663417
THBS1_ITGA3_ITGB1	0.00406902	3.20791e-13	0.0365223	0.000164414	3.15918e-07	6.97918e-05	0.574261	0.389148
THBS2_ITGA3_ITGB1	0.73238	0.534746	5.0309e-41	5.78617e-54	4.69719e-07	2.18054e-17	0.0110662	0.28746
THBS3_ITGA3_ITGB1	0.451975	0.11825	8.23559e-06	2.03204e-12	0.00205385	6.60248e-06	0.0335798	1
LAMA3_ITGA2_ITGB1	0.000170371	1.94042e-08	0.927269	0.125285	0.853628	0.73626	1	0.974911
VTN_ITGA2B_ITGB3	0.79581		1	0.756234	0.226182	1	0.960911	0.791283
COL1A2_ITGA11_ITGB1	7.90173e-24	1.90792e-15	2.7103e-107	3.56814e-132	7.04941e-57	3.59412e-45	3.00767e-24	3.44131e-33
TNC_ITGA2B_ITGB3	0.83061	0.539687	0.428201	0.251066	0.00045152	0.486513	0.811901	0.523272
LAMA1_SV2A	0.960006	1	1	0.00374217	0.215088	0.862629	0.183883	0.768499
LAMA2_SV2A	0.76469	0.00181406	0.349747	0.00153028	0.983227	0.0888037	0.0860662	0.803549
LAMA3_SV2A	1	0.905983	0.551884	1	0.705287	0.305018	0.888987	1
LAMA4_SV2A	0.723885	0.00271062	0.394489	2.48355e-08	0.000492321	0.309621	0.577223	0.163913
LAMA5_SV2A	0.466056	0.529217	0.138334	0.0338216	0.0010527	0.109544	0.837883	0.974204
LAMB1_SV2A	0.83061	0.0261722	0.0151762	3.56922e-20	0.000934766	0.160901	0.185577	0.0539138
LAMB2_SV2A	0.00937692	0.000350513	0.209176	1.94827e-07	0.00145129	0.770051	0.531559	0.497152
LAMB3_SV2A	1	1	1	1	1	0.97619	1	1
LAMC1_SV2A	0.738581	0.00118307	0.0803971	1.8531e-07	0.218115	0.477379	0.450896	0.0429352
THBS4_SDC4	0.995976	0.974748	1	1	0.973296	0.227344	0.682856	1
LAMC2_SV2A	0.677595	1	0.767845	1	0.953737	0.308595	0.777136	0.958348
LAMA1_SV2B	0.84705	1	0.000960847	0.113645	0.491365	0.208632	1	0.945523
LAMA2_SV2B	0.688643	0.978559	0.102155	0.47294	0.754963	0.770051	0.576268	0.00765756
LAMA3_SV2B	0.911429	1	0.355941	0.768218	0.827916	1	0.266847	0.745319
LAMA4_SV2B	0.300577	0.153617	0.00242433	0.063824	0.0163684	0.00188094	0.854417	0.316997
LAMA5_SV2B	0.937759	0.321576	1	0.510277	0.0130869	0.230157	0.738549	0.968182
LAMB1_SV2B	0.79581	0.310748	0.000163265	6.13171e-07	0.0115868	0.00624406	0.183883	0.172279
LAMB2_SV2B	0.235056	0.0298066	0.395302	0.534282	0.124981	0.750579	0.99931	0.161318
LAMB3_SV2B	0.866076	1	1	1	1	1	1	0.977937
LAMC1_SV2B	0.486861	0.0126807	0.154198	0.0261041	0.0737643	0.483239	0.543821	0.681847
LAMC2_SV2B	0.878299	0.937117	0.853031	0.604562	0.723175	0.902275	1	1
LAMC3_SV2A	0.107009	0.955509	1	0.0461566	0.919014	0.274693	0.930332	0.146528
THBS3_SDC4	0.289298	0.902378	1	0.971027	0.741972	0.620002	1	0.996631
THBS2_SDC4	0.111656	1	1	1	1	0.903619	1	1
THBS1_SDC4	0.0014557	7.62938e-08	0.493167	0.251619	0.886611	0.0036067	1	1
COL1A1_SDC4	1	1	1	1	0.930572	0.995968	1	1
COL1A2_SDC4	1	1	1	1	0.927759	1	1	1
COL2A1_SDC4	0.923188	0.644709	0.400035	0.047189	0.360131	0.905062	1	1
COL4A1_SDC4	0.918436	1	1	1	0.815657	0.721494	1	1
COL4A2_SDC4	1	1	1	1	0.479586	0.326636	1	1
COL4A3_SDC4	0.924324	1
COL4A4_SDC4	0.447461	1		0.952596
COL4A5_SDC4	1	0.453597	1	0.848497	0.580307	0.326008	0.992674	1
COL4A6_SDC4	0.878299	0.891868	1	0.9364	0.985353	0.707995	0.875454	1
COL6A1_SDC4	1	1	1	1	0.0016415	0.00034017	1	1
COL6A2_SDC4	1	1	1	1	0.879226	0.970796	1	1
COL6A3_SDC4	1	1	1	1	0.751804	0.923346	1	1
COL9A1_SDC4	0.795327	0.416171	1	1	0.887884	0.763989	0.961034	0.974204
COL9A2_SDC4	0.924324	0.180093	1	0.00116411	0.557201	0.638878	1	0.691036
COL9A3_SDC4	0.621463	1	1	1	0.851443	0.96804	1	1
FN1_SDC4	1	1	1	1	0.68359	0.0419778	1	1
TNC_SDC4	0.675818	1	1	1	0.950961	0.903222	1	1
TNXB_SDC4	0.986971	1	1	1	0.837108	0.980695	1	1
LAMC3_SV2B	0.848564	0.106885	0.573554	0.654268	0.953124	0.47255	0.895686	0.590251
LAMA1_SV2C	0.30787	0.526198	0.795471	0.0222621	0.20759	0.724699	0.192355	0.24078
LAMA2_SV2C	0.657405	0.955618	1	0.00200087	0.917092	0.14807	0.991111	0.453812
LAMA3_SV2C	0.960191	0.337282	0.448605	0.0170237	0.90335	0.7301	0.968929	0.93424
THBS1_CD47	0.942553	0.425834	0.341106	0.00597941	0.00671265	0.362107	0.449183	0.000402093
THBS2_CD47	0.693254	0.90333	1.24344e-11	1.36421e-32	7.50036e-08	0.00031472	0.0116289	0.0174871
THBS3_CD47	0.0417687	0.0167623	0.000227292	3.90763e-09	5.41856e-06	0.00138873	0.0104884	0.101382
THBS4_CD47	0.421492	0.949942	0.00261258	1.15584e-09	0.513786	0.248338	0.888987	0.752354
AGRN_DAG1	0.598601	0.104976	0.496862	5.70947e-05	0.0066029	0.00303481	0.736493	0.967041
HSPG2_DAG1	0.334776	0.0488889	9.8441e-05	7.50876e-05	4.16918e-07	0.00204676	0.00340284	0.000443175
LAMA1_DAG1	0.0101963	0.000490576	0.361873	0.00129263	0.0693618	0.509827	0.630016	1
LAMA2_DAG1	0.0296634	0.978559	0.012525	0.00926663	0.359047	0.465681	0.000702486	0.0260242
LAMA3_DAG1	0.221668	0.145971	1	0.537086	0.00289642	0.112145	1	0.254977
LAMA4_DAG1	0.258032	0.0153802	0.000134731	8.17605e-26	6.84213e-05	0.189645	0.171082	0.00774397
LAMA5_DAG1	0.0524339	0.0305153	1	0.021102	4.86705e-05	0.00160758	1	1
LAMB1_DAG1	0.0173588	0.0160168	0.0598428	2.68636e-28	5.48721e-15	0.00014789	0.0044061	0.0437812
LAMB2_DAG1	0.675818	0.245343	0.17211	2.61123e-05	4.80051e-09	3.57098e-06	0.230112	0.000441233
LAMB3_DAG1	0.0133065	0.00498667	1	1	0.853583	0.067054	1	1
LAMC1_DAG1	0.345014	0.142651	0.114946	1.53857e-12	0.00150948	0.00721046	0.199497	0.263393
LAMC2_DAG1	0.79581	0.49416	1	1	0.754887	0.0523196	1	0.797196
LAMC3_DAG1	0.48311	0.541322	0.866482	0.863526	0.159492	0.770051	0.253642	1
VWF_ITGA2B_ITGB3	0.0142576	0.938409	0.234821	0.0724158	0.739954	0.354874	0.631675	0.622786
THBS4_SDC1	1	0.6374	1	1	0.347667	0.28115	1	1
LAMA4_SV2C	0.738581	0.905983	0.732912	1.13825e-06	0.236019	0.97619	0.974749	0.179739
LAMA5_SV2C	0.892517	0.933308	0.496383	0.00191933	0.916896	0.625247	0.111482	0.339034
LAMB1_SV2C	0.284606	0.855978	0.867036	3.1806e-06	0.0107459	0.0618409	0.538473	0.042696
LAMB2_SV2C	0.981403	0.68831	0.980523	0.04454	0.0251966	0.514788	0.467755	0.638354
LAMB3_SV2C	0.923188	0.556681	1	1	1	0.980695	1	1
LAMC1_SV2C	0.962523	0.942998	0.18643	4.4622e-05	0.396087	0.846431	0.837883	0.904805
LAMC2_SV2C	0.937759	0.172827	0.0454595	0.42274	1	0.995443	1	1
LAMC3_SV2C	0.809432	0.883126	0.790735	0.0856323	0.313411	0.691942	0.0350583	0.237518
THBS1_CD36	0.70763	1	0.0209572	0.000376203	0.0324175	0.0316452	0.875454	0.0237733
THBS2_CD36	0.0102284	0.713519	1	5.64915e-23	2.80116e-06	0.136995	0.096789	0.268785
THBS3_CD36	0.206895	0.360955	0.826028	0.034364	0.237561	0.0391708	0.58443	0.56891
THBS4_CD36	1.15139e-06	0.940862	0.996741	0.0588649	0.520613	0.326424	0.145455	0.970379
VWF_GP1BA_GP1BB_GP5_GP9	1	0.855978	0.569984	0.591689	0.00576024	1	0.856267	1
THBS3_SDC1	0.31616	0.404587	1	1	0.551721	0.952634	0.797152	1
LAMA2_ITGA6_ITGB4	0.987736	1	0.671468	0.145054	0.409895	0.208632	0.0242508	0.640243
THBS1_SDC1	0.000533855	2.92284e-08	0.269345	0.931943	0.447183	0.46794	0.888987	1
COL4A1_ITGAV_ITGB8	2.03638e-06	0.000786556	1.03441e-06	2.32241e-30	0.00499068	1.59166e-07	0.236001	0.195453
COL4A2_ITGAV_ITGB8	6.27804e-06	0.248092	5.82879e-12	3.20052e-27	5.92753e-05	1.26353e-08	3.04037e-06	0.00237616
COL4A3_ITGAV_ITGB8	0.787167	0.996577
COL4A4_ITGAV_ITGB8	0.356029	0.470714		0.136843
COL4A5_ITGAV_ITGB8	0.0744908	0.0322687	0.000673104	3.49567e-08	0.00202876	0.000605549	0.0122493	0.579313
COL4A6_ITGAV_ITGB8	0.478	0.862437	0.00194131	0.0572293	0.182794	0.0278896	0.317353	0.927744
COL6A1_ITGAV_ITGB8	6.83913e-10	0.16278	1.82449e-06	5.69606e-26	0.000152092	4.43827e-08	0.209481	0.134943
COL6A2_ITGAV_ITGB8	2.22793e-06	0.79535	1.80652e-06	2.41706e-29	9.7216e-06	4.32288e-11	0.000149455	0.312049
COL6A3_ITGAV_ITGB8	0.00195573	0.192448	7.81034e-06	6.07563e-43	7.37545e-05	1.31006e-10	0.000125544	0.0146124
COL2A1_ITGAV_ITGB8	0.795327	0.650348	0.558954	0.509735	0.00135755	0.995443	0.630016	0.181523
COL9A2_ITGAV_ITGB8	0.212009	0.703029	0.88424	0.459782	0.622058	0.409472	0.570876	0.181207
COL9A3_ITGAV_ITGB8	0.00664452	0.506611	0.716016	0.00835222	0.580307	0.475422	0.437694	0.592034
LAMA1_ITGA6_ITGB4	4.4238e-19	9.2409e-59	1	1	0.548099	0.85077	0.750335	0.834332
LAMA3_ITGA6_ITGB4	5.19853e-20	4.8162e-29	0.366895	0.268888	0.00156381	0.0444989	0.754292	0.397185
LAMA4_ITGA6_ITGB4	1	1	0.0120493	0.16475	0.796689	0.23133	0.587747	0.991697
LAMA5_ITGA6_ITGB4	0.243633	1	0.945586	0.0409708	0.000131079	0.0663705	1	0.696769
LAMB1_ITGA6_ITGB4	0.669423	0.953433	0.0179472	0.0216599	0.0592663	0.00374814	1	1
LAMB2_ITGA6_ITGB4	1	1	0.395991	0.000187555	0.00112684	0.00265952	0.999898	0.496468
LAMB3_ITGA6_ITGB4	2.22086e-21	2.71362e-68	0.199102	6.75789e-27	1.48341e-15	0.000131446	0.00348978	4.12571e-06
LAMC1_ITGA6_ITGB4	1	1	0.004631	0.00228586	0.0133572	0.208632	0.452635	1
COL9A1_ITGAV_ITGB8	0.96186	0.403507	0.246511	0.0117835	0.554909	0.00432747	0.478841	0.768636
COL1A2_ITGAV_ITGB8	1.16834e-05	0.141583	1.50462e-07	5.65196e-46	0.00332134	1.24716e-05	3.24403e-06	0.000145837
LAMC3_ITGAV_ITGB8	0.165326	0.273328	0.0729949	0.81956	0.685767	0.291812	0.464283	0.338719
LAMC2_ITGAV_ITGB8	0.675818	0.0409569	0.992173	1	0.433338	0.0601199	1	1
THBS2_SDC1	0.886689	1	1	1	1	0.952634	0.706961	1
TNXB_ITGA2B_ITGB3	0.489741	0.628541	0.56761	0.08867	0.503103	0.49385	0.329498	0.144695
VTN_ITGAV_ITGB5	0.292536		0.2463	0.829905	0.319645	0.194194	0.877011	0.450639
TNC_ITGAV_ITGB6	0.486735	0.890318	0.0119805	2.59814e-13	0.0233933	0.0429033	0.208358	0.612529
TNXB_ITGAV_ITGB6	1	1	0.774397	8.00264e-11	0.0564792	0.00510018	0.963385	0.184191
FN1_ITGAV_ITGB6	0.672112	1	4.79988e-21	7.06967e-33	3.02374e-08	2.17284e-06	0.0127219	0.846072
VTN_ITGAV_ITGB8	0.745209		0.0306524	0.9364	0.0379381	0.514788	0.563444	0.338507
FN1_ITGAV_ITGB8	1.18604e-06	0.00670501	7.53888e-18	3.08139e-44	4.39016e-05	1.78972e-05	0.000297448	0.293864
LAMA1_ITGAV_ITGB8	0.140746	0.000144395	0.794528	0.000141094	0.304152	0.839344	0.601926	0.661328
LAMA2_ITGAV_ITGB8	0.644624	1	0.58868	8.79258e-06	0.110644	0.740704	0.0373187	0.377906
LAMA3_ITGAV_ITGB8	0.317281	0.00882479	0.179832	0.000256722	0.108243	0.435671	1	0.667248
LAMA4_ITGAV_ITGB8	0.0035257	0.701996	8.79558e-08	1.41139e-13	0.162902	2.43327e-06	0.0301371	0.0607621
LAMA5_ITGAV_ITGB8	6.27804e-06	0.251748	0.000716047	0.00044442	0.00268838	1.23151e-05	0.907131	1
LAMB1_ITGAV_ITGB8	0.364592	0.2963	1.11179e-10	8.61213e-25	0.00131115	8.25571e-05	0.437906	0.168817
LAMB2_ITGAV_ITGB8	4.45147e-05	0.191519	1.26022e-06	1.01812e-08	5.12788e-08	0.000176106	0.00870272	0.268438
LAMB3_ITGAV_ITGB8	0.0142138	4.81285e-06	1	1	9.44622e-05	0.178887	1	0.623854
LAMC1_ITGAV_ITGB8	5.48111e-06	0.0919901	0.00214482	7.78376e-16	0.00045152	4.70442e-05	0.00423179	0.043996
LAMC2_ITGA6_ITGB4	0.000184514	4.50767e-20	0.802619	0.0012077	0.061647	0.0854924	0.14677	0.696769
LAMC3_ITGA6_ITGB4	0.416039	0.0189218	0.674438	0.0024746	0.496767	0.464077	0.266847	1
COL1A1_ITGAV_ITGB8	0.00799208	0.0870471	5.86688e-05	1.47166e-38	0.0689258	1.03573e-06	5.72998e-05	0.00656203
COL1A1_CD44	3.73929e-08	6.43049e-13	4.06019e-30	1.10332e-49	1.29389e-37	5.24121e-21	4.5069e-07	9.23711e-14
LAMC3_CD44	1.1357e-05	0.763608	1	0.0582087	0.229312	0.867688	0.962187	0.927744
COL1A1_SDC1	1	1	1	1	0.618634	0.814548	1	1
COL1A2_SDC1	1	1	1	1	0.122937	0.913166	1	1
COL2A1_SDC1	0.13532	0.0509665	0.636372	1.27618e-09	0.138216	0.816523	0.943618	1
COL4A1_SDC1	1	1	1	1	0.0162751	0.602976	1	1
COL4A2_SDC1	1	1	0.702077	1	0.000389471	0.0695157	1	1
COL4A3_SDC1	1	0.935283
COL4A4_SDC1	0.39963	1		0.413999
COL4A5_SDC1	0.917451	1	1	0.216907	0.520613	0.676804	0.888987	1
COL6A1_SDC1	1	1	0.497469	1	1.58645e-07	0.00224835	0.821124	1
COL6A2_SDC1	1	1	0.774397	1	0.0538811	0.123565	1	1
COL6A3_SDC1	1	1	1	1	4.21846e-06	0.0355451	1	1
COL9A1_SDC1	0.632199	0.971067	0.627207	1	0.717048	0.676804	0.459938	0.771387
COL9A2_SDC1	0.852355	0.00321771	1	1.52454e-09	0.869712	0.569336	0.413463	1
COL9A3_SDC1	0.854377	1	1	1	1	0.97619	1	1
FN1_SDC1	1	1	0.0410764	1	0.000246128	0.00134003	0.671146	1
TNC_SDC1	1	1	1	1	0.735476	0.322	0.980438	1
FN1_CD44	1.71645e-12	2.28476e-32	3.93836e-13	1.90922e-50	1.41687e-24	8.98909e-15	0.000747695	7.06349e-05
TNXB_SDC1	1	1	1	1	0.535551	0.491569	1	1
LAMC2_CD44	1	1	1	1	1	0.957469	0.982519	1
LAMC1_CD44	0.000401161	1.40937e-07	0.000171015	5.52879e-16	1.80147e-07	5.09979e-05	0.534396	0.0621865
COL4A6_SDC1	0.923188	1	0.315164	0.649708	0.290493	0.824515	0.559973	0.910744
LAMB3_CD44	1	1	1	1	1	1	1	1
COL1A2_CD44	1.00165e-06	3.67284e-24	2.0194e-35	7.58238e-50	5.20097e-37	2.90615e-15	1.76815e-08	3.86697e-17
COL2A1_CD44	0.562906	0.369905	1	0.497291	0.0411823	0.539454	0.427284	0.180428
COL4A1_CD44	3.27995e-07	9.35174e-19	1.38352e-13	1.20155e-46	9.15263e-29	5.1725e-12	0.0044061	0.000443175
COL4A2_CD44	5.76995e-07	8.53004e-08	8.43966e-11	9.00937e-34	7.80526e-31	2.3458e-10	9.99698e-05	0.000283142
COL4A3_CD44	0.813417	0.937117
COL4A4_CD44	0.235056	0.0667476		0.62501
COL4A5_CD44	0.0117618	0.178148	0.00130753	1.46723e-13	8.74595e-07	7.6959e-05	0.0248828	0.0470808
COL6A1_CD44	1.18826e-16	2.76281e-21	3.43641e-08	8.70197e-29	2.01665e-10	0.000687278	1.77631e-05	8.60123e-05
COL6A2_CD44	2.16441e-16	5.13903e-19	4.09124e-18	6.40566e-29	2.0102e-33	5.63239e-12	0.000647902	2.69682e-08
COL6A3_CD44	0.00152559	5.69683e-07	2.60902e-16	7.89133e-55	2.8807e-32	3.15165e-11	0.0205579	3.59035e-07
COL4A6_CD44	0.00050032	0.288211	0.000178133	0.00326795	0.000655231	0.0163745	0.631251	0.296698
COL9A1_CD44	0.866076	0.663606	0.0180699	0.284043	1.38901e-10	1.56425e-09	0.701276	0.0651823
COL9A2_CD44	0.00664452	0.00103723	0.120523	1	0.0686433	0.166296	0.715845	0.613088
COL9A3_CD44	0.0439571	0.000711541	0.00433848	1.38492e-06	1.49703e-15	0.0125386	0.459938	0.0562615
LAMB2_CD44	0.00870439	1.36979e-08	0.0366512	7.11243e-12	3.20803e-08	0.00252534	0.692223	0.0201977
LAMA1_CD44	1	1	0.462248	0.00830822	0.00704735	0.745999	0.634536	0.141103
LAMA2_CD44	0.388395	1	0.0527311	0.0222369	0.731887	0.367332	0.709321	0.889204
LAMA3_CD44	1	1	0.855399	0.851194	1	1	1	1
LAMA4_CD44	0.00713316	3.75946e-06	2.37238e-07	2.72623e-22	4.12615e-15	0.000392826	0.0136743	0.000280151
LAMA5_CD44	0.000131617	0.000127343	0.341106	1.63448e-11	8.03858e-07	0.00135462	0.643682	1
LAMB1_CD44	3.93479e-06	7.71229e-12	3.05725e-12	1.36471e-38	1.98991e-22	6.03176e-09	1.50208e-05	5.06058e-06
SEMA3B_NRP1_PLXNA3	0.00150711	0.00810672	0.995147	0.584888	0.125489	0.207683	1	1
NTF3_NTRK2	0.79673	0.708675	1	0.243671	0.516075	0.0374249	0.627587	1
NTF3_NTRK3	0.878299	1.46482e-08	0.918317	0.0100302	0.818162	0.612599	1	0.399316
SEMA3A_NRP1_PLXNA1	0.00372535	0.00174144	0.428201	1.38182e-11	2.46475e-08	0.00114802	0.292275	0.835862
SEMA3A_NRP1_PLXNA4	0.0011705	3.99299e-05	1	5.85725e-12	7.53348e-12	0.000927462	0.627587	0.908757
SEMA3A_NRP1_PLXNA3	0.27481	0.0412431	0.754644	6.51473e-07	1.23223e-11	0.000864168	0.634536	0.431484
SEMA3B_NRP1_PLXNA1	0.0015173	0.974748	1	1	0.80308	0.449575	1	0.979259
SEMA3B_NRP1_PLXNA2	4.89606e-06	0.194741	1	0.502167	1	1	1	1
NTF3_NTRK1	0.793008		0.269056	0.155278		0.488797	0.72427	0.0800882
SEMA3A_NRP1_PLXNA2	0.234537	0.210573	0.212627	5.32111e-11	2.30352e-09	0.0122285	0.326355	0.525785
KLK3_NTRK1	0.878299			0.73627		0.865304	0.968929	0.927744
FLT3L_FLT3	0.0616825	0.760162	0.245593	0.768218	0.869712		0.68821
GCG_GIPR	0.741315	0.175647	0.0614497	0.218141	0.00283012	0.0347082	0.000876788	0.0309769
SEMA3B_NRP1_PLXNA4	0.0310875	1	1	1	1	1	1	1
HGF_MET	0.892517	0.891868	0.0601331	0.818413	0.204489	0.871249	1	1
SEMA3C_NRP1_PLXNA1	0.634811	1	2.19139e-14	4.85439e-08	0.105206	0.32565	0.236883	0.00028868
SEMA3G_NRP2_PLXNA1	0.371899	0.0748096	0.00285069	2.28859e-07	0.00705572	0.104126	0.0441747	0.00688186
SEMA3C_NRP1_PLXNA3	0.00153669	0.0250375	5.63454e-14	3.98827e-12	0.021973	0.477379	0.0748751	1.67004e-05
SEMA3G_NRP2_PLXNA4	0.857578	0.0494128	0.0598926	8.36168e-06	0.000979881	0.0122443	0.0888001	0.433573
KITL_KIT	0.758904	0.953433	0.617688	7.50404e-06	0.260833	0.494149	0.161484	0.186029
SEMA3G_NRP2_PLXNA3	0.943276	0.153239	0.314583	0.000568478	0.00527735	0.0486687	0.0246271	0.11013
SEMA3G_NRP2_PLXNA2	0.962523	0.82901	0.139076	5.43994e-06	0.0276783	0.0145461	0.445507	0.216643
SEMA3F_NRP2_PLXNA4	0.0107577	0.00153087	0.950408	0.00336945	0.339478	0.067054	0.192355	0.0411231
SEMA3F_NRP2_PLXNA3	0.926284	0.00497984	0.726141	0.00261499	0.0555499	0.00967743	0.0897521	0.0609741
SEMA3F_NRP2_PLXNA2	0.651713	1	0.263768	0.0276651	0.33136	0.0149222	0.0888001	0.181523
SEMA3F_NRP2_PLXNA1	0.0161073	0.0126807	0.366895	0.0242533	0.0107739	0.00400622	0.00802822	0.0119137
SEMA3D_NRP2_PLXNA4	0.000215752	1.55755e-13	4.23865e-12	8.61629e-24	1.25467e-13	8.63775e-07	0.000946031	0.00928173
SEMA3D_NRP2_PLXNA3	0.464212	7.35054e-06	5.9021e-10	1.51365e-17	1.52873e-13	3.30896e-05	0.0063837	0.00158838
SEMA3D_NRP2_PLXNA2	0.153096	0.0185424	2.92537e-06	2.00467e-16	1.75525e-11	6.46366e-06	0.00276842	0.0562615
SEMA3D_NRP2_PLXNA1	0.00124007	5.35907e-06	1.09717e-13	3.99567e-21	7.53348e-12	2.09778e-06	0.00542199	0.00605442
SEMA3C_NRP2_PLXNA4	1	1	3.0512e-19	5.03903e-27	4.2674e-06	1.1103e-05	2.57521e-05	0.000205508
SEMA3C_NRP2_PLXNA3	0.149417	0.310748	1.55273e-13	5.90364e-31	9.66221e-07	0.00010237	0.00115095	2.11551e-06
SEMA3C_NRP2_PLXNA2	0.245415	1.64146e-07	3.49429e-11	5.7246e-19	0.00045152	0.000399177	0.0420243	0.000469056
SEMA3C_NRP2_PLXNA1	1	1	1.01692e-13	8.19773e-25	2.98399e-05	4.57171e-05	0.0172671	2.20525e-05
SEMA3B_NRP2_PLXNA4	0.923188	1	1	1	1	1	1	1
SEMA3B_NRP2_PLXNA3	0.144401	0.0112724	1	1	0.947935	0.969319	1	1
SEMA3B_NRP2_PLXNA2	0.00288085	0.225782	1	1	1	1	1	1
SEMA3B_NRP2_PLXNA1	0.348213	0.978559	1	1	1	1	1	1
SEMA3D_NRP1_PLXNA4	0.158272	3.75946e-06	1.69608e-15	7.58475e-17	5.53516e-12	4.97489e-06	0.00556821	0.158421
SEMA3D_NRP1_PLXNA3	0.918436	0.0154126	1.41867e-12	1.53857e-12	3.24848e-11	0.000462566	0.0204859	0.0266039
SEMA3D_NRP1_PLXNA2	0.644023	0.464115	1.63909e-09	2.60731e-11	1.1833e-08	4.02084e-05	0.00796577	0.268438
SEMA3D_NRP1_PLXNA1	0.168326	0.0303771	1.4561e-16	1.34004e-15	7.2594e-09	2.57104e-05	0.0109023	0.0846419
SEMA3C_NRP1_PLXNA4	0.968082	1	3.39676e-19	3.63774e-06	0.152395	0.630409	0.0225272	0.0018325
SEMA3C_NRP1_PLXNA2	0.00718596	4.30651e-11	1.01091e-12	0.000249962	0.409895	0.679679	0.449183	0.00140167
NPPC_NPR2	0.878606	0.461723	0.187067	0.0557379	0.32155	0.0811024	1	0.0998188
GZMA_F2RL1	0.00124572	1.59163e-15	0.661876	0.952596	0.580307		0.951909	0.499055
CTSG_F2RL1	1	1	0.479225	1	1			0.834332
PRSS3_F2RL1	4.4346e-54	6.37286e-91	2.23585e-57	8.87144e-11	4.16793e-38	6.18919e-16	3.10505e-20	8.58431e-07
GZMA_F2R	0.81203	0.854588	0.335196	0.454787	0.653643		0.020225	0.942978
CTSG_F2R	0.0214873	0.913792	0.00103129	0.584888	0.106626			0.111161
PRSS3_F2R	1	1	0.69439	1	0.0698628	0.83908	0.968929	1
SEMA3C_NRP1_NRP2	1	1	2.70779e-16	1.29375e-14	0.00296671	0.00949598	5.88218e-05	7.11965e-08
TAC1_TACR2	0.308631	0.207443	0.00178716	3.83041e-10	0.0115156	1.51023e-05	0.576268	0.585388
TAC1_TACR1	0.014482	0.859585	0.98469	0.877776	0.46485	0.187989	0.98378	0.339034
VIP_VIPR2	0.813417	0.12071	0.00132486	5.68787e-08	0.000797433	0.123106	0.951909	0.200849
VIP_VIPR1	1	1	1	1	1	1	1	1
ADCYAP1_ADCYAP1R1	0.0875364	0.120753	0.000910149	3.34302e-09	0.0759298	0.331389	0.102832	0.00629138
GZMA_PARD3	0.6815	0.0212627	0.127539	0.329257	0.0560905		0.881268	0.926566
CTSG_PARD3	0.826917	1	1	1	0.674994			0.634276
PRSS3_PARD3	0.399423	0.0919901	1	1	0.30758	0.913166	1	1
GZMA_F2RL3	0.897646	1	0.666232	0.821816	0.843618		0.661062	0.85922
CTSG_F2RL3	0.0814927	0.733559	0.959666	0.94115	0.809142			0.955232
PRSS3_F2RL3	0.971611	0.821066	0.90307	0.378681	0.336955	0.96804	0.0005694	0.959889
SEMA3C_PLXND1	1	1	1	0.57678	0.776044	0.398783	0.181837	0.0381475
LGALS9_CD44	0.478	0.0379999	0.959666	1	0.253951	0.740704	0.890458	0.452657
LGALS9_HAVCR2	0.451661	0.0486481	0.421603	0.0342457	0.166606	0.0328197	0.402861	0.00493012
BAG6_NCR3-PS	0.254377	0.0540798	0.329969	0.483368	0.536803	0.620002
BTLA_TNFRSF14	0.261051	0.977835
SEMA3E_PLXND1	0.0214873	0.351385	1	0.253036	0.0897473	0.839344	0.0757456	0.573907
GCG_GLP2R	0.738581	0.580055	1	0.493606	0.19686	0.15208	1	1
GCG_GCGR	1	0.806155	1	1	0.580307	1	1	1
GAS6_TYRO3	0.172801	0.758455	0.0520434	0.0963844	4.65105e-05	0.77006	0.185577	0.891892
GAS6_MERTK	0.0643905	0.00407313	0.573554	0.0315448	0.377821	0.592629	1	0.888714
GAS6_AXL	6.06495e-09	1.50757e-11	0.246063	0.760618	0.00554359	0.513665	1	0.661328
ANXA1_FPR1	0.315246	4.38554e-06	1.16281e-05	0.809378
ADM_CALCRL	1	1	0.00122499	0.335586	0.930394	0.157673	0.974628	0.731905
GRN_SORT1	0.0453428	3.45694e-08	0.980523	2.5077e-07	0.000637123	9.12222e-05	0.0700985	0.22805
RARRES2_CMKLR1	0.00428387	7.68067e-11	0.675186	0.9364	0.268552	0.0589163	1	0.613841
GUCA2A_GUCY2C	1.86561e-19	5.04453e-56	3.0644e-74	3.65759e-28	2.49042e-13	2.99299e-06	4.69371e-25	1.33175e-23
PSAP_GPR37	0.546702	0.812989	0.138577	0.0723464	0.235608	0.68296	1	1
PSAP_GPR37L1	0.00427294	0.0137921	0.732912	0.190761			0.437906	0.924664
PROS1_TYRO3	0.183609	0.184174	1	2.61155e-05	0.274358	0.0819999	0.318848	0.959889
PROS1_AXL	0.300577	0.0996263	0.99946	0.00338006	0.991867	0.827249	0.786237	0.93424
LGALS9_CD45	0.849876	1	0.047984	0.818413	0.151436	0.740704	0.782672	0.0411231
INSL5_RXFP4	1	1		0.846237			0.0663315
GUCA2B_GUCY2C	2.34699e-15	1.72114e-32	7.51894e-11	1.09354e-05	5.403e-10	2.1739e-06	1.10351e-14	1.70503e-14
TGFB1_TGFBR1_TGFBR2	1.48614e-09	6.17397e-07	0.137375	0.000688383	0.000934766	0.000475187	0.741402	0.00257054
WNT10A_FZD9_LRP6	0.944806	0.916401				0.870659
WNT10A_FZD8_LRP6	0.957239	0.95983				0.932423
WNT10A_FZD7_LRP6	0.95442	0.883126				0.146579
WNT10A_FZD5_LRP6	0.847729	1				0.956729
WNT10A_FZD4_LRP6	0.957239	0.905983				0.913166
WNT10A_FZD3_LRP6	0.948061	0.95983				0.912066
WNT10A_FZD2_LRP6	0.300577	0.586093				0.77712
WNT10A_FZD10_LRP6	0.942553	0.905983				0.885972
WNT10A_FZD1_LRP6	0.960191	0.95983				0.479331
WNT10A_FZD6_LRP6	0.958597	0.953433				0.877467
WNT2B_FZD9_LRP6	0.362371	0.715957	0.0223251	0.000543558	0.00218903	0.344755	0.204449	0.456003
WNT2B_FZD8_LRP6	0.416039	0.708293	4.68515e-05	2.70071e-11	3.86971e-06	0.0639666	0.00928382	0.00794765
WNT2B_FZD7_LRP6	0.014482	0.521099	0.130537	5.5286e-08	2.25855e-05	0.00215309	0.0990148	0.196509
WNT2B_FZD6_LRP6	0.605755	0.142649	0.0030901	0.00296953	0.000879939	0.33271	0.391082	0.225372
WNT2B_FZD5_LRP6	0.892896	1	0.296021	0.027085	0.00997453	0.350817	0.127777	0.860244
WNT2B_FZD4_LRP6	0.32066	0.0403693	0.00290593	0.00130088	4.86894e-06	0.252734	0.240939	0.00237725
WNT2B_FZD3_LRP6	0.431452	0.683081	0.108731	0.00286363	0.00721055	0.298741	0.310354	0.452351
WNT2B_FZD2_LRP6	0.440279	0.0710563	3.78784e-05	0.000221243	1.29796e-07	0.555266	0.271065	0.0213591
WNT2B_FZD10_LRP6	0.416039	0.859585	0.0216529	0.000124456	0.00201789	0.334252	0.22653	0.151233
WNT2B_FZD1_LRP6	0.203358	0.078182	1.08783e-06	7.23642e-10	2.0704e-06	0.210482	0.00115095	7.06349e-05
WNT9A_FZD9_LRP5	0.226543	0.389489	0.917044	0.645808	0.494803	0.243019	0.84797	1
WNT9A_FZD8_LRP5	0.312251	0.617614	0.98469	0.392048	0.657148	0.628138	0.907131	0.967173
WNT9A_FZD7_LRP5	0.416193	0.282688	0.952908	0.952596	0.20759	0.0173872	0.34597	0.958348
WNT9A_FZD6_LRP5	0.332043	0.630771	0.517621	0.567316	0.531945	0.326424	0.659785	1
WNT9A_FZD5_LRP5	0.723051	0.860017	1	0.109623	0.761979	0.54658	0.888987	0.745319
WNT9A_FZD4_LRP5	0.504037	0.495974	0.749775	0.678538	0.411783	0.534041	0.740449	1
WNT9A_FZD3_LRP5	0.403322	0.434029	0.959666	0.753728	0.243027	0.123565	0.890458	1
WNT9A_FZD2_LRP5	0.437217	0.49416	0.66914	0.859034	0.710657	0.0984936	0.666946	1
WNT9A_FZD10_LRP5	0.312251	0.548318	0.654364	0.72554	0.528571	0.354874	0.881268	1
WNT9A_FZD1_LRP5	0.348478	0.708675	0.496383	0.132679	0.388801	0.336921	0.954279	1
WNT9A_FZD9_LRP6	0.364367	0.715151	0.540387	0.878397	0.486199	0.918389	0.850105	0.860244
WNT9A_FZD8_LRP6	0.504377	0.908071	0.763247	0.574668	0.66184	0.973864	0.907131	0.718661
WNT9A_FZD7_LRP6	0.675818	0.544795	0.732912	1	0.227932	0.294499	0.379566	0.69541
WNT9A_FZD6_LRP6	0.540967	0.905983	0.291239	0.80199	0.531945	0.936539	0.666946	0.953935
WNT9A_FZD5_LRP6	0.842467	0.953433	0.856698	0.245265	0.776044	0.966314	0.891341	0.317231
WNT9A_FZD4_LRP6	0.750871	0.783434	0.463019	0.857802	0.415172	0.973864	0.741402	0.903126
WNT9A_FZD3_LRP6	0.655609	0.731949	0.666232	0.922222	0.217171	0.738313	0.888987	0.820402
WNT9A_FZD2_LRP6	0.686134	0.806155	0.425533	0.952235	0.713997	0.648854	0.679904	0.818098
WNT9A_FZD10_LRP6	0.527182	0.8919	0.362476	0.915149	0.528571	0.945759	0.881268	0.831065
WNT9A_FZD1_LRP6	0.562411	0.946433	0.342135	0.255236	0.406456	0.816156	0.946873	1
WNT5B_FZD9	0.206947	0.630771		0.00245389	0.225693	0.97619	0.131224	0.953276
WNT5B_FZD8	0.892896	0.855978	0.289908	0.000654861	0.0952375	0.23384	0.380617	0.236002
WNT5B_FZD7	0.675818	0.842257	0.0449897	3.82018e-05	0.000680151	0.103343	0.837883	0.208794
WNT5B_FZD6	0.956403	0.573224	0.758293	0.0783708	0.482493	0.69807	0.000485252	0.897353
WNT5B_FZD5	0.928906	0.905983	1	0.638699	0.771083	0.723373	1	1
WNT5B_FZD4	1	0.314428	0.645929	0.0189471	0.00219733	0.153312	0.0265533	0.272698
WNT5B_FZD3	0.741315	1	0.977423	0.931943	0.643805	0.298741	0.856267	0.794181
WNT5B_FZD2	0.41364	0.291637	0.212627	0.496687	0.000493358	0.00633056	0.336053	0.0377905
WNT5B_FZD1	0.589851	0.730128	0.0586447	0.000315656	0.00045152	0.000823137	0.503292	0.0447907
WNT5A_MCAM	0.923188	0.493283	0.0437561	1.48344e-08	0.000147587	1.21182e-07	0.228122	0.0300384
WNT5A_FZD9	0.866076	0.950083		0.219394	0.565513	0.282437	0.811901	0.0903703
WNT5A_FZD8	0.888466	0.686745	0.213491	1.78019e-06	0.0303512	6.40814e-05	0.0373187	0.0342112
WNT5A_FZD6	0.942553	0.45805	0.774397	0.583781	0.207688	0.208632	0.974749	0.880023
WNT5A_FZD5	0.0496898	0.897201	1	0.928949	0.960527	0.153312	1	1
WNT5A_FZD4	0.899262	0.931093	0.873982	0.478573	0.000151955	0.00135462	0.0534963	0.93424
WNT5A_FZD3	0.531379	1	0.625977	0.0192772	0.551721	0.397287	0.888987	0.974204
WNT5A_FZD2	0.00601998	0.946433	0.0197884	0.106583	0.000139192	0.000723702	0.658609	0.334926
WNT5A_FZD1	0.526212	0.49416	6.90876e-05	0.000106213	0.000668354	0.000502262	0.000797647	0.00684703
WNT5A_FZD7	0.363405	0.931093	0.0179947	0.000395854	7.40055e-05	0.000918795	0.881268	0.108065
WNT4_FZD9_LRP6	0.923188	0.0767588	0.752985	0.360459	0.368656	0.153312	0.307783	1
WNT4_FZD8_LRP6	0.917375	0.0892676	0.335196	0.137764	0.180952	0.00161561	0.183883	0.913491
WNT4_FZD7_LRP6	0.723051	0.0625321	1	0.0867369	0.368875	0.208632	0.754321	0.750697
WNT4_FZD6_LRP6	0.836174	0.0071248	0.704982	0.389434	0.413294	0.208368	0.34597	1
WNT4_FZD5_LRP6	0.962523	0.132398	0.73598	0.296311	0.393747	0.0888442	0.706961	0.918507
WNT4_FZD4_LRP6	0.791379	0.310748	0.289132	0.159642	0.150459	0.0981318	0.298437	1
WNT4_FZD3_LRP6	0.797562	0.0457558	0.924985	0.299275	0.178889	0.0609624	0.437906	1
WNT4_FZD2_LRP6	0.651808	0.0546523	0.277782	0.0519357	0.229312	0.145082	0.576268	0.574638
WNT4_FZD10_LRP6	0.888466	0.0687379	0.834388	0.122782	0.166606	0.0701078	0.183883	0.945523
WNT4_FZD1_LRP6	0.271154	0.127526	0.234767	0.389544	0.193708	0.0069662	0.195622	1
WNT6_FZD1_LRP6	0.695228	0.832222		0.187059	0.0506861	0.170996		0.403474
WNT6_FZD10_LRP6	0.686134	0.978559		0.36915	0.14626	0.190194		0.429163
WNT6_FZD2_LRP6	0.616164	0.96725		0.365571	0.140896	0.613644		0.228509
WNT6_FZD3_LRP6	0.743335	1		0.445986	0.0986436	0.330254		0.453776
WNT6_FZD9_LRP6	0.791379	0.9636		0.470898	0.0469292	0.291421		0.458039
WNT6_FZD8_LRP6	0.702281	0.997207		0.513799	0.0644444	0.154674		0.246361
WNT6_FZD7_LRP6	0.78659	0.742522		0.0420511	0.0216123	0.146069		0.835862
WNT6_FZD6_LRP6	0.621076	0.946433		0.565419	0.036527	0.409487		0.425522
WNT6_FZD5_LRP6	0.725702	1		0.370593	0.377889	0.305018		0.709011
WNT6_FZD4_LRP6	0.658807	0.500676		0.299508	0.0227321	0.22181		0.654534
WNT6_FZD9_LRP5	0.73238	0.891868		0.624827	0.434021	0.067054		0.944338
BMP8B_BMPR1B_BMPR2	0.312554	0.0426205	0.379077	0.116247	0.869712	1	0.881268	1
BMP8B_BMPR1B_ACVR2B	0.672551	0.579053	1	0.552847	0.602143	1	0.842702	0.902987
BMP8B_BMPR1B_ACVR2A	0.764963	0.00159412	0.841021	0.130972	0.411233	0.633191	0.895686	0.926566
BMP8B_BMPR1A_BMPR2	0.179252	0.191519	0.591908	0.441516	0.745278	1	0.935853	1
BMP8B_BMPR1A_ACVR2B	0.343306	0.842257	1	0.881952	0.476602	1	0.91882	1
BMP8B_BMPR1A_ACVR2A	0.438186	0.0707594	0.933308	0.603907	0.371599	0.877467	0.946319	1
BMP8B_ACVR1_BMPR2	0.364367	0.0185041	0.0901472	0.0816742	0.818162	0.977864	0.842702	1
BMP8B_ACVR1_ACVR2B	0.695228	0.216128	0.35394	0.347275	0.564573	0.952634	0.763317	1
BMP8B_ACVR1_ACVR2A	0.761336	0.00113325	0.225512	0.0933164	0.43879	0.593384	0.850105	1
BMP7_BMPR1B_BMPR2	0.848192	0.0413086	0.917044	0.00206376	0.00016605	0.654126	0.888987	0.929193
BMP7_BMPR1B_ACVR2B	0.686279	0.617614	0.794528	0.578663	0.0911111	0.0601199	0.314302	0.399316
BMP7_BMPR1B_ACVR2A	0.464212	0.97059	0.959666	0.903002	0.642288	0.349541	0.0373787	0.710854
BMP7_BMPR1A_BMPR2	0.349015	0.245343	1	0.00318984	1.83606e-05	0.0202786	1	0.927744
BMP7_BMPR1A_ACVR2B	0.103919	0.907096	1	0.224765	0.00425066	0.000117514	0.974749	0.654063
BMP7_BMPR1A_ACVR2A	0.0757263	0.994495	1	0.450043	0.0542231	0.00186612	0.754591	0.797196
BMP7_ACVR1_BMPR2	0.435651	0.059292	0.443167	0.0068046	0.000200527	0.34527	1	1
BMP7_ACVR1_ACVR2B	0.0933595	0.590692	0.137143	0.55998	0.0452086	0.0132258	0.951909	0.998408
BMP7_ACVR1_ACVR2A	0.0720204	0.921859	0.366087	0.81956	0.33136	0.102823	0.582219	1
ARTN_GFRA1	0.957239	0.88096	0.0156923	9.38139e-05	0.930394	0.157673	0.91882	0.9156
PSPN_GFRA4	0.402383	0.386993	0.573976	0.42494	0.413294	0.343028	0.010416	0.506318
ARTN_GFRA3	0.892896	0.529217	0.000106247	0.000908131	0.903526	0.401052	0.786826	0.00586872
NRTN_GFRA2	0.479304	0.180212	6.49464e-10	1.67512e-14	3.4419e-06	0.200078	0.00185683	0.00593627
AMH_AMHR2_BMPR1A	0.878299	0.792805	0.0710092	0.0113646	0.698937	0.165462	0.838754	0.926959
AMH_AMHR2_ACVR1	0.725953	0.194956	0.0425099	0.0338216	0.808515	0.745469	0.939004	1
MSTN_TGFBR1_ACVR2A	0.22541	0.99384	0.0373672	0.038252	0.716163	0.0639666	0.432514	1
MSTN_ACVR1B_ACVR2A	0.408213	0.978559	0.0874479	0.240212	0.42645	0.478547	0.326355	0.35439
MSTN_ACVR1B_ACVR2B	0.911429	0.781508	0.617688	0.588048	0.791961	0.458203	0.65379	0.356421
MSTN_TGFBR1_ACVR2B	0.878299	0.721656	0.296298	0.151722	0.92807	0.0334919	0.773484	1
GDF15_TGFBR2	0.833158	0.981847	1	0.012254	0.762324	0.735253	0.577168	1
GDF11_ACVR1B_ACVR2B	0.736266	1	0.661065	0.00548628	0.00895919	0.995968	0.980962	0.310537
GDF11_TGFBR1_ACVR2B	0.761336	0.806155	0.257878	1.44163e-05	0.03426	0.124616	0.0444547	0.0710336
GDF11_TGFBR1_ACVR2A	0.732619	0.720155	0.100967	6.80099e-05	0.0165634	0.128631	0.0101281	0.0956193
GDF10_ACVR1B_ACVR2A	1	1	0.108731	0.493606	0.52425	0.238283	1	0.90346
GDF9_ACVR1B_BMPR2	0.435329	0.346021	0.239717	0.00532411		0.918389		0.638354
GDNF_GFRA1	0.566601	0.940862	6.3084e-10	5.28597e-46	7.93057e-07	9.51905e-11	1.91547e-06	1.15329e-08
BMP6_BMPR1B_BMPR2	0.156429	0.963061	0.164128	0.430533	0.0795681	0.217059	0.303098	0.826708
BMP6_BMPR1B_ACVR2B	0.259612	0.952608	0.297601	0.619961	0.146495	0.325632	0.500168	0.974204
BMP6_BMPR1B_ACVR2A	0.761336	0.190064	0.460339	0.617211	0.0557591	0.350787	0.434973	0.515379
BMP4_BMPR1B_BMPR2	0.192603	0.00132418	0.525541	0.000393966	1.76908e-05	0.00836995	0.516593	0.805097
BMP4_BMPR1B_ACVR2B	0.399423	0.937117	0.66157	0.0856318	0.186952	0.00753207	0.192355	0.272698
BMP4_BMPR1B_ACVR2A	1	0.884623	1	0.0222243	0.139187	0.126706	0.596566	0.953276
BMP4_BMPR1A_BMPR2	0.1464	0.00485058	0.00251226	2.30668e-06	2.70513e-05	2.83902e-06	0.786237	0.563833
BMP4_BMPR1A_ACVR2B	0.307292	0.594472	0.000125847	0.000110553	0.0411956	3.51405e-06	0.706961	0.223209
BMP4_BMPR1A_ACVR2A	0.878299	0.648177	0.0680985	4.29272e-05	0.0315666	7.88985e-05	0.877011	0.676793
BMP2_BMPR1B_BMPR2	0.210351	0.0436687	1	0.795527	0.673943	0.913166	0.954279	0.993976
BMP2_BMPR1B_ACVR2B	0.866076	0.998482	1	0.795527	0.450618	0.921395	0.932875	0.0963352
BMP2_BMPR1B_ACVR2A	0.0233345	0.00229496	0.959241	0.789839	0.0181255	0.680163	0.875454	0.993976
BMP2_BMPR1A_BMPR2	0.0731146	0.00485058	1	0.938812	0.506147	0.770328	0.911197	1
BMP2_BMPR1A_ACVR2A	0.0150267	0.000482324	1	0.964857	0.0564792	0.501119	0.826862	1
TGFB3_ACVR1_TGFBR1	0.0504907	0.000959692	5.43344e-05	5.68267e-19	5.64513e-08	5.67582e-08	0.225659	1.2208e-06
TGFB2_ACVR1_TGFBR1	0.451751		0.36861	1.47735e-09	0.00876726	0.00299814	0.557677	0.237869
TGFB1_ACVR1_TGFBR1	3.07943e-08	1.14147e-06	0.038436	0.000281972	0.0010527	8.72904e-05	0.557266	0.0141715
TGFB3_ACVR1C_TGFBR2	0.00374916	0.00170414	0.0108493	4.57071e-08	0.0192825	0.0209305	0.0535699	6.28393e-07
TGFB3_ACVR1B_TGFBR2	0.147617	0.00637034	0.17087	1.24769e-05	0.0379589	0.0416069	0.570876	8.18625e-06
TGFB2_ACVR1C_TGFBR2	0.282367		0.694704	0.000479395	0.103761	0.340429	0.813933	0.225179
TGFB2_ACVR1B_TGFBR2	0.538793		0.949159	0.00258978	0.560275	0.679877	0.715845	0.745319
TGFB1_ACVR1C_TGFBR2	3.8835e-07	2.26786e-05	0.193804	0.00693044	0.0195019	0.0755537	0.877011	0.317231
TGFB1_ACVR1B_TGFBR2	2.82958e-05	0.0148673	0.832995	0.126802	0.0315666	0.0668678	0.974749	0.500878
TGFB3_TGFBR1_TGFBR2	0.0543382	0.00187465	0.000136931	3.90566e-17	1.84338e-08	3.7104e-07	0.163507	1.69159e-07
TGFB2_TGFBR1_TGFBR2	0.352032		0.673211	9.44218e-09	0.00208176	0.0119495	0.69305	0.198542
BMP2_BMPR1A_ACVR2B	0.332043	0.153532	1	0.977101	0.341102	0.663843	0.867291	0.968182
GDF6_BMPR1A_ACVR2A	0.300577	0.980786	0.0307672	1.82303e-06	5.03217e-05	0.110704	0.084707	0.01919
BMP6_BMPR1A_BMPR2	0.627173	0.907056	0.0956702	0.238318	0.00328348	0.0219094	0.118091	0.545985
BMP6_BMPR1A_ACVR2B	0.88436	0.806155	0.168336	0.27308	0.00314122	0.0278896	0.194628	0.617659
BMP6_BMPR1A_ACVR2A	0.95226	0.297677	0.240473	0.294599	0.00129428	0.0362345	0.170226	0.309449
BMP6_ACVR1_BMPR2	0.303588	0.946433	0.235596	0.392887	0.100329	0.331389	0.253642	0.710854
BMP6_ACVR1_ACVR2B	0.605755	0.887056	0.456801	0.526377	0.195759	0.534041	0.366552	0.845066
BMP6_ACVR1_ACVR2A	0.847259	0.273328	0.545358	0.527666	0.113069	0.486829	0.337472	0.401924
BMP5_BMPR1B_BMPR2	0.81203	0.763608	1	0.313204	0.229312	0.861705	0.341031	1
BMP5_BMPR1B_ACVR2B	0.712751	0.917565	1	0.425997	0.545364	0.93677	0.888987	0.998623
BMP5_BMPR1B_ACVR2A	0.292536	0.763608	1	0.0937633	0.285073	0.73626	0.524303	1
BMP5_BMPR1A_BMPR2	0.657322	0.664011	1	0.625703	0.20759	0.770328	0.951909	0.981739
BMP5_BMPR1A_ACVR2B	0.490956	0.704458	1	0.833619	0.4027	0.766463	1	0.901203
BMP5_BMPR1A_ACVR2A	0.265103	0.653192	1	0.562386	0.260833	0.641396	1	0.979259
BMP5_ACVR1_BMPR2	0.893321	0.806155	1	0.603407	0.264186	0.608854	0.634208	1
BMP5_ACVR1_ACVR2B	0.895739	0.905619	1	0.849785	0.5294	0.486513	0.996179	0.953276
BMP5_ACVR1_ACVR2A	0.644624	0.812989	1	0.509735	0.35283	0.358537	0.837883	1
GDF7_BMPR1B_BMPR2	0.416039			0.929963
GDF7_BMPR1B_ACVR2B	0.538793			0.303825
GDF7_BMPR1B_ACVR2A	0.219656			0.789283
GDF7_BMPR1A_BMPR2	0.620666			0.903002
GDF7_BMPR1A_ACVR2B	0.779402			0.539681
GDF7_BMPR1A_ACVR2A	0.540345			0.799836
GDF6_BMPR1B_BMPR2	0.206895	1	0.000412129	1.14078e-09	0.0136617	0.0347082	0.587747	0.00930108
GDF6_BMPR1B_ACVR2B	0.0875364	0.933208	0.90307	0.214238	0.0197279	0.477379	0.877011	1
GDF6_BMPR1B_ACVR2A	0.616164	1	0.226287	0.0881578	0.00260537	0.839344	0.366823	0.043996
GDF6_BMPR1A_BMPR2	0.0998745	0.978997	0.000106247	1.4326e-13	0.000309634	0.00105257	0.183883	0.00304566
GDF6_BMPR1A_ACVR2B	0.0855457	0.898544	0.185879	2.38381e-06	0.000286412	0.0209272	0.274893	0.458039
INHBA_ACVR1B_ACVR2A	1	0.855978	0.834388	0.42763	0.658155	0.331389	0.287494	0.891892
WNT2B_FZD9_LRP5	0.302824	0.521253	0.875251	0.0164993	0.782708	0.0849664	1	1
WNT2B_FZD8_LRP5	0.328689	0.524567	0.0095271	9.70684e-10	0.0469292	0.011176	0.427873	0.411793
WNT2B_FZD7_LRP5	0.0236343	0.372746	0.887305	9.97257e-07	0.0295888	6.69129e-05	0.72427	0.944338
WNT2B_FZD6_LRP5	0.454957	0.117983	0.31786	0.0462465	0.577785	0.0878636	1	1
WNT2B_FZD5_LRP5	0.836174	1	1	0.151722	0.622058	0.130288	0.888987	1
WNT2B_FZD3_LRP5	0.332215	0.506611	1	0.0433895	0.780779	0.0801504	1	1
WNT2B_FZD2_LRP5	0.34266	0.0697169	0.00630722	0.00229959	0.00558967	0.241425	0.968559	0.545985
WNT2B_FZD10_LRP5	0.327782	0.6374	0.758155	0.00415602	0.688982	0.102823	1	1
WNT2B_FZD1_LRP5	0.176472	0.0705369	8.31143e-05	4.74958e-08	0.00212256	0.0844065	0.0635971	0.0148681
WNT2B_FZD4_LRP5	0.251157	0.0387813	0.199102	0.0155631	0.0606375	0.0718884	0.960911	0.253355
WNT6_FZD8_LRP5	0.672112	0.938409		0.619824	0.345411	0.0422028		0.64578
WNT6_FZD7_LRP5	0.732136	0.655396		0.0582059	0.122937	0.0307503		1
WNT6_FZD6_LRP5	0.597004	0.8829		0.715231	0.346048	0.133746		0.9156
WNT6_FZD5_LRP5	0.695228	1		0.483368	0.760882	0.105931		0.979259
WNT6_FZD4_LRP5	0.627173	0.456289		0.408809	0.20075	0.064728		0.958348
WNT6_FZD3_LRP5	0.695618	0.95983		0.579989	0.511777	0.100129		0.91146
WNT6_FZD2_LRP5	0.593018	0.905201		0.462302	0.476602	0.298741		0.605662
WNT6_FZD10_LRP5	0.655609	0.905983		0.508948	0.615028	0.0502252		0.927744
WNT6_FZD1_LRP5	0.667254	0.729158		0.259789	0.176422	0.0680118		0.745319
WNT4_FZD9_LRP5	0.857578	0.0813761	0.706324	0.043481	0.217743	0.995968	0.888987	1
WNT4_FZD8_LRP5	0.862356	0.0850475	0.229824	0.0235006	0.0924378	0.266773	0.630016	0.955232
WNT4_FZD7_LRP5	0.675818	0.0625321	1	0.0098987	0.230611	0.921395	0.987822	0.845066
WNT4_FZD6_LRP5	0.785779	0.012384	0.645929	0.0764931	0.257143	0.995968	0.877011	1
WNT4_FZD5_LRP5	0.944806	0.101849	0.702077	0.0740614	0.29333	0.867688	0.989506	0.962854
WNT4_FZD4_LRP5	0.738581	0.240853	0.163141	0.0196048	0.0708794	0.913166	0.789356	1
WNT4_FZD3_LRP5	0.741315	0.0482675	0.942533	0.0461566	0.103074	0.898335	0.909041	1
WNT4_FZD2_LRP5	0.622873	0.0609024	0.19197	0.00428099	0.130517	0.932423	0.943106	0.681847
WNT4_FZD10_LRP5	0.830541	0.078182	0.834733	0.00646515	0.079119	0.932423	0.740449	0.992517
WNT4_FZD1_LRP5	0.3199	0.111358	0.137375	0.144772	0.103792	0.354874	0.538473	1
WNT11_FZD1	0.771514	0.516806	0.203581	0.51781	0.0373428	0.874386	0.00796577	0.00102737
INHABB_ACVR2B	0.878606	0.697955	1	0.0258319	0.927759		0.706961	0.181207
INHABA_ACVR2A	0.899262	0.120157	0.857807	0.626261	0.947917	0.542922	0.00417348	1
INHB_ACVR1C_ACVR2B	0.285103	0.94425	1	0.853168	0.169715	0.348061	0.499098	0.93424
INHBABB_ACVR1C_ACVR2A	0.611737	0.288672	0.928326	0.711677	0.446969	0.38708	0.314302	0.907714
INHBABB_ACVR1B_ACVR2B	0.962523	1	0.959666	0.344851	0.406456	0.288158	0.366552	0.910744
INHBABB_ACVR1B_ACVR2A	0.995976	0.909988	0.90307	0.280611	0.628978	0.331389	0.266847	0.902987
INHBB_ACVR1C_ACVR2B	0.332043	0.6374	0.788911	0.686931
INHBB_ACVR1C_ACVR2A	0.445179	0.897201	1	0.578731
INHBB_ACVR1B_ACVR2B	0.791379	0.873163	0.758155	0.126724
INHBB_ACVR1B_ACVR2A	0.801965	0.94425	0.977423	0.117106
INHBA_ACVR1B_ACVR2B	0.968913	1	0.968895	0.491767	0.364951	0.288158	0.381594	0.912369
WNT10A_FZD1_LRP5	0.942553	0.701996				0.555266
WNT10A_FZD9_LRP5	0.923188	0.557541				0.913166
WNT10A_FZD8_LRP5	0.939619	0.670267				0.957955
WNT10A_FZD7_LRP5	0.937759	0.535489				0.153312
WNT10A_FZD6_LRP5	0.942553	0.686745				0.921761
WNT10A_FZD5_LRP5	0.848564	0.95983				0.97619
WNT10A_FZD4_LRP5	0.942553	0.61338				0.945759
WNT10A_FZD3_LRP5	0.929767	0.691987				0.945616
WNT10A_FZD2_LRP5	0.422439	0.278995				0.845082
WNT10A_FZD10_LRP5	0.918436	0.521099				0.921395
CORT_SSTR1	0.672551	0.600634	0.959666	0.194818	0.427073		0.91482	0.982447
WNT11_FZD3	0.555803	1	0.941182	0.241945	0.580307	0.814984	1	0.926566
TNFSF10_TNFRSF10B	0.157432	0.114409	0.269345	0.113485		0.897859	0.488656	0.545985
TNFSF15_TNFRSF25	0.0172071	0.859585	0.899178	0.552825	0.709019	0.7425	0.599296	0.993976
TNFSF14_TNFRSF14	0.172248	0.980786
TNFSF14_LTBR	0.892517	0.47349
LTA_LTB_LTBR	0.857578	1	0.755682	0.210228	0.00143106	0.252734	0.895686	0.835862
LTA_TNFRSF14	0.711874	0.981153		1	0.897126	0.225516		1
LTA_TNFRSF1B	0.315426	1.92073e-05		0.826924	0.911499	0.33271		0.7421
LTA_TNFRSF1A	0.761336	0.752951		0.757264	0.404483	0.861705		0.924664
TNF_TNFRSF1B	0.00537016	0.00256818		0.038252		0.978939	0.628455	0.844111
TNF_TNFRSF1A	0.952757	1		0.0484939		0.015765	0.464109	0.551805
EDA_EDAR	0.79581		0.569984	0.62501	0.0924378	0.901844	0.215628	0.998623
EDA_EDA2R	0.83061	0.616237		0.9364	0.652571	0.00287876	0.520714
KLK3_NGFR	0.854146	0.393651		0.931634		0.995443	1	1
ADIPOQ_ADIPOR1	0.845907
SPP1_ITGA5_ITGB1	0.695228	7.01328e-07	3.93836e-13	1.6769e-09	0.00219299	5.78997e-09	1.53597e-05	2.28108e-10
SPP1_ITGA8_ITGB1	0.870872	0.00407313	0.627207	1.27344e-05	0.00230632	2.5372e-05	0.00320347	0.00410593
SPP1_ITGA9_ITGB1	0.699586	0.0107114	1.62445e-11	3.51245e-13	0.00119504	8.68618e-06	4.11394e-07	4.85804e-05
SPP1_ITGA4_ITGB1	0.88436	0.0115842	6.69786e-11	3.08912e-10	0.00150948	5.23578e-05	2.39624e-05	4.034e-06
SPP1_ITGAV_ITGB6	0.892896	1	1	0.565419	0.370968	0.732962	0.627587	0.000750586
SPP1_ITGAV_ITGB5	0.960191	1	1	0.484786	0.357769	0.640246	0.856267	0.00266434
SPP1_ITGAV_ITGB1	0.878299	0.297032	8.60735e-05	1.9905e-09	0.00119504	0.00252534	5.72998e-05	7.07211e-10
SPP1_ITGAV_ITGB3	0.782813	1	0.979559	0.089264	0.274744	0.750579	0.350075	2.68547e-05
SPP1_CD44	0.122066	0.104976	0.00425527	6.21723e-09	0.0261621	0.0208372	0.0256211	1.26511e-06
CD40LG_ITGAM_ITGB2	4.52617e-06	0.944706
CD40LG_ITGA5_ITGB1	0.416039	0.88096
CD40LG_ITGA2B_ITGB3	0.801432	0.816263
TNFSF13B_TNFRSF13B	0.562906	0.56702
TNFSF13B_TNFRSF17	0.173158	0.388333
TNFSF13_TNFRSF13B	0.809432	0.862437
TNFSF13_TNFRSF17	0.842424	0.903431
TNFSF4_TNFRSF4	0.629167	0.178921	0.792806	0.633975	0.468424		1	0.942978
TNFSF9_TNFRSF9	0.596133	0.949942
TNFSF8_TNFRSF8	0.0160126	0.180093
CD70_CD27	2.44676e-13	0.0039247
TNFSF12_TNFRSF12A	0.816427	0.720629	0.728435	0.323137	0.137271	0.495798	0.842785	0.903126
TNFSF11_TNFRSF11B	0.842424	0.94018			0.872004	0.349541
TNFSF11_TNFRSF11A	0.942553	0.812838			0.103528	0.0111618
TNFSF13B_TNFRSF13C	0.0638418	0.0892347	1	0.527303	0.934077	0.644563	0.943618	0.587635
CSF3_CSF3R	0.88436	0.8829
IL10_IL10RA_IL10RB	0.662347		0.932519	0.395759	0.645342		1	0.661328
LIF_LIFR_IL6ST	0.510905	1	0.461833	0.473085	0.670539	0.345368	0.172276	0.718661
CTF1_LIFR_IL6ST	0.00944948	0.978559	0.444453	0.0131381	0.444644	0.0410018	1	0.17901
CLCF1_CNTFR_LIFR	0.917037	0.894308	0.732912	0.0601769	0.363629	0.00132622	0.84797	0.981739
EBI3_IL27RA_IL6ST	0.0164495	0.271556	0.362901	0.759661	0.358744	0.740039	0.943271	0.924664
IL11_IL11RA_IL6ST	0.897646	0.425953	0.338385	0.0529569		0.465681	0.25646	0.361354
TSLP_IL7R_CRLF2	0.112946	0.494157		0.0166301		0.874386		0.910744
IL6_IL6R_IL6ST	0.0114555	0.000174056
IL16_CD4	3.10454e-09	6.36103e-24	0.00261258	1	0.01014	0.00872233	0.437906	0.973616
CSF1_CSF1R	5.15394e-05	1.74031e-05	1.01707e-05	7.27732e-08	2.19781e-08	0.073249	0.027255	0.0356385
IL34_CSF1R	0.730848	0.000293394	0.445517	0.0156036	0.0238505	0.12872	0.939004	0.170159
IL17C_IL17RA_IL17RE	0.11724
IL17B_IL17RB	0.962523	0.619306	1	0.903002	0.803227	0.178887	1	1
IL33_IL1RL1_IL1RAP	0.416039	0.206214	1	1	0.69511	0.696655	0.885053	0.941241
IL18_IL18R1_IL18RAP	0.410998	1	0.754644	0.405237	0.560275	0.569336	0.958829	0.014163
IL37_IL18R1_IL18RAP	0.947103	0.859585		0.859034		0.466599		0.768499
IL1B_IL1R2	0.195527	0.0372019		0.0054919			0.877011	0.578243
IL1B_IL1R1_IL1RAP	1	1	1	0.873745	0.269868	0.34527	0.000440121	1
ADIPOQ_ADIPOR2	0.924324
IL15_IL15RA_IL2RB	0.00626778	0.0379914	0.130143	0.40403	0.0361849	0.374382	0.974749	0.796872
RETN_TLR4	0.497557	0.574081	0.193804	0.378681	0.453858	0.0142194	0.962187	0.65321
NAMPT_INSR	6.24481e-12	9.02594e-24	0.0265962	0.0765365	0.200741	0.00156483	0.627587	0.11896
PPY_NPY2R	0.12258		0.90307	0.294184			0.939004	0.910744
PPY_NPY1R	0.944806	0.360728	0.996741	1	0.8464	0.780962	1	0.552142
NMU_NMUR1	0.755402	0.165138	1	0.753818	0.824154	0.08662	1	3.23746e-06
POMC_MC1R	0.960191	0.685944	0.975849	0.749239	0.723175	0.00265952	0.924125	1
PYY_NPY1R	1	0.978559	1	1	0.930572	1	0.920484	1
SST_SSTR2	1	0.0639927	1	0.931634	7.94052e-05	0.921395	1	0.269313
SST_SSTR1	0.930757	1	1.52983e-06	2.68941e-05	0.909302	0.399177	4.97937e-06	0.0113149
OXT_OXTR	0.791379		0.961078	0.809378	0.761979		0.885053	0.000256171
HCRT_HCRTR1	0.813417			0.736791			0.937831	0.559431
POMC_OPRL1	0.849876	0.590692	0.845193	0.57678	0.642288	0.77006	0.939004	0.944338
PYY_NPY2R	0.0651317		1	1			0.954279	1
GAL_GALR1	0.960006	0.72027	0.00493903	1.04356e-20
EDN3_EDNRB	0.942553	1	0.90307	0.463835	0.281647	0.23384	0.229488	1.96587e-05
MDK_LRP1	3.50179e-07	1.81021e-13	3.30189e-25	3.02e-10	9.17304e-87	6.34913e-28	0.000175481	4.81426e-13
MDK_ITGA6_ITGB1	2.83595e-08	8.80026e-11	2.26359e-81	4.71444e-42	6.41773e-40	4.71865e-20	1.4923e-08	3.26685e-16
MDK_ITGA4_ITGB1	3.5262e-07	6.60203e-11	1.25855e-80	1.01702e-46	1.0508e-47	9.33555e-30	3.90659e-12	4.73446e-20
MDK_PTPRZ1	0.866453		3.55871e-11	2.43033e-12	2.99443e-11	8.44873e-05	0.000116779	9.13909e-07
MDK_SDC4	7.39029e-14	2.06199e-23	1	1	0.218012	0.977864	1	1
MDK_SDC2	0.878299	1	7.21302e-11	3.43187e-05	7.00689e-39	3.05133e-07	1.0842e-06	0.278535
MDK_SDC1	1.83713e-13	6.71866e-71	1	1	0.00140049	0.824552	0.974749	1
ANGPT2_ITGA5_ITGB1	0.000269968	0.000366121	2.32947e-09	1.65181e-05	0.00333266	0.037172	0.437258	0.0016271
ANGPT2_TEK	0.289298	0.891868	0.105594	0.145054	0.0361079	0.449575	0.00311289	0.336716
ANGPT1_TEK	0.0214873	0.742522	0.0510697	0.213325	0.00681383	0.647119	0.751048	0.745319
ANGPTL4_SDC4	0.00150711	0.270533	1	1	0.976772	0.210717	0.968929	1
MDK_NCL	1	1	2.51705e-10	2.16896e-07	6.55503e-43	1.90109e-13	0.000994952	5.23912e-06
ANGPTL4_SDC3	0.836174	0.971323	0.290622	0.0011615	0.716012	0.385524	0.993605	1
ANGPTL4_SDC1	0.000307957	0.000505367	0.704982	1	0.487825	0.689057	1	0.953276
ANGPTL4_CDH11	0.701334	0.0171659	0.00428254	3.05785e-09	2.75412e-06	6.42905e-05	0.14262	0.00928173
ANGPTL4_CDH5	0.55174	0.913772	0.000421435	0.00338553	0.329661	0.00327596	0.0073547	0.00266434
ANGPTL4_ITGAV_ITGB3	0.562411	0.0887743	0.00550991	0.00057581	0.311655	0.0157943	0.471881	0.773036
ANGPTL4_ITGA5_ITGB1	0.00526728	0.0172337	0.00010385	6.50328e-12	4.73809e-06	0.037172	0.0957502	0.042507
ANGPTL1_PIRB	0.451751	0.862645	1	0.896521		0.23384	0.895559	0.944338
ANGPTL2_PIRB	0.673766	0.834851	0.102155	0.912492		0.106565	0.65342	0.332827
ANGPTL2_TLR4	0.0143733	0.134347	0.125676	0.439217	0.000474256	0.308643	0.797152	0.00765756
ANGPTL2_ITGA5_ITGB1	1.09792e-15	5.79274e-27	2.07945e-13	6.45055e-106	1.60963e-27	1.00408e-19	6.54298e-05	4.01991e-13
ANGPTL1_ITGA1_ITGB1	1.23678e-23	4.51201e-19	0.000244207	2.82964e-11	0.000186112	1.28821e-06	0.0146953	8.93283e-08
NAMPT_ITGA5_ITGB1	0.281591	0.130915	1	0.131269	0.193708	0.97619	0.934934	1
ANGPTL4_SDC2	0.942553	0.959277	0.0385056	0.0625639	0.00324126	0.233221	0.0863255	0.993976
PTN_PTPRZ1	0.639044		0.00837544	2.38985e-09	8.25001e-10	0.000250569	0.0207089	0.000245838
PTN_SDC1	0.289405	0.963646	1	1	0.0355125	0.0876775	1	1
EDN2_EDNRB	0.942553	0.953433	0.834388	0.301071			0.52045
EDN1_EDNRB	0.0012801	1	0.444613	0.0115672	0.90335	0.54302	0.41824	0.03299
EDN3_EDNRA	1	1	1	0.685331	0.563785	1	1	1
EDN2_EDNRA	0.833639	0.977644	0.867036	0.0347492			0.543273
EDN1_EDNRA	0.410957	1	4.91137e-07	1	0.809142	0.952634	0.603307	0.916245
HC_C5AR1	0.88436	1	0.591908	0.74543	0.0517289	0.667652	0.960911	0.835862
C3_ITGAX_ITGB2	4.64205e-64	2.06741e-100	0.968387	0.710998	0.450708	0.367685	0.221802	0.317231
C3_ITGAM_ITGB2	2.27999e-56	5.96897e-97	0.941182	0.610109	0.29333	0.519033	0.191398	0.613841
C3_CR2	9.02238e-27	1.44506e-45
C3_C3AR1	1.53787e-08	3.75946e-06	0.98469	1	1	0.187106	0.974749	0.970711
KNG1_BDKRB2	0.845907	0.0761047		0.496733	0.141416	0.395084
KNG1_BDKRB1	0.848575	0.617138		0.851194	0.917912	0.952634
AGT_AGTR1B	0.851539	0.691987	1	1	1	1	1	1
POSTN_ITGAV_ITGB5	0.00249558	0.460437	1	2.36874e-15	0.0938948	0.264492	0.035939	0.27938
POSTN_ITGAV_ITGB3	0.00337139	0.381595	0.941182	1.25811e-07	0.00165185	0.00228632	0.00518294	4.85804e-05
PTN_NCL	0.00206758	0.453129	1.5436e-13	2.6078e-36	5.05307e-34	1.31949e-18	0.00245632	0.0564113
PTN_ITGAV_ITGB3	0.221668	0.374598	4.12184e-16	1.43442e-29	1.15339e-09	2.67772e-09	0.0248638	0.00593627
PTN_SDC4	0.0982432	1	1	1	0.927759	0.721494	1	1
PTN_SDC3	0.0906698	0.00339106	8.37597e-17	8.13052e-32	1.69711e-08	0.191003	0.583955	7.58237e-11
PTN_SDC2	0.000166744	6.17752e-11	4.84806e-11	5.32015e-23	2.77171e-30	4.74894e-06	0.000701329	0.462883
RETN_CAP1	0.629167	0.63615	0.347227	0.0723448	0.281647	0.153312	0.81218	0.918507
IL7_IL7R_IL2RG	0.0971385	0.0243721	0.0690992	0.754679	0.26582		0.570876	0.776726
FGF9_FGFR4	0.097493	9.47257e-05	1	0.0171697	9.53814e-05	0.91409	0.0815559	1
FGF9_FGFR3	0.725953	0.470714	0.159383	5.62363e-09	7.26508e-11	0.000187132	1.7334e-06	1
FGF9_FGFR2	0.0589541	0.0160853	1	0.565419	1	0.980695	1	0.835862
FGF9_FGFR1	0.800008	0.9636	0.524508	0.952596	0.642288	1	1	0.0310842
FGF22_FGFR2	0.940663	1
IGF1_IGF1R	0.0946225	0.905201	0.070127	0.404696	0.521767	0.070408	0.367643	0.416388
VEGFD_VEGFR2R3	0.550017			0.0143549	0.953737
VEGFC_VEGFR2R3	0.374049	0.799269	4.65193e-19	6.28816e-06	0.000650849	0.341718	0.583955	4.62266e-08
VEGFA_VEGFR1R2	1	1	0.754644	0.000191239	3.22858e-05	0.0102315	0.852437	0.974204
PGF_VEGFR1	0.075453	0.292163	3.39993e-06	0.00391792	0.0216359	0.740704	0.994309	0.276002
VEGFD_VEGFR2	0.848192			0.0368176	0.808294
VEGFD_VEGFR3	0.403741			0.10661	0.978191
VEGFC_VEGFR2	0.569092	0.946433	1.42371e-13	6.57734e-05	0.000240851	0.602976	0.720422	9.33817e-08
VEGFC_VEGFR3	0.415239	0.624697	2.94173e-10	0.00939574	0.109096	0.252734	0.524984	0.0121778
VEGFB_VEGFR1	0.557019	0.0153811	0.948643	0.913658	0.179757	0.369792	0.570876	0.490426
VEGFA_VEGFR2	1	1	1	0.0338216	0.0803345	0.446047	1	0.943189
PDGFD_PDGFRB	0.437106	0.00211505	0.148491	1	0.00151238	0.101768	0.797152	0.976002
PDGFC_PDGFRA	0.644624	0.045126	0.000476702	5.04373e-28	0.0707785	0.153312	0.0456459	0.00140167
PDGFB_PDGFRB	5.43869e-06	9.44587e-13	3.9978e-13	1.45585e-15	5.94922e-05	0.00201904	0.00901566	0.00629138
PDGFB_PDGFRA	0.0781342	0.0261722	7.4877e-11	5.94043e-09	0.00351373	0.136079	0.122063	0.00473294
PDGFA_PDGFRB	0.957239	1	0.75606	0.826191	0.93271	0.942807	0.877011	1
PDGFA_PDGFRA	0.097493	1	1	0.020015	0.265633	0.0434679	0.589474	1
VEGFA_VEGFR1	0.971262	1	0.0193009	0.000626429	3.89519e-07	8.58302e-05	0.17592	0.958348
FGF7_FGFR2	0.928906	1	0.00438667	1.34151e-15	0.105787	0.109246	0.00188172	0.10312
FGF7_FGFR1	0.000422498	1.22917e-08	1.01156e-18	2.00061e-71	4.92389e-07	0.000974661	0.0448302	0.000152887
NRG1_ERBB2_ERBB3	0.379613	0.00183341	0.395302	0.233205	0.000208427	0.338138	0.611325	0.27938
NRG1_ERBB3	0.166193	0.0418264	0.349139	0.445352	0.00363381	0.486513	0.232008	0.500269
EREG_ERBB2_ERBB4	5.00187e-06	0.00146777		0.9364	0.0316643	0.0699357	0.811901	0.201419
EREG_EGFR_ERBB2	2.35666e-07	9.00139e-05		0.936935	0.0174737	0.0618409	0.662784	0.341667
EREG_EGFR	0.0124623	0.00855149		0.765816	0.190408	0.422999	0.544277	0.971679
HBEGF_ERBB2_ERBB4	6.37023e-11	0.00025106	1	1	0.150406	0.721494	0.733265	0.545985
HBEGF_EGFR_ERBB2	1.17441e-14	4.89313e-05	0.980523	1	0.0734793	0.945616	0.885053	0.49452
HBEGF_EGFR	1.68604e-05	0.0412431	0.354307	0.045895	0.1849	1	0.989008	0.684654
BTC_ERBB2_ERBB4	0.157432	0.753701	1	1	0.997496	0.96804	1	1
BTC_EGFR_ERBB2	0.101984	0.806155	1	1	1	0.816523	1	1
AREG_EGFR_ERBB2	6.26698e-25	6.79907e-09		0.417815	0.820117	0.134816	0.924125	0.548023
AREG_EGFR	1.40946e-08	0.00770936		0.459782	0.713754	0.331389	0.915558	0.197132
TGFA_EGFR_ERBB2	8.50057e-11	6.43795e-13	0.790735	0.574189	0.0327439	0.00305625	0.943106	0.9156
TGFA_EGFR	0.00139112	4.65016e-09	0.924985	0.697518	0.0558784	0.0737171	0.733265	1
EGF_EGFR_ERBB2	0.0128006	7.77098e-05	2.22093e-05	0.257603	4.50589e-05	5.13886e-06	0.200325	0.00207256
EGF_EGFR	0.0929348	0.337282	0.00718277	1	0.104118	0.0208634	1	1
WNT11_FZD9	0.447401	0.903431		0.0088945	0.371599	0.794957	0.706961	0.500878
WNT11_FZD8	0.302824	0.946433	1	0.795527	0.0856769	0.846431	0.375897	0.131467
WNT11_FZD7	0.852355	0.758455	1	0.0222065	0.00529754	0.962643	0.968929	0.993976
WNT11_FZD6	0.73238	0.94425	0.0385056	0.80199	0.714643	0.906067	0.988741	0.766458
WNT11_FZD5	0.0219193	0.0482675	0.873982	0.964857	0.645342	0.873883	1	0.996631
WNT11_FZD4	0.892517	0.406701	0.875251	0.936112	0.137271	0.842928	0.612933	0.31134
BTC_EGFR	0.357155	0.875558	1	0.0111048	0.995124	0.186968	0.960911	0.659972
NRG1_ERBB2_ERBB4	0.791379	0.0127505	0.608602	0.221082	0.00156381	0.305018	0.943106	0.335814
NRG2_ERBB3	0.928906	0.946433	1	1	0.820284	0.952634	1	1
NRG2_ERBB2_ERBB3	0.733607	0.424759	1	1	0.953737	0.957469	1	1
FGF2_FGFR4	0.627158	0.946433	1	1	0.270287	0.393945	0.441578	1
FGF2_FGFR3	0.923188	1	1	1	1	0.815037	1	1
FGF2_FGFR2	0.786458	1	0.443167	1.54131e-09	0.28348	0.468272	0.124367	0.312049
FGF2_FGFR1	0.0173588	5.35337e-05	6.27311e-06	1.10039e-21	0.114025	0.00343754	0.0102327	0.0250343
FGF1_FGFR4	0.304979		0.939414	1	1	0.842467	1	1
FGF1_FGFR3	1		1	1	1	0.9785	1	1
FGF1_FGFR2	0.857578		0.902971	0.463835	0.0139978	0.252734	0.888235	0.172279
FGF1_FGFR1	0.0263175		0.00630722	3.0832e-10	4.45857e-06	0.0101772	0.0535699	0.00191399
NRG1_ITGAV_ITGB3	0.771514	0.310748	0.517621	0.249191	0.204489	0.695074	0.856267	0.928272
NRG4_ERBB2_ERBB4	0.00139768	0.000214284	0.722721				0.877011	0.616139
NRG2_ERBB2_ERBB4	0.402543	0.107215	0.831218	1	0.985353	0.903222	1	1
IGF1_ITGAV_ITGB3	0.219656	0.236179	0.133089	8.12766e-06	0.818331	0.00501701	0.175683	0.27938
IGF1_ITGA6_ITGB4	1	1	0.732912	0.439217	0.703655	0.294499	0.974749	0.710854
CCL17_ACKR2	0.942553	0.567358
CCL14_ACKR2	0.32066	0.397977	0.891727	0.753728	0.872004		0.9463	0.743923
CCL17_ACKR1	0.695618	0.81565
CCL26_ACKR2	0.672551	0.905201						0.918507
CCL22_ACKR2	0.932239	0.50868		0.787043
CCL13_ACKR2	0.00235539	0.371199	0.873982
CCL11_ACKR2	0.878299	0.25023	0.949159	0.184968	0.637016		0.837883	0.993976
CCL11_ACKR1	0.00302771	1	1	0.462019	0.0124612	0.112145	0.751999	0.900176
CCL8_ACKR2	0.833639	0.798489		0.524117				0.918507
CCL5_ACKR2	0.617362	0.178148	0.959666	0.753429	0.00142607			0.43321
CCL4_ACKR2	0.944806	0.885626	0.952908	0.934736	0.484203		0.715845	1
CCL3L1_ACKR2	0.878299	0.962004		0.0215532	0.572606		0.923222	0.958348
CCL3_ACKR2	0.878299	0.47349	0.00588768	0.521017	0.254937		0.303098	0.979259
CCL2_ACKR2	0.0745306	0.90681	1	0.701091	0.265691		0.630016	1
CXCL13_ACKR1	1	1	0.415611				0.196721	0.889204
CXCL10_ACKR1	0.992775	0.033425		0.583781	0.799776	0.0574602	0.888987	3.95592e-07
CXCL9_ACKR1	0.451975	0.570505
CXCL8_ACKR1	0.622873	1	0.942533	0.500151
CXCL5_ACKR1	0.702281
MIF_ACKR3	0.644624	0.872881	0.878356	1	0.0268922	3.50111e-06	0.733265	0.294309
MIF_CD74_CXCR2	8.56599e-85	5.35775e-78	1	1	0.0496072	2.30188e-06	0.0557492	0.835862
MIF_CD74_CD44	5.43085e-87	1.05367e-83	0.980455	1	0.141416	6.80644e-07	0.191398	0.0819777
MIF_CD74_CXCR4	1.63179e-80	6.77879e-74	1	1	0.177184	2.61916e-06	0.0579598	0.904277
CXCL16_CXCR6	0.684963	0.590692
CXCL13_CXCR5	2.62328e-121	4.1713e-125	0.959666
CXCL12_ACKR3	2.11595e-07	0.012131	1	1	0.983227	1	1	1
CXCL12_CXCR4	0.732035	0.581268	0.463498	6.08399e-06	5.14058e-12	0.646009	0.634536	0.0232175
PF4_CXCR3	0.878299	0.916584	0.917044
CXCL13_CXCR3	1.97207e-08	0.619306	0.952908
CXCL10_CXCR3	0.764812	0.96042
CXCL9_CXCR3	0.414256	0.959924
CXCL3_ACKR1	0.794946	1	1	0.931943	0.531945	0.88622	0.881865	0.9156
WNT11_FZD2	0.942553	1	0.562734	0.977101	0.275874	0.968155	0.58443	0.0959311
CXCL2_ACKR1	1.05009e-23	0.000101523	1	0.502167	0.887884	0.707922	0.256253	0.93424
CCL18_ACKR1	0.836174	0.991693
CCL27_CCR2	0.801965	0.832867	0.892884	0.825022	0.809142		0.891341
CCL2_CCR2	1.76871e-08	0.918615	0.0612887	0.08867	0.0106345	0.00316158	1
CCL8_CCR2	0.801432	0.832145		0.0151251		0.816506
CCL23_CCR1	0.83061	0.642564
CCL15_CCR1	0.964209	1	1	0.387418	0.833513	0.918584	1	0.667248
CCL14_CCR1	0.845201	0.909988	0.00837736	0.795527	0.652571	0.898335	0.903859	0.888123
CCL13_CCR1	0.799826	0.150706	0.310588
CCL8_CCR1	0.791379	0.698714		0.873745		0.344504		0.93424
CCL3L1_CCR1	0.457734	0.0948864		0.109623	0.809142	0.433554	0.0273721	0.974204
CCL3_CCR1	0.00206098	0.348859	0.922031	0.600167	0.97282	0.796593	0.88167	0.907714
CCL5_CCR1	6.5234e-07	3.19097e-09	0.913967	0.881952	0.857052			0.962347
SHH_PTCH2	0.531515	1	1	0.600463	0.332962	1	1	1
IHH_PTCH2	0.923199	1	1	1	1	0.363321	1	1
SHH_PTCH1	0.857578	0.905983	1	0.00947532	0.313145	1	0.576791	1
IHH_PTCH1	0.848192	1	1	0.700319	1	1	0.907131	1
APLN_APLNR	0.814658	0.259133	0.0131851	0.261451	0.00171209	0.000462566	0.14677	0.54218
CCL14_ACKR1	2.1733e-20	1.92073e-05	0.834733	0.258684	0.776044	0.348061	0.227206	1
CCL13_ACKR1	0.0175924	0.180093	0.947558
CCL8_ACKR1	0.74501	0.259507		0.294599		0.243272		0.943559
CCL5_ACKR1	0.0431594	1	0.959666	0.834828	0.738873			0.972526
CCL2_ACKR1	2.21814e-27	0.00809667	1	5.65995e-07	0.101509	3.81003e-05	0.272999	1
CCL8_ACKR4	0.791379			0.0582059		0.731917		0.860244
CCL13_ACKR4	0.799826		0.240473
CCL27_CCR10	0.830541	0.907056	0.145252	0.572708	0.467959		0.445159	0.974204
CCL28_CCR10	0.960006	1		0.938329	0.880307	0.873883	0.797152	1
CCL21_ACKR4	0.917037		0.000738896	0.121942	0.0018957	0.687322	0.183883	0.0522951
CCL19_ACKR4	0.944806		0.932651	0.000131166	0.917493	0.917145	0.907131	0.97684
CCL21_CCR7	3.27476e-29	1.97801e-06	0.239745		0.983227
CCL19_CCR7	3.50858e-109	5.73063e-43	0.852833		0.869712
CCL20_CCR6	0.761848	0.725318			0.645305	0.477379
CCL3_CCR5	0.496584	0.937117		0.457193	0.809142	0.964834
CCL5_CCR5	0.258032	0.503777		0.83997	0.737005
CCL4_CCR5	0.238676	0.947288		0.938812	0.82244	0.938397
CXCL1_ACKR1	0.686134	1	1	0.521017	0.288703	0.399177	0.842785	1
CORT_SSTR2	0.892896	0.947288	0.873982	0.454787	0.803227		0.941157	0.102013
EFNB1_EPHB1		0.542251	1	0.0222621	0.00150302	0.913166	0.571016	0.155251
EFNB2_EPHB1		1	0.00446267	0.0276793	0.00562378	0.241776	0.599296	0.789271
EFNB3_EPHB1		0.847161	0.253819	0.0211931	0.142329	0.488797	0.630016	0.317231
EFNA2_EPHA7		0.839982
ICAM5_CD209		0.933208	0.812351	0.938812	0.126134	0.308595	0.437906	0.9871
EFNA2_EPHA3		0.0594818
CDH15_CDH15		2.11965e-214	5.50983e-101	9.74006e-120	1.03541e-49	1.60398e-51	1.145e-114	3.55298e-95
CDH4_CDH4		1.05853e-214	9.73324e-103	5.27045e-130	9.16962e-76	4.39849e-53	1.67516e-112	2.82908e-94
EFNA2_EPHA4		0.980583
DSG2_DSC3		1	1	0.0266926	1	0.896531	1	1
EFNA2_EPHA1		0.974504
EFNA2_EPHA2		0.624697
SEMA5B_PLXNA3		1	1	0.122579	0.484478	0.369518	0.00451462	0.164238
SEMA5B_PLXNA1		0.978559	0.00507846	0.000908131	0.0190813	0.279563	0.00827852	0.444398
HLA-E_KLRC2		0.434029	0.720283		0.114645			0.985684
LRRC4_NTNG2		0.871698	0.912329	0.666634	0.391705	0.856855	0.65379	0.605662
PRSS3_F2RL2		0.898544	0.806864	1	0.706329	0.985391	1	1
CTSG_F2RL2		0.90321	0.756632	0.103845	0.00350996			0.0266197
GZMA_F2RL2		0.946433	0.859888	0.839942	0.155284		0.907131	0.0183526
SCGB3A2_MARCO		0.890318
RLN1_RXFP4		0.946433
ENHO_GPR19		0.64773	1	0.871934	0.968545	0.824515	0.127451	0.213241
PTHLH_PTH1R		0.00686165	1	0.22842			1
WNT10B_FZD9_LRP6		0.971067		0.216907				0.254977
WNT10B_FZD8_LRP6		0.994495		0.104936				0.0786499
WNT10B_FZD7_LRP6		0.724967		0.156917				0.0188166
WNT10B_FZD6_LRP6		1		0.174319				0.223209
WNT10B_FZD5_LRP6		0.946433		0.0715079				0.745319
WNT10B_FZD4_LRP6		0.980786		0.354758				0.270899
WNT10B_FZD3_LRP6		0.227946		0.366592				0.131471
WNT10B_FZD2_LRP6		0.994495		0.0352281				0.342213
WNT10B_FZD10_LRP6		0.9636		0.30056				0.356421
WNT10B_FZD1_LRP6		1		0.0723448				0.592034
WNT3A_FZD9_LRP6		0.56734
WNT3A_FZD8_LRP6		0.672903
WNT3A_FZD7_LRP6		0.639631
WNT3A_FZD5_LRP6		0.721656
WNT3A_FZD4_LRP6		0.734464
WNT3A_FZD3_LRP6		0.900437
WNT3A_FZD2_LRP6		0.753581
WNT3A_FZD10_LRP6		0.759374
WNT3A_FZD1_LRP6		0.39846
WNT3A_FZD6_LRP6		0.742522
WNT3A_FZD1_LRP5		0.163666
WNT3A_FZD10_LRP5		0.348859
WNT3A_FZD9_LRP5		0.222788
WNT3A_FZD8_LRP5		0.304329
WNT3A_FZD7_LRP5		0.290678
WNT3A_FZD6_LRP5		0.386993
WNT3A_FZD5_LRP5		0.506611
WNT3A_FZD4_LRP5		0.390564
WNT3A_FZD3_LRP5		0.540602
WNT3A_FZD2_LRP5		0.381635
WNT10B_FZD9_LRP5		1		0.81956				0.945523
WNT10B_FZD8_LRP5		1		0.42274				0.500289
WNT10B_FZD7_LRP5		0.962004		0.522032				0.238166
WNT10B_FZD6_LRP5		1		0.692811				0.90882
WNT10B_FZD5_LRP5		1		0.381184				1
WNT10B_FZD4_LRP5		1		0.831408				0.835862
WNT10B_FZD3_LRP5		0.691987		0.884344				0.745319
WNT10B_FZD2_LRP5		1		0.221026				0.901203
WNT10B_FZD10_LRP5		1		0.873745				0.979259
WNT10B_FZD1_LRP5		1		0.329257				0.962347
FASL_FAS		0.978559
NGF_NGFR		0.933533	3.78617e-25	0.000277868	0.00406114	0.601388	3.14249e-06	2.78329e-21
IL19_IL20RA_IL20RB		0.937117
IL23A_IL23R_IL12RB1		0.905201	0.0752384			0.856855
IL1F9_IL1RL2_IL1RAP		0.907096	0.591723	0.950033			0.306572	0.971679
NPY_NPY1R		0.449943	1	1	0.973296	1	0.948972	0.952339
GAL_GALR2		0.903431	0.116798	2.21407e-07	1.09302e-06	0.630409	0.930041	0.901203
ANGPTL7_PIRB		0.754069	0.923798
FGF17_FGFR4		0.521253	1	0.119456	0.433338	0.305032	0.201974	1
FGF17_FGFR3		0.876372	1	1	0.056081	0.620002	0.971011	1
FGF17_FGFR2		0.83311	0.362901	0.595014	0.485067	0.136995	0.208358	0.9156
FGF17_FGFR1		0.832222	0.0734626	0.000565439	0.89387	0.650181	0.605449	0.93424
NRG3_ERBB2_ERBB4		0.978559	1	1	0.559693	0.93677	0.974749	0.173028
CXCL11_ACKR1		1
CXCL11_ACKR3		0.68831
CXCL11_CXCR3		0.937117
DHH_PTCH2		0.625879	0.0385056	0.000830858			0.020225	0.130075
DHH_PTCH1		0.625879	1	0.0079596			0.877011	1
EFNA5_EPHA5			0.433646	0.31848			0.601926	0.161318
EFNA3_EPHA5			0.0671102	1			0.634536	0.427114
EFNA4_EPHA5			0.975976	0.757674			0.721768	1
MAG_MAG			2.1443e-102	7.44911e-118		8.68831e-53	4.25583e-131	2.32579e-140
ENTPD1_ADORA2A			0.0179947			0.980695		0.551594
EFNA1_EPHA5			1	1			0.740804	1
LRRC4C_NTNG1			0.732912	8.60682e-05	0.00324126	0.913166	0.000778972	0.00111626
DLK1_NOTCH1			0.000637256	0.00198107	0.0020077	0.158845	0.00451462	0.000715867
DLK1_NOTCH2			7.09796e-06	5.23554e-11	4.61751e-06	0.0400576	9.34226e-06	5.6437e-08
DLK1_NOTCH3			1.76886e-15	0.0228615	0.00183276	0.437932	4.38489e-07	3.86697e-17
DLK1_NOTCH4			1	0.57588	0.549108	0.810748	0.878245	0.903126
HLA-DQA2_CD4			0.98469	0.523723
HLA-DRB5_CD4			0.959666	0.568693
COL6A6_ITGA9_ITGB1			0.000177836	2.83539e-16	0.0676424	0.0145981	2.88429e-08	0.00245419
TNR_ITGA8_ITGB1			0.195131	0.196126	0.0204657	0.185387	0.104654	0.0544947
TNN_ITGA8_ITGB1			0.755682	0.195013	0.00479118	0.066936	0.700132	0.215428
TNR_ITGA9_ITGB1			0.00216149	0.591689	0.0014515	0.113497	0.024467	0.0758358
TNN_ITGA9_ITGB1			0.00529528	0.014634	0.00169693	7.74768e-05	0.406295	0.143219
COL6A6_ITGA11_ITGB1			0.00278247	1.17699e-11	0.0254529	0.13156	7.93075e-07	0.000709245
TNN_ITGAV_ITGB3			1	0.674536	0.019295	0.0184597	0.974749	0.927744
COMP_ITGAV_ITGB3			1	1	0.315474		0.159544	0.50033
TNR_ITGAV_ITGB3			0.645929	0.242735	0.528122	0.805193	0.701276	0.293498
COL6A6_ITGA10_ITGB1			0.00027256	1.75922e-11	0.0115156	0.0846014	8.68175e-07	0.000753121
COL6A6_ITGA2_ITGB1			5.42875e-05	3.69193e-11	0.0172768	0.148862	4.46323e-05	0.000602108
COL6A6_ITGA1_ITGB1			0.0023021	2.50197e-19	0.0261621	0.0106339	1.50208e-05	3.82167e-08
COL6A6_ITGA3_ITGB1			0.000447011	1.22478e-06	0.13729	0.151315	0.000867501	0.22475
COMP_ITGA3_ITGB1			1	1	0.00882848		0.895686	0.730886
COMP_SDC4			0.00351567	0.0223833	0.267452		0.539303	0.246361
COMP_SDC1			0.0640378	0.0429594	0.427073		0.200325	1
COL6A6_SDC4			1	1	0.54766	0.271042	1	1
TNR_SDC4			1	0.547718	0.899901	0.906067	0.592104	1
TNN_SDC4			0.980523	0.84728	0.871831	0.770328	1	0.193792
COMP_CD47			1	1	0.622171		0.739331	0.689448
COMP_CD36			0.942359	0.0485407	0.299161		0.837883	0.344656
COL6A6_ITGAV_ITGB8			0.302948	3.57176e-05	0.349133	0.00156091	0.0273593	0.0223587
TNR_ITGA2B_ITGB3			0.884944	0.931634	0.212282	0.835032	0.971029	0.545985
TNN_ITGA2B_ITGB3			0.413228	0.513799	0.954159	0.842928	0.502585	0.456003
TNR_ITGAV_ITGB6			0.593021	0.478743	0.30609	0.91116	0.857242	0.45843
TNN_ITGAV_ITGB6			1	0.665062	0.0238914	0.0362345	0.985135	0.962347
COL6A6_SDC1			1	1	0.0696449	0.495143	1	1
TNR_SDC1			1	0.370455	0.985948	0.680657	1	0.464435
TNN_SDC1			1	0.878397	1	0.96804	0.948972	0.556046
COL6A6_CD44			0.0437561	5.70947e-05	0.528571	0.157175	0.192355	4.85804e-05
NTF5_NTRK2			0.363241	0.425997	0.807686		0.920785	0.958097
NGF_NTRK1			0.958985	0.453431		1.17184e-05	0.679902	0.429102
BDNF_NTRK2			1	0.62501	0.803227	0.000912929	0.563444	0.998408
NPPA_NPR1			0.942533	0.616441	0.85605	0.747797	0.391082	0.807712
PLG_F2RL1			6.16105e-11		0.000175921	0.0262414	7.82435e-10	0.0202489
F2_F2RL1			9.61505e-12	0.0882214	0.00289642	0.0523763	0.0101354	0.00290977
PLG_F2R			1		0.281647	0.740704	1	0.929193
F2_F2R			0.75606	1	0.934077	0.620002	0.666946	1
AVP_AVPR1A			0.418529				0.91482	0.910335
AVP_AVPR2			0.890014			0.833589	0.919875
PLG_F2RL2			0.793284		0.944966	1	0.907131	1
PLG_PARD3			1		0.723175	0.663802	0.968929	1
F2_PARD3			1	0.809378	0.704694	0.694343	1	1
PLG_F2RL3			0.996209		0.580307	0.740704	0.406295	1
F2_F2RL3			0.645929	0.912492	0.741124	0.54059	0.0576145	0.818098
F2_F2RL2			0.704982	0.936112	0.973296	0.957955	0.971029	1
RARRES2_GPR1			0.428201		0.113781	0.740704	0.951909	0.797196
CALCB_CALCRL			1	0.989231	0.851443	0.663843	1	1
CALCA_CALCRL			0.946308	0.534282	0.897246	0.877467	1
APELA_APLNR			0.594911	0.818121	7.36046e-05	0.0673804	0.903375	0.456003
WNT3_FZD1_LRP6			0.694704	0.000339857	0.791884	0.647119	0.838873	0.892123
WNT3_FZD10_LRP6			0.43298	0.000131602	0.395068	0.969319	0.777147	0.985684
WNT3_FZD3_LRP6			0.630689	1.68129e-05	0.673748	0.850201	0.720422	1
WNT5B_FZD10			0.491546	0.00232948	0.113069	0.667499	0.734703	0.170251
WNT5A_FZD10			0.178104	0.00799378	0.301307	0.771633	1	0.0243468
WNT3_FZD9_LRP6			0.56761	0.000172971	0.23868	0.851541	0.675648	0.955232
WNT3_FZD8_LRP6			0.226287	0.00203008	0.439111	0.630409	0.616631	0.634276
WNT3_FZD7_LRP6			0.342944	0.00214531	0.843165	0.970796	0.954279	0.773253
WNT3_FZD6_LRP6			0.573649	3.18614e-05	0.253951	0.790216	0.856267	0.967173
WNT3_FZD5_LRP6			0.491546	0.000978764	0.142855	0.936539	0.41824	0.901203
WNT3_FZD4_LRP6			0.394489	0.000238187	0.251387	0.735653	0.640793	1
WNT3_FZD2_LRP6			0.324817	2.04025e-05	0.690932	0.877467	0.881454	0.907005
GDF5_BMPR1A_BMPR2			0.428201	0.0223002	0.268552	0.14807	0.148647	0.454906
GDF5_BMPR1A_ACVR2B			0.464343	0.027704	0.261982	0.501119	0.125907	0.681847
GDF5_BMPR1A_ACVR2A			0.484641	0.00743406	0.186952	0.802823	0.21293	0.684654
GDF5_BMPR1B_ACVR2A			0.372902	0.137951	0.738873	0.947579	0.888987	0.92638
GDF5_BMPR1B_ACVR2B			0.271539	0.518746	0.881809	0.625534	0.777136	0.953935
GDF5_BMPR1B_BMPR2			0.353699	0.212524	0.709019	0.135647	0.67162	0.617659
WNT3_FZD7_LRP5			0.0611078	0.394731	0.82244	0.952634	0.996179	0.429102
WNT3_FZD6_LRP5			0.0938178	0.275239	0.218023	0.667652	0.932875	0.643761
WNT3_FZD5_LRP5			0.0874479	0.374457	0.15164	0.877467	0.571016	0.545985
WNT3_FZD4_LRP5			0.0599846	0.294184	0.20797	0.618531	0.769437	0.903126
WNT3_FZD3_LRP5			0.151801	0.219157	0.6169	0.745469	0.852437	0.820402
WNT3_FZD2_LRP5			0.064848	0.0548453	0.642288	0.809499	0.946319	0.575729
WNT3_FZD10_LRP5			0.0388448	0.503235	0.347667	0.913166	0.888987	0.688454
WNT3_FZD1_LRP5			0.372902	0.158023	0.765941	0.551919	0.895686	0.605662
WNT3_FZD8_LRP5			0.0198731	0.368828	0.391224	0.513665	0.733265	0.293864
WNT3_FZD9_LRP5			0.0601331	0.607184	0.215799	0.737828	0.837883	0.574638
WNT11_FZD10			1	0.895044	0.562372	1.791e-24	1	1
OSM_OSMR_IL6ST			0.368571	0.0206643
OSM_LIFR_IL6ST			0.356948	0.214408
IL12B_IL12RB1_IL12RB2			0.100731	0.0767813	0.745527		0.861115
PRL_PRLR			1	1	0.215489	1	0.980962	0.331359
NPY_GPR83			1	0.483368	1	1	0.582219	0.953935
NPY_NPY2R			1	0.81956			0.924125	0.901203
PPY_GPR83			0.969299	0.119554	0.738873	0.921395	0.502831	1
NMU_NMUR2			0.959666		0.0295416	0.725407	0.341795	0.331444
POMC_OPRD1			0.862175	0.183704	0.796053	0.344372	0.387222	0.684654
PENK_OPRL1			1	0.583781	0.0254796	0.562422	0.102717	0.576927
PENK_OPRD1			0.0734626	1.22627e-16	1.5375e-08	0.141771	0.020225	0.00493012
NTS_NTSR1			0.336466	0.484786	0.000641872	0.649867	0.798189
PYY_GPR83			1	1	1	1	1	0.962347
MDK_ALK			0.00560914	6.49081e-07	1			1
PTN_ALK			0.00996703	0.00195946	0.930394			1
FGF18_FGFR4			1	1	0.130517		1	1
FGF18_FGFR3			1	1	0.281647		1	1
FGF18_FGFR1			0.00545328	1.23378e-09	0.745913		0.111482	1.04086e-05
FGF10_FGFR2			1	0.000297482	0.0138144	0.000960341	0.919875	1
FGF10_FGFR1			0.138334	8.94972e-08	0.0109238	0.000911358	0.0387907	0.042696
FGF18_FGFR2			1	0.329257	0.746484		1	1
FGF15_FGFR1			0.423898	1	0.843165		0.937506	0.92488
FGF15_FGFR3			1	1.81891e-06	0.000397192		0.253642	0.000945747
FGF15_FGFR2			0.627207	0.860195	0.717048		1	1
FGF15_FGFR4			1	0.952596	0.368875		1	0.654534
HBEGF_ERBB4			0.425247	0.00410346			0.974749	0.837563
BTC_ERBB4			0.320591	0.344851			0.889019	0.126574
NRG1_ERBB4			0.525692	0.753728			0.618852	1
NRG4_ERBB4			0.935305				0.881268	0.0754287
NRG3_ERBB4			1	0.267027			0.920484	0.0381475
NRG2_ERBB4			1	0.439459			0.777147	0.958348
CXCL6_ACKR1			0.94816	0.611918	0.000189406		0.686398	0.974204
CX3CL1_CX3CR1			1	0.579989	0.00094637	0.17011	0.726543	0.569977
CCL25_ACKR4			0.946308	0.830284	0.255279	1	0.0514816	0.981739
NPPB_NPR1				0.158023
PROK1_PROKR1				0.787043
SCT_SCTR				0.218141	2.24404e-20	3.85657e-12	0.875454	1
CORT_SSTR3				0.799836	0.804356
OSTN_NPR3				0.00498801
WNT16_FZD1_LRP6				0.29545
WNT16_FZD10_LRP6				0.531281
WNT16_FZD3_LRP6				0.243579
WNT16_FZD2_LRP6				0.588092
WNT16_FZD9_LRP6				0.500151
WNT16_FZD8_LRP6				0.537561
WNT16_FZD7_LRP6				0.0125528
WNT16_FZD6_LRP6				0.467108
WNT16_FZD5_LRP6				0.483698
WNT16_FZD4_LRP6				0.499585
WNT16_FZD8_LRP5				0.787043
WNT16_FZD7_LRP5				0.0405219
WNT16_FZD6_LRP5				0.789505
WNT16_FZD5_LRP5				0.75034
WNT16_FZD4_LRP5				0.787043
WNT16_FZD3_LRP5				0.539329
WNT16_FZD2_LRP5				0.835675
WNT16_FZD10_LRP5				0.865996
WNT16_FZD1_LRP5				0.510373
WNT16_FZD9_LRP5				0.853329
EPO_EPOR				0.410783	0.426453		0.895559
GAL_GALR3				0.259441
SST_SSTR3				0.0639119	0.673441
EREG_ERBB4				0.817147			0.883781	0.942978
CLEC1B_KLRB1					0.741972	0.797527
COL6A5_ITGA9_ITGB1					0.469902	0.112374		1
COL6A5_ITGA11_ITGB1					0.415975	0.135647		0.918507
COL6A5_ITGA10_ITGB1					0.415324	0.309621		0.897353
COL6A5_ITGA2_ITGB1					0.499245	0.291812		0.797196
COL6A5_ITGA1_ITGB1					0.476602	0.324532		0.743609
COL6A5_ITGA3_ITGB1					0.745955	0.597454		0.797196
COL6A5_SDC4					0.713754	1		0.945523
COL6A6_GP6					0.927759	0.966361	0.150046
COL9A1_GP6					0.391705	0.654509	0.951909
COL9A2_GP6					0.487929	0.952356	0.756641
COL9A3_GP6					0.324358	0.343028	0.633609
COL6A5_GP6					0.0939857	0.874386
COL6A3_GP6					0.673484	0.61172	0.875454
COL6A1_GP6					0.283452	0.770051	0.798523
COL1A1_GP6					0.520613	0.380245	0.658342
COL1A2_GP6					0.459455	0.478547	0.842785
COL2A1_GP6					0.357769	0.968155	0.577223
COL4A1_GP6					0.776044	0.330254	0.878706
COL4A2_GP6					0.359452	0.318249	0.728273
COL4A5_GP6					0.809142	0.35311	0.391082
COL4A6_GP6					0.645305	0.932423	0.837883
COL6A2_GP6					0.745913	0.555266	0.7068
COL6A5_ITGAV_ITGB8					0.934077	0.189645		0.903126
COL6A5_SDC1					0.0509847	0.771119		0.348301
COL6A5_CD44					0.184942	0.256259		0.971679
PRSS2_F2RL1					0.822346
PRSS2_F2R					0.700811
TAC2_TACR3					0.456725	0.590719
PRSS2_PARD3					0.184936
PRSS2_F2RL3					0.621861
PRSS2_F2RL2					0.427875
POMC_MC5R					0.436162	0.905062
ANGPTL3_ITGAV_ITGB3					0.75352	0.936539
CCK_CCKBR					0.865229
C4A_C3AR1					0.577785
FGF23_FGFR4					0.182794	0.618554	0.531472
FGF23_FGFR3					0.000189406	0.000710434	0.0507969
FGF23_FGFR1					0.990641	0.932423	1
FGF5_FGFR4					1
FGF5_FGFR3					1
FGF5_FGFR2					0.640915
FGF5_FGFR1					0.00308881
XCL1_XCR1					0.044842	0.904048
CCL5_CCR3					0.837108
CCL11_CCR3					0.0596114	0.906067
INS_INSSR					0.406456	0.0197242		0.215428
CCL28_CCR3					0.809544	0.00798816
CCL25_CCR9					0.0152428
CCL27_CCR3					0.782708
GDF3_ACVR1B_ACVR2A						0.667107
GDF3_ACVR1B_ACVR2B						0.577023
GDF3_ACVR1C_ACVR2A						0.865627
GDF3_ACVR1C_ACVR2B						0.839344
KISS1_KISS1R						0.816506
INSL5_RXFP1							0.909041
INSL3_RXFP4							0.883781	0.203807
INSL3_RXFP1							0.875454
WNT2_FZD9_LRP6							0.208358	0.597263
WNT2_FZD8_LRP6							0.474265	0.901203
WNT2_FZD7_LRP6							0.365303	0.853073
WNT2_FZD5_LRP6							0.317353	0.918507
WNT2_FZD4_LRP6							0.706961	0.278535
WNT2_FZD3_LRP6							0.185565	0.745319
WNT2_FZD2_LRP6							0.587747	0.574638
WNT2_FZD10_LRP6							0.208705	0.9156
WNT2_FZD1_LRP6							0.0852877	0.193792
WNT2_FZD6_LRP6							0.207682	0.791283
WNT2_FZD9_LRP5							1	0.93424
WNT2_FZD8_LRP5							1	1
WNT2_FZD7_LRP5							1	0.981739
WNT2_FZD6_LRP5							1	0.990608
WNT2_FZD5_LRP5							1	1
WNT2_FZD4_LRP5							1	0.575289
WNT2_FZD3_LRP5							1	0.969295
WNT2_FZD2_LRP5							1	0.85922
WNT2_FZD10_LRP5							1	1
WNT2_FZD1_LRP5							0.76163	0.376154
PPY_NPY5R							0.968929
NPY_NPY5R							0.936133
PYY_NPY5R							1
