# Supplementary material for: SpatialDM for rapid identification of spatially co-expressed ligand–receptor and revealing cell–cell communication patterns
Source: Nat Commun. 2023 Jul 6;14:3995. doi: 10.1038/s41467-023-39608-w (PMC10325966; doi:10.1038/s41467-023-39608-w)
Supplement: Supplementary file 10 — SUPPLEMENTARY DATASET 8 [file 41467_2023_39608_MOESM10_ESM.xlsx]

## Sheet: 8_differential_analysis
	A1	A2	A3	A4	A6	A7	A8	A9	differential_pval	zscore_difference
VSIR_IGSF11	0.425453	0.395138	0.598898	0.315757	0.599201	0.327638	0.666588	0.760361	0.177075	0.454175
EFNA5_EPHA7	0.510958	0.774411	0.0962869	0.0396627	0.00339456	0.00628728	0.0583075	0.411695	0.00969556	-1.60295
EFNA5_EPHB2	0.306913	0.104032	0.111116	0.000112804	0.0796363	0.0260799	0.766981	0.515436	0.898674	-0.153598
EFNB1_EPHA4	0.270509	0.00214603	0.0193083	0.00879194	0.00263269	0.00809051	0.357686	0.182043	0.707659	0.304873
EFNB1_EPHB2	0.428187	0.218473	0.994771	0.0104028	0.00547047	0.00172516	0.21722	0.498809	0.784037	0.345234
EFNB1_EPHB3	0.852639	0.0260329	1.77e-07	0.0185189	1.22e-12	3.21e-07	6.25e-05	0.0033568	0.0286821	-2.98382
EFNB1_EPHB4	0.235833	0.128135	7.14e-05	7.19e-06	0.000465596	3.33e-12	0.00120064	0.00081563	0.000294832	-2.65429
EFNB2_EPHB2	0.999998	0.999934	0.015376	1.7e-05	0.342652	0.356979	0.0823289	0.0725941	0.000122525	-6.50478
EFNB2_EPHB3	1	1	0.0231073	0.0578726	0.0922284	0.282178	0.0137762	0.0238943	9.25e-09	-7.59175
EFNB2_EPHB4	0.990624	0.996798	2.01e-05	0.000558562	0.572512	0.243256	0.287162	0.0762053	0.00194454	-4.87792
EFNB3_EPHA4	0.775039	0.712295	0.000650887	1.72e-05	0.0715309	0.195139	0.0132613	0.37475	0.0161679	-3.13175
EFNB3_EPHB2	0.894841	0.238055	0.72231	0.0243156	0.0918973	0.930679	0.353419	0.61219	0.465294	-0.638351
EFNB2_EPHA4	0.134228	0.0442926	0.242296	0.119792	0.690846	0.213633	0.0908339	0.299997	0.12622	0.471016
EFNB3_EPHB3	0.395721	0.420314	0.000280219	9.23e-06	1.99e-05	0.000358226	0.0200382	0.000731838	0.00120233	-3.00915
EFNA5_EPHA4	0.267275	0.964354	0.157265	0.477134	0.000232052	0.0422039	0.200031	0.816158	0.317617	-0.842222
EFNA5_EPHA2	0.31276	0.420761	0.428332	0.849198	0.726313	0.683088	0.767089	0.77146	0.0251661	0.925328
EFNA3_EPHA1	0.0645372	0.00113533	0.950473	0.592476	0.970568	0.864434	0.211742	0.427884	0.0114942	2.51035
EFNA3_EPHA2	5.41e-08	5.85e-07	0.586721	0.0391054	0.705154	0.737033	0.500904	0.0407561	0.000455827	4.26622
EFNA3_EPHA3	0.710754	0.997472	0.942886	0.0589583	0.571375	0.717736	0.570155	0.509085	0.12818	-1.62566
EFNA3_EPHA4	0.13201	0.0795801	0.361673	0.321864	0.722911	0.425706	0.939602	0.938543	0.0318115	1.83183
EFNA3_EPHA7	0.000280609	0.874918	0.988237	0.0491119	0.00483081	0.539671	0.875833	0.725224	0.279021	1.74089
EFNA5_EPHA3	5.48e-07	0.020491	0.311935	0.0115002	0.211507	0.0931455	0.0162711	0.477487	0.0560577	2.2192
EFNA4_EPHA2	0.212008	0.0522951	0.230858	0.223305	0.0656549	0.0437533	0.212358	0.0407555	0.583313	0.201896
EFNA4_EPHA3	0.826286	0.999435	0.759676	0.33936	0.300188	0.990838	0.226632	0.72896	0.0245598	-2.0601
EFNA4_EPHA4	0.707336	0.509026	0.180497	0.338889	0.846417	0.295859	0.0733575	0.971058	0.584404	-0.505029
EFNA4_EPHA7	0.723818	0.783323	0.381489	0.813343	0.832514	0.765131	0.339181	0.807585	0.349631	-0.428083
EFNA5_EPHA1	0.192595	0.210963	0.996327	0.342315	0.993428	0.99922	0.916167	0.924605	0.0285145	2.1085
EFNA4_EPHA1	0.578278	0.0248693	0.91952	0.023103	0.244636	0.858642	0.119466	0.570903	0.651518	0.484697
EFNB3_EPHB4	0.0616817	0.775846	0.00322197	7.11e-07	0.182001	0.34564	0.120538	0.0478273	0.0894871	-2.20493
ESAM_ESAM	0	6.71e-262	5.16e-151	2.65e-154	6.22e-78	3.21e-64	4.03e-131	2.24e-115	0.000102985	11.4669
F11R_F11R	0	0	2.93e-137	1.3e-184	3.72e-87	1.2e-71	2.69e-131	1.55e-95	5.3e-05	19.1958
F11R_JAM2	0.997832	0.999995	0.967958	0.984404	0.999999	0.999407	0.996499	0.731412	0.0285315	-1.80909
F11R_JAM3	0.999944	0.999662	0.999763	0.899662	0.999995	0.923106	0.789452	0.924172	0.0362371	-1.87802
JAM2_F11R	0.997053	0.999986	0.974206	0.968342	0.999999	0.99887	0.995476	0.770176	0.0242073	-1.6822
JAM2_JAM2	5.4080181146742e-310	6e-251	1.78e-172	1.7e-179	1.01e-87	2.85e-63	3.72e-141	4.66e-132	0.000703729	9.16477
JAM3_F11R	0.99958	0.998909	0.99964	0.757042	0.999993	0.860691	0.738734	0.950873	0.0748629	-1.60906
JAM3_JAM2	4.34e-06	0.00243942	2.89e-06	3.2e-20	3.47e-07	0.0353506	0.0506931	0.0475169	0.781195	-0.613522
JAM2_JAM3	0.000126907	0.000497115	2.22e-06	1.51e-19	1.13e-07	0.0304603	0.0612949	0.0464494	0.736719	-0.720058
JAM3_JAM3	1.9e-266	1.58e-298	4.13e-133	5.56e-177	3.32e-94	1.76e-64	1.48e-122	3.21e-118	0.000247113	11.016
L1CAM_ITGA4_ITGB7	0.568307	0.290681	0.114106	0.20389	0.97394	0.683668	0.167687	0.100084	0.0054891	-0.879636
L1CAM_L1CAM	2.93722655030673e-310	6.82e-226	9.6e-237	4.59e-280	2.44e-98	1.35e-99	5.81e-145	5.68e-132	0.185931	5.19906
LCK_CD8A_CD8B1	1.55e-08	7.02e-17	0.000837985	0.589183	0.70359	1	0.607265	0.317186	0.0015255	6.11982
MADCAM1_ITGA4_ITGB7	4.4e-05	0.0124873	0.99815	0.74065	0.0418289	0.00218287	0.390574	0.861327	0.00280788	4.1707
HLA-A_CD8A	0.893089	0.1151	0.0655769	0.0236694	0.915674	0.398672	1	1	0.326929	-0.894845
HLA-B_CD8A	0.59322	0.0019455	0.116267	0.0310758	0.115335	0.134574	1	1	0.566306	0.560748
L1CAM_ITGAV_ITGB3	0.0127458	0.0159368	0.827738	1.78e-09	0.079805	0.0297268	0.00635359	0.396061	0.88716	0.261623
EFNB3_EPHB6	0.206505	0.143842	0.0354978	3.65e-05	0.277016	0.00975232	0.870964	0.319658	0.799715	-0.336452
JAM1_ITGAL_ITGB2	0.999998	0.988436	0.658181	0.00469155	0.71275	0.197652	0.505049	0.70614	0.00887741	-3.85625
JAM2_ITGAV_ITGB1	3.58e-06	0.00921806	1.73e-16	2.87e-46	3.96e-17	1.03e-08	0.0048768	9.44e-05	0.276116	-3.754
GP1BA_ITGAM_ITGB2	0.419645	0.00017645	0.703184	1	1	1	0.428372	0.247235	0.0784986	1.80537
ICAM1_ITGAX_ITGB2	3.96e-21	1.41e-17	0.0278851	0.210056	0.0894465	0.675909	0.0900254	0.364089	1.58e-06	7.80543
ICAM1_ITGAL_ITGB2	5.95e-25	2.97e-15	0.0610291	0.0165666	0.196521	0.647805	0.023135	0.355466	4.22e-05	7.51732
ICAM2_ITGAL_ITGB2	2.94e-08	1.15e-12	0.0335487	0.292654	0.112092	0.413622	0.0335371	0.518496	0.000197555	5.17845
ICAM1_ITGAM_ITGB2	7.16e-20	9.85e-13	0.00359881	0.152287	0.104926	0.403369	0.0240645	0.180643	6.67e-05	6.39236
ICAM2_ITGAM_ITGB2	5.43e-08	2.09e-11	0.0193014	0.102548	0.22325	0.201023	0.00393305	0.508859	0.000820594	4.46202
ICAM1_ITGAL	3.24e-08	1.7e-06	0.68895	0.00126356	0.862367	0.972095	0.128893	0.448728	0.00389043	4.07783
JAM3_ITGAM_ITGB2	0.00579232	2.6e-07	0.00572716	0.0897717	2.09e-06	5.06e-05	0.38533	0.0993834	0.022655	2.40989
ICAM1_SPN	1.86e-09	0.000236296	0.657857	0.126298	0.944284	0.868625	0.907199	0.665871	0.000840006	4.94989
ICOSL_ICOS	0.464599	0.0984993	0.21838	1	1	1	1	1	0.22499	0.495083
ICOSL_CD28	0.518538	0.0819777	0.425332	0.0175	0.717289	0.74895	0.774964	0.530373	0.7146	0.306421
ICOSL_CTLA4	0.474333	0.0069753	0.675395	1	1	1	1	1	0.0563741	1.37517
ITGB2_CD226	0.0413493	1.56e-21	0.849119	0.0878783	0.0186977	0.555266	1	0.934849	0.0240262	5.89478
ITGB2_ICAM1	1.15e-20	8.72e-13	0.0107791	0.124883	0.0734005	0.235223	0.0454989	0.366816	5.94e-05	6.78085
ITGB2_ICAM2	1.82e-06	2.6e-11	0.0119	0.218021	0.227305	0.17211	0.0499427	0.628559	0.0011679	4.50916
JAM2_ITGA3_ITGB1	6.82e-05	0.11228	6.61e-11	2.33e-33	3.63e-08	2.57e-06	0.161518	0.00703194	0.355762	-2.94692
HLA-C_CD8A	0.572833	0.1647	0.412381	0.655272	0.129704	0.514723	1	1	0.211978	0.440408
PTPRC_MRC1	2.76e-05	0.715925	0.00773427	0.267593	0.0640211	0.0936482	0.339593	0.690336	0.479483	0.991125
CD46_JAG1	0.00619375	2.79e-09	0.150719	2.29e-05	1.65e-10	1.52e-06	0.106713	0.356411	0.0920753	2.48433
CD48_CD244A	0.151393	0.0593758	1	0.904359	0.63493	0.292824	0.706098	0.71524	0.00116876	1.89965
CD6_ALCAM	0.124409	0.0251536	0.0282144	0.951983	0.747729	0.0244753	0.334011	0.122473	0.278835	1.09656
CD80_CD274	7.99e-06	1	1	1	1	1	1	1	0.0799974	2.15742
CD80_CD28	0.610391	1	1	1	1	1	1	1	0.0799974	-0.140169
CD80_CTLA4	0.00268854	1	1	1	1	1	1	1	0.0799974	1.39177
PTPRC_CD22	4.69e-151	1.18e-236	0.117427	0.845689	0.219194	0.8353	0.732043	0.332375	1.55e-06	29.4938
CD86_CD28	1.34e-16	1.63e-07	0.410481	0.823213	0.344013	0.217141	0.551169	0.0460027	0.000480085	6.4336
CD96_NECTIN1	0.791479	0.35159	0.819886	9.48e-05	1	1	0.777178	1	0.598795	-0.728952
CD96_PVR	0.35583	0.180181	0.777426	0.740826	1	1	0.8241	1	0.00359488	1.22728
CD99_PILRA	0.178501	0.796436	3.47e-05	4.81e-06	0.0401542	0.244233	0.846811	0.939098	0.488049	-1.41231
CD99_CD99	0	0	0	0	3.89e-131	2.08e-120	2.92e-199	5.79e-195	0.0758887	7.74516
CD99_CD99L2	1.41e-11	9.31e-11	1.84e-11	8.29e-27	5.21e-11	3.08e-11	0.00126845	9.41e-06	0.856703	0.371979
CD86_CTLA4	0.000227811	0.00144849	0.728221	1	1	1	1	1	3e-06	3.39388
CDH2_CDH2	1.89e-249	3.95e-216	1.84e-162	2.47e-149	2.03e-86	1.75e-87	4.04e-133	6.28e-117	0.000714316	7.38013
CD40LG_CD40	0.115101	0.745365	1	1	1	1	1	1	0.566887	0.269931
ENTPD1_ADORA2B	0.776618	0.96629	0.81587	0.213593	0.680429	0.863372	0.41075	0.818638	0.0959208	-1.09727
ADGRE5_CD55	9.11e-10	0.000690843	0.139339	0.164645	0.241233	0.237561	0.327734	0.227059	0.00132957	3.79228
ALCAM_CD6	0.0973442	0.0205377	0.0262047	0.94641	0.770328	0.04317	0.30255	0.11819	0.249291	1.16232
ANXA1_FPR2_LXA4	1.56e-08	0.0282994	0.228835	0.509255	0.781667	1	1	0.905449	0.00762604	3.86874
APP_CD74	0.999991	1	0.835609	8.32e-09	0.302631	0.000518574	0.708571	0.862245	0.0221965	-5.9168
CADM1_CADM1	1.78e-256	1.93e-211	2.56e-171	3.84e-161	2.91e-64	4.12e-50	5.77e-149	1.08e-124	0.0022017	6.4523
CADM3_CADM3	0	4.56e-275	3.32e-102	4.04e-181	1.85e-53	1.08e-58	1.51e-127	9.77e-97	0.000846093	12.9175
CD22_PTPRC	1.99e-155	5.21e-230	0.12287	0.808936	0.251179	0.838226	0.734732	0.327725	7.3e-07	29.4197
ENTPD1_TMIGD3	0.759147	0.408459	0.808299	1	0.11684	0.735266	0.791288	0.000341689	0.601462	-0.664429
CD226_NECTIN2	0.383517	0.00223316	0.00815616	0.350334	0.727178	0.688293	1	0.688185	0.340385	0.995838
FCER2A_ITGAM_ITGB2	9.27e-07	4.83e-20	0.692083	0.078214	1	1	1	1	0.000911652	6.70179
FCER2A_ITGAX_ITGB2	0.000103154	6.81e-23	0.668967	0.0716077	1	1	1	1	0.0049033	6.48925
FCER2A_ITGAV_ITGB3	0.338867	0.0625806	0.157815	0.303728	1	1	1	1	0.175522	0.595215
FCER2A_CR2	6.1e-20	1.57e-38	1	1	1	1	1	1	1.51e-05	10.9975
CD34_SELP	3.65e-06	1.87e-22	0.302744	1	0.00504899	0.489215	0.00739833	0.00635493	0.00700977	5.71989
ENTPD1_ADORA1	0.228112	1	0.120794	0.0260962	0.679356	1	0.0702819	0.204733	0.0236423	-0.980234
CD226_PVR	0.527533	0.671287	0.494089	0.83204	0.993507	0.562097	1	0.804654	0.569694	0.195181
CDH1_CDH1	0	0	6.93e-296	2.24e-216	1.1e-114	5.19e-93	3.1e-167	5.23e-170	4.43e-05	26.7978
CDH1_ITGAE_ITGB7	0.00606386	0.0898148	0.999664	0.951293	0.0313001	0.924415	0.948838	0.889322	0.000690779	3.90378
DSC2_DSG2	8.24e-165	1.03e-259	2.65e-26	3.31e-11	2.14e-14	0.0307306	7.18e-10	4.2e-06	3.13e-05	23.9749
CSPG4_ITGA2_ITGB1	5.21e-11	0.676003	7.82e-05	2.33e-12	0.0518912	0.0180069	0.111257	0.0621085	0.87856	-0.361315
EFNA1_EPHA1	0.697585	0.492807	2.01e-18	3.77e-15	1.71e-07	1.71e-08	6.98e-08	1.57e-10	0.000152358	-7.25238
EFNA1_EPHA3	0.999891	1	1	1	0.872482	0.0958336	0.99665	0.990153	0.358067	-1.12091
EFNA1_EPHA4	3.97e-05	0.0218234	0.999969	0.771836	0.999989	0.292941	0.789904	0.720964	0.0050151	4.51749
EFNA1_EPHA7	0.796006	0.996585	0.999994	0.979396	0.98548	0.973667	0.98938	0.981853	0.282814	0.935933
EFNA1_EPHA2	5.77e-37	3.44e-60	0.849256	0.113085	0.00125817	2.04e-06	0.223835	0.398356	6.93e-06	14.1863
CDH1_ITGA1_ITGB1	1.02e-10	6.48e-24	1	1	0.999997	0.557734	0.999998	1	0.000263732	15.2491
CNTN1_NRCAM	0.000149879	0.73201	3.27e-06	1.12e-14	0.553592	0.548544	0.894359	0.170831	0.581644	-1.46306
CNTN2_L1CAM	1.86e-19	0.105121	0.0068549	0.00018154	0.049305	8.37e-10	0.579229	0.0153613	0.182086	3.10119
CDH1_KLRG1	0.954282	0.965978	0.988749	0.978629	1	1	1	0.261115	0.363579	-0.839263
CDH5_CDH5	1.15e-290	1.05e-261	1.25e-182	4.47e-212	1.87e-81	1.75e-66	3.79e-156	8.64e-131	0.00393084	7.78945
CD1D_CEACAM5	0.26134	2.04e-10	0.838451	0.467938	0.460067	1	0.710764	0.659871	0.0273569	3.91383
CD209_CEACAM1	0.999718	0.938247	0.75739	0.205778	0.272325	0.00480993	0.879419	0.332675	0.0157676	-2.34004
CD8A_CEACAM5	0.998303	0.424904	0.679907	0.458359	0.00269402	1	1	1	0.142437	-1.27943
CEACAM1_CEACAM5	0	0	0.00123653	0.0513007	0.381405	1	0.0993033	0.763351	3.59e-07	58.0296
SELE_CEACAM1	0.981391	0.996874	0.651563	0.311693	0.891839	0.619593	0.428113	0.787943	0.000719702	-2.27964
CNTN2_CNTN2	1.54e-265	1.03e-215	2.37e-134	3.03e-120	2.03e-70	2.67e-59	1.34e-141	3.91e-97	0.000423439	9.53095
CLDN11_CLDN11	1.28e-248	6.83e-213	1.46e-138	2.07e-132	2.43e-53	3.85e-51	3.26e-134	2.79e-115	5.04e-05	8.16071
CLEC2B_KLRB1	5.24e-05	0.00713663	0.788902	2.09e-05	0.688956	0.846457	1	1	0.130382	2.34096
CLEC2C_KLRB1	0.00177312	9.74e-11	0.134309	0.336282	0.489575	0.693906	1	1	0.00252705	4.25842
CLEC2L_KLRB1	0.0249631	1	0.700808	0.523898	0.472625	0.719339	1	1	0.0603967	1.12696
NFASC_CNTN1_CNTNAP1	0.00161494	7.11e-05	1.97e-05	3.59e-09	0.00318721	0.231913	0.768854	0.171379	0.645487	0.846865
CNTN2_CNTN2_CNTNAP2	8.28e-136	6.32e-75	1.16e-33	1.27e-60	3.01e-19	2.07e-15	8.63e-32	4.05e-30	0.00535599	8.66746
CLEC2D_KLRB1	1.48e-09	4.98e-08	0.198559	0.047397	0.766527	0.936977	1	1	3.86e-05	5.00115
HLA-E_CD8A	0.164678	0.125051	0.104848	0.807972	0.867867	0.106846	1	1	0.107607	0.96677
ITGA4_ITGB7_VCAM1	0.00254214	4.85e-11	0.123964	0.475375	0.799234	0.874244	0.787978	0.312787	0.00404032	4.41024
NRXN2_NLGN2	0.041462	0.0536369	0.0148144	0.00472701	0.142206	0.00103925	0.0198692	0.0217504	0.0132014	-0.539115
NRXN2_NLGN3	0.545282	0.105155	0.000142523	0.0287446	0.0605387	0.45485	0.0240077	0.00249899	0.012212	-2.00864
NRXN3_NLGN1	0.692776	0.0672435	0.0368799	0.00075778	0.00913111	0.025121	0.0227368	0.888744	0.463064	-0.938587
NRXN3_NLGN2	2.65e-05	0.0228095	1.44e-11	4.9e-19	0.000129316	2.86e-07	0.161498	0.0221665	0.502719	-1.60173
NRXN3_NLGN3	0.704806	3.59e-05	0.00311	0.00039717	1.01e-08	0.00261692	0.0604367	0.271588	0.798635	-0.346345
OCLN_OCLN	0	0	1.46e-204	2.11e-138	4.94e-66	3.19e-70	2.19e-131	6.18e-123	8.97e-05	16.4923
CD274_PDCD1	3.22e-07	0.143882	1	1	1	1	1	1	0.0169256	3.02035
NRXN2_NLGN1	0.726249	0.0118918	0.454732	0.306609	0.200304	0.188181	0.469194	0.209737	0.549394	0.453592
PDCD1LG2_PDCD1	0.638119	0.0419721	1	1	1	1	1	1	0.215889	0.687405
PTPRM_PTPRM	0	2.24e-267	1.5e-125	2.74e-161	1.34e-54	2.87e-61	3.95e-115	1.56e-108	0.00010967	12.4396
PVR_CD226	0.500358	0.638816	0.408382	0.804657	0.996702	0.531477	1	0.804578	0.596337	0.193091
PVR_TIGIT	0.710283	0.820711	1	1	1	1	1	1	0.000115383	-0.736144
SELE_CD44	0.00765254	0.394748	0.184881	0.224766	0.801765	0.179354	0.328432	0.381698	0.215905	0.746426
SELE_GLG1	0.282908	0.37172	0.211685	0.024029	0.307252	0.31231	0.611652	0.622451	0.887302	-0.0947098
SELL_CD34	0.679503	0.706827	0.661249	0.0185211	0.476867	0.912817	1	0.177007	0.124987	-1.15429
SELL_PODXL	0.207653	0.513318	0.947214	0.109203	0.00129937	0.215822	1	0.25626	0.681355	0.323782
PECAM1_PECAM1	0	0	1.72e-214	9.84e-180	4.79e-72	1.39e-63	4.21e-145	2.49e-124	2.12e-05	23.795
NRXN1_NLGN3	0.63017	0.326934	0.0894509	0.0271691	0.0222815	0.514173	0.302872	2.07e-07	0.116023	-2.15361
NRXN1_NLGN1	0.622196	0.183006	0.403381	4.93e-05	0.848654	0.685607	0.663496	0.214624	0.500247	-0.830379
DLL3_NOTCH2	0.717816	0.642084	0.000869989	8.99e-07	4.9e-06	3.75e-07	0.201737	0.0679423	0.0251971	-3.02846
DLL3_NOTCH3	0.710142	0.650416	0.75911	0.271493	2.54e-07	0.00220616	0.00941057	0.0552071	0.112294	-1.43268
DLL3_NOTCH4	0.00104015	0.791227	0.146674	9.37e-05	0.0152967	0.118991	0.446801	0.464377	0.934033	-0.118449
DLL4_NOTCH1	0.00390845	0.0100836	0.00208379	0.00181899	0.000334029	0.274446	0.388438	0.915339	0.323845	1.32101
DLL4_NOTCH2	0.295195	0.0649563	0.48359	0.265954	0.00916731	0.0013809	0.102264	0.97192	0.268405	1.02006
DLL4_NOTCH3	0.978025	0.586656	4.71e-06	0.0353493	0.0704653	0.037539	0.263154	0.114987	0.0252963	-3.1347
DLL4_NOTCH4	0.0575125	0.00855713	0.000749796	0.00705486	0.412651	0.370292	0.00227656	0.387438	0.800889	-0.207947
NRXN1_NLGN2	0.430237	0.624203	4.94e-07	0.0065012	0.00303125	0.00936617	0.00306646	1.04e-05	0.00160847	-3.66411
JAG1_NOTCH1	0.422759	9.3e-05	1.84e-07	0.000261418	0.0897767	0.0582072	0.101804	0.102101	0.580166	-0.807492
JAG1_NOTCH3	0.11177	0.014085	1.28e-38	3.16e-07	0.861452	0.000589036	1.16e-09	3.73e-15	0.0236085	-6.2126
JAG1_NOTCH4	0.128542	0.67039	0.0013472	0.0731394	0.0224683	0.0447444	0.363642	0.682435	0.472058	-0.735748
JAG2_NOTCH1	0.1338	0.000321947	2.99e-05	0.0126673	0.00860682	0.00276953	0.282147	0.564171	0.64423	0.594329
JAG2_NOTCH2	0.535161	2.11e-05	0.183531	3.13e-05	0.0495779	0.0717914	0.000823004	0.0189414	0.692767	-0.529015
JAG2_NOTCH3	4.27e-06	7.88e-06	1.77e-08	4.17e-08	0.000126659	6.43e-06	0.251672	0.00333916	0.568446	0.821084
JAG2_NOTCH4	0.0231648	0.00141665	4.3e-06	0.0126798	0.206326	0.178527	0.014215	0.0565143	0.875854	-0.126619
DLL1_NOTCH2	0.0146127	0.0166373	0.997163	0.0933862	0.255809	0.423184	0.92965	0.998788	0.019418	3.6425
JAG1_NOTCH2	0.737674	0.0245904	0.00634674	0.912549	0.294957	0.313011	1e-05	0.0205545	0.459489	-1.19521
DLL3_NOTCH1	0.725318	0.0583241	0.0450558	0.0157516	0.00015961	0.0379959	0.0635886	0.618999	0.376137	-0.781843
SELL_MADCAM1	0.777935	0.594037	0.96803	0.719561	0.223489	0.573627	1	0.444045	0.90016	0.0717651
SELPLG_SELL	0.00394924	0.000175991	0.13547	0.122439	0.384666	0.551378	1	0.16404	0.000850805	2.30459
SEMA6D_PLXNA1	0.332234	0.392042	0.653196	0.326233	0.192511	0.0821025	0.0430057	0.746496	0.90738	0.0764527
SEMA6A_PLXNA2	0.00359966	8.5e-19	0.706763	0.00961203	0.044809	0.242198	0.028596	0.96089	0.0287078	5.24705
SEMA6B_PLXNA2	0.890114	0.326677	0.156887	0.699243	0.550807	0.397628	0.253812	0.376751	0.22249	-0.754434
SEMA6A_PLXNA4	0.997215	0.798298	0.178627	0.227007	0.707541	0.278633	0.443129	0.797694	0.0193394	-2.04855
SEMA6B_PLXNA4	0.63775	0.016992	0.770848	0.264293	0.324487	0.367167	0.807899	0.579147	0.148378	1.17925
SEMA7A_ITGB1_ITGA1	0.722734	0.929256	0.0249273	7.28e-08	0.0128429	0.00737572	0.00507246	0.0590831	0.00750735	-3.8688
SEMA7A_PLXNC1	0.59847	0.190215	0.488114	0.209152	0.0461274	0.793169	0.730302	0.559303	0.527933	0.294797
SEMA6D_PLXNA1_TREM2	0.920658	0.999322	0.0119313	0.188422	0.0391596	0.00470634	0.067331	0.907001	0.0190047	-3.13577
SIGLEC1_SPN	0.463084	0.198031	0.878845	0.0197017	0.815371	0.786317	0.835572	0.00246455	0.868283	-0.21081
THY1_ITGAX_ITGB2	3.83e-08	1.22e-07	0.000173924	6.49e-05	4.89e-05	0.602341	0.394626	0.473837	0.0306446	3.33416
THY1_ITGAV_ITGB3	0.0626226	0.700149	2.84e-07	3.54e-17	0.00262011	0.00028727	0.00798023	0.00288462	0.0472981	-4.12532
TIGIT_NECTIN2	0.935554	0.843054	1	1	1	1	1	1	3.56e-05	-1.26278
TIGIT_PVR	0.720295	0.830372	1	1	1	1	1	1	0.000101094	-0.769677
ITGA4_ITGB1_VCAM1	0.823018	0.556469	6.44e-22	1.46e-23	2.2e-15	4.44e-05	0.000513706	0.0401006	0.0348138	-6.66414
ITGA9_ITGB1_VCAM1	0.693558	0.367775	2.51e-21	7.72e-29	6.98e-20	1.17e-06	0.000114104	0.00504651	0.0319406	-6.77119
HLA-F_CD8A	0.280241	0.00697209	2.21e-08	0.798069	0.656158	0.0220099	1	1	0.844608	0.360871
THY1_ITGAM_ITGB2	1.98e-10	1.12e-08	5.47e-05	3.36e-05	3.06e-05	0.376973	0.0565019	0.436183	0.0174124	3.5237
SELPLG_SELE	0.211799	0.332774	0.477752	0.0143367	0.529393	0.652879	0.120408	0.703287	0.888577	-0.104474
SEMA6D_PLXNA1_KDR	0.566583	0.742646	0.00915727	0.259086	0.0984076	0.00629509	0.00522833	0.379142	0.0326538	-1.87796
SELPLG_SELP	0.0276225	0.0616039	0.334918	1	0.195252	0.707718	0.520444	4.3e-05	0.582825	0.653692
SEMA4A_NRP1_PLXNA1	0.230429	0.204678	0.438281	0.906841	0.245962	0.346839	0.207237	0.806342	0.103192	1.0849
SEMA4A_NRP1_PLXNA2	0.987561	0.750696	0.919915	0.526996	0.279124	0.479311	0.123975	0.529637	0.105149	-1.36218
SEMA4A_NRP1_PLXNA3	0.817607	0.910064	0.776289	0.975127	0.228578	0.0866452	0.466484	0.707535	0.546552	-0.327729
SEMA4A_NRP1_PLXNA4	0.808611	0.836848	0.929827	0.952848	0.37619	0.530418	0.223513	0.78583	0.845045	-0.132369
SEMA4A_PLXNB1	0.224565	0.586519	0.733079	0.00337649	0.219236	0.0245303	0.126463	0.17833	0.391307	-0.76878
SEMA4A_PLXNB2	0.419652	0.432725	0.0671273	0.0141794	0.0922078	0.15809	0.669481	0.0828996	0.188805	-0.97318
SEMA4C_PLXNB2	0.838539	0.122267	0.00293648	0.00272552	0.000473142	2.36e-05	0.0879123	0.205541	0.0541511	-1.83977
SEMA4G_PLXNB2	0.00106196	1.88e-14	0.979067	1.16e-18	6.05e-05	0.668081	0.49242	0.05421	0.313823	3.23795
SEMA4D_CD72	2.35e-08	1.74e-17	0.191971	0.030241	0.348536	0.392158	0.819018	0.579397	0.000526559	6.53704
SEMA5A_PLXNA1	0.857473	0.422705	0.000415622	4.48e-08	2.87e-07	0.012821	0.000880444	0.00293155	0.00131833	-4.07999
SEMA5A_PLXNA3	0.845262	0.000635741	0.040936	0.00013802	1.03e-05	5.34e-06	0.0167411	0.714634	0.676668	-0.630995
SEMA4D_PLXNB2	0.979058	0.984979	0.0288015	1.11e-05	0.366411	0.0424464	0.217973	0.685646	0.0185637	-3.71113
DLL1_NOTCH4	0.485562	0.311737	1.75e-07	0.380917	0.0084664	1.77e-06	0.315457	0.503976	0.431453	-1.2035
SEMA4D_PLXNB1	0.324782	0.0503298	0.0666701	1.33e-07	1.1e-06	1.63e-06	0.0902572	0.474956	0.490595	-0.964158
DLL1_NOTCH1	0.000400658	0.00367645	0.90338	0.00133788	2.02e-07	0.000434523	0.97342	0.458447	0.0553535	3.04828
HLA-E_KLRC1	0.573781	0.356461	0.440284	0.166987	0.835794	0.223648	0.0465558	0.0865594	0.0580306	-0.948499
HLA-F_LILRB1	0.269369	0.387314	1	0.0799718	1	1	1	1	0.821197	0.0992092
HLA-E_CD94:NKG2A	0.377301	0.571283	0.188869	0.524728	0.679358	0.594962	0.0626762	0.0772909	0.0932514	-0.8776
HLA-E_CD94:NKG2C	0.042128	0.621648	0.19213	0.907581	0.0462406	0.96084	0.337504	0.724328	0.296241	0.866445
HLA-E_CD94:NKG2E	0.150618	0.684126	0.11786	0.867943	0.235033	1	0.337504	1	0.824778	0.155179
HLA-DPA1_CD4	7.16e-16	1.66e-38	0.00012009	0.0117852	0.000185497	0.0179015	0.0572081	0.931835	0.00184485	8.94657
HLA-A_CD8B	0.146884	0.030586	0.815115	0.589038	0.00946956	0.0496936	1	0.0681052	0.0683824	1.36905
DLL1_NOTCH3	0.782902	0.999969	0.510889	5.09e-05	0.159674	0.00408024	0.59601	0.987825	0.155746	-2.73283
HLA-B_CD8B	0.0117809	0.000901602	0.906228	0.243714	0.300063	0.973479	1	0.915383	0.00200641	3.19207
HLA-C_CD8B	0.499692	0.0112693	0.963307	0.161495	0.000145727	6.88e-06	1	0.444101	0.185137	1.30635
HLA-E_CD8B	0.0224699	0.0172348	0.556511	0.0127584	0.0193669	0.00748461	1	0.691427	0.0609689	1.66201
HLA-F_CD8B	0.00172792	0.587764	0.677465	0.0293883	0.230987	0.194633	1	0.1981	0.449724	0.781677
HLA-DPB1_CD4	1.57e-22	2.63e-66	0.00101658	0.00182056	1.11e-08	0.190422	0.651533	0.560179	0.00102496	12.0652
HLA-DMA_CD4	2.47e-09	8.62e-17	0.00233276	0.0944231	0.00529347	0.541897	0.197206	0.517926	0.000564742	5.80711
NECTIN1_NECTIN4	0.243417	2.19e-05	0.717148	0.000896348	1	1	0.554206	0.688978	0.196178	1.91143
NECTIN3_NECTIN1	0.611169	0.196013	0.141179	0.41827	0.684765	0.0614142	0.0198738	0.308134	0.26643	-0.672928
NECTIN3_NECTIN2	0.410889	0.407831	0.722096	0.321088	0.237276	0.000747736	0.896392	0.206969	0.532465	0.371366
NECTIN3_PVR	0.0737466	0.518501	0.662128	0.353218	0.15729	0.214843	0.5408	0.230133	0.280737	0.552443
NECTIN3_TIGIT	0.700467	0.824341	1	1	1	1	1	1	0.000231096	-0.728889
NECTIN2_CD226	0.538216	0.00400186	0.00631191	0.341784	0.776514	0.626263	1	0.601942	0.554766	0.617128
NECTIN2_TIGIT	0.940984	0.784648	1	1	1	1	1	1	0.000595799	-1.17554
NEGR1_NEGR1	6.32e-291	2.24e-300	4.91e-127	1.77e-174	7.42e-65	4.43e-75	6.13e-138	6.26e-102	0.000250848	12.1146
LRRC4B_PTPRF	0.712169	0.999944	0.782702	0.842717	0.913275	0.5151	0.999867	0.999995	0.85621	0.254044
HLA-DQA1_CD4	4.06e-19	2.87e-34	0.00306219	0.119659	0.00221546	9.65e-05	0.332361	0.413087	7.71e-05	9.36145
NECTIN1_CD96	0.775835	0.238996	0.822273	0.00125059	1	1	0.777924	1	0.763327	-0.357817
NECTIN1_CADM3	0.848326	0.406	0.98712	0.141523	0.922342	0.30577	0.583175	0.473241	0.937564	-0.0709175
NECTIN1_NECTIN3	0.608443	0.227961	0.301785	0.344789	0.678991	0.0584849	0.0157435	0.325195	0.287631	-0.645538
NCAM1_L1CAM	3.79e-39	3.69e-07	3.12e-44	1.79e-61	3.46e-29	3.1e-27	7.33e-09	7.62e-17	0.573954	-2.08687
HLA-DOA_CD4	4.77e-05	1.73e-09	0.151899	0.022846	0.606437	0.00206173	0.805667	0.584464	0.00219968	4.41752
HLA-DMB_CD4	7.94e-10	5.13e-37	0.60363	9.36e-07	0.0145695	0.0146117	0.679038	0.742411	0.00769538	8.49886
NCAM2_L1CAM	0.00284084	0.000567144	7.46e-08	1.27e-23	3.82e-07	2.42e-17	0.122601	0.0191949	0.518584	-1.59858
HLA-DOB_CD4	1.21e-06	2.58e-21	0.723832	0.128347	0.0140943	1	1	1	0.000993708	6.9256
HLA-DQB1_CD4	3.16e-14	3.16e-40	0.0515396	0.686653	0.0081311	0.677704	0.74946	0.420734	0.000403489	10.1953
HLA-DRA_CD4	7.9e-15	1.3e-37	0.000451846	1.53e-06	3.24e-09	0.000132277	0.107977	0.342301	0.00295335	7.81517
HLA-DRB1_CD4	8.63e-21	8.56e-58	0.0157036	0.00481224	1.36e-05	0.0704948	0.0616227	0.967848	0.000986889	11.5219
MPZ_MPZL1	0.994017	0.974208	0.068867	0.0300956	0.00572598	0.268842	0.152703	0.0116272	1.94e-05	-3.89432
MPZ_MPZ	1.56e-268	8.25e-213	5.68e-263	1.01e-151	1.83e-69	1.05e-59	2.65e-187	5.07e-145	0.158471	4.14763
MPZL1_MPZL1	1.74e-302	5.05e-303	6.78e-100	2.02e-136	4.16e-59	3.2e-46	2.33e-133	1.8e-119	5.51e-06	13.7296
NCAM1_FGFR1	0.000288393	1.12e-05	4e-26	5.25e-80	2.37e-34	6.28e-22	0.00057081	3.4e-08	0.213167	-5.67382
NCAM1_NCAM1	3.94e-285	2.55e-281	4.3e-245	3.57e-283	1.42e-143	3.22e-105	2.74e-160	1.42e-147	0.107933	5.40601
NCAM1_NCAM2	0.00283558	0.320571	4.04e-08	1.47e-18	3.8e-15	7.27e-14	0.000345151	0.0623921	0.145267	-3.13573
COL4A4_ITGA9_ITGB1	0.0870365	2.85e-05	1	0.180318	1	1	1	1	0.0110183	2.46353
COL4A6_ITGA9_ITGB1	0.110729	0.0851954	2.83e-06	3.45e-13	1.93e-08	1.94e-07	0.541307	0.216933	0.398597	-1.80305
COL6A1_ITGA9_ITGB1	2.09e-42	2.59e-26	1.09e-33	7.56e-85	3.17e-25	1.1e-23	2.13e-11	2.89e-12	0.827863	0.821684
COL6A2_ITGA9_ITGB1	1.62e-21	1.04e-16	1.73e-81	1.8e-94	7.61e-50	1.5e-55	7.25e-20	7.11e-22	0.1613	-5.72859
COL4A3_ITGA9_ITGB1	0.692622	0.882662	1	1	1	1	1	1	0.001809	-0.845847
COL6A3_ITGA9_ITGB1	1.48e-17	1.01e-23	1.61e-97	3.8e-129	2.31e-54	2.25e-52	4.1e-20	1.74e-30	0.142277	-7.18978
COL4A5_ITGA9_ITGB1	2.98e-09	0.0728166	3.9e-13	3.62e-31	3.08e-13	1.05e-14	7.79e-08	6.03e-05	0.185951	-3.31509
LAMA4_ITGA9_ITGB1	1.47e-16	7.46e-10	5.99e-40	1.21e-75	6.93e-20	2.3e-18	1.68e-13	2.24e-11	0.24307	-4.24205
COL9A2_ITGA9_ITGB1	0.266719	0.0760596	2.35e-05	0.997268	0.257044	0.00655779	0.0380705	0.00560905	0.837488	-0.372865
COL9A3_ITGA9_ITGB1	0.449748	0.389678	1.58e-12	5.79e-18	2.75e-11	1.83e-05	0.00103121	0.00076531	0.0164981	-5.24118
LAMA1_ITGA9_ITGB1	2.44e-05	3.66e-16	1.47e-05	1.89e-09	0.00332962	0.180036	0.0847553	0.00927255	0.133685	2.61341
LAMA2_ITGA9_ITGB1	0.00136441	0.991973	0.0165903	2.1e-14	0.783937	0.0028337	0.106921	0.00105853	0.175037	-3.20569
LAMA3_ITGA9_ITGB1	0.000228129	7.25e-06	0.807619	0.0752311	0.953649	0.984586	0.87209	0.665486	0.00090193	4.16939
LAMA5_ITGA9_ITGB1	2.72e-22	0.0049941	0.00917477	1.41e-14	5.28e-07	5.39e-23	0.262751	0.997624	0.221257	4.16379
LAMB1_ITGA9_ITGB1	1.12e-08	3.58e-08	1.42e-67	2.85e-119	4.63e-34	7.79e-40	9.68e-11	2.07e-19	0.109584	-8.46461
LAMB2_ITGA9_ITGB1	1.04e-11	2.78e-24	9.42e-16	3.89e-40	1.22e-14	5.78e-24	0.0032274	4.15e-06	0.659224	1.31466
LAMC1_ITGA9_ITGB1	9.29e-30	1.44e-17	7.11e-15	1.41e-36	4.35e-10	7.25e-12	5.23e-09	0.00015303	0.334619	2.45907
COL4A2_ITGA9_ITGB1	4.46e-20	4.2e-25	6.46e-47	4.89e-90	3.8e-48	1.03e-47	4.48e-10	7.22e-17	0.523714	-2.51039
LAMB3_ITGA9_ITGB1	0.000105507	3.07e-14	1	1	1	0.999988	1	1	0.000167932	17.1312
COL9A1_ITGA9_ITGB1	0.104846	2e-05	6.98e-10	0.000189804	3.29e-16	6.37e-14	0.00996455	0.00636023	0.476199	-0.92601
COL4A1_ITGA9_ITGB1	5.51e-46	7.73e-33	5.63e-60	9.66e-139	1.35e-46	3.34e-37	5.2e-07	7.2e-20	0.885466	-0.785371
LAMB3_ITGA7_ITGB1	0.00942855	0.000514749	1	1	0.999987	0.960314	1	1	0.000282647	14.5652
COL1A2_ITGA9_ITGB1	8.32e-31	6.5e-29	3.7e-133	2.64e-155	2.6e-67	8.48e-50	2.94e-26	1e-41	0.157848	-7.47884
LAMA1_ITGA7_ITGB1	0.0570377	0.000885713	9.48e-06	7.56e-10	0.00376531	0.314957	0.120617	0.110736	0.591315	-0.825505
LAMC2_ITGA9_ITGB1	0.00174446	0.0076734	0.999971	0.996854	0.994376	0.961452	0.999999	0.909083	0.000447831	5.87119
LAMA2_ITGA7_ITGB1	1.1e-05	0.977295	1e-05	2.08e-13	0.525824	0.00605173	5.63e-06	2.99e-06	0.0572518	-3.98738
LAMA3_ITGA7_ITGB1	0.0701375	0.144403	0.0424451	0.140332	0.639588	0.723943	0.947968	0.458828	0.312437	0.947819
LAMA4_ITGA7_ITGB1	1.65e-25	4.01e-18	1.16e-39	7.44e-71	1.35e-12	2.02e-14	1.75e-12	5.13e-13	0.589921	-1.75599
LAMA5_ITGA7_ITGB1	2.39e-37	6.26e-09	0.225515	1.12e-14	6.53e-06	2.32e-21	0.920163	0.99697	0.0415092	8.14475
LAMB1_ITGA7_ITGB1	1.24e-12	9.4e-14	2.7e-58	1.24e-116	1.57e-28	6.83e-33	5.3e-11	3.19e-21	0.179219	-6.52479
LAMB2_ITGA7_ITGB1	2.8e-25	2.03e-48	2.77e-17	6.58e-39	9.22e-16	2.48e-19	0.0124005	2.05e-06	0.114163	5.3935
LAMC1_ITGA7_ITGB1	1.53e-45	4.23e-29	5.18e-17	1.89e-36	6.63e-10	1.47e-09	4.39e-10	2.43e-06	0.0684416	4.73645
LAMC2_ITGA7_ITGB1	0.10289	0.321935	0.999979	0.999606	0.563231	0.345877	0.999997	0.985521	0.000333031	4.39663
LAMC3_ITGA7_ITGB1	0.256436	0.019506	0.00288905	0.0166593	0.201031	0.0634119	0.00157392	0.0613182	0.0966679	-0.98705
VTN_ITGA8_ITGB1	0.412495	1	0.989514	0.999891	0.999903	0.999206	0.5155	0.843129	0.0898573	1.87361
TNC_ITGA8_ITGB1	2.17e-17	1.01e-18	1.68e-16	2.81e-69	3.49e-26	2.96e-16	4.06e-08	5.69e-09	0.860163	-0.616825
TNXB_ITGA8_ITGB1	2.33e-05	0.0001	0.000499811	2.3e-23	5.2e-08	3.46e-10	0.000113857	0.000120181	0.531167	-1.23914
NPNT1_ITGA8_ITGB1	6.98e-09	4.19e-13	2.86e-08	3.5e-29	9.05e-18	8.13e-17	7.28e-06	0.0153811	0.786731	0.645575
NPNT2_ITGA8_ITGB1	2.28e-07	5.73e-14	0.000137269	3.81e-25	2.15e-06	2.52e-11	0.000471411	0.0681206	0.530997	1.55147
TNC_ITGA9_ITGB1	4.72e-18	7.77e-19	2.99e-25	3.84e-86	7.9e-25	2.01e-20	1.21e-12	2.2e-13	0.520954	-2.36717
TNXB_ITGA9_ITGB1	1.52e-06	2.55e-05	6.79e-11	5.4e-35	1.55e-05	3.41e-10	7.32e-09	4.77e-07	0.184673	-2.95866
COL1A1_ITGA9_ITGB1	1.4e-18	7.09e-22	3.3e-119	4.21e-142	2.35e-65	3.37e-56	7.26e-21	2.05e-34	0.121246	-8.37268
COL2A1_ITGA9_ITGB1	0.763468	0.374295	0.626139	0.813092	0.00059516	0.981543	0.00391299	0.0052283	0.326478	-1.20071
LAMC3_ITGA9_ITGB1	0.42706	0.00375332	0.000632341	0.00469308	0.190405	0.0720664	0.0065688	0.0496952	0.183534	-1.05866
VTN_ITGAV_ITGB3	0.413386	1	0.177765	0.710834	0.698015	0.763012	0.402195	0.463924	0.858451	-0.0671564
COL1A2_ITGA10_ITGB1	9.96e-24	1.02e-13	2.8e-113	3.96e-134	1.77e-56	2.87e-42	2.06e-23	5.93e-32	0.100126	-8.54401
COL9A1_ITGA11_ITGB1	0.0530082	9.36e-05	7.31e-10	0.000564755	3.29e-13	6.88e-14	0.303592	0.0250879	0.861432	-0.268329
COL9A2_ITGA11_ITGB1	0.371903	0.108356	0.00998422	0.9966	0.376118	0.0133405	0.397973	0.0455816	0.7803	0.388989
COL9A3_ITGA11_ITGB1	0.442127	0.670998	3.29e-11	5.12e-14	5.03e-10	8.98e-05	0.0339064	0.014652	0.0332582	-4.64192
FN1_ITGAV_ITGB1	2.16e-39	3.42e-19	4.92e-77	1.37e-138	7.39e-39	3.49e-50	2.66e-14	6.44e-13	0.521421	-3.56947
VTN_ITGAV_ITGB1	0.341494	1	0.82276	0.999616	0.997742	0.988648	0.38016	0.483733	0.27158	1.19022
FN1_ITGA4_ITGB7	0.689195	0.750254	0.0850011	0.00107141	0.982196	0.194704	0.391251	0.0107289	0.0152653	-2.33887
FN1_ITGAV_ITGB3	1.89e-06	0.00307208	3.81e-28	9.22e-43	3.37e-09	2.21e-08	2.31e-06	0.00752542	0.224178	-4.22033
VWF_ITGAV_ITGB3	0.00729588	0.817141	0.000186797	7.2e-11	0.265497	0.00276105	0.0100151	0.0032888	0.0667789	-2.98432
TNC_ITGAV_ITGB3	0.00133372	0.00605113	0.000155367	3.34e-21	0.000382244	0.00469905	0.00393639	0.231259	0.563077	-1.33784
TNXB_ITGAV_ITGB3	0.615626	0.58606	0.272848	5.21e-14	0.0205229	0.000670314	0.248742	0.0267895	0.174148	-2.91779
THBS1_ITGAV_ITGB3	0.179355	7.11e-09	0.110353	1.86e-05	0.0485209	0.00863536	0.0493862	0.0296599	0.46305	1.07294
THBS2_ITGAV_ITGB3	0.0800256	0.788385	1.17e-05	1.48e-44	0.00311578	0.00311308	0.00285843	0.0824068	0.168117	-5.28214
THBS3_ITGAV_ITGB3	0.362338	0.0483561	0.512415	1.4e-06	0.0227294	0.0181637	0.0312146	0.505473	0.661107	-0.619125
THBS4_ITGAV_ITGB3	0.724815	0.160028	0.27792	7.8e-05	0.273052	0.504196	0.674399	0.0229797	0.304219	-1.27991
LAMC3_ITGA6_ITGB1	0.387491	0.0109124	5.44e-05	0.000787532	0.0835043	0.0300527	0.00243865	0.138314	0.136142	-1.44371
COL6A3_ITGA11_ITGB1	9.84e-15	1.46e-16	2.25e-67	1.68e-105	1.78e-48	2.65e-49	2.47e-15	1.21e-21	0.158812	-6.18534
COL6A2_ITGA11_ITGB1	2.87e-15	3.01e-08	1.67e-69	1.82e-78	1.92e-42	6.15e-54	1.23e-15	4.77e-15	0.121028	-6.37617
COL6A1_ITGA11_ITGB1	4.57e-33	6.14e-17	3.26e-25	1.68e-71	1.92e-24	5.69e-25	1.6e-07	5.44e-12	0.980504	0.0874296
COL2A1_ITGA10_ITGB1	0.702559	0.270255	0.323216	0.70972	0.0019845	0.99541	0.0131227	5.97e-05	0.260265	-1.45385
COL4A1_ITGA10_ITGB1	7.53e-36	1.06e-20	1.5e-58	6.67e-112	4.07e-42	2.37e-32	1.66e-07	1.28e-12	0.719955	-1.81028
COL4A2_ITGA10_ITGB1	5.8e-15	2.98e-13	3.33e-38	6.4e-73	2.62e-42	4.69e-40	1.76e-06	4.23e-13	0.396206	-3.21016
COL4A3_ITGA10_ITGB1	0.805275	0.912488	1	1	1	1	1	1	6.41e-05	-1.10842
COL4A4_ITGA10_ITGB1	0.2046	1.36e-06	1	0.208963	1	1	1	1	0.0352512	2.55567
COL4A5_ITGA10_ITGB1	3.39e-11	0.118347	1.51e-08	1.53e-26	1.7e-11	9.73e-11	2.31e-06	0.0015316	0.406969	-2.06543
COL4A6_ITGA10_ITGB1	0.125383	0.194624	8.84e-05	9.6e-11	0.000104562	7.25e-07	0.544369	0.230033	0.37036	-1.68153
COL6A1_ITGA10_ITGB1	1.58e-30	2.54e-14	6.26e-30	1.07e-72	4.85e-24	3.3e-23	3.79e-07	4.08e-09	0.890654	-0.52543
COL6A2_ITGA10_ITGB1	2.96e-13	5.46e-07	9.99e-72	4.25e-80	4.46e-46	8.33e-48	6.96e-14	6.78e-16	0.103666	-7.00492
COL6A3_ITGA10_ITGB1	1.57e-13	9.24e-15	3.55e-73	3.39e-106	2.74e-46	5.96e-45	1.47e-14	1.98e-18	0.159515	-6.57374
COL9A1_ITGA10_ITGB1	0.0469623	4.31e-05	1.67e-09	0.000581164	1.18e-14	5.06e-12	0.59955	0.0396893	0.936319	0.134832
COL9A2_ITGA10_ITGB1	0.151711	0.167769	0.00966636	0.994676	0.479304	0.00614368	0.181755	0.107121	0.69449	0.512148
COL9A3_ITGA10_ITGB1	0.488204	0.546582	6.35e-13	2.2e-14	7.89e-10	0.00022378	0.0191295	0.0327454	0.0406263	-4.6838
COL1A1_ITGA11_ITGB1	7.88e-16	1.24e-13	6.5e-92	1.72e-125	6.26e-55	1.75e-53	3.48e-17	2.94e-29	0.101538	-8.25822
COL2A1_ITGA11_ITGB1	0.653334	0.435541	0.332818	0.74617	0.00742085	0.998291	0.0226156	0.000655738	0.225067	-1.36243
COL4A1_ITGA11_ITGB1	3.5e-36	9.76e-23	2.45e-57	5.02e-112	6.45e-43	6.06e-35	3.7e-08	4.11e-13	0.745512	-1.60413
COL4A2_ITGA11_ITGB1	4.58e-14	8.61e-15	4.21e-39	5.79e-74	1.45e-37	1.22e-45	2.55e-07	3.84e-14	0.366737	-3.35943
COL4A3_ITGA11_ITGB1	0.762397	0.889026	1	1	1	1	1	1	0.000162404	-0.967698
COL4A4_ITGA11_ITGB1	0.0922651	1.2e-05	1	0.142609	1	1	1	1	0.0154038	2.50875
COL4A5_ITGA11_ITGB1	2.43e-09	0.101612	5.94e-09	1.78e-26	9.34e-11	3.81e-14	5.81e-06	0.00107754	0.324719	-2.37233
COL4A6_ITGA11_ITGB1	0.160967	0.184459	0.000477851	2.61e-10	0.000496243	1.77e-06	0.317856	0.524886	0.39962	-1.53719
COL1A1_ITGA10_ITGB1	3.88e-14	1.26e-12	1.47e-101	2.94e-127	1.66e-52	8.3e-49	2.52e-15	9.9e-27	0.107949	-8.71043
LAMC2_ITGA6_ITGB1	1.68e-08	2.18e-11	0.999946	0.973753	0.485192	0.425107	0.999992	0.988466	1.13e-05	9.15665
COL4A6_ITGA2_ITGB1	0.238584	0.200686	0.000139654	9.63e-11	0.000580705	1.29e-06	0.69447	0.17852	0.344482	-1.82831
LAMB3_ITGA6_ITGB1	4.01e-21	4.05e-48	1	1	0.902452	0.686364	1	1	7.22e-05	21.6264
COL6A2_ITGA2_ITGB1	4.48e-10	0.00682521	3.37e-69	1.29e-79	5.94e-45	2.63e-45	2.55e-14	5.33e-16	0.0531139	-8.69038
COL6A3_ITGA2_ITGB1	5.21e-13	2.66e-10	2.8e-71	1.08e-100	1.08e-44	3.14e-41	1.01e-14	1.74e-18	0.117025	-7.18966
COL9A1_ITGA2_ITGB1	0.242786	0.000595819	7.52e-08	0.000823674	2.54e-15	1.57e-10	0.583779	0.0563966	0.761594	-0.474313
COL9A2_ITGA2_ITGB1	0.249951	0.0710428	0.0283483	0.998703	0.409906	0.00533935	0.209091	0.0569827	0.597196	0.750442
COL9A3_ITGA2_ITGB1	0.391783	0.589255	2.55e-12	6.36e-14	6.99e-10	6.68e-05	0.0070817	0.0253831	0.031587	-4.65507
FN1_ITGA3_ITGB1	1.79e-16	3.31e-08	2.63e-41	9.13e-82	8.05e-24	4e-45	0.000955508	0.0146113	0.602096	-2.67627
FN1_ITGA4_ITGB1	4.41e-37	4.25e-20	1.88e-55	1.29e-113	6.41e-32	7.2e-53	3.81e-10	8.61e-15	0.656511	-2.13425
FN1_ITGA5_ITGB1	2.01e-126	2.85e-138	1.24e-74	2.45e-150	1.2e-46	7.88e-56	5.89e-17	3.33e-25	0.116198	8.7158
COL6A1_ITGA2_ITGB1	4.9e-29	3.46e-07	4.92e-26	5.36e-67	2.12e-24	5.86e-24	8.71e-08	1.74e-09	0.655629	-1.67527
FN1_ITGA8_ITGB1	7.44e-47	2.15e-36	3.03e-96	2.56e-128	5.57e-46	1.78e-54	7.16e-16	2.78e-21	0.670818	-2.12342
LAMA2_ITGA1_ITGB1	0.000360445	0.752165	0.0324328	5.36e-13	0.588532	0.000171974	5.8e-05	0.000276098	0.143026	-2.71878
LAMA3_ITGA1_ITGB1	0.150602	0.455875	0.33607	0.0208704	0.913354	0.995668	0.95544	0.905065	0.517082	0.710273
LAMA4_ITGA1_ITGB1	4.31e-27	2.81e-20	1.84e-36	5.22e-83	5.84e-21	2.01e-21	6.67e-09	1.61e-17	0.671961	-1.55203
LAMA5_ITGA1_ITGB1	2.44e-34	2.17e-08	0.00177548	1.93e-25	9.29e-08	2.42e-23	0.780052	0.966466	0.137558	6.15235
LAMB1_ITGA1_ITGB1	2.17e-13	9.69e-17	1.68e-65	2.35e-127	2.12e-40	3.67e-43	1.08e-10	1.35e-20	0.217729	-6.41734
LAMB2_ITGA1_ITGB1	1.94e-29	9.32e-38	1.66e-22	3.79e-45	5.29e-19	2.09e-21	0.0081633	1.98e-08	0.220296	4.0884
LAMB3_ITGA1_ITGB1	0.0747651	0.0191111	1	1	1	1	1	1	0.000606739	14.1798
LAMC1_ITGA1_ITGB1	8.39e-53	3.7e-34	9e-20	1.48e-46	5.97e-12	1.5e-13	1.21e-09	2.05e-08	0.0891925	4.99956
LAMC2_ITGA1_ITGB1	0.151197	0.363758	1	0.985301	0.998512	0.978107	1	0.99789	0.00294947	4.61599
LAMC3_ITGA1_ITGB1	0.557933	0.0160511	0.0023156	0.00728496	0.0979705	0.05829	9.63e-05	0.0709402	0.0801215	-1.61924
LAMA1_ITGA1_ITGB1	0.268189	0.00195355	6.82e-06	7.06e-10	0.00412755	0.283318	0.148628	0.172692	0.426767	-1.34541
FN1_ITGA2B_ITGB3	0.0488926	0.012829	0.0307724	0.00136533	0.221521	0.261624	0.164599	0.0337537	0.960717	0.0259906
COL4A5_ITGA2_ITGB1	3.09e-08	0.145626	7.38e-08	2.94e-26	2.06e-11	1.16e-10	4.05e-07	0.00470139	0.287113	-2.59604
COL4A4_ITGA2_ITGB1	0.133717	0.000101701	1	0.169535	1	1	1	1	0.0179656	2.17287
COL1A1_ITGA1_ITGB1	6.56e-34	3.96e-40	2.51e-119	1.09e-175	3.13e-72	4.36e-59	2.43e-21	3.54e-41	0.288956	-5.91291
COL1A2_ITGA1_ITGB1	1.93e-56	2.23e-51	5e-125	1.52e-182	2.07e-76	3.91e-53	2.43e-28	4.79e-43	0.458163	-3.89634
COL2A1_ITGA1_ITGB1	0.638077	0.5854	0.862058	0.919943	8e-05	0.993468	0.000378682	8.05e-05	0.410647	-1.44633
COL4A1_ITGA1_ITGB1	5.71e-64	3.67e-61	1.14e-71	1.81e-171	9.87e-60	5.31e-42	7.98e-12	5.12e-22	0.845618	1.1351
COL4A2_ITGA1_ITGB1	5.08e-46	4.3e-47	8.21e-51	1.28e-114	2.03e-59	5.1e-49	5.16e-16	4.61e-26	0.953258	0.231771
COL4A3_ITGA1_ITGB1	0.732562	0.909614	1	1	1	1	1	1	0.00106224	-0.979481
COL4A4_ITGA1_ITGB1	0.0114615	8.95e-05	1	0.233585	1	1	1	1	0.000379317	2.82909
COL4A5_ITGA1_ITGB1	2.58e-13	0.00885376	6.56e-14	8.63e-31	7.79e-14	1.2e-15	6.25e-11	0.00223791	0.382845	-2.24292
COL4A6_ITGA1_ITGB1	0.0334362	0.0602614	4.97e-08	7.67e-13	1.19e-08	6.34e-09	0.111541	0.129779	0.29835	-1.99374
COL6A1_ITGA1_ITGB1	1.26e-72	4.98e-55	1.54e-31	4.3e-117	3.69e-31	5.83e-20	7.35e-09	3.11e-14	0.331716	4.84125
COL6A2_ITGA1_ITGB1	4.56e-58	6.79e-46	2.08e-85	5.51e-125	4.59e-62	8.98e-56	1.41e-16	3.13e-20	0.990177	-0.0583541
COL6A3_ITGA1_ITGB1	2.44e-30	5.48e-41	1.03e-96	8.82e-165	9.15e-63	9.79e-53	1.22e-21	2.1e-27	0.380202	-4.73736
COL9A1_ITGA1_ITGB1	0.0518837	0.000857204	2.96e-11	5.75e-05	2.55e-20	6.81e-17	0.179718	0.00233145	0.447702	-1.15574
COL9A2_ITGA1_ITGB1	0.123277	0.0305837	0.000209306	0.999079	0.0274623	0.00133587	0.0274436	0.00852925	0.853019	0.335828
COL9A3_ITGA1_ITGB1	0.25913	0.144106	2.61e-13	4.39e-29	4.58e-14	8.39e-07	0.00192007	0.000732107	0.0593333	-5.252
COL1A1_ITGA2_ITGB1	4.23e-14	8.18e-08	6.42e-99	7.64e-121	4.44e-49	1.73e-46	4.09e-15	2.92e-27	0.0807657	-9.38496
COL1A2_ITGA2_ITGB1	4.1e-22	7.36e-10	3.7e-110	4.6e-130	4.28e-53	2.14e-38	1.56e-22	4.76e-33	0.0772344	-9.20763
COL2A1_ITGA2_ITGB1	0.484922	0.305098	0.485677	0.598633	0.00160017	0.966666	0.0141177	0.000249907	0.338984	-1.09144
COL4A1_ITGA2_ITGB1	1.55e-32	1.05e-14	8.02e-61	9.86e-107	3.34e-41	1.73e-30	1.75e-07	2.33e-14	0.545242	-3.00766
COL4A2_ITGA2_ITGB1	6.11e-12	8.61e-10	7.45e-41	3.07e-68	1.33e-41	1.24e-40	2.25e-06	1.45e-13	0.256963	-4.25905
COL4A3_ITGA2_ITGB1	0.694502	0.938473	1	1	1	1	1	1	0.0054387	-1.02537
LAMA1_ITGA2_ITGB1	5.61e-07	8.13e-19	3.52e-06	1.15e-08	0.00229954	0.289965	0.0551193	0.100167	0.0597093	3.58512
LAMC1_ITGA6_ITGB1	1.06e-10	0.00952815	6.8e-23	5.99e-32	3.92e-11	9.25e-08	3.44e-08	4.5e-06	0.171778	-3.48197
LAMA2_ITGA2_ITGB1	0.0310383	0.999506	0.000869126	3.95e-10	0.495444	0.00221425	0.0119244	0.0032629	0.0360091	-4.27858
LAMA4_ITGA2_ITGB1	6.97e-11	0.000194027	1.17e-39	8.29e-57	7.33e-14	6.09e-17	6.18e-09	4.64e-10	0.137214	-5.21307
COL2A1_ITGA3_ITGB1	0.53086	0.0276729	0.492776	0.512856	0.0109332	0.998526	0.116442	0.00167911	0.912415	-0.108573
COL4A1_ITGA3_ITGB1	1.81e-19	5.94e-05	9.01e-48	3.1e-87	4.73e-28	1.43e-26	0.0175897	0.0142138	0.568902	-3.23502
COL4A2_ITGA3_ITGB1	7.28e-08	2.54e-05	9.52e-29	1.13e-61	1.02e-32	1.69e-30	0.00100946	0.000318846	0.349238	-3.86872
COL4A3_ITGA3_ITGB1	0.861329	0.853242	1	1	1	1	1	1	8.64e-12	-1.06838
COL4A4_ITGA3_ITGB1	0.178352	0.0583064	1	0.233358	1	1	1	1	0.00620454	1.06345
COL4A5_ITGA3_ITGB1	3.72e-07	0.0994458	5.41e-06	3.08e-19	3.32e-07	6.58e-08	0.000290672	0.0868687	0.520528	-1.40533
COL4A6_ITGA3_ITGB1	0.138132	0.62673	0.000145879	4.77e-10	0.000889195	0.00054808	0.544791	0.388712	0.278667	-2.09459
COL6A1_ITGA3_ITGB1	8.11e-19	0.00504675	6.98e-22	1.16e-63	4.98e-29	2.15e-26	1.75e-06	0.00265749	0.511241	-2.76624
COL6A2_ITGA3_ITGB1	5.62e-10	0.0141389	2.53e-54	4.7e-49	2.34e-28	1.21e-30	3.5e-08	0.0176173	0.237785	-5.26965
COL6A3_ITGA3_ITGB1	6.5e-05	8.96e-05	7.58e-59	1.17e-75	3.93e-27	5.62e-32	1.47e-06	6.18e-05	0.165943	-6.96699
COL1A2_ITGA3_ITGB1	6.99e-12	0.129481	1.23e-82	3.21e-89	6.85e-34	4.04e-25	4.68e-09	2.44e-07	0.136806	-8.55308
COL9A1_ITGA3_ITGB1	0.025666	4.92e-06	1.99e-07	0.0140728	4.49e-10	2.31e-06	0.795552	0.0578074	0.472084	1.18158
COL9A2_ITGA3_ITGB1	0.172054	0.237083	0.001242	0.491291	0.704074	0.0444464	0.180104	0.229602	0.666454	-0.34466
COL9A3_ITGA3_ITGB1	0.792699	0.800272	1.63e-11	2.42e-07	4.95e-07	0.017149	0.147088	0.201282	0.0461249	-4.21746
LAMA1_ITGA6_ITGB1	1.84e-16	5.25e-39	0.000510495	2.99e-07	0.0269688	0.499336	0.308526	0.0982228	0.00248617	8.0631
LAMA2_ITGA6_ITGB1	0.262502	0.999999	0.000407468	1.64e-09	0.627142	0.00170674	0.000140725	0.000446324	0.00559283	-6.11375
LAMA3_ITGA6_ITGB1	1.24e-15	4.72e-25	0.687658	0.141683	0.246347	0.550523	0.991461	0.739497	5.21e-05	9.70392
LAMA4_ITGA6_ITGB1	5.28e-06	0.329642	1.1e-51	2.26e-56	5.17e-13	6.43e-16	1.52e-11	1.48e-09	0.039106	-8.43542
LAMA5_ITGA6_ITGB1	3.15e-13	0.812808	0.0923361	1.31e-10	1.6e-08	4.28e-18	0.929673	0.994522	0.485785	2.24558
LAMB1_ITGA6_ITGB1	4.51e-05	0.000674056	7.21e-73	9.34e-92	1.48e-28	2.11e-31	3.03e-07	7.01e-15	0.0812184	-9.1854
LAMB2_ITGA6_ITGB1	0.057645	0.00727614	8.95e-16	4.65e-36	2.59e-18	1.56e-19	0.0385159	2.33e-06	0.133166	-4.68736
COL1A1_ITGA3_ITGB1	2.65e-08	3.68e-05	4.89e-75	1.22e-78	9.78e-28	1.43e-29	0.000156412	9.56e-05	0.251096	-6.38797
THBS4_ITGA3_ITGB1	0.175903	0.34977	0.0264805	3.88e-21	0.109424	0.0531793	0.287512	0.11047	0.319144	-2.61219
LAMA5_ITGA2_ITGB1	7.75e-16	0.32223	0.0476498	1.4e-13	1.95e-05	1.31e-19	0.573772	0.995014	0.416367	2.66504
LAMB1_ITGA2_ITGB1	3.43e-07	3.66e-05	6.65e-63	2.82e-88	1.09e-30	3.99e-34	2.32e-08	2.67e-15	0.0947513	-8.00083
LAMB2_ITGA2_ITGB1	1.59e-05	9.25e-13	5.3e-16	4.6e-31	3.05e-14	4.27e-21	0.00535087	5.4e-05	0.733452	-0.891298
LAMB3_ITGA2_ITGB1	1.68e-07	1.39e-21	1	1	1	0.990535	1	1	0.000193865	17.3717
LAMC1_ITGA2_ITGB1	3.7e-24	1.52e-06	5.02e-15	2.85e-27	1.92e-09	2.16e-09	3.24e-08	0.000131677	0.835226	0.482861
LAMC2_ITGA2_ITGB1	8.99e-05	0.000155282	0.999943	0.998	0.903316	0.55807	0.999999	0.957882	7.96e-05	6.99547
LAMC3_ITGA2_ITGB1	0.624695	0.0770674	0.00106108	0.015085	0.208169	0.0401452	0.00242716	0.208545	0.0598867	-1.66349
CHAD_ITGA2_ITGB1	0.0304124	1.25e-06	1	0.91885	0.961016	0.607996	0.77959	0.90596	0.00147434	4.16294
LAMA1_ITGA3_ITGB1	1.88e-12	3.54e-29	1.52e-06	0.00014711	0.00729827	0.257971	0.0398528	0.199185	0.00398622	6.32696
LAMA2_ITGA3_ITGB1	0.110946	0.999974	0.00663054	3.13e-09	0.726313	0.0242436	0.338909	0.0302452	0.067688	-4.05519
LAMA3_ITGA3_ITGB1	8.04e-06	1.83e-08	0.493222	0.206462	0.00822635	0.0180644	0.860384	0.0760212	0.000471391	4.61317
LAMA4_ITGA3_ITGB1	1.29e-08	0.0148164	1.24e-31	5.74e-47	5.36e-08	3.84e-13	0.000289698	0.0116465	0.302294	-4.05328
LAMA5_ITGA3_ITGB1	4.8e-14	0.333628	0.270873	5.39e-16	4.78e-07	1.34e-20	0.355942	0.989039	0.492266	2.26174
LAMB1_ITGA3_ITGB1	0.00083534	0.245108	2.61e-46	8.31e-69	3.84e-21	5.11e-26	0.0017672	2.46e-05	0.120296	-7.76011
LAMB2_ITGA3_ITGB1	7.03e-08	5.53e-13	2.28e-10	1.59e-36	1.06e-18	7.78e-21	0.0307981	0.020596	0.86913	0.512489
LAMB3_ITGA3_ITGB1	5.9e-09	8.95e-35	1	0.998674	0.0908387	0.0239202	0.99986	0.939284	0.00513722	14.2326
LAMC1_ITGA3_ITGB1	6.04e-16	0.0321976	9.05e-12	1.56e-25	2.51e-09	1.41e-08	0.000110566	0.105936	0.83873	-0.583613
LAMC2_ITGA3_ITGB1	9.44e-05	0.0124273	0.999894	0.282591	0.0457823	0.00464308	0.991174	0.653433	0.00853784	4.46244
LAMC3_ITGA3_ITGB1	0.874904	0.00279966	0.0135071	0.0476602	0.796209	0.128754	0.00153202	0.447981	0.456768	-0.93258
RELN_ITGA3_ITGB1	0.0118546	0.0217298	0.0173389	0.0459007	0.0121948	0.0137787	0.0551552	0.0165175	0.18627	0.258904
THBS1_ITGA3_ITGB1	0.00100942	3.36e-14	0.0119766	4.74e-05	4.89e-08	1.29e-05	0.279768	0.158719	0.0482935	3.35423
THBS2_ITGA3_ITGB1	0.486662	0.287804	3.09e-42	4.07e-55	7.46e-08	1.84e-18	0.00198625	0.107027	0.108633	-8.02434
THBS3_ITGA3_ITGB1	0.234687	0.0444909	1.51e-06	3.37e-13	0.000569098	1.05e-06	0.00720387	0.836405	0.339859	-2.11808
LAMA3_ITGA2_ITGB1	3.47e-05	2.69e-09	0.667539	0.0634344	0.745601	0.545621	0.968953	0.74815	0.00114122	5.26687
VTN_ITGA2B_ITGB3	0.569396	1	0.808202	0.586589	0.121042	0.989714	0.76955	0.458407	0.249276	0.343329
COL1A2_ITGA11_ITGB1	4.66e-25	1.82e-16	5.79e-109	8.17e-134	1.63e-58	1.28e-46	7.2e-26	7.61e-35	0.0962551	-8.14974
TNC_ITGA2B_ITGB3	0.618872	0.291807	0.229276	0.1412	0.000104382	0.304114	0.516286	0.242137	0.197168	-0.495901
LAMA1_SV2A	0.876495	0.993444	0.838731	0.00131537	0.113148	0.711394	0.0572044	0.436805	0.0395963	-2.75827
LAMA2_SV2A	0.525928	0.000408314	0.172932	0.000499216	0.929691	0.0346146	0.0220683	0.473343	0.958527	0.0627111
LAMA3_SV2A	0.992262	0.669927	0.314352	0.928734	0.546029	0.15747	0.635655	0.980911	0.506458	-0.579713
LAMA4_SV2A	0.473831	0.000632628	0.204795	5.34e-09	0.000114834	0.161798	0.285012	0.0487307	0.743559	-0.547708
LAMA5_SV2A	0.245586	0.284388	0.055877	0.0143708	0.000263578	0.0448431	0.53888	0.741538	0.876163	-0.128766
LAMB1_SV2A	0.618136	0.00763753	0.0046008	4.65e-21	0.000230209	0.0729876	0.0583695	0.0128051	0.243213	-2.87461
LAMB2_SV2A	0.00249463	7.02e-05	0.0902081	4.4e-08	0.000376928	0.591137	0.248061	0.224349	0.374347	1.27578
LAMB3_SV2A	0.986285	0.981445	0.999999	1	0.982348	0.910557	0.999915	0.997845	0.0221149	2.11369
LAMC1_SV2A	0.495609	0.000258427	0.0300717	4.17e-08	0.116183	0.295809	0.1977	0.00984591	0.561924	-0.863952
THBS4_SDC4	0.931225	0.808516	0.939278	0.999998	0.916943	0.109899	0.384617	0.884555	0.649256	0.577039
LAMC2_SV2A	0.424965	0.968317	0.501623	0.974728	0.888261	0.160732	0.48027	0.702474	0.771791	-0.223344
LAMA1_SV2B	0.645613	0.968936	0.000232211	0.0566429	0.336518	0.0991336	0.875694	0.674471	0.170992	-1.98895
LAMA2_SV2B	0.438281	0.824948	0.0394312	0.311184	0.611339	0.590962	0.281722	0.0013424	0.0450872	-1.84684
LAMA3_SV2B	0.76797	0.986907	0.177211	0.60256	0.711501	0.976642	0.0962625	0.418174	0.00916873	-2.02176
LAMA4_SV2B	0.128819	0.0607323	0.000621092	0.0296938	0.00564569	0.000446624	0.567421	0.122022	0.831014	-0.187039
LAMA5_SV2B	0.823046	0.150372	0.827142	0.350664	0.00439479	0.111455	0.442626	0.724268	0.624776	0.306567
LAMB1_SV2B	0.567517	0.142899	3.53e-05	1.43e-07	0.00386227	0.00164737	0.0563959	0.0521268	0.0487058	-2.63068
LAMB2_SV2B	0.0934994	0.00878848	0.20587	0.374124	0.0579935	0.571718	0.851549	0.047565	0.0942371	1.40505
LAMB3_SV2B	0.679628	0.99758	0.905802	0.999992	0.976296	0.999976	0.965898	0.752875	0.731742	0.391586
LAMC1_SV2B	0.260298	0.00339136	0.0632069	0.0107427	0.0314825	0.301459	0.257966	0.360748	0.538756	0.46642
LAMC2_SV2B	0.697272	0.720904	0.5784	0.443155	0.570228	0.768662	0.924399	0.956687	0.657068	0.249848
LAMC3_SV2A	0.0369816	0.76663	0.940228	0.0205241	0.833878	0.138399	0.705325	0.0422422	0.928409	0.111571
THBS3_SDC4	0.121181	0.653549	0.991537	0.858278	0.593374	0.422977	0.997432	0.791755	0.0184535	2.15503
THBS2_SDC4	0.0386832	0.955336	1	1	0.994602	0.772113	0.999818	0.999959	0.0150119	5.52638
THBS1_SDC4	0.000336218	1.1e-08	0.274169	0.142107	0.789076	0.00092393	0.978473	0.929592	0.00266077	4.95453
COL1A1_SDC4	0.993457	0.999772	1	1	0.854371	0.946554	1	1	0.000123121	6.1788
COL1A2_SDC4	0.995906	0.995464	1	1	0.846145	0.985061	1	1	0.000213891	6.01155
COL2A1_SDC4	0.789952	0.380721	0.20907	0.0210971	0.218805	0.775657	0.935517	0.830878	0.741953	-0.342689
COL4A1_SDC4	0.782909	0.996159	1	0.999999	0.690357	0.52623	1	1	0.00174509	4.26995
COL4A2_SDC4	0.996063	0.933768	1	0.999283	0.325277	0.173742	0.999997	0.999998	0.0164345	2.58204
COL4A3_SDC4	0.799537	0.958534	1	1	1	1	1	1	0.000793953	-1.28695
COL4A4_SDC4	0.230113	0.9293	1	0.837304	1	1	1	1	0.848682	-0.1202
COL4A5_SDC4	0.985714	0.230566	0.998253	0.694347	0.4241	0.172576	0.840803	0.987584	0.362577	0.941464
COL4A6_SDC4	0.70325	0.637472	0.847039	0.80991	0.934538	0.512769	0.593	0.835608	0.176086	0.335562
COL6A1_SDC4	0.939904	0.999787	0.999999	0.999959	0.000438547	6.95e-05	0.999459	0.999963	0.0496864	1.45876
COL6A2_SDC4	0.971629	0.997918	1	1	0.778868	0.898331	0.999999	1	0.0055823	4.54222
COL6A3_SDC4	0.998222	0.991155	1	1	0.606915	0.81333	1	1	4.18e-05	4.06192
COL9A1_SDC4	0.565369	0.20774	0.927812	0.992596	0.791679	0.583232	0.77047	0.745782	0.0206489	1.64944
COL9A2_SDC4	0.799923	0.0735433	0.899127	0.000375164	0.399581	0.441506	0.863359	0.370137	0.984333	-0.0281875
COL9A3_SDC4	0.363096	0.900263	0.999855	0.999987	0.742284	0.891421	0.965586	0.996657	0.0103831	2.62323
FN1_SDC4	0.999366	0.99752	1	0.999999	0.523011	0.0141474	1	1	0.00352909	3.03129
TNC_SDC4	0.421507	0.999219	0.999737	1	0.88253	0.770301	0.85821	0.999986	0.176381	2.18319
TNXB_SDC4	0.918584	0.966876	0.999999	1	0.723555	0.920149	0.999986	0.999916	0.0122331	3.48168
LAMC3_SV2B	0.651622	0.0395934	0.331019	0.491476	0.885325	0.289595	0.650029	0.289083	0.393221	0.525576
LAMA1_SV2C	0.134578	0.281892	0.528503	0.00900332	0.107962	0.5304	0.0613516	0.0840069	0.47517	-0.462909
LAMA2_SV2C	0.39928	0.767511	0.863142	0.000663797	0.8291	0.0647854	0.838632	0.196243	0.56625	-0.733147
LAMA3_SV2C	0.879753	0.158276	0.244032	0.00664272	0.812091	0.536235	0.793362	0.653093	0.588719	-0.575489
THBS1_CD47	0.832546	0.213625	0.167203	0.00216317	0.00208764	0.20617	0.196182	4.97e-05	0.0591037	-2.22665
THBS2_CD47	0.442402	0.65574	1.6e-12	1.28e-33	1.11e-08	6.37e-05	0.00209718	0.0034516	0.0494937	-6.26798
THBS3_CD47	0.0128629	0.00465001	4.99e-05	8.03e-10	9.95e-07	0.000320295	0.00185565	0.0273175	0.264549	-1.27144
THBS4_CD47	0.211675	0.755756	0.000680475	2.23e-10	0.356123	0.122795	0.633847	0.424547	0.258025	-2.2681
AGRN_DAG1	0.344106	0.0387639	0.277715	1.55e-05	0.00204805	0.000764514	0.440637	0.719142	0.998704	0.00217354
HSPG2_DAG1	0.153499	0.0158361	2.04e-05	2.08e-05	6.59e-08	0.00048948	0.000497338	5.61e-05	0.000547974	-2.25386
LAMA1_DAG1	0.00274749	0.000102271	0.181709	0.000419644	0.0292019	0.325856	0.334697	0.821169	0.0720481	2.30603
LAMA2_DAG1	0.00895739	0.819613	0.00377568	0.00344022	0.217388	0.283528	8.65e-05	0.00545634	0.0405496	-2.19205
LAMA3_DAG1	0.0866803	0.0567396	0.83331	0.376724	0.000833708	0.0461818	0.937666	0.0904219	0.0664846	1.68475
LAMA4_DAG1	0.104468	0.00420274	2.86e-05	9.3e-27	1.38e-05	0.0882137	0.0511782	0.00136994	0.269351	-2.87826
LAMA5_DAG1	0.0164613	0.00907348	0.982802	0.00838412	9.58e-06	0.000376242	0.857355	0.961177	0.0531075	2.88699
LAMB1_DAG1	0.00503391	0.00441658	0.0210038	2.8e-29	5.08e-16	2.92e-05	0.000670329	0.0100758	0.444778	-2.08801
LAMB2_DAG1	0.420447	0.106777	0.0720186	6.85e-06	6.27e-10	5.44e-07	0.0796542	5.53e-05	0.071775	-2.04848
LAMB3_DAG1	0.0036994	0.0012301	0.999751	1	0.744855	0.0244337	0.999974	0.942793	0.00239423	6.9841
LAMC1_DAG1	0.159078	0.0553308	0.0449625	2.54e-13	0.000398282	0.00193302	0.0653055	0.0936219	0.367309	-1.64061
LAMC2_DAG1	0.569421	0.258572	0.868107	0.961674	0.610653	0.0182117	0.961804	0.466391	0.0441585	1.38033
LAMC3_DAG1	0.257052	0.293591	0.5927	0.715513	0.0778333	0.590499	0.0904007	0.878491	0.273147	0.756002
VWF_ITGA2B_ITGB3	0.00401263	0.723531	0.103474	0.0342059	0.590005	0.200732	0.338922	0.313688	0.971453	0.0325409
THBS4_SDC1	0.989771	0.374484	0.992665	1	0.208411	0.14213	0.860929	0.941371	0.275177	1.92861
LAMA4_SV2C	0.495345	0.66702	0.464338	2.7e-07	0.127673	0.908294	0.811144	0.0550552	0.314379	-1.66422
LAMA5_SV2C	0.739819	0.710833	0.276764	0.000632196	0.828165	0.428361	0.0303011	0.134744	0.0131188	-2.29857
LAMB1_SV2C	0.118566	0.589374	0.59456	7.81e-07	0.00352863	0.0219216	0.25404	0.00975609	0.332859	-1.41217
LAMB2_SV2C	0.912562	0.420737	0.763556	0.0196917	0.00925333	0.330902	0.208744	0.325712	0.158708	-1.22958
LAMB3_SV2C	0.793211	0.30377	0.999133	0.998592	0.99659	0.921707	0.856017	0.999999	0.0236361	2.85487
LAMC1_SV2C	0.887596	0.730745	0.0786478	1.21e-05	0.250626	0.690832	0.544982	0.589865	0.115363	-2.23854
LAMC2_SV2C	0.822274	0.0694751	0.0155284	0.268114	0.972614	0.942917	0.941825	0.829859	0.856467	0.215076
LAMC3_SV2C	0.588644	0.623025	0.52135	0.0411928	0.181721	0.496431	0.00758098	0.0818959	0.0349955	-1.64484
THBS1_CD36	0.45884	0.925655	0.00656814	0.000114703	0.0123342	0.0101803	0.594664	0.00488707	0.0353425	-2.79751
THBS2_CD36	0.0027649	0.446246	0.918748	6.92e-24	4.89e-07	0.0590253	0.0257277	0.0961989	0.627165	-1.51122
THBS3_CD36	0.0795173	0.172083	0.551626	0.0146576	0.128704	0.0130014	0.292432	0.272574	0.542842	0.376948
THBS4_CD36	1.91e-07	0.728309	0.789902	0.0271076	0.36234	0.173352	0.0416473	0.729572	0.338067	1.67512
VWF_GP1BA_GP1BB_GP5_GP9	0.939579	0.583087	0.327811	0.430914	0.00177715	0.97833	0.571748	0.89825	0.26378	-0.67241
THBS3_SDC1	0.140365	0.20095	0.990064	0.95827	0.394738	0.863416	0.501969	0.99548	0.00797836	2.62725
LAMA2_ITGA6_ITGB4	0.920986	1	0.407698	0.074933	0.262627	0.0995347	0.00482943	0.3273	0.0062109	-4.5299
THBS1_SDC1	0.000117366	4.1e-09	0.124437	0.798703	0.296642	0.285941	0.631207	0.990682	0.00141798	5.3142
COL4A1_ITGAV_ITGB8	3.47e-07	0.000166588	1.76e-07	2.27e-31	0.00151083	2.1e-08	0.0820962	0.0629099	0.832011	-0.626051
COL4A2_ITGAV_ITGB8	1.14e-06	0.108386	7.37e-13	3.49e-28	1.18e-05	1.57e-09	2.62e-07	0.000360024	0.131854	-3.62411
COL4A3_ITGAV_ITGB8	0.551488	0.854209	1	1	1	1	1	1	0.0353475	-0.59204
COL4A4_ITGAV_ITGB8	0.166289	0.242963	1	0.0699346	1	1	1	1	0.329685	0.4638
COL4A5_ITGAV_ITGB8	0.0240868	0.00967524	0.000158648	7.54e-09	0.000560469	0.000128325	0.00221953	0.282302	0.443041	-1.01338
COL4A6_ITGAV_ITGB8	0.253101	0.598931	0.000487399	0.0261736	0.0921074	0.00887326	0.12259	0.639023	0.205469	-1.30397
COL6A1_ITGAV_ITGB8	8.42e-11	0.0647605	3.24e-07	6.39e-27	3.26e-05	5.59e-09	0.0707223	0.0380184	0.789465	-0.77314
COL6A2_ITGAV_ITGB8	3.83e-07	0.521866	3.19e-07	2.46e-30	1.8e-06	4.67e-12	1.71e-05	0.119627	0.32659	-2.97677
COL6A3_ITGAV_ITGB8	0.000465092	0.0802399	1.43e-06	4.99e-44	1.5e-05	1.46e-11	1.43e-05	0.00278845	0.228059	-4.01907
COL2A1_ITGAV_ITGB8	0.564699	0.385671	0.318857	0.349486	0.000348089	0.942296	0.332822	0.0566837	0.113769	-0.654382
COL9A2_ITGAV_ITGB8	0.0823373	0.436766	0.613909	0.299258	0.458954	0.24196	0.276113	0.0559873	0.764551	0.169142
COL9A3_ITGAV_ITGB8	0.00172693	0.267306	0.446975	0.00308095	0.424414	0.292614	0.187423	0.290926	0.455424	0.694955
LAMA1_ITGA6_ITGB4	3.29e-20	3.07e-60	0.977752	0.95451	0.390787	0.696545	0.455332	0.501491	0.000247645	13.6294
LAMA3_ITGA6_ITGB4	3.6e-21	2.72e-30	0.187051	0.154197	0.000416499	0.0151864	0.459667	0.162322	1.36e-06	9.62548
LAMA4_ITGA6_ITGB4	0.94154	1	0.003622	0.0865393	0.658965	0.11222	0.295883	0.778901	0.0106394	-4.21947
LAMA5_ITGA6_ITGB4	0.0975366	0.999983	0.697682	0.0178641	2.75e-05	0.0238369	0.932768	0.375491	0.371049	-1.52722
LAMB1_ITGA6_ITGB4	0.408869	0.763872	0.00547153	0.00865711	0.0244614	0.000963351	0.979362	0.953437	0.726252	-0.545331
LAMB2_ITGA6_ITGB4	0.997522	0.990468	0.206618	5.47e-05	0.000283342	0.000657518	0.852905	0.223634	0.0209417	-3.67658
LAMB3_ITGA6_ITGB4	1.42e-22	8.34e-70	0.0853107	7.47e-28	1.33e-16	2.58e-05	0.00051601	3.92e-07	0.0301668	8.54703
LAMC1_ITGA6_ITGB4	0.980542	1	0.00128133	0.000767372	0.00449659	0.0989318	0.19885	0.921794	0.0130738	-5.05261
COL9A1_ITGAV_ITGB8	0.882871	0.199743	0.111151	0.00444905	0.397478	0.0011233	0.216092	0.437512	0.12895	-1.36824
COL1A2_ITGAV_ITGB8	2.18e-06	0.0546812	2.43e-08	4.33e-47	0.000977996	2.1e-06	2.86e-07	1.68e-05	0.200662	-4.14483
LAMC3_ITGAV_ITGB8	0.0609542	0.121908	0.0268043	0.660309	0.525244	0.149011	0.206348	0.134267	0.423108	0.495587
LAMC2_ITGAV_ITGB8	0.4231	0.0127225	0.781199	0.929886	0.284263	0.0211827	0.975579	0.904553	0.00334114	2.59655
THBS2_SDC1	0.72892	0.999369	0.987399	1	0.998625	0.8582	0.409028	0.999535	0.504975	1.74641
TNXB_ITGA2B_ITGB3	0.263094	0.364909	0.32531	0.0430042	0.347054	0.311861	0.129265	0.0415954	0.0760884	-0.768419
VTN_ITGAV_ITGB5	0.123371	1	0.110635	0.671922	0.186129	0.0908995	0.604085	0.193395	0.689158	0.234287
TNC_ITGAV_ITGB6	0.259814	0.633723	0.00358085	4.13e-14	0.00847498	0.0145324	0.0696157	0.304007	0.163289	-2.88567
TNXB_ITGAV_ITGB6	0.999857	0.999979	0.507393	1.45e-11	0.0232544	0.0013369	0.775648	0.0580783	0.0252497	-5.72552
FN1_ITGAV_ITGB6	0.412682	0.999607	4.1e-22	6.59e-34	4.33e-09	3.11e-07	0.00232691	0.521779	0.0649726	-7.68214
VTN_ITGAV_ITGB8	0.505518	1	0.00989463	0.808495	0.0147799	0.331217	0.271127	0.133906	0.342214	-0.800787
FN1_ITGAV_ITGB8	1.98e-07	0.00167625	7.08e-19	2.46e-45	8.53e-06	3.08e-06	3.46e-05	0.110207	0.402703	-3.0184
LAMA1_ITGAV_ITGB8	0.0500858	2.76e-05	0.52691	4.06e-05	0.175095	0.676357	0.30868	0.345559	0.226921	1.64569
LAMA2_ITGAV_ITGB8	0.384948	0.938081	0.342852	2.24e-06	0.0505173	0.557875	0.00822925	0.153824	0.0573318	-2.7259
LAMA3_ITGAV_ITGB8	0.141134	0.00228682	0.0755571	7.62e-05	0.0490632	0.26029	0.884992	0.349745	0.535364	0.853362
LAMA4_ITGAV_ITGB8	0.000865591	0.435096	1.39e-08	2.21e-14	0.0799014	3.56e-07	0.00638805	0.0148297	0.143251	-2.79375
LAMA5_ITGAV_ITGB8	1.14e-06	0.110401	0.000169381	0.000136556	0.000767155	2.06e-06	0.668062	0.906147	0.393043	1.60795
LAMB1_ITGAV_ITGB8	0.172471	0.135107	1.57e-11	1.01e-25	0.000335108	1.56e-05	0.189385	0.0506037	0.190038	-3.87113
LAMB2_ITGAV_ITGB8	8.68e-06	0.0794091	2.2e-07	2.16e-09	7.42e-09	3.49e-05	0.00146533	0.095855	0.521731	-0.948165
LAMB3_ITGAV_ITGB8	0.00398814	8.03e-07	0.995638	0.999952	1.96e-05	0.0819712	0.908915	0.314737	0.00326583	5.56869
LAMC1_ITGAV_ITGB8	9.85e-07	0.0336115	0.000543989	1.13e-16	0.00010457	8.49e-06	0.000636577	0.0101772	0.596278	-0.960564
LAMC2_ITGA6_ITGB4	3.77e-05	3.41e-21	0.533937	0.000390166	0.025597	0.0330328	0.0421581	0.375129	0.0141288	5.33776
LAMC3_ITGA6_ITGB4	0.206805	0.00535909	0.411872	0.000842458	0.341039	0.281211	0.0963077	0.86739	0.508636	0.796589
COL1A1_ITGAV_ITGB8	0.00211254	0.0313774	1.18e-05	1.27e-39	0.0289614	1.44e-07	6.16e-06	0.00113398	0.210392	-3.83205
COL1A1_CD44	5.31e-09	6.84e-14	3.02e-31	8.02e-51	6.53e-39	3.7e-22	3.22e-08	4.92e-15	0.227036	-3.35569
LAMC3_CD44	2.11e-06	0.496452	0.822204	0.0267594	0.123291	0.719997	0.772813	0.63824	0.132771	2.3284
COL1A1_SDC1	0.999867	1	1	1	0.454893	0.64124	0.999975	1	0.853066	0.241096
COL1A2_SDC1	1	1	1	1	0.0569435	0.788485	1	1	0.0805802	-3.47165
COL2A1_SDC1	0.0479235	0.0167207	0.37878	2.48e-10	0.0652783	0.648354	0.734582	0.998162	0.633813	1.14661
COL4A1_SDC1	1	1	0.831689	0.999997	0.00560005	0.405405	0.999068	0.999981	0.0169339	-4.34738
COL4A2_SDC1	0.999993	1	0.434077	0.993187	8.83e-05	0.0257356	0.999235	0.990737	0.0129873	-4.26306
COL4A3_SDC1	0.973602	0.714668	1	1	1	1	1	1	0.00800974	-1.25183
COL4A4_SDC1	0.193149	0.902745	1	0.26063	1	1	1	1	0.520915	-0.375851
COL4A5_SDC1	0.779323	0.902029	0.822671	0.117591	0.362564	0.480387	0.631194	0.999864	0.933755	-0.10317
COL6A1_SDC1	1	1	0.278685	0.99374	2.41e-08	0.000543432	0.524958	0.998205	0.00614722	-6.92828
COL6A2_SDC1	1	1	0.507888	1	0.021704	0.0515293	0.934332	0.999998	0.0569942	-4.88889
COL6A3_SDC1	1	1	0.999487	0.999995	7.54e-07	0.0115862	0.998195	0.999916	0.0211809	-3.6908
COL9A1_SDC1	0.374236	0.801825	0.371918	0.992071	0.563684	0.479957	0.203621	0.43971	0.989363	0.0124827
COL9A2_SDC1	0.659865	0.000761667	0.820389	3e-10	0.765189	0.376217	0.17316	0.974082	0.896421	0.311325
COL9A3_SDC1	0.662891	0.981753	0.799614	0.999997	0.990985	0.910104	0.90219	0.999625	0.29602	1.25225
FN1_SDC1	1	1	0.0137857	0.889342	5.48e-05	0.000305641	0.37458	1	0.00938175	-7.01342
TNC_SDC1	0.999996	1	0.999739	1	0.582784	0.169084	0.819546	0.958018	0.0559154	-3.33584
FN1_CD44	1.85e-13	1.25e-33	4.64e-14	1.36e-51	1.03e-25	8.42e-16	9.27e-05	7.93e-06	0.561663	2.00466
TNXB_SDC1	1	1	0.992048	0.999556	0.379183	0.310002	0.933081	0.999948	0.000386863	-4.39307
LAMC2_CD44	0.997528	0.999959	0.992497	0.940944	0.999904	0.872723	0.824645	0.823585	0.00773445	-1.91172
LAMC1_CD44	8.58e-05	2.07e-08	3.71e-05	7.99e-17	2.76e-08	9.24e-06	0.250298	0.0153507	0.677837	0.859625
COL4A6_SDC1	0.796042	0.885621	0.150711	0.487025	0.16603	0.656805	0.2685	0.599089	0.00708043	-1.37364
LAMB3_CD44	0.999626	1	1	1	1	0.999995	0.99048	1	0.909719	0.250908
COL1A2_CD44	1.65e-07	2.26e-25	1.4e-36	5.45e-51	2.71e-38	2.65e-16	1.04e-09	1.62e-18	0.326253	-2.83697
COL2A1_CD44	0.318015	0.176657	0.836025	0.335063	0.0161459	0.350301	0.180774	0.0555616	0.754446	0.21239
COL4A1_CD44	5.11e-08	7.61e-20	1.56e-14	9.02e-48	5.83e-30	5.41e-13	0.000669536	5.63e-05	0.975617	-0.100811
COL4A2_CD44	9.38e-08	1.24e-08	1.17e-11	8.33e-35	4.65e-32	2.66e-11	1.12e-05	3.43e-05	0.558791	-1.39547
COL4A3_CD44	0.59632	0.720802	1	1	1	1	1	1	0.0019735	-0.414529
COL4A4_CD44	0.093364	0.022896	1	0.463631	1	1	1	1	4.39e-05	1.63599
COL4A5_CD44	0.00322972	0.0722063	0.000320462	2.32e-14	1.43e-07	1.43e-05	0.0050829	0.0110279	0.248988	-1.86222
COL6A1_CD44	9.86e-18	1.97e-22	5.37e-09	9e-30	2.42e-11	0.000146814	1.74e-06	9.79e-06	0.224214	2.60887
COL6A2_CD44	1.83e-17	4.05e-20	3.81e-19	6.58e-30	1.1e-34	5.94e-13	7.86e-05	2.01e-09	0.525745	1.31042
COL6A3_CD44	0.00035758	8.75e-08	2.54e-17	5.49e-56	1.67e-33	3.38e-12	0.0040413	3.03e-08	0.30388	-3.73885
COL4A6_CD44	0.000109565	0.130222	3.89e-05	0.0011332	0.000157169	0.00490538	0.336128	0.112264	0.832927	0.250273
COL9A1_CD44	0.677576	0.397943	0.00555524	0.164009	1.63e-11	1.84e-10	0.403305	0.0161755	0.0476888	-1.57667
COL9A2_CD44	0.00172103	0.000223986	0.0474475	0.946767	0.0287859	0.075718	0.417979	0.304787	0.00886538	3.02425
COL9A3_CD44	0.013612	0.000149518	0.00118188	3.33e-07	1.35e-16	0.00361751	0.203631	0.0134569	0.89403	0.148954
LAMB2_CD44	0.00230826	1.88e-09	0.0120501	1.22e-12	4.62e-09	0.000621125	0.394623	0.00405278	0.495781	1.3195
LAMA1_CD44	0.999999	1	0.253033	0.00305816	0.00220339	0.566324	0.344279	0.0400188	0.000423225	-8.50815
LAMA2_CD44	0.18639	0.871741	0.0183275	0.00895798	0.579335	0.20977	0.413468	0.558743	0.209096	-1.25364
LAMA3_CD44	0.998333	1	0.580736	0.698862	0.991424	0.993582	0.979868	0.954155	0.0102967	-3.57072
LAMA4_CD44	0.0018733	6.2e-07	3.87e-08	3.42e-23	3.79e-16	8.06e-05	0.00253618	3.37e-05	0.416531	-1.6287
LAMA5_CD44	2.64e-05	2.4e-05	0.167165	2.87e-12	1.31e-07	0.000311275	0.350449	0.839911	0.313447	2.24379
LAMB1_CD44	6.87e-07	8.84e-13	3.76e-13	1.16e-39	1.56e-23	7.34e-10	1.43e-06	4.89e-07	0.543049	-1.52806
SEMA3B_NRP1_PLXNA3	0.000350388	0.00207381	0.78524	0.424113	0.0583332	0.098097	0.993921	0.993729	0.00104305	4.52867
NTF3_NTRK2	0.571138	0.44253	0.875415	0.136271	0.358137	0.0123582	0.329349	0.972504	0.671851	0.365737
NTF3_NTRK3	0.710552	2.02e-09	0.654036	0.00375539	0.693721	0.41396	0.914125	0.163741	0.281018	2.19138
SEMA3A_NRP1_PLXNA1	0.000917794	0.000390523	0.22901	2.41e-12	3.51e-09	0.000258916	0.108416	0.507608	0.60357	1.02035
SEMA3A_NRP1_PLXNA4	0.000262337	7.06e-06	0.80755	9.99e-13	8.26e-13	0.000205226	0.327792	0.595418	0.325264	2.3123
SEMA3A_NRP1_PLXNA3	0.113544	0.0129142	0.482163	1.53e-07	1.39e-12	0.000188278	0.344346	0.18376	0.944784	0.101738
SEMA3B_NRP1_PLXNA1	0.000354338	0.808782	0.990697	0.995437	0.66558	0.270519	0.999302	0.757903	0.0259955	3.47027
SEMA3B_NRP1_PLXNA2	8.63e-07	0.0813577	0.986501	0.341951	0.99709	0.98688	0.992291	0.997816	0.00574114	4.85887
NTF3_NTRK1	0.561686	1	0.123614	0.0809508	1	0.307804	0.427308	0.0205893	0.0294884	-1.27282
SEMA3A_NRP1_PLXNA2	0.0928921	0.0890215	0.0920599	9.63e-12	2.93e-10	0.00350724	0.127412	0.24373	0.522045	-1.13323
KLK3_NTRK1	0.709783	1	1	0.564706	1	0.714336	0.792576	0.636175	0.829606	0.055264
FLT3L_FLT3	0.0195231	0.491832	0.109688	0.602279	0.765404	1	0.390514	1	0.282578	0.730358
GCG_GIPR	0.500974	0.0707547	0.0219351	0.118611	0.000809944	0.0112838	0.000114657	0.00667233	0.0617904	-1.60514
SEMA3B_NRP1_PLXNA4	0.0094406	0.985129	0.860405	0.999999	0.999284	0.996047	0.999525	0.992222	0.0773379	2.96796
HGF_MET	0.738816	0.635605	0.0213111	0.656799	0.105962	0.725176	0.935247	0.951436	0.91984	-0.105382
SEMA3C_NRP1_PLXNA1	0.376325	0.970466	2.36e-15	1.06e-08	0.0473382	0.172053	0.082808	3.52e-05	0.0159459	-5.48552
SEMA3G_NRP2_PLXNA1	0.176564	0.0262828	0.000747776	5.24e-08	0.00221768	0.041739	0.00996763	0.00120052	0.0415201	-2.03069
SEMA3C_NRP1_PLXNA3	0.000362812	0.00727833	6.16e-15	6.74e-13	0.00786958	0.296178	0.0186228	1.67e-06	0.153947	-2.47201
SEMA3G_NRP2_PLXNA4	0.667205	0.0161289	0.0210724	2.13e-06	0.000243957	0.00352219	0.0232246	0.185361	0.216832	-1.52478
KITL_KIT	0.517405	0.762954	0.364494	1.9e-06	0.14373	0.313311	0.0474791	0.05881	0.0631406	-2.43061
SEMA3G_NRP2_PLXNA3	0.841605	0.0603284	0.149904	0.000177369	0.00160634	0.0166509	0.00496751	0.0301256	0.0620905	-1.99091
SEMA3G_NRP2_PLXNA2	0.885907	0.554968	0.0564144	1.35e-06	0.010325	0.00424622	0.193815	0.0723918	0.0337522	-2.82154
SEMA3F_NRP2_PLXNA4	0.0029356	0.000339488	0.710168	0.00117106	0.201609	0.0245699	0.0618546	0.00929563	0.15989	1.48087
SEMA3F_NRP2_PLXNA3	0.802674	0.00122428	0.455776	0.00089645	0.02256	0.00268497	0.0235503	0.0149314	0.546769	-0.758525
SEMA3F_NRP2_PLXNA2	0.392477	0.87797	0.120509	0.0114507	0.194869	0.00438141	0.0231855	0.0567909	0.00225217	-2.20147
SEMA3F_NRP2_PLXNA1	0.00461586	0.00339032	0.186943	0.00992355	0.00354674	0.00103309	0.00133804	0.00218564	0.518845	0.387596
SEMA3D_NRP2_PLXNA4	4.47e-05	1.57e-14	5.28e-13	1.04e-24	1.23e-14	1.19e-07	0.00012452	0.00167999	0.921001	-0.223174
SEMA3D_NRP2_PLXNA3	0.244061	1.24e-06	8.77e-11	2.09e-18	1.52e-14	5.8e-06	0.00102733	0.000228956	0.184632	-2.70919
SEMA3D_NRP2_PLXNA2	0.0553975	0.00523621	5.25e-07	2.85e-17	1.99e-12	1.02e-06	0.000395151	0.0135009	0.147307	-2.62804
SEMA3D_NRP2_PLXNA1	0.00027899	8.99e-07	1.23e-14	5.08e-22	8.29e-13	2.98e-07	0.000848055	0.00102147	0.404049	-1.7425
SEMA3C_NRP2_PLXNA4	0.999988	0.999939	2.71e-20	5.53e-28	7.66e-07	1.83e-06	2.66e-06	2.41e-05	0.00112822	-11.2017
SEMA3C_NRP2_PLXNA3	0.0539385	0.143401	1.79e-14	5.69e-32	1.59e-07	1.99e-05	0.000155995	1.92e-07	0.0334178	-5.65516
SEMA3C_NRP2_PLXNA2	0.0984598	2.44e-08	4.6e-12	7.64e-20	0.000104292	8.22e-05	0.00940134	6.07e-05	0.329871	-2.14053
SEMA3C_NRP2_PLXNA1	0.981324	0.999646	1.13e-14	9.58e-26	5.73e-06	8.21e-06	0.00327632	2.26e-06	0.00361265	-9.07527
SEMA3B_NRP2_PLXNA4	0.788998	0.981699	0.999999	1	1	1	1	1	0.0022213	5.06239
SEMA3B_NRP2_PLXNA3	0.05151	0.00295853	0.999906	0.997742	0.878937	0.895328	0.999999	1	8.67e-05	6.36785
SEMA3B_NRP2_PLXNA2	0.000697417	0.0962011	1	0.999099	1	0.999997	0.999998	1	0.000124967	6.98868
SEMA3B_NRP2_PLXNA1	0.161149	0.818454	1	1	0.998421	0.962151	1	0.999872	0.00034891	5.07654
SEMA3D_NRP1_PLXNA4	0.0582181	6.21e-07	1.75e-16	1.07e-17	6e-13	7.71e-07	0.000877268	0.0464056	0.361199	-2.15333
SEMA3D_NRP1_PLXNA3	0.782212	0.00423718	1.72e-13	2.53e-13	3.73e-12	9.64e-05	0.00400963	0.00562146	0.0637315	-3.99504
SEMA3D_NRP1_PLXNA2	0.38399	0.238884	2.49e-10	4.61e-12	1.6e-09	7.19e-06	0.00131757	0.0957598	0.0456742	-3.83534
SEMA3D_NRP1_PLXNA1	0.0626363	0.00900716	1.41e-17	1.96e-16	9.73e-10	4.46e-06	0.0019475	0.021975	0.136384	-3.42494
SEMA3C_NRP1_PLXNA4	0.896863	0.978725	3.05e-20	8.99e-07	0.0741178	0.434046	0.00446694	0.000268647	0.00741921	-6.64437
SEMA3C_NRP1_PLXNA2	0.00189331	5.15e-12	1.22e-13	7.4e-05	0.262753	0.483006	0.195913	0.000200895	0.612391	0.970832
NPPC_NPR2	0.713257	0.23623	0.0790763	0.0254035	0.187505	0.0309915	0.919552	0.0268145	0.400043	-0.895265
GZMA_F2RL1	0.000282391	1.51e-16	0.399047	0.835772	0.424788	1	0.752	0.225617	0.00242887	5.97259
CTSG_F2RL1	0.973018	0.999984	0.263963	0.949467	0.972607	1	1	0.501556	0.0108296	-2.78673
PRSS3_F2RL1	1.44e-55	1.64e-92	1.15e-58	1.62e-11	2.07e-39	5.43e-17	8.23e-22	7.52e-08	0.0283505	8.63318
GZMA_F2R	0.591933	0.581319	0.163033	0.294929	0.494152	1	0.00394127	0.663043	0.174165	-1.15824
CTSG_F2R	0.00632976	0.686862	0.000250117	0.423914	0.0481536	1	1	0.0305899	0.759346	-0.383063
PRSS3_F2R	0.999882	0.991996	0.426359	0.95562	0.0295284	0.672692	0.791828	0.999803	0.156845	-1.57466
SEMA3C_NRP1_NRP2	0.999997	1	2.66e-17	1.94e-15	0.000856397	0.00262655	6.38e-06	5.6e-09	5.34e-05	-12.5824
TAC1_TACR2	0.135174	0.0875257	0.00044412	7.14e-11	0.00382281	2.58e-06	0.282333	0.285742	0.396544	-1.49039
TAC1_TACR1	0.00410287	0.59539	0.771199	0.732174	0.312207	0.0871948	0.826544	0.134947	0.139411	1.5009
VIP_VIPR2	0.595168	0.045617	0.00032584	1.26e-08	0.000194576	0.0511282	0.751113	0.0653048	0.329155	-1.72972
VIP_VIPR1	0.993993	0.999998	1	1	0.999262	0.999977	0.986041	1	0.268487	2.89207
ADCYAP1_ADCYAP1R1	0.029118	0.0457338	0.000219182	6.79e-10	0.0324696	0.178403	0.0276855	0.00108205	0.120152	-1.84894
GZMA_PARD3	0.430112	0.00605738	0.0505362	0.195413	0.0230115	1	0.611651	0.633646	0.311148	0.874274
CTSG_PARD3	0.610777	0.893313	0.894133	0.941385	0.515876	1	1	0.321705	0.78645	-0.17475
PRSS3_PARD3	0.192707	0.0336176	0.971862	0.99885	0.177577	0.794862	0.998213	0.999999	0.000783556	4.52656
GZMA_F2RL3	0.750982	0.906861	0.402364	0.662776	0.733368	1	0.366127	0.533611	0.00641865	-1.02087
CTSG_F2RL3	0.0268389	0.467309	0.734453	0.820718	0.679691	1	1	0.694714	0.0208894	1.51916
PRSS3_F2RL3	0.902625	0.548968	0.634973	0.233364	0.199274	0.891127	6.86e-05	0.706182	0.228243	-1.62325
SEMA3C_PLXND1	0.999892	1	0.927228	0.413316	0.636112	0.2335	0.0553281	0.0085293	0.00296044	-6.26553
LGALS9_CD44	0.253107	0.0116146	0.730947	0.998875	0.138789	0.557399	0.640884	0.195002	0.0700337	2.26022
LGALS9_HAVCR2	0.232978	0.0157177	0.222502	0.0145801	0.0819941	0.0105861	0.167372	0.000807629	0.675215	-0.32541
BAG6_NCR3-PS	0.102491	0.0178769	0.160053	0.321858	0.380513	0.422567	1	1	0.00759568	1.31941
BTLA_TNFRSF14	0.106519	0.813779	1	1	1	1	1	1	0.742024	0.176672
SEMA3E_PLXND1	0.0063598	0.166645	0.944674	0.143307	0.0387495	0.676476	0.018904	0.275908	0.267622	1.19395
GCG_GLP2R	0.495503	0.32327	0.982123	0.33141	0.10128	0.0670446	0.999489	0.927818	0.0905557	1.83693
GCG_GCGR	0.97687	0.534312	0.999092	0.999975	0.42479	0.996291	0.913385	0.976973	0.103586	1.59212
GAS6_TYRO3	0.0647449	0.489388	0.0180441	0.0471264	9.12e-06	0.592455	0.0582195	0.563146	0.473154	-0.523705
GAS6_MERTK	0.0204904	0.000987836	0.331104	0.0132558	0.234693	0.394413	0.922733	0.556811	0.0454513	2.29657
GAS6_AXL	7.89e-10	1.79e-12	0.110108	0.594195	0.00169655	0.329611	0.918347	0.345306	5.81e-05	6.49664
ANXA1_FPR1	0.13942	7.28e-07	2.16e-06	0.645328	1	1	1	1	0.294132	1.89445
ADM_CALCRL	0.994222	0.999997	0.000299186	0.199867	0.852669	0.0709862	0.802194	0.403417	0.00814113	-4.45013
GRN_SORT1	0.0140799	4.88e-09	0.765168	5.76e-08	0.000151244	1.75e-05	0.0173149	0.0780713	0.294633	1.93778
RARRES2_CMKLR1	0.00107738	9.38e-12	0.413414	0.806399	0.149898	0.0206583	0.924866	0.306166	0.00180138	5.28616
GUCA2A_GUCY2C	1.37e-20	1.8e-57	1.13e-75	3.87e-29	2.51e-14	4.48e-07	1.04e-26	4.25e-25	0.99302	-0.0253456
PSAP_GPR37	0.304451	0.540711	0.0560933	0.034116	0.127256	0.487663	0.939591	0.92664	0.928847	0.102372
PSAP_GPR37L1	0.00107098	0.00372295	0.461381	0.101559	1	1	0.188417	0.628325	0.00132474	2.39151
PROS1_TYRO3	0.0694227	0.0757194	0.8883	6.87e-06	0.153858	0.0314042	0.123451	0.707164	0.733072	0.521474
PROS1_AXL	0.128564	0.0365738	0.79291	0.00117741	0.944116	0.660392	0.489886	0.651928	0.373921	0.997643
LGALS9_CD45	0.655764	0.999989	0.0164727	0.656263	0.0733106	0.559036	0.486327	0.00928777	0.0338242	-3.34699
INSL5_RXFP4	0.944846	0.922688	1	0.69116	1	1	0.0162564	1	0.0305774	-1.91983
GUCA2B_GUCY2C	2.13e-16	9.29e-34	1.04e-11	2.8e-06	6.66e-11	3.13e-07	3.77e-16	8.52e-16	0.0488748	3.27631
TGFB1_TGFBR1_TGFBR2	1.87e-10	9.54e-08	0.0552549	0.000218042	0.000230405	9.99e-05	0.449277	0.000395791	0.00945358	3.58728
WNT10A_FZD9_LRP6	0.845578	0.689584	1	1	1	0.723701	1	1	0.000775281	-0.756161
WNT10A_FZD8_LRP6	0.870441	0.773917	1	1	1	0.823909	1	1	3.34e-05	-0.940144
WNT10A_FZD7_LRP6	0.863795	0.623509	1	1	1	0.0639959	1	1	0.00851496	-0.706118
WNT10A_FZD5_LRP6	0.647581	0.908857	1	1	1	0.870419	1	1	0.00875054	-0.856272
WNT10A_FZD4_LRP6	0.870326	0.670809	1	1	1	0.794633	1	1	0.00267473	-0.785041
WNT10A_FZD3_LRP6	0.853985	0.777033	1	1	1	0.785579	1	1	8.84e-06	-0.907944
WNT10A_FZD2_LRP6	0.128541	0.328582	1	1	1	0.603178	1	1	0.00268686	0.788573
WNT10A_FZD10_LRP6	0.835793	0.665083	1	1	1	0.747232	1	1	0.00153391	-0.701844
WNT10A_FZD1_LRP6	0.880517	0.772616	1	1	1	0.298613	1	1	6.38e-05	-0.962532
WNT10A_FZD6_LRP6	0.872495	0.763537	1	1	1	0.739313	1	1	6.94e-05	-0.927997
WNT2B_FZD9_LRP6	0.169871	0.44896	0.00707311	0.000168735	0.000615608	0.190129	0.0678003	0.199338	0.0750687	-1.55217
WNT2B_FZD8_LRP6	0.207074	0.441212	9.2e-06	4.8e-12	6.88e-07	0.0228378	0.00159491	0.00141248	0.0116863	-3.77544
WNT2B_FZD7_LRP6	0.00411293	0.277429	0.0520585	1.22e-08	4.28e-06	0.000517079	0.026404	0.0634107	0.430957	-1.04997
WNT2B_FZD6_LRP6	0.349255	0.0552113	0.000818044	0.00102268	0.000215436	0.18037	0.161039	0.0767851	0.151486	-1.17073
WNT2B_FZD5_LRP6	0.742159	1	0.139036	0.0111891	0.00323409	0.197509	0.0359303	0.536176	0.0143204	-4.23695
WNT2B_FZD4_LRP6	0.143419	0.0125064	0.000766809	0.000423351	8.9e-07	0.125317	0.0844317	0.000362137	0.11365	-1.1622
WNT2B_FZD3_LRP6	0.217756	0.413593	0.0423412	0.000983949	0.00227231	0.153468	0.11751	0.1945	0.0840591	-1.21798
WNT2B_FZD2_LRP6	0.224847	0.0247281	7.41e-06	6.52e-05	1.96e-08	0.364641	0.098232	0.00432081	0.0958686	-1.65842
WNT2B_FZD10_LRP6	0.205854	0.595427	0.00682315	3.54e-05	0.000555796	0.181491	0.0776397	0.0437226	0.0247843	-2.10288
WNT2B_FZD1_LRP6	0.0779337	0.0277923	1.88e-07	1.38e-10	3.54e-07	0.100673	0.000156305	7.87e-06	0.00330043	-3.16221
WNT9A_FZD9_LRP5	0.089338	0.190067	0.651255	0.483591	0.339282	0.119752	0.559467	0.901975	0.00462993	1.55876
WNT9A_FZD8_LRP5	0.137238	0.353592	0.772314	0.243634	0.497889	0.43141	0.664691	0.721531	0.0529687	1.00036
WNT9A_FZD7_LRP5	0.208275	0.127022	0.714478	0.837472	0.108173	0.00522355	0.137469	0.699802	0.0634632	1.22218
WNT9A_FZD6_LRP5	0.150939	0.367735	0.2906	0.403753	0.375872	0.17309	0.364856	0.946103	0.236255	0.801987
WNT9A_FZD5_LRP5	0.472024	0.59644	0.874669	0.0544652	0.61831	0.357254	0.637714	0.418604	0.818975	-0.163827
WNT9A_FZD4_LRP5	0.274655	0.259933	0.476373	0.512923	0.264645	0.344762	0.446661	0.868058	0.0456573	0.860247
WNT9A_FZD3_LRP5	0.195968	0.219177	0.729086	0.582859	0.132268	0.0514611	0.641586	0.846824	0.000501801	1.36676
WNT9A_FZD2_LRP5	0.222162	0.258144	0.405712	0.708898	0.553713	0.0388945	0.371666	0.811014	0.0367303	0.92344
WNT9A_FZD10_LRP5	0.137294	0.298752	0.392842	0.555904	0.370675	0.201448	0.613078	0.877847	0.0225165	1.14035
WNT9A_FZD1_LRP5	0.16157	0.442628	0.276804	0.0677018	0.243121	0.183228	0.756172	0.979818	0.461026	0.730806
WNT9A_FZD9_LRP6	0.17187	0.447861	0.306419	0.733819	0.331774	0.802308	0.562377	0.536461	0.106907	0.63066
WNT9A_FZD8_LRP6	0.275272	0.678791	0.497968	0.410802	0.502538	0.903414	0.669353	0.393339	0.87887	0.0505435
WNT9A_FZD7_LRP6	0.420622	0.29638	0.462973	0.914858	0.122167	0.15083	0.154422	0.37305	0.576028	0.351798
WNT9A_FZD6_LRP6	0.300794	0.671413	0.136542	0.63808	0.375514	0.831328	0.371197	0.690138	0.837096	-0.104625
WNT9A_FZD5_LRP6	0.639237	0.764172	0.58235	0.137356	0.635943	0.885719	0.643667	0.123411	0.0959586	-0.956651
WNT9A_FZD4_LRP6	0.510002	0.511445	0.25385	0.706704	0.268196	0.903051	0.448786	0.585712	0.912812	-0.0345927
WNT9A_FZD3_LRP6	0.397067	0.465675	0.403339	0.783816	0.114783	0.549179	0.637087	0.489822	0.195077	0.389946
WNT9A_FZD2_LRP6	0.434515	0.533172	0.22603	0.833394	0.558087	0.452265	0.382373	0.487107	0.978994	0.0118486
WNT9A_FZD10_LRP6	0.289973	0.639294	0.182322	0.777081	0.371113	0.847964	0.614536	0.49755	0.784378	0.133656
WNT9A_FZD1_LRP6	0.317048	0.746265	0.168	0.144755	0.259368	0.64459	0.741312	0.88847	0.8616	-0.132274
WNT5B_FZD9	0.0798403	0.36704	1	0.000833469	0.120594	0.906766	0.037012	0.682649	0.819805	-0.240894
WNT5B_FZD8	0.743629	0.588852	0.135175	0.000206907	0.0417659	0.114036	0.155175	0.0811799	0.0194414	-2.20084
WNT5B_FZD7	0.421914	0.571532	0.0152911	1.03e-05	0.000164834	0.0413373	0.541983	0.0689141	0.116359	-1.94167
WNT5B_FZD6	0.866408	0.316606	0.493692	0.0373902	0.327648	0.504393	5.72e-05	0.569573	0.196692	-1.68618
WNT5B_FZD5	0.808115	0.671496	0.916147	0.477763	0.628857	0.528216	0.920398	0.99678	0.334315	0.706509
WNT5B_FZD4	0.956063	0.146768	0.386393	0.00745311	0.000621576	0.0678106	0.00551492	0.0985169	0.0716964	-1.96696
WNT5B_FZD3	0.498622	0.861311	0.755365	0.798089	0.481922	0.15382	0.571954	0.461158	0.717206	-0.138858
WNT5B_FZD2	0.202751	0.132496	0.0918893	0.333871	0.000115484	0.00167558	0.132123	0.00835662	0.502722	-0.343704
WNT5B_FZD1	0.336049	0.46391	0.0205332	9.55e-05	0.000103756	0.000178638	0.231858	0.0104182	0.0347473	-1.94737
WNT5A_MCAM	0.794556	0.256475	0.0148303	3.16e-09	3.14e-05	1.58e-08	0.0785752	0.00644559	0.0413252	-3.05502
WNT5A_FZD9	0.680118	0.756753	1	0.120095	0.408816	0.143021	0.516185	0.0236843	0.0548311	-1.36119
WNT5A_FZD8	0.731492	0.417523	0.0927986	4.29e-07	0.0114225	1.17e-05	0.00821204	0.00748107	0.0163754	-2.97408
WNT5A_FZD6	0.839511	0.23359	0.506896	0.421797	0.108396	0.0993112	0.81215	0.549924	0.884732	0.0751396
WNT5A_FZD5	0.0155148	0.646074	0.946744	0.790267	0.896969	0.0683353	0.982707	0.801504	0.0186717	2.23638
WNT5A_FZD4	0.753872	0.706149	0.603797	0.316403	3.24e-05	0.000311095	0.0124825	0.653063	0.162205	-1.13018
WNT5A_FZD3	0.292736	0.87205	0.36992	0.00759821	0.394312	0.232286	0.633281	0.73985	0.445561	-0.739434
WNT5A_FZD2	0.00153975	0.74104	0.00613422	0.0527022	2.94e-05	0.000155827	0.363209	0.131666	0.819852	-0.241426
WNT5A_FZD1	0.288989	0.258183	1.4e-05	2.99e-05	0.000161422	0.000106009	0.000100899	0.00118884	3.15e-05	-3.13698
WNT5A_FZD7	0.170667	0.706393	0.00551168	0.00012132	1.51e-05	0.000202526	0.614983	0.0293838	0.142617	-1.74804
WNT4_FZD9_LRP6	0.789538	0.0270951	0.479698	0.218383	0.226255	0.0683704	0.11601	0.839265	0.738224	0.302171
WNT4_FZD8_LRP6	0.778474	0.0324744	0.163161	0.0705142	0.0904014	0.000379497	0.0569019	0.606002	0.633058	-0.402203
WNT4_FZD7_LRP6	0.47255	0.0211903	0.925246	0.0417927	0.2268	0.0996105	0.460329	0.422997	0.350292	0.903608
WNT4_FZD6_LRP6	0.62927	0.00179304	0.437848	0.241166	0.266302	0.0985979	0.137501	0.965848	0.289519	1.25936
WNT4_FZD5_LRP6	0.886788	0.0506939	0.46698	0.173199	0.248494	0.0347059	0.410983	0.618686	0.97689	-0.022593
WNT4_FZD4_LRP6	0.559855	0.144534	0.134566	0.08373	0.0726782	0.0386681	0.110957	0.85418	0.786537	-0.208316
WNT4_FZD3_LRP6	0.573656	0.0146312	0.665104	0.175168	0.0887786	0.0215314	0.189182	0.897024	0.295611	0.966211
WNT4_FZD2_LRP6	0.393092	0.0181115	0.128809	0.0234244	0.123404	0.0629717	0.282716	0.277597	0.855045	0.111719
WNT4_FZD10_LRP6	0.732661	0.0236358	0.561484	0.06207	0.0819017	0.0261338	0.0568488	0.673642	0.954669	0.0528153
WNT4_FZD1_LRP6	0.111802	0.0485107	0.103249	0.241542	0.0993376	0.0018616	0.0637027	0.992296	0.317358	1.17164
WNT6_FZD1_LRP6	0.445656	0.559388	1	0.0994397	0.0202493	0.0781488	1	0.166545	0.197994	-0.569551
WNT6_FZD10_LRP6	0.435479	0.824814	1	0.225397	0.0700453	0.0887032	1	0.182421	0.0817602	-0.800781
WNT6_FZD2_LRP6	0.357058	0.794527	1	0.221768	0.0668935	0.415189	1	0.0784154	0.16522	-0.77346
WNT6_FZD3_LRP6	0.502975	0.88951	1	0.28746	0.0434065	0.176229	1	0.195856	0.0432506	-0.970027
WNT6_FZD9_LRP6	0.556314	0.788037	1	0.309469	0.0185931	0.148315	1	0.200757	0.029764	-0.804699
WNT6_FZD8_LRP6	0.45477	0.855577	1	0.354708	0.0268119	0.0691095	1	0.0863874	0.100446	-0.907515
WNT6_FZD7_LRP6	0.550411	0.474276	1	0.0183683	0.00770462	0.0636486	1	0.509553	0.408785	-0.54727
WNT6_FZD6_LRP6	0.36214	0.746956	1	0.401957	0.0141395	0.242556	1	0.178782	0.24988	-0.448173
WNT6_FZD5_LRP6	0.476145	0.965679	1	0.227157	0.23536	0.157987	1	0.384411	0.0591898	-1.14101
WNT6_FZD4_LRP6	0.400694	0.262813	1	0.175541	0.00817906	0.10666	1	0.338929	0.713508	0.106154
WNT6_FZD9_LRP5	0.48514	0.637385	1	0.462451	0.285398	0.024596	1	0.669986	0.689986	-0.0707071
BMP8B_BMPR1B_BMPR2	0.137695	0.0134517	0.195851	0.0581237	0.764667	0.958718	0.615381	0.830232	0.105408	1.35713
BMP8B_BMPR1B_ACVR2B	0.415002	0.321447	0.851676	0.390836	0.441273	0.970724	0.550828	0.582024	0.110635	0.614511
BMP8B_BMPR1B_ACVR2A	0.52808	0.000354837	0.568102	0.0666237	0.263951	0.437037	0.650272	0.632248	0.174944	1.50618
BMP8B_BMPR1A_BMPR2	0.0676219	0.0796935	0.346249	0.283881	0.596716	0.976339	0.715088	0.909488	0.0168212	1.68521
BMP8B_BMPR1A_ACVR2B	0.157997	0.570137	0.833378	0.738235	0.322465	0.957392	0.687152	0.819236	0.00892654	1.16444
BMP8B_BMPR1A_ACVR2A	0.223029	0.0245072	0.677426	0.442197	0.230213	0.736431	0.740056	0.82064	0.00296643	1.83435
BMP8B_ACVR1_BMPR2	0.171512	0.00521003	0.0341805	0.0390307	0.694321	0.914615	0.551718	0.937103	0.259395	1.27395
BMP8B_ACVR1_ACVR2B	0.445201	0.0917289	0.17561	0.208475	0.40767	0.864152	0.469734	0.889965	0.400696	0.585602
BMP8B_ACVR1_ACVR2A	0.520869	0.000246605	0.0984088	0.0454052	0.28926	0.395421	0.561685	0.886948	0.298291	1.31201
BMP7_BMPR1B_BMPR2	0.649486	0.012969	0.650965	0.000687919	3.57e-05	0.458166	0.636172	0.642484	0.755975	0.397005
BMP7_BMPR1B_ACVR2B	0.436189	0.353948	0.527198	0.415486	0.039489	0.0211614	0.120361	0.164174	0.418865	-0.306304
BMP7_BMPR1B_ACVR2A	0.244218	0.800495	0.730286	0.762342	0.478438	0.195994	0.00827443	0.387739	0.670017	-0.413861
BMP7_BMPR1A_BMPR2	0.162117	0.106677	0.807811	0.00110359	3.46e-06	0.00619575	0.936814	0.639771	0.42049	1.03896
BMP7_BMPR1A_ACVR2B	0.0358249	0.677138	0.795749	0.123745	0.00127625	2.29e-05	0.811602	0.338013	0.409931	0.70481
BMP7_BMPR1A_ACVR2A	0.0246807	0.849986	0.870393	0.290431	0.0218866	0.000441517	0.461139	0.466866	0.524518	0.563394
BMP7_ACVR1_BMPR2	0.220621	0.0197968	0.239182	0.00247244	4.4e-05	0.191294	0.908208	0.904634	0.357163	1.1937
BMP7_ACVR1_ACVR2B	0.0314659	0.334104	0.0549275	0.396321	0.0178366	0.00382704	0.750262	0.794801	0.202155	1.05334
BMP7_ACVR1_ACVR2A	0.023133	0.696754	0.186013	0.660219	0.194742	0.0410419	0.289616	0.864816	0.382983	0.755958
ARTN_GFRA1	0.869849	0.617592	0.00477068	2.63e-05	0.852068	0.0708578	0.686546	0.61265	0.147733	-2.17827
PSPN_GFRA4	0.194824	0.188032	0.33243	0.269867	0.266641	0.1883	0.00183392	0.233462	0.678828	-0.297116
ARTN_GFRA3	0.743122	0.284224	2.23e-05	0.000290328	0.813099	0.236194	0.490926	0.000975717	0.0474651	-2.70216
NRTN_GFRA2	0.254207	0.0739407	9.76e-11	2.53e-15	6.09e-07	0.0941642	0.000253925	0.000996672	0.021075	-4.13542
AMH_AMHR2_BMPR1A	0.709673	0.519538	0.0258932	0.00427296	0.5388	0.0751971	0.546266	0.634675	0.179477	-1.32924
AMH_AMHR2_ACVR1	0.477552	0.0816096	0.0143031	0.0143354	0.674766	0.564849	0.721966	0.836649	0.983096	0.0234655
MSTN_TGFBR1_ACVR2A	0.0886984	0.847736	0.0123174	0.0165216	0.561557	0.0228646	0.184096	0.938055	0.535656	-0.773942
MSTN_ACVR1B_ACVR2A	0.199043	0.820034	0.0330076	0.133577	0.277598	0.297717	0.127474	0.142801	0.0298653	-1.32377
MSTN_ACVR1B_ACVR2B	0.767839	0.509538	0.364006	0.426869	0.653089	0.276871	0.359067	0.144203	0.0214502	-0.866505
MSTN_TGFBR1_ACVR2B	0.710465	0.455607	0.139672	0.0788319	0.847468	0.0108314	0.477312	0.963418	0.649716	-0.411584
GDF15_TGFBR2	0.621609	0.834243	0.997856	0.00463639	0.619822	0.543149	0.284144	0.996562	0.978638	-0.0437464
GDF11_ACVR1B_ACVR2B	0.491894	0.967664	0.397429	0.0019761	0.00287524	0.946805	0.821661	0.118518	0.139779	-1.76427
GDF11_TGFBR1_ACVR2B	0.522023	0.531003	0.117157	3.72e-06	0.0131202	0.0520736	0.0101068	0.017802	0.0181697	-2.58991
GDF11_TGFBR1_ACVR2A	0.488185	0.45219	0.0388004	1.88e-05	0.00574033	0.0540796	0.0017486	0.0252949	0.0055474	-2.61556
GDF10_ACVR1B_ACVR2A	0.996706	0.998624	0.0423116	0.331291	0.36605	0.116607	0.933964	0.587508	0.00878422	-2.96396
GDF9_ACVR1B_BMPR2	0.220085	0.162952	0.106245	0.00191348	1	0.802711	1	0.325141	0.729844	-0.270897
GDNF_GFRA1	0.320864	0.727698	9.43e-11	4.01e-47	1.29e-07	1.05e-11	1.57e-07	8.31e-10	0.0180556	-8.04092
BMP6_BMPR1B_BMPR2	0.0567371	0.785487	0.0681179	0.275119	0.034157	0.104189	0.113726	0.494264	0.553484	-0.431216
BMP6_BMPR1B_ACVR2B	0.10571	0.759554	0.140541	0.45817	0.0702788	0.171546	0.229137	0.744045	0.947218	-0.0447909
BMP6_BMPR1B_ACVR2A	0.522319	0.0786144	0.251201	0.454864	0.0227372	0.197038	0.185514	0.238062	0.847077	0.0814402
BMP4_BMPR1B_BMPR2	0.0731528	0.000290352	0.296206	0.00012043	3.32e-06	0.00229372	0.238428	0.476069	0.305182	1.20196
BMP4_BMPR1B_ACVR2B	0.192307	0.718365	0.398298	0.0411249	0.0950997	0.00202565	0.0619811	0.0987161	0.0852353	-1.05998
BMP4_BMPR1B_ACVR2A	0.972056	0.626092	0.984438	0.00893537	0.0659673	0.0530548	0.302426	0.684655	0.353276	-1.17908
BMP4_BMPR1A_BMPR2	0.0524734	0.00118574	0.000647911	5.61e-07	5.17e-06	4.23e-07	0.489378	0.269218	0.917473	0.148407
BMP4_BMPR1A_ACVR2B	0.133422	0.336736	2.67e-05	3.13e-05	0.0161852	5.32e-07	0.411488	0.0750418	0.191035	-1.6608
BMP4_BMPR1A_ACVR2A	0.707055	0.383846	0.0245992	1.16e-05	0.0119321	1.48e-05	0.600413	0.355875	0.2013	-1.70312
BMP2_BMPR1B_BMPR2	0.0815132	0.0138187	0.795269	0.630133	0.514516	0.791643	0.757714	0.787244	3.23e-05	2.46191
BMP2_BMPR1B_ACVR2B	0.679988	0.857501	0.918166	0.629989	0.299294	0.80996	0.709846	0.025721	0.450537	-0.685955
BMP2_BMPR1B_ACVR2A	0.00694647	0.000527993	0.724141	0.623885	0.00632667	0.484508	0.595909	0.785877	6.59e-06	3.35406
BMP2_BMPR1A_BMPR2	0.0235793	0.00118847	0.913527	0.817828	0.349991	0.595283	0.676778	0.967975	0.000114609	3.65684
BMP2_BMPR1A_ACVR2A	0.00428048	9.93e-05	0.903572	0.851564	0.0232644	0.319863	0.529333	0.973747	0.000143898	4.26436
TGFB3_ACVR1_TGFBR1	0.015808	0.000206445	1.09e-05	7.54e-20	8.22e-09	7.25e-09	0.0771483	1.09e-07	0.297987	-2.13415
TGFB2_ACVR1_TGFBR1	0.233597	1	0.188777	2.89e-10	0.00279914	0.000752725	0.266922	0.0822859	0.264716	-1.9091
TGFB1_ACVR1_TGFBR1	4.35e-09	1.8e-07	0.0127026	8.44e-05	0.000263828	1.67e-05	0.266249	0.0026927	0.00721089	3.07063
TGFB3_ACVR1C_TGFBR2	0.000926867	0.000380743	0.00323347	9.93e-09	0.00676243	0.00650181	0.0125521	5.46e-08	0.500102	-0.732182
TGFB3_ACVR1B_TGFBR2	0.0531622	0.00158729	0.0713539	3.2e-06	0.0148193	0.013987	0.276423	8.05e-07	0.679336	-0.559627
TGFB2_ACVR1C_TGFBR2	0.117391	1	0.428308	0.000148438	0.0464306	0.185715	0.51897	0.076535	0.519832	-0.70091
TGFB2_ACVR1B_TGFBR2	0.298663	1	0.708424	0.000883718	0.403175	0.483726	0.419016	0.415245	0.632244	-0.48499
TGFB1_ACVR1C_TGFBR2	6.21e-08	3.97e-06	0.0822629	0.00252364	0.00687164	0.0284854	0.601288	0.123247	0.00280684	3.60279
TGFB1_ACVR1B_TGFBR2	5.45e-06	0.00405022	0.558412	0.0644027	0.0119301	0.0241293	0.810554	0.228959	0.0043891	3.2147
TGFB3_TGFBR1_TGFBR2	0.0171056	0.000425067	2.92e-05	5.43e-18	2.56e-09	4.99e-08	0.0482135	1.39e-08	0.243023	-2.22353
TGFB2_TGFBR1_TGFBR2	0.16382	1	0.410045	1.99e-09	0.000578554	0.00341704	0.39569	0.0643922	0.385322	-1.4845
BMP2_BMPR1A_ACVR2B	0.150026	0.0605712	0.962285	0.865189	0.202855	0.467233	0.585607	0.725542	0.00149295	2.21751
GDF6_BMPR1A_ACVR2A	0.128082	0.830877	0.00997528	4.42e-07	9.95e-06	0.0454123	0.021575	0.00383486	0.0187009	-2.89397
BMP6_BMPR1A_BMPR2	0.36901	0.674559	0.0365197	0.132336	0.000964133	0.00684319	0.0325003	0.257118	0.00967232	-1.41041
BMP6_BMPR1A_ACVR2B	0.720814	0.532049	0.0701519	0.156816	0.000914566	0.00887721	0.0630463	0.310094	0.00276251	-1.45973
BMP6_BMPR1A_ACVR2A	0.859396	0.136229	0.107153	0.171733	0.000328655	0.0118721	0.0507768	0.117596	0.0616645	-1.2435
BMP6_ACVR1_BMPR2	0.130888	0.743856	0.104016	0.244546	0.044231	0.177849	0.0897984	0.386151	0.245631	-0.662066
BMP6_ACVR1_ACVR2B	0.349211	0.629928	0.24888	0.366718	0.100551	0.345294	0.147109	0.520467	0.191867	-0.476146
BMP6_ACVR1_ACVR2A	0.646497	0.121712	0.309704	0.368449	0.0518779	0.305521	0.13297	0.165576	0.465799	-0.333933
BMP5_BMPR1B_BMPR2	0.593096	0.496141	0.980489	0.184805	0.123476	0.709898	0.134664	0.8826	0.835154	0.199632
BMP5_BMPR1B_ACVR2B	0.464153	0.691984	0.998796	0.271303	0.387934	0.833081	0.638009	0.795829	0.476271	0.69571
BMP5_BMPR1B_ACVR2A	0.123621	0.496599	0.997746	0.0456966	0.162461	0.545772	0.243331	0.930678	0.420846	1.06713
BMP5_BMPR1A_BMPR2	0.398667	0.398738	0.994154	0.465076	0.108137	0.595025	0.752578	0.764647	0.108175	1.2161
BMP5_BMPR1A_ACVR2B	0.264167	0.438239	0.998455	0.676904	0.25554	0.585774	0.979018	0.577597	0.0577112	1.80483
BMP5_BMPR1A_ACVR2A	0.1084	0.388443	0.999022	0.398468	0.143901	0.444337	0.901877	0.755732	0.0604306	1.96537
BMP5_ACVR1_BMPR2	0.745071	0.533923	0.954789	0.441354	0.146187	0.409876	0.342039	0.834604	0.801417	0.155717
BMP5_ACVR1_ACVR2B	0.747854	0.663419	0.974585	0.696072	0.3722	0.304743	0.84803	0.684704	0.311766	0.448957
BMP5_ACVR1_ACVR2A	0.385805	0.540867	0.987661	0.349143	0.212457	0.203832	0.542214	0.868967	0.255969	0.865404
GDF7_BMPR1B_BMPR2	0.207841	1	1	0.791864	1	1	1	1	0.0930073	0.610193
GDF7_BMPR1B_ACVR2B	0.298328	1	1	0.178791	1	1	1	1	0.911489	0.034612
GDF7_BMPR1B_ACVR2A	0.0856702	1	1	0.6222	1	1	1	1	0.0645268	0.761771
GDF7_BMPR1A_BMPR2	0.361037	1	1	0.76299	1	1	1	1	0.16486	0.356832
GDF7_BMPR1A_ACVR2B	0.542048	1	1	0.379823	1	1	1	1	0.2136	-0.129284
GDF7_BMPR1A_ACVR2A	0.299986	1	1	0.635573	1	1	1	1	0.0723358	0.348883
GDF6_BMPR1B_BMPR2	0.079643	0.86465	9.33e-05	2.19e-10	0.00461041	0.0112808	0.295471	0.00169111	0.0751168	-3.20814
GDF6_BMPR1B_ACVR2B	0.0291289	0.709982	0.634599	0.115749	0.0069676	0.295518	0.604913	0.854778	0.366168	0.787906
GDF6_BMPR1B_ACVR2A	0.357365	0.894759	0.0990111	0.0425469	0.000741313	0.675239	0.14767	0.0101973	0.0063217	-2.03701
GDF6_BMPR1A_BMPR2	0.0342598	0.826131	2.23e-05	2.25e-14	6.97e-05	0.000236493	0.0561781	0.000481419	0.0602254	-3.68782
GDF6_BMPR1A_ACVR2B	0.0283201	0.648534	0.0782565	5.82e-07	6.42e-05	0.00648299	0.100324	0.201447	0.314757	-1.33634
INHBA_ACVR1B_ACVR2A	0.939265	0.588033	0.560824	0.272927	0.499196	0.178343	0.10566	0.563185	0.0450895	-1.27102
WNT2B_FZD9_LRP5	0.13005	0.278326	0.605553	0.00639904	0.644067	0.0327573	0.891855	0.973742	0.376158	1.09543
WNT2B_FZD8_LRP5	0.147896	0.280582	0.00278247	1.86e-10	0.01858	0.00318635	0.181557	0.170316	0.242743	-1.91181
WNT2B_FZD7_LRP5	0.00705591	0.178633	0.617552	2.35e-07	0.0111111	1.24e-05	0.428156	0.670433	0.732557	0.567674
WNT2B_FZD6_LRP5	0.237014	0.0442315	0.152551	0.0206027	0.419861	0.0341733	0.921854	0.88185	0.324172	1.09348
WNT2B_FZD5_LRP5	0.628596	0.999998	0.940174	0.0788573	0.458892	0.0549982	0.638247	0.987486	0.242036	-1.8129
WNT2B_FZD3_LRP5	0.15204	0.267612	0.819476	0.01909	0.641285	0.0304913	0.881567	0.941533	0.259694	1.22166
WNT2B_FZD2_LRP5	0.157407	0.0240303	0.00180184	0.000773796	0.00171528	0.11835	0.783953	0.255866	0.997139	0.00423805
WNT2B_FZD10_LRP5	0.147207	0.374099	0.491409	0.00147726	0.529416	0.0410039	0.877998	0.850617	0.684934	0.487289
WNT2B_FZD1_LRP5	0.0664224	0.0243716	1.7e-05	1.04e-08	0.000595146	0.0323977	0.0154372	0.00284942	0.0756258	-1.93176
WNT2B_FZD4_LRP5	0.100978	0.0119178	0.0853537	0.00601135	0.0251277	0.0269199	0.768398	0.0894315	0.465355	0.644859
WNT6_FZD8_LRP5	0.412875	0.724072	1	0.457279	0.205704	0.0142592	1	0.332657	0.207898	-0.322382
WNT6_FZD7_LRP5	0.483498	0.390843	1	0.0267068	0.0568669	0.00986627	1	0.819504	0.897082	-0.0952719
WNT6_FZD6_LRP5	0.342677	0.621844	1	0.54744	0.206656	0.0566856	1	0.610347	0.463629	0.147276
WNT6_FZD5_LRP5	0.445761	0.941294	1	0.320881	0.616762	0.042733	1	0.756861	0.231615	-0.656923
WNT6_FZD4_LRP5	0.369115	0.232313	1	0.256393	0.103613	0.0231919	1	0.701597	0.143739	0.501348
WNT6_FZD3_LRP5	0.447436	0.775084	1	0.417382	0.354307	0.0396255	1	0.603161	0.260292	-0.298541
WNT6_FZD2_LRP5	0.338697	0.66043	1	0.301628	0.321721	0.153793	1	0.299561	0.365613	-0.260154
WNT6_FZD10_LRP5	0.396625	0.668293	1	0.348143	0.451224	0.0172689	1	0.638861	0.710582	-0.0952875
WNT6_FZD1_LRP5	0.406974	0.462689	1	0.148158	0.0872623	0.0250995	1	0.418746	0.632968	-0.147868
WNT4_FZD9_LRP5	0.668748	0.0290629	0.440322	0.0191646	0.115445	0.946767	0.634252	0.907625	0.578606	0.591129
WNT4_FZD8_LRP5	0.673508	0.030585	0.100879	0.00957843	0.0402934	0.133727	0.334931	0.69408	0.854596	-0.173156
WNT4_FZD7_LRP5	0.423181	0.0211496	0.961775	0.00369833	0.124366	0.810044	0.831628	0.520251	0.385556	1.13832
WNT4_FZD6_LRP5	0.548499	0.00329143	0.387226	0.0363131	0.141227	0.946017	0.603297	0.982672	0.283268	1.37082
WNT4_FZD5_LRP5	0.843865	0.0374743	0.433764	0.0350417	0.168137	0.719278	0.836429	0.713843	0.788174	0.276745
WNT4_FZD4_LRP5	0.495968	0.103823	0.0675692	0.0077428	0.0300754	0.793306	0.493853	0.907247	0.987533	-0.016508
WNT4_FZD3_LRP5	0.50004	0.0155482	0.694527	0.0205262	0.0457023	0.762106	0.673532	0.93937	0.290916	1.1941
WNT4_FZD2_LRP5	0.364786	0.0204357	0.0813125	0.00152506	0.0610872	0.825294	0.730027	0.359747	0.869646	0.168969
WNT4_FZD10_LRP5	0.615979	0.0277304	0.563142	0.002344	0.0338988	0.825025	0.446714	0.780357	0.787657	0.302818
WNT4_FZD1_LRP5	0.142573	0.0414354	0.055141	0.0745586	0.0465305	0.201224	0.254049	0.997177	0.370694	1.16811
WNT11_FZD1	0.535242	0.274285	0.0874476	0.357886	0.0144862	0.731508	0.00132082	0.000143882	0.0841465	-1.83264
INHABB_ACVR2B	0.713051	0.430135	0.832993	0.0106103	0.84635	1	0.409533	0.0560983	0.301482	-0.981925
INHABA_ACVR2A	0.75335	0.0453085	0.583836	0.465986	0.878136	0.353477	0.000624239	0.803355	0.963156	-0.0583466
INHB_ACVR1C_ACVR2B	0.119017	0.734853	0.854279	0.701539	0.0838045	0.193479	0.22822	0.652353	0.382627	0.583869
INHBABB_ACVR1C_ACVR2A	0.353227	0.13067	0.669885	0.544158	0.296131	0.225	0.120268	0.593991	0.207751	0.653598
INHBABB_ACVR1B_ACVR2B	0.886492	0.954869	0.734393	0.206747	0.259806	0.146409	0.147247	0.601482	0.0125427	-1.69673
INHBABB_ACVR1B_ACVR2A	0.930769	0.681735	0.637008	0.161806	0.465621	0.178343	0.0964754	0.58139	0.039777	-1.41031
INHBB_ACVR1C_ACVR2B	0.150634	0.374817	0.519428	0.520353	1	1	1	1	0.0058644	0.701359
INHBB_ACVR1C_ACVR2A	0.228004	0.646036	0.841707	0.415992	1	1	1	1	0.394338	0.382734
INHBB_ACVR1B_ACVR2B	0.559118	0.609909	0.491187	0.0642629	1	1	1	1	0.225242	-0.599415
INHBB_ACVR1B_ACVR2A	0.582136	0.734328	0.755396	0.0586455	1	1	1	1	0.306579	-0.635327
INHBA_ACVR1B_ACVR2B	0.898462	0.959398	0.744668	0.329398	0.22368	0.146409	0.155899	0.60451	0.0098223	-1.64084
WNT10A_FZD1_LRP5	0.836625	0.435399	1	1	1	0.364333	1	1	0.184407	-0.409017
WNT10A_FZD9_LRP5	0.791629	0.305166	1	1	1	0.791685	1	1	0.649971	-0.151242
WNT10A_FZD8_LRP5	0.826177	0.403051	1	1	1	0.875109	1	1	0.266375	-0.346855
WNT10A_FZD7_LRP5	0.820649	0.288648	1	1	1	0.0680637	1	1	0.628388	-0.180252
WNT10A_FZD6_LRP5	0.831369	0.417454	1	1	1	0.811149	1	1	0.226742	-0.375589
WNT10A_FZD5_LRP5	0.651848	0.777271	1	1	1	0.908982	1	1	0.000533124	-0.576662
WNT10A_FZD4_LRP5	0.839418	0.348465	1	1	1	0.848366	1	1	0.3973	-0.3013
WNT10A_FZD3_LRP5	0.810465	0.425883	1	1	1	0.846628	1	1	0.222652	-0.346371
WNT10A_FZD2_LRP5	0.212846	0.125131	1	1	1	0.687788	1	1	1.85e-05	0.97315
WNT10A_FZD10_LRP5	0.783303	0.277304	1	1	1	0.807138	1	1	0.780029	-0.0962642
CORT_SSTR1	0.414809	0.340725	0.726226	0.104026	0.279417	1	0.681814	0.766003	0.446722	0.448094
WNT11_FZD3	0.311421	0.984476	0.689611	0.134733	0.423743	0.642276	0.867252	0.633103	0.487355	-0.62131
TNFSF10_TNFRSF10B	0.0577746	0.0427609	0.124355	0.0564735	1	0.760315	0.221775	0.256185	0.0494801	0.606637
TNFSF15_TNFRSF25	0.00496048	0.593553	0.629655	0.390384	0.550967	0.56114	0.305795	0.786854	0.147034	1.25603
TNFSF14_TNFRSF14	0.064243	0.831693	1	1	1	1	1	1	0.654832	0.279612
TNFSF14_LTBR	0.739538	0.24579	1	1	1	1	1	1	0.944999	0.0229382
LTA_LTB_LTBR	0.668197	0.992971	0.485934	0.113018	0.000370491	0.125624	0.652499	0.510006	0.0384225	-1.65253
LTA_TNFRSF14	0.4622	0.832839	1	0.906257	0.803629	0.108823	1	0.875803	0.722877	0.182801
LTA_TNFRSF1B	0.13977	3.35e-06	1	0.668855	0.822535	0.180371	1	0.409644	0.01338	2.84425
LTA_TNFRSF1A	0.521998	0.482789	1	0.58916	0.257611	0.709271	1	0.628319	0.231432	0.13219
TNF_TNFRSF1B	0.00136896	0.000597252	1	0.0165275	1	0.917287	0.330342	0.518304	0.00557848	2.48684
TNF_TNFRSF1A	0.861475	0.910473	1	0.0217188	1	0.0046557	0.205874	0.261667	0.00520091	-2.08495
EDA_EDAR	0.569797	1	0.328069	0.464068	0.0402923	0.767527	0.0731662	0.796608	0.521758	-0.37755
EDA_EDA2R	0.61879	0.351624	1	0.810249	0.492801	0.000717853	0.24122	1	0.847018	0.0834251
KLK3_NGFR	0.661981	0.192902	1	0.795495	1	0.941434	0.949712	0.936618	0.062407	1.22336
ADIPOQ_ADIPOR1	0.644018	1	1	1	1	1	1	1	0.0799974	-0.18461
SPP1_ITGA5_ITGB1	0.44604	1.09e-07	4.64e-14	3.32e-10	0.000618537	7e-10	1.48e-06	1.55e-11	0.0404807	-3.57543
SPP1_ITGA8_ITGB1	0.685374	0.000987066	0.372154	3.28e-06	0.000654315	4.38e-06	0.000462723	0.000653827	0.297902	-1.5344
SPP1_ITGA9_ITGB1	0.45123	0.00280241	2.11e-12	5.66e-14	0.000302466	1.4e-06	2.85e-08	5.3e-06	0.0037791	-4.60037
SPP1_ITGA4_ITGB1	0.722249	0.00304999	9.09e-12	5.73e-11	0.00039787	9.54e-06	2.46e-06	3.8e-07	0.0035381	-4.59355
SPP1_ITGAV_ITGB6	0.743953	0.992318	0.918295	0.401163	0.229208	0.540209	0.328866	0.000102045	0.132338	-2.29303
SPP1_ITGAV_ITGB5	0.88005	0.98732	0.999375	0.323956	0.2159	0.442995	0.570355	0.000413697	0.302107	-1.8045
SPP1_ITGAV_ITGB1	0.699033	0.135687	1.76e-05	3.98e-10	0.000301965	0.000619688	6.17e-06	4.92e-11	0.000657306	-4.9916
SPP1_ITGAV_ITGB3	0.545759	0.985805	0.760392	0.0433629	0.154302	0.571309	0.139431	2.82e-06	0.0844402	-2.81042
SPP1_CD44	0.0429161	0.0387993	0.00115194	1.29e-09	0.00971483	0.00641963	0.00527751	1.14e-07	0.0423862	-2.44274
CD40LG_ITGAM_ITGB2	7.94e-07	0.735992	1	1	1	1	1	1	0.158552	2.08443
CD40LG_ITGA5_ITGB1	0.20634	0.618282	1	1	1	1	1	1	0.371012	0.259107
CD40LG_ITGA2B_ITGB3	0.580284	0.544401	1	1	1	1	1	1	0.000289698	-0.157074
TNFSF13B_TNFRSF13B	0.31829	0.310825	1	1	1	1	1	1	4.24e-11	0.483
TNFSF13B_TNFRSF17	0.0650269	0.189006	1	1	1	1	1	1	0.000169086	1.19773
TNFSF13_TNFRSF13B	0.589245	0.599551	1	1	1	1	1	1	1.35e-08	-0.238894
TNFSF13_TNFRSF17	0.638484	0.658064	1	1	1	1	1	1	5.2e-08	-0.380797
TNFSF4_TNFRSF4	0.371067	0.0727978	0.524024	0.472727	0.315382	1	0.897208	0.662289	0.0241009	1.31124
TNFSF9_TNFRSF9	0.341667	0.755851	1	1	1	1	1	1	0.608462	-0.14255
TNFSF8_TNFRSF8	0.00457503	0.0737425	1	1	1	1	1	1	0.000265537	2.02743
CD70_CD27	2.49e-14	0.000945319	1	1	1	1	1	1	0.00207987	5.31965
TNFSF12_TNFRSF12A	0.600622	0.453685	0.457838	0.191432	0.064569	0.315623	0.554277	0.586551	0.488288	-0.22514
TNFSF11_TNFRSF11B	0.637696	0.726219	1	1	0.770355	0.196041	1	1	0.000159084	-0.476862
TNFSF11_TNFRSF11A	0.840154	0.539417	1	1	0.0462351	0.0031728	1	1	0.0418834	-0.547028
TNFSF13B_TNFRSF13C	0.0202612	0.0323883	0.876929	0.367779	0.861059	0.44708	0.734447	0.28732	0.00346783	2.16937
CSF3_CSF3R	0.723547	0.62047	1	1	1	1	1	1	0.000491817	-0.450064
IL10_IL10RA_IL10RB	0.403414	1	0.673707	0.246959	0.485652	1	0.965273	0.345452	0.550164	0.418237
LIF_LIFR_IL6ST	0.279271	0.99956	0.252411	0.312027	0.509698	0.191643	0.0516829	0.393763	0.0749926	-2.13455
CTF1_LIFR_IL6ST	0.00252202	0.821971	0.240255	0.00503314	0.293855	0.0137138	0.926885	0.0546852	0.952417	0.0838839
CLCF1_CNTFR_LIFR	0.775628	0.642506	0.463362	0.0278069	0.221967	0.000301362	0.559515	0.764425	0.255875	-0.845256
EBI3_IL27RA_IL6ST	0.00472801	0.120667	0.183155	0.592847	0.216908	0.552353	0.731891	0.627473	0.00861429	1.95218
IL11_IL11RA_IL6ST	0.750913	0.214038	0.165291	0.0239686	1	0.283768	0.0920626	0.146495	0.02651	-1.27509
TSLP_IL7R_CRLF2	0.0392267	0.257339	1	0.00646286	1	0.730426	1	0.601885	0.449814	0.648756
IL6_IL6R_IL6ST	0.0031358	3.35e-05	1	1	1	1	1	1	2.18e-05	3.35983
IL16_CD4	3.96e-10	3.96e-25	0.000680022	0.930878	0.00329614	0.00239771	0.189325	0.737588	0.00223757	7.72639
CSF1_CSF1R	1.01e-05	3.01e-06	1.88e-06	1.62e-08	3.07e-09	0.0274918	0.00568396	0.00785155	0.521612	0.619569
IL34_CSF1R	0.481397	5.82e-05	0.241591	0.00603929	0.0086801	0.0542268	0.720864	0.0511453	0.48792	0.885165
IL17C_IL17RA_IL17RE	0.0408182	1	1	1	1	1	1	1	0.0799974	0.870634
IL17B_IL17RB	0.88647	0.356282	0.977613	0.763201	0.667362	0.0822121	0.953001	0.955006	0.0675791	1.10361
IL33_IL1RL1_IL1RAP	0.207151	0.0868361	0.816488	0.963255	0.535275	0.502185	0.623548	0.659835	0.00302506	1.94309
IL18_IL18R1_IL18RAP	0.201104	0.936032	0.482689	0.253833	0.40314	0.376539	0.762146	0.00267949	0.359995	-1.03663
IL37_IL18R1_IL18RAP	0.851501	0.592689	1	0.709755	1	0.284725	1	0.436425	0.0870604	-0.540523
IL1B_IL1R2	0.0747192	0.0113089	1	0.00198246	1	1	0.601394	0.281307	0.264235	1.05994
IL1B_IL1R1_IL1RAP	0.999679	0.984622	0.934702	0.727709	0.150894	0.191247	5.15e-05	0.82229	0.0880777	-2.997
ADIPOQ_ADIPOR2	0.800184	1	1	1	1	1	1	1	0.0799974	-0.42114
IL15_IL15RA_IL2RB	0.0016085	0.0115804	0.0517906	0.252439	0.0139472	0.216026	0.808044	0.464679	0.0116741	2.23036
RETN_TLR4	0.270698	0.317556	0.0824205	0.233609	0.303323	0.00413875	0.773039	0.337037	0.861624	0.0957092
NAMPT_INSR	7.05e-13	5.85e-25	0.00849444	0.0363941	0.103442	0.000364905	0.328092	0.0329309	0.000178948	7.05068
PPY_NPY2R	0.0432018	1	0.636495	0.170997	1	1	0.722659	0.600314	0.160491	0.918289
PPY_NPY1R	0.848628	0.171675	0.789216	0.935921	0.736487	0.606824	0.90812	0.262279	0.373875	0.71301
NMU_NMUR1	0.514371	0.0661101	0.816745	0.583524	0.707586	0.0335422	0.884287	3.02e-07	0.971598	0.0649065
POMC_MC1R	0.87854	0.415897	0.751679	0.576428	0.570644	0.000658655	0.699017	0.877981	0.704437	0.16211
PYY_NPY1R	0.99569	0.81541	0.972428	0.895108	0.854039	0.961082	0.691109	0.987717	0.661913	-0.282642
SST_SSTR2	0.998552	0.0218447	0.942278	0.795324	1.64e-05	0.808869	0.886777	0.0966085	0.948089	0.0962043
SST_SSTR1	0.812124	0.992179	2.68e-07	7.1e-06	0.819801	0.23441	4.55e-07	0.00206652	0.000100614	-5.9344
OXT_OXTR	0.557475	1	0.737018	0.646162	0.618911	1	0.623189	3.06e-05	0.590571	-0.743503
HCRT_HCRTR1	0.595925	1	1	0.565688	1	1	0.719003	0.266658	0.77157	-0.0908226
POMC_OPRL1	0.655348	0.333192	0.571642	0.413678	0.479458	0.592147	0.723114	0.670549	0.393178	0.264662
PYY_NPY2R	0.020782	1	0.979736	1	1	1	0.757299	0.962797	0.0650319	3.94556
GAL_GALR1	0.877063	0.452861	0.001375	1.34e-21	1	1	1	1	0.215853	-3.63831
EDN3_EDNRB	0.834008	0.944031	0.63602	0.303546	0.159711	0.114233	0.079242	1.98e-06	0.0673279	-2.82734
MDK_LRP1	5.54e-08	1.83e-14	2.57e-26	5.56e-11	4.55e-89	3.73e-29	2.02e-05	2.76e-14	0.681639	-0.715782
MDK_ITGA6_ITGB1	3.98e-09	1.08e-11	7.35e-83	3.91e-43	2.97e-41	3.53e-21	8.67e-10	1.47e-17	0.153102	-5.62719
MDK_ITGA4_ITGB1	5.61e-08	8.01e-12	4.3e-82	7.55e-48	3.39e-49	5.08e-31	1.77e-13	1.71e-21	0.079429	-6.56851
MDK_PTPRZ1	0.681155	1	4.71e-12	4.07e-13	3.42e-12	1.6e-05	1.32e-05	8.08e-08	0.000240532	-6.08935
MDK_SDC4	7.27e-15	1.35e-24	1	1	0.115768	0.914109	1	1	1.47e-06	15.9589
MDK_SDC2	0.701358	0.987433	9.86e-12	9.14e-06	3.42e-40	4.08e-08	8.68e-08	0.102426	0.00580949	-5.7555
MDK_SDC1	1.85e-14	2.01e-72	0.957921	1	0.000360258	0.657536	0.813124	1	0.00179365	16.9643
ANGPT2_ITGA5_ITGB1	5.68e-05	7.39e-05	3.56e-10	4.28e-06	0.000984085	0.012243	0.186862	0.000235869	0.954406	0.0771548
ANGPT2_TEK	0.121263	0.63779	0.0409391	0.0748943	0.0138877	0.270893	0.00044698	0.132921	0.0684446	-1.49563
ANGPT1_TEK	0.00635317	0.475485	0.0176629	0.115088	0.00212474	0.450463	0.456406	0.416789	0.660189	0.370662
ANGPTL4_SDC4	0.00035067	0.119987	0.999557	0.994505	0.921026	0.100965	0.788907	0.820665	0.00309909	4.179
MDK_NCL	0.998485	0.999949	3.65e-11	4.93e-08	2.71e-44	1.84e-14	0.00013181	5.11e-07	1.68e-05	-8.52063
ANGPTL4_SDC3	0.630151	0.803519	0.136004	0.000373404	0.560847	0.223768	0.842441	0.884355	0.392717	-1.16042
ANGPTL4_SDC1	6.53e-05	0.000105775	0.436488	0.96731	0.333286	0.493775	0.904633	0.684496	8.46e-05	4.63288
ANGPTL4_CDH11	0.452958	0.00477622	0.00116298	6.18e-10	4.77e-07	1.18e-05	0.0407138	0.00167998	0.139243	-2.09402
ANGPTL4_CDH5	0.308673	0.686088	9.57e-05	0.00118199	0.193325	0.000833627	0.00119721	0.000414599	2.74e-05	-3.27996
ANGPTL4_ITGAV_ITGB3	0.316636	0.0320738	0.00155275	0.000180111	0.180188	0.00467781	0.211516	0.441283	0.516842	-0.704265
ANGPTL4_ITGA5_ITGB1	0.00133126	0.0048094	2.16e-05	1.11e-12	8.62e-07	0.0122333	0.0253697	0.00964328	0.467021	-1.05381
ANGPTL1_PIRB	0.233798	0.600413	0.864399	0.75489	1	0.114186	0.648323	0.669301	0.0249887	0.888251
ANGPTL2_PIRB	0.416709	0.563733	0.0394278	0.773384	1	0.0431098	0.357985	0.130568	0.384493	-0.598781
ANGPTL2_TLR4	0.00405747	0.0515517	0.0496907	0.281362	0.000110228	0.16102	0.501599	0.00134838	0.344146	0.832872
ANGPTL2_ITGA5_ITGB1	9.49e-17	3.46e-28	2.42e-14	2.55e-107	1.07e-28	7.78e-21	7.16e-06	2.24e-14	0.876167	-0.761637
ANGPTL1_ITGA1_ITGB1	7.62e-25	3.52e-20	5.38e-05	5.05e-12	4.03e-05	1.8e-07	0.00273809	7.17e-09	0.00363751	4.89509
NAMPT_ITGA5_ITGB1	0.116828	0.0499084	0.999998	0.0668787	0.0993076	0.909032	0.713586	0.997852	0.0971498	3.04186
ANGPTL4_SDC2	0.834545	0.771246	0.0127796	0.0290087	0.000949053	0.113336	0.0222085	0.788017	0.0385779	-2.19237
PTN_PTPRZ1	0.379928	1	0.00243181	4.81e-10	1.03e-10	5.03e-05	0.00408868	2.92e-05	0.006581	-3.74599
PTN_SDC1	0.121555	0.789965	0.943699	0.999516	0.0136293	0.0340263	0.983697	0.999997	0.0132612	3.06692
EDN2_EDNRB	0.836812	0.762237	0.560534	0.176933	1	1	0.240652	1	0.00761787	-1.21723
EDN1_EDNRB	0.000292375	0.891387	0.240721	0.00435827	0.812193	0.354003	0.175757	0.00718702	0.665622	-0.574272
EDN3_EDNRA	0.971833	0.980106	0.997691	0.5186	0.406634	0.958633	0.943926	0.998435	0.878965	-0.12658
EDN2_EDNRA	0.624458	0.812403	0.594204	0.0148494	1	1	0.257242	1	0.101745	-1.24889
EDN1_EDNRA	0.200732	0.920861	8.26e-08	0.942913	0.680918	0.863584	0.309904	0.613832	0.518572	-1.25139
HC_C5AR1	0.726167	0.903167	0.346042	0.57291	0.0207942	0.472186	0.765159	0.50937	0.0411365	-0.816972
C3_ITGAX_ITGB2	1.31e-65	4.98e-102	0.74345	0.543077	0.300472	0.210284	0.0756403	0.123403	2.8e-06	18.7825
C3_ITGAM_ITGB2	7.02e-58	1.49e-98	0.688766	0.448184	0.167901	0.33439	0.0606784	0.305693	6.09e-06	18.0921
C3_CR2	4.94e-28	5.88e-47	1	1	1	1	1	1	3.2e-06	12.6286
C3_C3AR1	2.08e-09	6.2e-07	0.770587	0.967396	0.979652	0.0864667	0.811952	0.730745	2.98e-06	6.38464
KNG1_BDKRB2	0.643787	0.026801	1	0.334295	0.0672881	0.230326	1	1	0.276956	0.673698
KNG1_BDKRB1	0.652582	0.35265	1	0.698107	0.83136	0.864636	1	1	0.62664	0.122678
AGT_AGTR1B	0.657775	0.424704	0.999189	0.99051	0.995425	0.982132	0.951751	0.934746	0.00381491	2.05978
POSTN_ITGAV_ITGB5	0.000602013	0.23519	0.993807	3.52e-16	0.0410062	0.132359	0.00780214	0.103092	0.903781	-0.332895
POSTN_ITGAV_ITGB3	0.000821937	0.18438	0.686921	2.81e-08	0.000442679	0.000556501	0.000801805	5.33e-06	0.518695	-1.102
PTN_NCL	0.000495228	0.229951	1.77e-14	2.29e-37	2.72e-35	1.07e-19	0.000346405	0.0135831	0.16816	-4.45857
PTN_ITGAV_ITGB3	0.0869449	0.179832	4.12e-17	1.45e-30	1.45e-10	3.17e-10	0.00503652	0.000993171	0.0805349	-5.21838
PTN_SDC4	0.0336162	0.917222	1	0.999999	0.844622	0.525899	1	1	0.000771049	6.43839
PTN_SDC3	0.0302491	0.000805517	8.01e-18	7.77e-33	2.33e-09	0.0892432	0.291479	5.03e-12	0.164293	-4.42234
PTN_SDC2	3.38e-05	7.44e-12	6.46e-12	6.47e-24	1.7e-31	7.32e-07	8.57e-05	0.204336	0.992268	0.0243748
RETN_CAP1	0.371739	0.371968	0.171093	0.0340445	0.15981	0.0683427	0.517157	0.620337	0.643219	-0.279274
IL7_IL7R_IL2RG	0.0329058	0.00702418	0.0250787	0.584787	0.147751	1	0.276386	0.445933	0.036634	1.52936
FGF9_FGFR4	0.0331926	1.75e-05	0.978033	0.00671328	2e-05	0.79662	0.0207026	0.941724	0.111173	2.75535
FGF9_FGFR3	0.477517	0.243176	0.0656041	1.16e-09	8.47e-12	3.73e-05	1.41e-07	0.945013	0.289741	-2.3788
FGF9_FGFR2	0.0186091	0.00444883	0.923764	0.401846	0.992812	0.922944	0.863679	0.508719	0.000866355	2.92495
FGF9_FGFR1	0.578074	0.788311	0.295176	0.836741	0.480255	0.975754	0.99695	0.00672091	0.815006	-0.320446
FGF22_FGFR2	0.828008	0.924006	1	1	1	1	1	1	3.77e-05	-1.18943
IGF1_IGF1R	0.0319725	0.661123	0.0255116	0.253175	0.363813	0.0263056	0.148377	0.17358	0.521849	-0.43132
VEGFD_VEGFR2R3	0.307238	1	1	0.00551063	0.888127	1	1	1	0.62988	-0.383659
VEGFC_VEGFR2R3	0.178545	0.525765	4.21e-20	1.58e-06	0.000155579	0.186709	0.291023	3.52e-09	0.0677175	-4.59872
VEGFA_VEGFR1R2	0.999848	0.993209	0.482112	5.59e-05	6.22e-06	0.00288222	0.564702	0.745567	0.0213754	-3.81157
PGF_VEGFR1	0.0245271	0.132978	6.13e-07	0.00138644	0.00773095	0.559152	0.843888	0.100816	0.753311	-0.487156
VEGFD_VEGFR2	0.650111	1	1	0.0158496	0.673912	1	1	1	0.294612	-0.729856
VEGFD_VEGFR3	0.196517	1	1	0.0527998	0.923982	1	1	1	0.966753	0.0224904
VEGFC_VEGFR2	0.322761	0.744205	1.62e-14	1.81e-05	5.34e-05	0.404962	0.423017	7.57e-09	0.0504223	-4.49155
VEGFC_VEGFR3	0.204285	0.360339	4.3e-11	0.00349557	0.0497205	0.125792	0.244095	0.00225403	0.116569	-2.58815
VEGFB_VEGFR1	0.313055	0.00421576	0.705609	0.775093	0.0895067	0.212119	0.276655	0.220109	0.0638879	1.54367
VEGFA_VEGFR2	0.999862	0.970868	0.979717	0.0143729	0.0345525	0.267628	0.914968	0.664971	0.0887673	-2.35064
PDGFD_PDGFRB	0.221731	0.000481332	0.0604869	0.910683	0.000400299	0.0404472	0.502138	0.749787	0.0617072	2.15215
PDGFC_PDGFRA	0.386447	0.0143924	0.0001091	5.42e-29	0.029974	0.0678486	0.0104556	0.000200528	0.150971	-3.92724
PDGFB_PDGFRB	9.72e-07	1.04e-13	4.75e-14	2.15e-16	1.19e-05	0.000481132	0.00153343	0.00107986	0.721724	0.650135
PDGFB_PDGFRA	0.0256109	0.00765526	1.03e-11	1.23e-09	0.00104337	0.0584799	0.0338065	0.000771379	0.149519	-2.22773
PDGFA_PDGFRB	0.868466	0.997351	0.487948	0.66761	0.857105	0.841706	0.601493	0.992477	0.174557	-1.18085
PDGFA_PDGFRA	0.0331291	0.889813	0.998174	0.00792065	0.147208	0.0147976	0.297256	0.944603	0.671733	0.694691
VEGFA_VEGFR1	0.901471	0.941724	0.00596663	0.000197429	6.12e-08	1.64e-05	0.0530768	0.700274	0.0183252	-3.21673
FGF7_FGFR2	0.807288	0.923855	0.00119875	1.97e-16	0.0476874	0.0445353	0.000258938	0.0279548	0.0158692	-5.28957
FGF7_FGFR1	9.11e-05	1.66e-09	9.33e-20	1.19e-72	7.86e-08	0.000217329	0.0102305	1.78e-05	0.426197	-3.53705
NRG1_ERBB2_ERBB3	0.18185	0.000414192	0.205922	0.129313	4.59e-05	0.184177	0.31559	0.103423	0.0977506	1.20257
NRG1_ERBB3	0.0614159	0.0131663	0.172333	0.2867	0.00108203	0.304454	0.0805088	0.226576	0.0100688	0.967167
EREG_ERBB2_ERBB4	8.86e-07	0.000324276	1	0.810659	0.0119952	0.0259506	0.515085	0.0656551	0.000879537	3.94647
EREG_EGFR_ERBB2	3.63e-08	1.65e-05	1	0.812223	0.00608472	0.021947	0.367647	0.136275	0.000138378	4.63074
EREG_EGFR	0.00343272	0.0022018	1	0.599466	0.0970151	0.251639	0.258648	0.734356	8.18e-05	2.83312
HBEGF_ERBB2_ERBB4	7.47e-12	4.96e-05	0.898686	0.994268	0.0725282	0.525431	0.437036	0.256875	0.00118853	6.0682
HBEGF_EGFR_ERBB2	1.12e-15	8.78e-06	0.765327	0.947381	0.031257	0.845467	0.624076	0.222352	0.000615506	6.58472
HBEGF_EGFR	3.16e-06	0.0129082	0.176094	0.0203373	0.0934442	0.960056	0.834317	0.364206	0.0217188	2.78396
BTC_ERBB2_ERBB4	0.0574216	0.484522	0.880054	1	0.951293	0.889266	0.926024	0.992057	0.0369189	3.55836
BTC_EGFR_ERBB2	0.0350708	0.533103	0.957227	0.999995	0.984452	0.647283	0.941405	0.984998	0.00920785	3.33285
AREG_EGFR_ERBB2	3.54e-26	9.15e-10	1	0.263362	0.697968	0.0572539	0.697471	0.258527	0.000299787	8.07459
AREG_EGFR	1.89e-09	0.00195935	1	0.299235	0.557307	0.178511	0.683147	0.0637732	0.00344601	3.99548
TGFA_EGFR_ERBB2	1e-11	6.9e-14	0.52198	0.410005	0.0124855	0.000772515	0.729568	0.611191	9.84e-08	7.23228
TGFA_EGFR	0.000318922	6.1e-10	0.664588	0.531128	0.022832	0.0277302	0.437452	0.873452	0.00030933	5.1184
EGF_EGFR_ERBB2	0.00353687	1.42e-05	4.25e-06	0.146301	8.8e-06	8e-07	0.0658832	0.000308932	0.440122	0.830766
EGF_EGFR	0.0312433	0.158233	0.00206098	0.977317	0.0467625	0.00644545	0.963848	0.850133	0.203342	1.92398
WNT11_FZD9	0.229633	0.657671	1	0.00328801	0.230029	0.620404	0.411245	0.229388	0.368543	-0.753727
WNT11_FZD8	0.1303	0.747556	0.8941	0.630838	0.0369211	0.690175	0.152286	0.0368237	0.933325	-0.079115
WNT11_FZD7	0.659314	0.489468	0.894847	0.00891067	0.00161687	0.880716	0.791545	0.786457	0.946091	-0.0697452
WNT11_FZD6	0.486791	0.734656	0.0128242	0.638551	0.559183	0.77771	0.833247	0.433761	0.520464	-0.56608
WNT11_FZD5	0.00650641	0.0155546	0.603801	0.852061	0.485741	0.728583	0.972164	0.791578	0.000146357	3.32805
WNT11_FZD4	0.73837	0.202337	0.606173	0.805234	0.0646046	0.683212	0.316944	0.119079	0.958655	-0.034023
BTC_EGFR	0.16712	0.612309	0.863271	0.0041665	0.948208	0.0862438	0.76696	0.343229	0.973575	0.0356506
NRG1_ERBB2_ERBB4	0.556737	0.00342061	0.357573	0.121368	0.0004155	0.158028	0.729727	0.13229	0.392733	0.771695
NRG2_ERBB3	0.808919	0.740725	0.999059	0.997177	0.698836	0.865073	0.959927	0.985588	0.00284211	1.69316
NRG2_ERBB2_ERBB3	0.489489	0.212732	0.978155	0.999847	0.888223	0.872346	0.967792	0.983572	0.0012826	2.81414
FGF2_FGFR4	0.368033	0.741774	0.98972	0.966017	0.151352	0.229326	0.19135	0.972856	0.245593	1.14232
FGF2_FGFR3	0.795487	0.991259	1	1	0.998136	0.643012	0.972772	0.9992	0.152803	3.62195
FGF2_FGFR2	0.549646	0.864503	0.238908	3.04e-10	0.161319	0.286542	0.0346527	0.119861	0.0828732	-3.08529
FGF2_FGFR1	0.00502931	9.65e-06	1.14e-06	1.39e-22	0.0525326	0.00087767	0.00179291	0.00522478	0.461211	-1.55389
FGF1_FGFR4	0.131898	1	0.684304	0.999985	0.997134	0.680426	0.943455	0.999151	0.0255288	2.90418
FGF1_FGFR3	0.959193	1	0.999952	1	0.99989	0.916042	0.997188	0.998581	0.105392	4.17893
FGF1_FGFR2	0.669043	1	0.633082	0.30304	0.00474699	0.125829	0.627078	0.0522058	0.329098	-0.587475
FGF1_FGFR1	0.00792451	1	0.00180437	5.7e-11	8.04e-07	0.00285828	0.0125912	0.000283728	0.0819309	-2.55455
NRG1_ITGAV_ITGB3	0.534697	0.143933	0.290858	0.139752	0.10605	0.500453	0.573384	0.640895	0.668054	0.216249
NRG4_ERBB2_ERBB4	0.000321622	4.2e-05	0.452395	1	1	1	0.603728	0.308322	2.52e-06	3.58338
NRG2_ERBB2_ERBB4	0.195245	0.039805	0.556247	0.997726	0.934822	0.771006	0.857057	0.896172	0.00806345	2.63237
IGF1_ITGAV_ITGB3	0.0856829	0.101487	0.0531902	2.06e-06	0.695142	0.00130656	0.0528551	0.103397	0.337364	-0.954534
IGF1_ITGA6_ITGB4	0.967406	0.999992	0.464407	0.28123	0.543601	0.150884	0.804317	0.386796	0.00374403	-3.0999
CCL17_ACKR2	0.837033	0.312424	1	1	1	1	1	1	0.510196	-0.246673
CCL14_ACKR2	0.14346	0.195727	0.622153	0.58167	0.771027	1	0.737629	0.412947	0.00116267	1.19429
CCL17_ACKR1	0.44748	0.543315	1	1	1	1	1	1	0.847178	0.0116206
CCL26_ACKR2	0.415382	0.662361	1	1	1	1	1	0.616272	0.875119	-0.0286705
CCL22_ACKR2	0.814214	0.269127	1	0.619812	1	1	1	1	0.871782	-0.0627918
CCL13_ACKR2	0.000566181	0.177584	0.601093	1	1	1	1	1	0.0079354	2.15405
CCL11_ACKR2	0.708486	0.109528	0.70765	0.0981821	0.472468	1	0.542843	0.786632	0.604123	0.379274
CCL11_ACKR1	0.000735561	0.878536	0.804578	0.301079	0.00417435	0.0461943	0.457627	0.572839	0.349641	1.10981
CCL8_ACKR2	0.623719	0.524589	1	0.364729	1	1	1	0.619782	0.279233	-0.198703
CCL5_ACKR2	0.358588	0.0721872	0.732741	0.580843	0.000368017	1	1	0.18485	0.0975719	0.893
CCL4_ACKR2	0.847459	0.628177	0.714217	0.801835	0.32921	1	0.419106	0.833233	0.720069	-0.132118
CCL3L1_ACKR2	0.702658	0.782228	1	0.00859743	0.415364	1	0.695967	0.702353	0.269456	-0.990525
CCL3_ACKR2	0.710473	0.245468	0.00166927	0.361337	0.139593	1	0.113543	0.755548	0.38642	-0.884334
CCL2_ACKR2	0.0241635	0.673329	0.952744	0.534956	0.14746	1	0.334342	0.898068	0.13338	1.4133
CXCL13_ACKR1	0.996561	0.999993	0.21863	1	1	1	0.0642287	0.559127	0.00040719	-4.05887
CXCL10_ACKR1	0.926533	0.0100497	1	0.422388	0.66218	0.0200988	0.631255	3.4e-08	0.650538	-0.877227
CXCL9_ACKR1	0.234339	0.314631	1	1	1	1	1	1	3.34e-05	0.603699
CXCL8_ACKR1	0.364986	0.90498	0.694625	0.338705	1	1	1	1	0.350604	-0.459396
CXCL5_ACKR1	0.454724	1	1	1	1	1	1	1	0.0799974	0.0568678
MIF_ACKR3	0.386554	0.608986	0.609073	0.990243	0.0100095	5.27e-07	0.435743	0.111119	0.735711	0.313341
MIF_CD74_CXCR2	2.2e-86	1.47e-79	0.870366	0.999786	0.0197772	3.35e-07	0.0131987	0.50597	5.55e-06	19.8681
MIF_CD74_CD44	1.35e-88	2.8e-85	0.761925	0.972473	0.0673746	9.33e-08	0.0606913	0.021149	1.35e-06	19.4904
MIF_CD74_CXCR4	4.33e-82	1.91e-75	0.921181	0.999866	0.087786	3.88e-07	0.0139203	0.58878	6.94e-06	19.5195
CXCL16_CXCR6	0.433009	0.332457	1	1	1	1	1	1	0.00275551	0.300928
CXCL13_CXCR5	6.06e-123	9.7e-127	0.730112	1	1	1	1	1	1.11e-11	23.8886
CXCL12_ACKR3	3.24e-08	0.00321411	1	0.998866	0.931178	0.996787	0.975832	0.999783	0.00071338	7.79117
CXCL12_CXCR4	0.482805	0.324428	0.254508	1.53e-06	5.53e-13	0.448633	0.344385	0.00475378	0.166214	-1.83106
PF4_CXCR3	0.705043	0.690483	0.64931	1	1	1	1	1	0.00880224	-0.422226
CXCL13_CXCR3	2.73e-09	0.355748	0.713456	1	1	1	1	1	0.0474845	3.24197
CXCL10_CXCR3	0.526667	0.779344	1	1	1	1	1	1	0.0457686	-0.418436
CXCL9_CXCR3	0.203407	0.778144	1	1	1	1	1	1	0.936499	0.0317864
CXCL3_ACKR1	0.563738	0.960471	0.799902	0.797211	0.375593	0.748371	0.618059	0.6114	0.38845	-0.394234
WNT11_FZD2	0.832788	0.969182	0.321494	0.865079	0.155165	0.892799	0.292714	0.0255345	0.0471506	-1.88119
CXCL2_ACKR1	6.38e-25	1.88e-05	0.903955	0.341645	0.791038	0.512114	0.0917691	0.650625	0.00378561	7.17061
CCL18_ACKR1	0.627367	0.84508	1	1	1	1	1	1	0.00604923	-0.670223
CCL27_CCR2	0.582436	0.561009	0.623723	0.666013	0.681371	1	0.643747	1	0.421522	0.0973444
CCL2_CCR2	2.41e-09	0.693539	0.0218253	0.0429606	0.00348327	0.00080183	0.905778	1	0.287507	2.06894
CCL8_CCR2	0.580679	0.55845	1	0.00583023	1	0.646047	1	1	0.317222	-0.805899
CCL23_CCR1	0.618138	0.378921	1	1	1	1	1	1	0.979764	0.00386136
CCL15_CCR1	0.8908	0.916474	0.916108	0.239612	0.718379	0.803663	0.893835	0.349723	0.195816	-0.923035
CCL14_CCR1	0.642035	0.681172	0.00243952	0.630892	0.49229	0.762775	0.660512	0.555714	0.363458	-0.899122
CCL13_CCR1	0.576094	0.0589554	0.147735	1	1	1	1	1	0.446015	0.424297
CCL8_CCR1	0.558901	0.431183	1	0.726786	1	0.189697	1	0.648075	0.223781	0.258402
CCL3L1_CCR1	0.239243	0.0347549	1	0.0544205	0.676425	0.258656	0.00575515	0.74681	0.674855	0.395477
CCL3_CCR1	0.000491885	0.165157	0.659044	0.438036	0.911667	0.622359	0.617169	0.593684	0.00600073	2.33155
CCL5_CCR1	1.07e-07	4.16e-10	0.646255	0.738443	0.750718	1	1	0.711261	4.18e-07	6.05578
SHH_PTCH2	0.293265	0.916124	0.999139	0.438727	0.196638	0.967617	0.969848	0.903996	0.2686	1.12304
IHH_PTCH2	0.796842	0.872339	1	0.996314	0.986273	0.20717	0.989251	1	0.0456818	3.42627
SHH_PTCH1	0.668449	0.671962	0.991628	0.00353266	0.181308	0.999184	0.283466	0.978672	0.917071	-0.152229
IHH_PTCH1	0.649332	0.999643	1	0.533813	0.960668	0.992265	0.670229	0.999941	0.686965	0.801033
APLN_APLNR	0.598624	0.11407	0.00398592	0.149312	0.000461656	9.68e-05	0.0422749	0.252218	0.141217	-1.04357
CCL14_ACKR1	1.47e-21	3.34e-06	0.562882	0.147119	0.634419	0.193729	0.0780656	0.80176	0.00225076	6.619
CCL13_ACKR1	0.00511669	0.0737037	0.702437	1	1	1	1	1	0.000366919	2.14115
CCL8_ACKR1	0.504746	0.11445	1	0.171677	1	0.120083	1	0.666905	0.33796	0.466605
CCL5_ACKR1	0.0133281	0.929599	0.732759	0.678545	0.587962	1	1	0.735966	0.407827	0.800794
CCL2_ACKR1	1.2e-28	0.00206452	0.877363	1.31e-07	0.044919	6.74e-06	0.0993996	0.842047	0.0630673	5.8879
CCL8_ACKR4	0.559434	1	1	0.0267122	1	0.538193	1	0.53686	0.38988	-0.534505
CCL13_ACKR4	0.576778	1	0.107196	1	1	1	1	1	0.309079	-0.407223
CCL27_CCR10	0.615611	0.675019	0.0590433	0.408496	0.314682	1	0.193283	0.745762	0.165755	-0.873624
CCL28_CCR10	0.875756	0.981427	1	0.815293	0.780554	0.728856	0.50197	0.868473	0.0334107	-1.11367
CCL21_ACKR4	0.776539	1	0.000176048	0.0614525	0.000519005	0.491947	0.0571895	0.0123778	0.00377085	-2.61536
CCL19_ACKR4	0.846764	1	0.675298	3.75e-05	0.830221	0.800063	0.669559	0.75123	0.439446	-1.10836
CCL21_CCR7	1.62e-30	3.15e-07	0.106462	1	0.930833	1	1	1	0.00217099	7.89033
CCL19_CCR7	8.4e-111	2.43e-44	0.577538	1	0.765269	1	1	1	7.89e-05	18.176
CCL20_CCR6	0.523323	0.459649	1	1	0.484057	0.295409	1	1	0.596343	0.0214117
CCL3_CCR5	0.268894	0.721518	1	0.29685	0.681982	0.883541	1	1	0.729518	-0.118968
CCL5_CCR5	0.104675	0.264859	1	0.684715	0.584606	1	1	1	0.00180822	1.06213
CCL4_CCR5	0.0951439	0.752068	1	0.81684	0.702882	0.836171	1	1	0.359774	0.540205
CXCL1_ACKR1	0.43551	0.992492	0.881653	0.361298	0.164769	0.234345	0.553496	0.983004	0.699494	-0.364067
CORT_SSTR2	0.742751	0.752142	0.602278	0.294895	0.667695	1	0.725576	0.0275712	0.153896	-1.06609
EFNB1_EPHB1	1	0.294545	0.993222	0.00900308	0.000394092	0.795037	0.277699	0.0450113	0.834648	-0.275339
EFNB2_EPHB1	1	0.945664	0.00122333	0.0114928	0.0017304	0.118728	0.305503	0.455075	0.0433223	-2.28335
EFNB3_EPHB1	1	0.575563	0.11488	0.00843704	0.0679268	0.307838	0.332977	0.123007	0.0254915	-1.39083
EFNA2_EPHA7	1	0.567895	1	1	1	1	1	1	0.0799974	-0.0855089
ICAM5_CD209	1	0.709325	0.541798	0.817938	0.0587372	0.160671	0.188028	0.773673	0.913648	-0.0561301
EFNA2_EPHA3	1	0.0199096	1	1	1	1	1	1	0.0799974	1.02781
CDH15_CDH15	1	3.7e-216	1.32e-102	3e-121	3.17e-51	3.96e-53	2.06e-116	5.82e-97	0.42319	-6.47796
CDH4_CDH4	1	1.76e-216	2.16e-104	1.29e-131	9.1e-78	8.61e-55	3.29e-114	5.1e-96	0.411216	-6.68149
EFNA2_EPHA4	1	0.828283	1	1	1	1	1	1	0.0799974	-0.473702
DSG2_DSC3	1	0.948437	0.932026	0.0110059	0.956901	0.758427	0.90278	0.894819	0.75178	-0.377189
EFNA2_EPHA1	1	0.806961	1	1	1	1	1	1	0.0799974	-0.433375
EFNA2_EPHA2	1	0.360602	1	1	1	1	1	1	0.0799974	0.178426
SEMA5B_PLXNA3	1	0.932149	0.801241	0.0618703	0.329798	0.211647	0.00069096	0.048962	0.0849228	-2.13264
SEMA5B_PLXNA1	1	0.822212	0.00141815	0.000290516	0.00667609	0.14109	0.00138683	0.190352	0.00468979	-3.03532
HLA-E_KLRC2	1	0.219157	0.450254	1	0.0529133	1	1	0.771257	0.116714	0.542015
LRRC4_NTNG2	1	0.607437	0.644318	0.501819	0.246881	0.703715	0.359305	0.300103	0.318218	-0.263782
PRSS3_F2RL2	1	0.648339	0.53745	0.998041	0.54742	0.929203	0.941361	0.918394	0.102097	1.2944
CTSG_F2RL2	1	0.654902	0.489129	0.0511022	0.00103934	1	1	0.00564661	0.140853	-1.24805
GZMA_F2RL2	1	0.747366	0.586074	0.684028	0.0756513	1	0.670656	0.00363744	0.461539	-0.719566
SCGB3A2_MARCO	1	0.633488	1	1	1	1	1	1	0.0799974	-0.170552
RLN1_RXFP4	1	0.738238	1	1	1	1	1	1	0.0799974	-0.318961
ENHO_GPR19	1	0.383043	0.980838	0.724546	0.90686	0.656542	0.0357297	0.0705564	0.997961	-0.0028595
PTHLH_PTH1R	1	0.00172111	0.900692	0.126198	1	1	0.908372	1	0.110879	1.83054
WNT10B_FZD9_LRP6	1	0.802502	1	0.117705	1	1	1	0.0903286	0.0659877	-1.05661
WNT10B_FZD8_LRP6	1	0.850773	1	0.0518051	1	1	1	0.0200329	0.0763071	-1.44004
WNT10B_FZD7_LRP6	1	0.458824	1	0.0819292	1	1	1	0.00374483	0.247043	-0.964918
WNT10B_FZD6_LRP6	1	0.88331	1	0.0919785	1	1	1	0.0751341	0.0557344	-1.28766
WNT10B_FZD5_LRP6	1	0.742563	1	0.0335511	1	1	1	0.417994	0.173364	-0.835138
WNT10B_FZD4_LRP6	1	0.831713	1	0.214368	1	1	1	0.0973992	0.0606355	-1.00245
WNT10B_FZD3_LRP6	1	0.0973127	1	0.222677	1	1	1	0.0369325	0.985845	0.0108504
WNT10B_FZD2_LRP6	1	0.849756	1	0.0151097	1	1	1	0.136773	0.087179	-1.33323
WNT10B_FZD10_LRP6	1	0.789128	1	0.176395	1	1	1	0.144022	0.058548	-0.899602
WNT10B_FZD1_LRP6	1	0.897402	1	0.0340581	1	1	1	0.290599	0.0804042	-1.22741
WNT3A_FZD9_LRP6	1	0.311943	1	1	1	1	1	1	0.0799974	0.245175
WNT3A_FZD8_LRP6	1	0.405195	1	1	1	1	1	1	0.0799974	0.119962
WNT3A_FZD7_LRP6	1	0.37666	1	1	1	1	1	1	0.0799974	0.157133
WNT3A_FZD5_LRP6	1	0.45613	1	1	1	1	1	1	0.0799974	0.0550942
WNT3A_FZD4_LRP6	1	0.468495	1	1	1	1	1	1	0.0799974	0.0395263
WNT3A_FZD3_LRP6	1	0.651396	1	1	1	1	1	1	0.0799974	-0.194546
WNT3A_FZD2_LRP6	1	0.483819	1	1	1	1	1	1	0.0799974	0.0202856
WNT3A_FZD10_LRP6	1	0.490692	1	1	1	1	1	1	0.0799974	0.0116671
WNT3A_FZD1_LRP6	1	0.196583	1	1	1	1	1	1	0.0799974	0.426946
WNT3A_FZD6_LRP6	1	0.475416	1	1	1	1	1	1	0.0799974	0.030831
WNT3A_FZD1_LRP5	1	0.0653848	1	1	1	1	1	1	0.0799974	0.755537
WNT3A_FZD10_LRP5	1	0.164933	1	1	1	1	1	1	0.0799974	0.487193
WNT3A_FZD9_LRP5	1	0.0947402	1	1	1	1	1	1	0.0799974	0.656059
WNT3A_FZD8_LRP5	1	0.139526	1	1	1	1	1	1	0.0799974	0.541225
WNT3A_FZD7_LRP5	1	0.131819	1	1	1	1	1	1	0.0799974	0.558917
WNT3A_FZD6_LRP5	1	0.187714	1	1	1	1	1	1	0.0799974	0.443176
WNT3A_FZD5_LRP5	1	0.266858	1	1	1	1	1	1	0.0799974	0.311172
WNT3A_FZD4_LRP5	1	0.191065	1	1	1	1	1	1	0.0799974	0.436989
WNT3A_FZD3_LRP5	1	0.292751	1	1	1	1	1	1	0.0799974	0.272683
WNT3A_FZD2_LRP5	1	0.184795	1	1	1	1	1	1	0.0799974	0.448621
WNT10B_FZD9_LRP5	1	0.942228	1	0.659697	1	1	1	0.674489	0.206447	-0.570881
WNT10B_FZD8_LRP5	1	0.955396	1	0.268136	1	1	1	0.227404	0.0424613	-1.19127
WNT10B_FZD7_LRP5	1	0.782082	1	0.362453	1	1	1	0.0827248	0.100428	-0.824342
WNT10B_FZD6_LRP5	1	0.962238	1	0.526932	1	1	1	0.596204	0.107104	-0.810862
WNT10B_FZD5_LRP5	1	0.869418	1	0.235455	1	1	1	0.879984	0.432642	-0.448345
WNT10B_FZD4_LRP5	1	0.944207	1	0.674452	1	1	1	0.506833	0.141673	-0.678211
WNT10B_FZD3_LRP5	1	0.4257	1	0.742542	1	1	1	0.414708	0.401911	0.202604
WNT10B_FZD2_LRP5	1	0.951872	1	0.121163	1	1	1	0.578803	0.0925871	-1.07423
WNT10B_FZD10_LRP5	1	0.938012	1	0.728121	1	1	1	0.757117	0.342069	-0.443099
WNT10B_FZD1_LRP5	1	0.966921	1	0.195622	1	1	1	0.711181	0.123222	-0.993805
FASL_FAS	1	0.823466	1	1	1	1	1	1	0.0799974	-0.464328
NGF_NGFR	1	0.712555	3.01e-26	8.3e-05	0.00121263	0.402802	2.74e-07	9.12e-23	0.00816774	-7.54542
IL19_IL20RA_IL20RB	1	0.719491	1	1	1	1	1	1	0.0799974	-0.290666
IL23A_IL23R_IL12RB1	1	0.662043	0.0278544	1	1	0.703364	1	1	0.272384	-0.687349
IL1F9_IL1RL2_IL1RAP	1	0.677308	0.34513	0.829965	1	1	0.115292	0.733622	0.702969	-0.234974
NPY_NPY1R	1	0.227824	0.999825	0.983997	0.916053	0.998986	0.744578	0.680131	0.0518181	2.08434
GAL_GALR2	1	0.657472	0.0458814	5.05e-08	1.82e-07	0.434351	0.704288	0.574698	0.303247	-1.77424
ANGPTL7_PIRB	1	0.485385	0.662673	1	1	1	1	1	0.35607	0.123264
FGF17_FGFR4	1	0.278377	0.897357	0.0600109	0.284591	0.158357	0.066634	0.91912	0.848034	0.196283
FGF17_FGFR3	1	0.613606	0.996811	0.966642	0.0229612	0.422153	0.796727	0.999978	0.032553	2.22593
FGF17_FGFR2	1	0.561865	0.183125	0.433806	0.3306	0.0591118	0.0698087	0.610184	0.207813	-0.644757
FGF17_FGFR1	1	0.559884	0.0270848	0.000175974	0.798702	0.454626	0.311522	0.652929	0.19665	-1.47471
NRG3_ERBB2_ERBB4	1	0.820707	0.921703	0.989289	0.401831	0.833127	0.812576	0.0525743	0.786271	0.286999
CXCL11_ACKR1	1	0.865591	1	1	1	1	1	1	0.0799974	-0.552894
CXCL11_ACKR3	1	0.420439	1	1	1	1	1	1	0.0799974	0.100385
CXCL11_CXCR3	1	0.718762	1	1	1	1	1	1	0.0799974	-0.289584
DHH_PTCH2	1	0.362173	0.0128152	0.000264483	1	1	0.0039196	0.0363274	0.00123363	-2.3615
DHH_PTCH1	1	0.362324	0.848563	0.00291726	1	1	0.604502	0.871101	0.933443	0.0936217
EFNA5_EPHA5	1	1	0.233302	0.188309	1	1	0.308547	0.0477026	0.017929	-0.944921
EFNA3_EPHA5	1	1	0.0241849	0.910314	1	1	0.34292	0.1798	0.570102	-0.488012
EFNA4_EPHA5	1	1	0.75261	0.5901	1	1	0.424424	0.909959	0.22785	0.51511
MAG_MAG	1	1	4.94e-104	2.47e-119	1	1.85e-54	5.46e-133	9.52e-143	1.84e-07	-23.6868
ENTPD1_ADORA2A	1	1	0.00551675	1	1	0.920747	1	0.260663	0.301653	-0.795735
EFNA1_EPHA5	1	1	0.999998	0.999995	1	1	0.447648	0.996943	0.0627731	2.91438
LRRC4C_NTNG1	1	1	0.462116	2.41e-05	0.000948058	0.792339	9.79e-05	0.00015816	0.0374473	-2.87141
DLK1_NOTCH1	1	1	0.00014911	0.000655661	0.000551329	0.0716493	0.000694557	9.67e-05	4.2e-07	-3.43865
DLK1_NOTCH2	1	1	1.29e-06	9.43e-12	8.36e-07	0.0133639	8.7e-07	4.39e-09	4.61e-05	-5.48756
DLK1_NOTCH3	1	1	1.84e-16	0.0092999	0.000500257	0.262386	3.07e-08	1.65e-18	0.0104333	-6.15432
DLK1_NOTCH4	1	1	0.969153	0.412122	0.391961	0.637559	0.606638	0.586385	0.358807	0.533804
HLA-DQA2_CD4	1	1	0.772784	0.364041	1	1	1	1	0.724875	0.100092
HLA-DRB5_CD4	1	1	0.735116	0.405182	1	1	1	1	0.672074	0.0971009
COL6A6_ITGA9_ITGB1	1	1	3.87e-05	4.08e-17	0.0283102	0.00427383	1.77e-09	0.000375867	0.00570907	-5.38876
TNR_ITGA8_ITGB1	1	1	0.0831514	0.105035	0.00724511	0.0853568	0.0282655	0.0129877	0.000585855	-1.69276
TNN_ITGA8_ITGB1	1	1	0.484699	0.104284	0.00144647	0.0242679	0.40093	0.0716844	0.119997	-0.752543
TNR_ITGA9_ITGB1	1	1	0.000550063	0.430533	0.000378183	0.0469443	0.00491431	0.019254	0.0389407	-2.02245
TNN_ITGA9_ITGB1	1	1	0.00148322	0.00562935	0.000456164	1.45e-05	0.169482	0.0410539	0.00701995	-2.05014
COL6A6_ITGA11_ITGB1	1	1	0.000727103	2.04e-12	0.00936853	0.0556472	6.03e-08	9.47e-05	0.00252884	-4.78591
TNN_ITGAV_ITGB3	1	1	0.85028	0.5083	0.00678278	0.00557718	0.804263	0.639075	0.0806428	0.567844
COMP_ITGAV_ITGB3	1	1	0.870281	0.999454	0.18344	1	0.0467722	0.227832	0.714413	0.492574
TNR_ITGAV_ITGB3	1	1	0.386988	0.135364	0.369554	0.631819	0.403384	0.109611	0.0563361	-0.715441
COL6A6_ITGA10_ITGB1	1	1	6.07e-05	3.1e-12	0.00382902	0.0325445	6.68e-08	0.000103007	0.00108517	-4.92588
COL6A6_ITGA2_ITGB1	1	1	1.08e-05	6.62e-12	0.00600187	0.0653725	4.65e-06	7.89e-05	0.000709298	-4.80619
COL6A6_ITGA1_ITGB1	1	1	0.000587812	3.3e-20	0.00971611	0.00300466	1.42e-06	2.88e-09	0.00734311	-5.72126
COL6A6_ITGA3_ITGB1	1	1	0.000101923	2.91e-07	0.0647274	0.0665788	0.000111218	0.0760033	0.00660259	-3.45893
COMP_ITGA3_ITGB1	1	1	0.937283	0.999918	0.00282599	1	0.653009	0.402257	0.235398	1.36153
COMP_SDC4	1	1	0.000942715	0.00908771	0.14888	1	0.254902	0.086344	0.0239871	-1.87312
COMP_SDC1	1	1	0.0229136	0.0188668	0.27895	1	0.0659189	0.818736	0.205919	-1.16776
COL6A6_SDC4	1	1	0.992798	0.99805	0.390021	0.136328	0.99663	0.999779	2.63e-05	2.8892
TNR_SDC4	1	1	0.908772	0.386344	0.807603	0.778832	0.299088	0.941868	0.4424	0.522
TNN_SDC4	1	1	0.76513	0.692682	0.768711	0.593779	0.911837	0.061899	0.735862	0.259874
COMP_CD47	1	1	0.921208	0.99068	0.460012	1	0.444231	0.368722	0.316539	0.822603
COMP_CD36	1	1	0.691622	0.0217781	0.171727	1	0.544843	0.138281	0.39078	-0.623328
COL6A6_ITGAV_ITGB8	1	1	0.143583	9.56e-06	0.209653	0.000362662	0.00572908	0.00454132	0.0134157	-2.61913
TNR_ITGA2B_ITGB3	1	1	0.615153	0.795016	0.111321	0.668736	0.798401	0.255653	0.46085	0.323962
TNN_ITGA2B_ITGB3	1	1	0.216671	0.354339	0.889443	0.683511	0.230674	0.199431	0.00127195	-0.68435
TNR_ITGAV_ITGB6	1	1	0.347406	0.316893	0.176464	0.783985	0.575158	0.201995	0.177843	-0.378434
TNN_ITGAV_ITGB6	1	1	0.899841	0.50011	0.00871473	0.0118726	0.828524	0.712499	0.0720885	0.697493
COL6A6_SDC1	1	1	1	0.963265	0.0293787	0.314363	0.995487	0.999894	0.038151	3.91572
TNR_SDC1	1	1	0.966759	0.226487	0.936202	0.485439	0.8806	0.206162	0.665144	0.360719
TNN_SDC1	1	1	0.86957	0.734079	0.957789	0.890596	0.743922	0.264589	0.352053	0.443945
COL6A6_CD44	1	1	0.0148345	1.56e-05	0.37118	0.0704425	0.0617462	5.37e-06	0.00963041	-3.07039
NTF5_NTRK2	1	1	0.183947	0.271548	0.672738	1	0.692556	0.697583	0.788329	-0.121998
NGF_NTRK1	1	1	0.721443	0.293334	1	1.94e-06	0.381791	0.18159	0.46473	-0.29166
BDNF_NTRK2	1	1	0.87491	0.463396	0.667177	0.000200456	0.27092	0.794792	0.529455	0.31779
NPPA_NPR1	1	1	0.694472	0.45381	0.749132	0.568326	0.160844	0.478938	0.670084	-0.162822
PLG_F2RL1	1	1	8.26e-12	1	3.8e-05	0.00828557	3.95e-11	0.00407964	0.0801447	-3.97048
F2_F2RL1	1	1	1.22e-12	0.0426473	0.00083349	0.018276	0.00176652	0.000457556	0.0298557	-3.73989
PLG_F2R	1	1	0.91746	1	0.159255	0.558789	0.947142	0.643054	0.113951	0.843142
F2_F2R	1	1	0.486868	0.993053	0.860332	0.422602	0.371597	0.993886	0.249255	1.15123
AVP_AVPR1A	1	1	0.220523	1	1	1	0.681814	0.597943	0.970129	-0.012406
AVP_AVPR2	1	1	0.620198	1	1	0.666162	0.689513	1	0.209557	0.200117
PLG_F2RL2	1	1	0.525017	1	0.874621	0.99137	0.670447	0.909166	0.248834	0.459883
PLG_PARD3	1	1	0.972959	1	0.569962	0.466074	0.793118	0.882864	0.0795392	0.983224
F2_PARD3	1	1	0.864859	0.646352	0.544986	0.498959	0.908996	0.915878	0.0077144	1.04759
PLG_F2RL3	1	1	0.786928	1	0.423241	0.555092	0.169811	0.924442	0.617469	0.319124
F2_F2RL3	1	1	0.385987	0.773195	0.591551	0.351499	0.0137881	0.486785	0.568034	-0.444194
F2_F2RL2	1	1	0.438032	0.805224	0.916568	0.875611	0.797832	0.951017	0.11434	0.79829
RARRES2_GPR1	1	1	0.228217	1	0.052326	0.556289	0.747889	0.468056	0.911673	-0.0392573
CALCB_CALCRL	1	1	0.975652	0.877493	0.741883	0.466966	0.857337	0.854088	0.00194846	1.31409
CALCA_CALCRL	1	1	0.699738	0.374335	0.804479	0.738187	0.915955	1	0.398357	0.395405
APELA_APLNR	1	1	0.349021	0.655081	1.49e-05	0.024773	0.659387	0.199158	0.780878	-0.105683
WNT3_FZD1_LRP6	1	1	0.427616	0.000103085	0.652371	0.450505	0.54706	0.564792	0.443682	-0.903104
WNT3_FZD10_LRP6	1	1	0.232574	3.77e-05	0.249654	0.895898	0.482229	0.771756	0.44158	-0.997167
WNT3_FZD3_LRP6	1	1	0.374859	4.37e-06	0.51381	0.695356	0.42272	0.825464	0.495224	-1.00595
WNT5B_FZD10	1	1	0.272559	0.000787361	0.0519051	0.470942	0.438938	0.0513124	0.124736	-1.38789
WNT5A_FZD10	1	1	0.074679	0.00293611	0.173208	0.597605	0.865217	0.0050249	0.222047	-1.41667
WNT3_FZD9_LRP6	1	1	0.325733	5.01e-05	0.129655	0.697902	0.378247	0.693741	0.399317	-1.03631
WNT3_FZD8_LRP6	1	1	0.0991332	0.000675088	0.289835	0.43458	0.31991	0.322073	0.122316	-1.35537
WNT3_FZD7_LRP6	1	1	0.16869	0.000716797	0.732277	0.898916	0.756191	0.44204	0.393022	-0.899713
WNT3_FZD6_LRP6	1	1	0.331648	8.46e-06	0.138843	0.61536	0.572865	0.721617	0.480338	-0.991557
WNT3_FZD5_LRP6	1	1	0.272336	0.000313885	0.0682965	0.830711	0.175875	0.577207	0.239804	-1.19038
WNT3_FZD4_LRP6	1	1	0.204824	7.04e-05	0.137025	0.54407	0.348328	0.845662	0.43258	-1.00081
WNT3_FZD2_LRP6	1	1	0.156445	5.33e-06	0.531486	0.739258	0.616265	0.592042	0.381279	-1.22096
GDF5_BMPR1A_BMPR2	1	1	0.228838	0.00903634	0.149936	0.0648989	0.0430695	0.197089	0.018413	-1.41875
GDF5_BMPR1A_ACVR2B	1	1	0.255369	0.0115324	0.144751	0.319459	0.0351895	0.360382	0.0531589	-1.27424
GDF5_BMPR1A_ACVR2A	1	1	0.267359	0.0027129	0.0950246	0.629277	0.0720686	0.364476	0.0868656	-1.30212
GDF5_BMPR1B_ACVR2A	1	1	0.191521	0.0707191	0.587268	0.850805	0.637172	0.631243	0.466246	-0.414177
GDF5_BMPR1B_ACVR2B	1	1	0.125682	0.358942	0.784073	0.42909	0.480895	0.691109	0.536693	-0.26431
GDF5_BMPR1B_BMPR2	1	1	0.175188	0.114488	0.551264	0.0578377	0.375418	0.309896	0.0195476	-0.737635
WNT3_FZD7_LRP5	1	1	0.0217087	0.246005	0.702497	0.858734	0.84747	0.181952	0.414134	-0.647275
WNT3_FZD6_LRP5	1	1	0.0357325	0.158273	0.115955	0.472079	0.711218	0.330053	0.291369	-0.671728
WNT3_FZD5_LRP5	1	1	0.0329403	0.229821	0.0736248	0.738227	0.277413	0.256293	0.0316319	-0.956008
WNT3_FZD4_LRP5	1	1	0.021156	0.171027	0.108715	0.419022	0.474157	0.584705	0.277156	-0.707859
WNT3_FZD3_LRP5	1	1	0.0620943	0.119591	0.453108	0.565287	0.565377	0.48938	0.237954	-0.644117
WNT3_FZD2_LRP5	1	1	0.0233143	0.0249533	0.479958	0.635887	0.74007	0.279142	0.235367	-0.973064
WNT3_FZD10_LRP5	1	1	0.0129704	0.34344	0.208485	0.79476	0.637842	0.367627	0.350773	-0.65391
WNT3_FZD1_LRP5	1	1	0.192342	0.0827562	0.623397	0.361213	0.652982	0.299312	0.22178	-0.597265
WNT3_FZD8_LRP5	1	1	0.00617746	0.224909	0.245283	0.32962	0.437377	0.110409	0.0923642	-1.15988
WNT3_FZD9_LRP5	1	1	0.0213056	0.445556	0.113879	0.547563	0.540963	0.277671	0.280194	-0.662828
WNT11_FZD10	1	1	0.809282	0.75294	0.40515	1.13e-25	0.956811	0.838821	0.00619489	1.06587
OSM_OSMR_IL6ST	1	1	0.18822	0.00819389	1	1	1	1	0.261561	-0.82116
OSM_LIFR_IL6ST	1	1	0.1784	0.116011	1	1	1	1	0.195276	-0.529162
IL12B_IL12RB1_IL12RB2	1	1	0.0386235	0.0365712	0.597532	1	0.57896	1	0.235078	-0.839899
PRL_PRLR	1	1	0.972903	0.9992	0.113537	0.978492	0.820858	0.129178	0.295145	1.21742
NPY_GPR83	1	1	0.998857	0.321478	0.999981	0.979644	0.289554	0.68994	0.545419	0.631967
NPY_NPY2R	1	1	0.805689	0.659504	1	1	0.698409	0.578502	0.0209079	0.49778
PPY_GPR83	1	1	0.745806	0.0601546	0.587389	0.808647	0.231217	0.902838	0.91755	-0.0822697
NMU_NMUR2	1	1	0.733502	1	0.0110689	0.532171	0.135257	0.129483	0.457238	-0.401819
POMC_OPRD1	1	1	0.589018	0.0973658	0.657781	0.189331	0.158529	0.363176	0.178552	-0.605548
PENK_OPRL1	1	1	0.976575	0.422116	0.00939941	0.370959	0.0275668	0.280195	0.858467	-0.177228
PENK_OPRD1	1	1	0.0271015	1.73e-17	2.1e-09	0.0613072	0.00392281	0.000812516	0.05761	-4.04121
NTS_NTSR1	1	1	0.164067	0.323601	0.000152902	0.453524	0.503473	1	0.240347	-0.356707
PYY_GPR83	1	1	0.999336	0.990956	0.999712	0.989157	0.972649	0.712141	0.0198307	2.01366
MDK_ALK	1	1	0.0015855	1.52e-07	0.959306	1	1	0.99189	0.49188	-1.41699
PTN_ALK	1	1	0.00293406	0.000646962	0.851599	1	1	0.862806	0.359082	-1.21984
FGF18_FGFR4	1	1	0.988877	0.999973	0.0611021	1	0.940108	0.959299	0.0101516	2.40573
FGF18_FGFR3	1	1	0.96473	1	0.159531	1	0.999077	1	0.0208392	4.31228
FGF18_FGFR1	1	1	0.00153214	2.39e-10	0.598547	1	0.0303956	1.03e-06	0.0118093	-3.95243
FGF10_FGFR2	1	1	0.976723	8.93e-05	0.00467335	0.000213318	0.689038	0.907014	0.992618	0.0146282
FGF10_FGFR1	1	1	0.0558615	1.99e-08	0.00360511	0.000199335	0.00862016	0.00972605	0.0258335	-2.95005
FGF18_FGFR2	1	1	0.923496	0.195838	0.601386	1	0.974126	0.990506	0.196492	1.21585
FGF15_FGFR1	1	1	0.224076	0.931093	0.731802	1	0.717954	0.629464	0.479237	0.408172
FGF15_FGFR3	1	1	0.867907	4.4e-07	9.03e-05	1	0.0902114	0.000131421	0.207388	-2.1973
FGF15_FGFR2	1	1	0.372253	0.712073	0.56403	1	0.981922	0.984429	0.165232	1.121
FGF15_FGFR4	1	1	0.890621	0.83535	0.22707	1	0.990755	0.339329	0.169956	1.03668
HBEGF_ERBB4	1	1	0.225505	0.00145533	1	1	0.810184	0.51173	0.494576	-0.705692
BTC_ERBB4	1	1	0.154135	0.206512	1	1	0.63903	0.0352457	0.166428	-0.822578
NRG1_ERBB4	1	1	0.29674	0.582847	1	1	0.321591	0.889201	0.82796	0.108604
NRG4_ERBB4	1	1	0.680512	1	1	1	0.615173	0.0190271	0.652595	-0.328078
NRG3_ERBB4	1	1	0.874132	0.152918	1	1	0.691543	0.00849715	0.652137	-0.441114
NRG2_ERBB4	1	1	0.854309	0.281865	1	1	0.481853	0.699453	0.58526	0.238776
CXCL6_ACKR1	1	1	0.70444	0.449996	4.14e-05	1	0.387786	0.7439	0.504937	0.195466
CX3CL1_CX3CR1	1	1	0.912248	0.418074	0.000234831	0.0775992	0.430337	0.273552	0.86121	0.0925719
CCL25_ACKR4	1	1	0.699832	0.672884	0.139992	0.962657	0.0118845	0.763417	0.869272	-0.142925
NPPB_NPR1	1	1	1	0.0826851	1	1	1	1	0.426563	-0.346809
PROK1_PROKR1	1	1	1	0.618779	1	1	1	1	0.426563	0.075569
SCT_SCTR	1	1	1	0.118719	1.78e-21	4e-13	0.594739	0.959495	0.785704	0.200799
CORT_SSTR3	1	1	1	0.635172	0.669298	1	1	1	0.426563	0.0863958
OSTN_NPR3	1	1	1	0.00178087	1	1	1	1	0.426563	-0.728644
WNT16_FZD1_LRP6	1	1	1	0.172462	1	1	1	1	0.426563	-0.23612
WNT16_FZD10_LRP6	1	1	1	0.371393	1	1	1	1	0.426563	-0.0820413
WNT16_FZD3_LRP6	1	1	1	0.136027	1	1	1	1	0.426563	-0.274586
WNT16_FZD2_LRP6	1	1	1	0.427365	1	1	1	1	0.426563	-0.0457715
WNT16_FZD9_LRP6	1	1	1	0.339167	1	1	1	1	0.426563	-0.103685
WNT16_FZD8_LRP6	1	1	1	0.377482	1	1	1	1	0.426563	-0.0780254
WNT16_FZD7_LRP6	1	1	1	0.0047891	1	1	1	1	0.426563	-0.647674
WNT16_FZD6_LRP6	1	1	1	0.306337	1	1	1	1	0.426563	-0.126565
WNT16_FZD5_LRP6	1	1	1	0.322465	1	1	1	1	0.426563	-0.115204
WNT16_FZD4_LRP6	1	1	1	0.337398	1	1	1	1	0.426563	-0.104894
WNT16_FZD8_LRP5	1	1	1	0.619083	1	1	1	1	0.426563	0.0757684
WNT16_FZD7_LRP5	1	1	1	0.0176363	1	1	1	1	0.426563	-0.526304
WNT16_FZD6_LRP5	1	1	1	0.622998	1	1	1	1	0.426563	0.0783409
WNT16_FZD5_LRP5	1	1	1	0.577869	1	1	1	1	0.426563	0.049111
WNT16_FZD4_LRP5	1	1	1	0.619422	1	1	1	1	0.426563	0.075991
WNT16_FZD3_LRP5	1	1	1	0.379149	1	1	1	1	0.426563	-0.0769293
WNT16_FZD2_LRP5	1	1	1	0.679894	1	1	1	1	0.426563	0.11685
WNT16_FZD10_LRP5	1	1	1	0.718243	1	1	1	1	0.426563	0.144408
WNT16_FZD1_LRP5	1	1	1	0.351133	1	1	1	1	0.426563	-0.0955657
WNT16_FZD9_LRP5	1	1	1	0.702345	1	1	1	1	0.426563	0.132789
EPO_EPOR	1	1	1	0.257956	0.277953	1	0.648276	1	0.797926	-0.0672473
GAL_GALR3	1	1	1	0.147754	1	1	1	1	0.426563	-0.261528
SST_SSTR3	1	1	1	0.0297852	0.512461	1	1	1	0.426563	-0.47099
EREG_ERBB4	1	1	1	0.653202	1	1	0.620341	0.663405	0.046547	0.280533
CLEC1B_KLRB1	1	1	1	1	0.593455	0.623768	1	1	1	0
COL6A5_ITGA9_ITGB1	1	1	1	1	0.316766	0.0463841	1	0.889588	0.426563	0.306085
COL6A5_ITGA11_ITGB1	1	1	1	1	0.269403	0.0577846	1	0.620613	0.426563	0.0767728
COL6A5_ITGA10_ITGB1	1	1	1	1	0.268638	0.162057	1	0.569144	0.426563	0.0435487
COL6A5_ITGA2_ITGB1	1	1	1	1	0.343567	0.148895	1	0.468132	0.426563	-0.0199914
COL6A5_ITGA1_ITGB1	1	1	1	1	0.32216	0.17069	1	0.411602	0.426563	-0.0558566
COL6A5_ITGA3_ITGB1	1	1	1	1	0.600343	0.399658	1	0.467726	0.426563	-0.0202471
COL6A5_SDC4	1	1	1	1	0.557291	0.962628	1	0.672631	0.426563	0.111798
COL6A6_GP6	1	1	1	1	0.843532	0.886585	0.0436032	1	0.426563	-0.42758
COL9A1_GP6	1	1	1	1	0.246668	0.458992	0.74889	1	0.426563	0.16775
COL9A2_GP6	1	1	1	1	0.333761	0.855905	0.463038	1	0.426563	-0.0231955
COL9A3_GP6	1	1	1	1	0.18941	0.187768	0.341174	1	0.426563	-0.102315
COL6A5_GP6	1	1	1	1	0.0411236	0.731375	1	1	1	0
COL6A3_GP6	1	1	1	1	0.513051	0.412325	0.596357	1	0.426563	0.0609819
COL6A1_GP6	1	1	1	1	0.161068	0.589623	0.504731	1	0.426563	0.00296456
COL1A1_GP6	1	1	1	1	0.362577	0.220056	0.362369	1	0.426563	-0.0880333
COL1A2_GP6	1	1	1	1	0.308204	0.297525	0.554653	1	0.426563	0.0343566
COL2A1_GP6	1	1	1	1	0.216023	0.893175	0.285158	1	0.426563	-0.141897
COL4A1_GP6	1	1	1	1	0.635707	0.17608	0.608335	1	0.426563	0.0687455
COL4A2_GP6	1	1	1	1	0.217931	0.166844	0.431984	1	0.426563	-0.0428311
COL4A5_GP6	1	1	1	1	0.67984	0.199244	0.161781	1	0.426563	-0.246791
COL4A6_GP6	1	1	1	1	0.484112	0.822524	0.5383	1	0.426563	0.0240381
COL6A2_GP6	1	1	1	1	0.599691	0.364821	0.407165	1	0.426563	-0.0587109
COL6A5_ITGAV_ITGB8	1	1	1	1	0.859199	0.088286	1	0.583366	0.426563	0.0526279
COL6A5_SDC1	1	1	1	1	0.0204108	0.596551	1	0.140062	0.426563	-0.27001
COL6A5_CD44	1	1	1	1	0.0937715	0.127802	1	0.734529	0.426563	0.156642
PRSS2_F2RL1	1	1	1	1	0.701273	1	1	1	1	0
PRSS2_F2R	1	1	1	1	0.540825	1	1	1	1	0
TAC2_TACR3	1	1	1	1	0.305617	0.392639	1	1	1	0
PRSS2_PARD3	1	1	1	1	0.0936152	1	1	1	1	0
PRSS2_F2RL3	1	1	1	1	0.457781	1	1	1	1	0
PRSS2_F2RL2	1	1	1	1	0.280295	1	1	1	1	0
POMC_MC5R	1	1	1	1	0.287167	0.775008	1	1	1	0
ANGPTL3_ITGAV_ITGB3	1	1	1	1	0.608924	0.831323	1	1	1	0
CCK_CCKBR	1	1	1	1	0.758596	1	1	1	1	0
C4A_C3AR1	1	1	1	1	0.420077	1	1	1	1	0
FGF23_FGFR4	1	1	1	1	0.091894	0.419564	0.247566	1	0.426563	-0.170542
FGF23_FGFR3	1	1	1	1	4.12e-05	0.000152365	0.011679	1	0.426563	-0.566882
FGF23_FGFR1	1	1	1	1	0.941478	0.824504	0.987523	1	0.426563	0.560529
FGF5_FGFR4	1	1	1	1	0.963922	1	1	1	1	0
FGF5_FGFR3	1	1	1	1	0.999832	1	1	1	1	0
FGF5_FGFR2	1	1	1	1	0.476048	1	1	1	1	0
FGF5_FGFR1	1	1	1	1	0.000896752	1	1	1	1	0
XCL1_XCR1	1	1	1	1	0.0176549	0.77325	1	1	1	0
CCL5_CCR3	1	1	1	1	0.722359	1	1	1	1	0
CCL11_CCR3	1	1	1	1	0.0246532	0.778593	1	1	1	0
INS_INSSR	1	1	1	1	0.259876	0.005976	1	0.0718092	0.426563	-0.365612
CCL28_CCR3	1	1	1	1	0.68299	0.0021619	1	1	1	0
CCL25_CCR9	1	1	1	1	0.00520702	1	1	1	1	0
CCL27_CCR3	1	1	1	1	0.644165	1	1	1	1	0
GDF3_ACVR1B_ACVR2A	1	1	1	1	1	0.470097	1	1	1	0
GDF3_ACVR1B_ACVR2B	1	1	1	1	1	0.382554	1	1	1	0
GDF3_ACVR1C_ACVR2A	1	1	1	1	1	0.715339	1	1	1	0
GDF3_ACVR1C_ACVR2B	1	1	1	1	1	0.674008	1	1	1	0
KISS1_KISS1R	1	1	1	1	1	0.646256	1	1	1	0
INSL5_RXFP1	1	1	1	1	1	1	0.673719	1	0.426563	0.112551
INSL3_RXFP4	1	1	1	1	1	1	0.620913	0.0666003	0.555709	-0.29843
INSL3_RXFP1	1	1	1	1	1	1	0.594426	1	0.426563	0.0597366
WNT2_FZD9_LRP6	1	1	1	1	1	1	0.0697906	0.293984	0.262092	-0.504784
WNT2_FZD8_LRP6	1	1	1	1	1	1	0.213622	0.579273	0.586698	-0.148471
WNT2_FZD7_LRP6	1	1	1	1	1	1	0.145809	0.527494	0.465994	-0.246402
WNT2_FZD5_LRP6	1	1	1	1	1	1	0.122321	0.619488	0.59295	-0.214831
WNT2_FZD4_LRP6	1	1	1	1	1	1	0.408931	0.102381	0.331603	-0.374599
WNT2_FZD3_LRP6	1	1	1	1	1	1	0.05789	0.417382	0.354773	-0.445333
WNT2_FZD2_LRP6	1	1	1	1	1	1	0.295514	0.277551	0.189752	-0.28187
WNT2_FZD10_LRP6	1	1	1	1	1	1	0.0701376	0.612631	0.548486	-0.297146
WNT2_FZD1_LRP6	1	1	1	1	1	1	0.0217957	0.0617638	0.195772	-0.889533
WNT2_FZD6_LRP6	1	1	1	1	1	1	0.0690499	0.458036	0.38656	-0.397072
WNT2_FZD9_LRP5	1	1	1	1	1	1	0.965629	0.652968	0.316463	0.553364
WNT2_FZD8_LRP5	1	1	1	1	1	1	0.948968	0.803447	0.224697	0.622232
WNT2_FZD7_LRP5	1	1	1	1	1	1	0.873951	0.76398	0.208399	0.466108
WNT2_FZD6_LRP5	1	1	1	1	1	1	0.92127	0.777234	0.221574	0.544137
WNT2_FZD5_LRP5	1	1	1	1	1	1	0.921152	0.846092	0.198796	0.608169
WNT2_FZD4_LRP5	1	1	1	1	1	1	0.988671	0.278457	0.590524	0.422932
WNT2_FZD3_LRP5	1	1	1	1	1	1	0.899026	0.72717	0.234553	0.470074
WNT2_FZD2_LRP5	1	1	1	1	1	1	0.978984	0.53411	0.402464	0.529702
WNT2_FZD10_LRP5	1	1	1	1	1	1	0.950373	0.881546	0.199152	0.707809
WNT2_FZD1_LRP5	1	1	1	1	1	1	0.467394	0.152803	0.381843	-0.276577
PPY_NPY5R	1	1	1	1	1	1	0.790608	1	0.426563	0.202133
NPY_NPY5R	1	1	1	1	1	1	0.716102	1	0.426563	0.142825
PYY_NPY5R	1	1	1	1	1	1	0.975117	1	0.426563	0.490494
