# Supplementary material for: SpatialDM for rapid identification of spatially co-expressed ligand–receptor and revealing cell–cell communication patterns
Source: Nat Commun. 2023 Jul 6;14:3995. doi: 10.1038/s41467-023-39608-w (PMC10325966; doi:10.1038/s41467-023-39608-w)
Supplement: Supplementary file 13 — Source Data [file 41467_2023_39608_MOESM13_ESM.xlsx]

## Sheet: Fig 1c
	p-values (-log10, z-score)	p-values (-log10, permute)
EFNA5_EPHB2	0.232376	0.10513
EFNB1_EPHA4	0.933118	0.764472
EFNB1_EPHB2	0.0490065	0.094744
EFNB1_EPHB3	2.35558	2.52288
EFNA5_EPHA5	0.613395	0.498941
EFNB1_EPHB4	1.40853	1.46852
EFNB2_EPHB2	0.103186	0.122629
EFNB2_EPHB3	0.0910838	0.158015
EFNB2_EPHB4	0.167008	0.163043
EFNB3_EPHA4	0.140957	0.264401
EFNB3_EPHB2	0.134717	0.262807
EFNB2_EPHA4	0.0940495	0.0154727
EFNB3_EPHB3	0.53181	0.821023
EFNA5_EPHA4	0.934506	0.0609802
EFNA5_EPHA2	0.453803	0.406714
EFNA3_EPHA2	0.249002	0.316053
EFNA3_EPHA3	0.12923	0.0404816
EFNA3_EPHA4	1.0047	1.22185
EFNA3_EPHA5	0.18494	0.405607
EFNA5_EPHA3	0.878542	1.30103
EFNA4_EPHA2	0.296956	0.130182
EFNA4_EPHA3	0.109924	0.189096
EFNA4_EPHA4	0.884168	0.0163737
EFNA4_EPHA5	0.470015	0.754487
EFNB3_EPHB4	0.155252	0.283162
ESAM_ESAM	46.8784	3
F11R_F11R	34.9525	1.5376
F11R_JAM2	0.122123	0.177832
F11R_JAM3	0.603593	0.44855
JAM2_F11R	0.180902	0.286509
JAM2_JAM2	22.0783	0.679854
JAM3_F11R	1.01512	0.89279
JAM3_JAM2	0.258572	0.474955
JAM2_JAM3	0.216555	0.421361
JAM3_JAM3	26.961	0.721246
L1CAM_ITGA4_ITGB7	0.0398347	0.0840728
L1CAM_L1CAM	20.8988	0.19382
LCK_CD8A_CD8B1	1.5175	0.772113
MADCAM1_ITGA4_ITGB7	0.407855	0.667562
HLA-A_CD8A	5.79918	inf
HLA-B_CD8A	6.33868	inf
L1CAM_ITGAV_ITGB3	1.62167	1.79588
EFNB3_EPHB6	0.121569	0.221126
JAM1_ITGAL_ITGB2	0.768255	0.9914
JAM2_ITGAV_ITGB1	1.81357	1.22185
GP1BA_ITGAM_ITGB2	2.8194	1.29243
ICAM1_ITGAX_ITGB2	3.67537	1.4437
ICAM1_ITGAL_ITGB2	2.81784	1.50864
ICAM1_ITGAM_ITGB2	1.67654	0.835647
ICAM1_ITGAL	1.654	1.31876
JAM3_ITGAM_ITGB2	0.92177	0.772113
ICAM1_SPN	1.41481	0.378824
ITGB2_CD226	1.72511	2
ITGB2_ICAM1	1.60539	0.560667
JAM2_ITGA3_ITGB1	0.321845	0.60206
HLA-C_CD8A	6.54865	inf
PTPRC_MRC1	0.593793	0.250264
CD46_JAG1	0.844437	0.343902
CD6_ALCAM	0.549227	0.434152
CD80_CD274	0.191117	0.378824
CD80_CD28	0.104871	0.011441
CD80_CTLA4	0.0871746	0.015923
PTPRC_CD22	38.5875	inf
CD86_CD28	0.44144	0.295849
CD96_PVR	0.0214884	0.0644927
CD99_PILRA	0.0422856	0.0447935
CD99_CD99	60.7564	inf
CD99_CD99L2	0.616623	0.193142
CD86_CTLA4	0.225042	0.300162
CDH2_CDH2	21.2058	0.366532
CD40LG_CD40	0.875551	0.524329
ALCAM_CD6	0.455854	0.332547
ANXA1_FPR2_LXA4	1.60843	1.56864
APP_CD74	2.48489e-09	0
CADM1_CADM1	23.7628	0.450997
CADM3_CADM3	23.7025	0.443697
CD22_PTPRC	36.6701	inf
FCER2A_ITGAM_ITGB2	11.6537	inf
FCER2A_ITGAX_ITGB2	11.7266	inf
FCER2A_ITGAV_ITGB3	0.02487	0.00130484
FCER2A_CR2	10.8627	inf
CD34_SELP	1.14356	0.821023
ENTPD1_ADORA1	1.35901	1.25964
CD226_PVR	0.0635534	0.0705811
CDH1_CDH1	35.6113	1.82391
CDH1_ITGAE_ITGB7	0.386537	0.49485
CSPG4_ITGA2_ITGB1	5.383	inf
EFNA1_EPHA3	0.356215	0.442493
EFNA1_EPHA4	1.19453	1.5376
EFNA1_EPHA5	0.316328	0.571865
EFNA1_EPHA2	2.55997	2.39794
CDH1_ITGA1_ITGB1	0.826384	0.603801
CDH1_KLRG1	0.118802	0.228413
CDH5_CDH5	19.0816	0.103474
CD209_CEACAM1	0.530153	0.790485
SELE_CEACAM1	0.00520681	0.0172766
CLDN11_CLDN11	18.8164	0.0315171
CLEC2B_KLRB1	0.00577663	0.0296531
CLEC2C_KLRB1	6.11515	inf
NFASC_CNTN1_CNTNAP1	1.50728	0.703335
CLEC2D_KLRB1	5.49607	inf
HLA-E_CD8A	1.9051	0.886057
ITGA4_ITGB7_VCAM1	9.40135	inf
HLA-G_CD8A	2.40591	1.95861
NRXN2_NLGN2	0.154762	0.297569
NRXN2_NLGN3	0.250678	0.525784
NRXN3_NLGN1	0.166845	0.282329
NRXN3_NLGN2	0.713892	0.910095
NRXN3_NLGN3	0.115501	0.0570004
OCLN_OCLN	30.5836	1.01323
CD274_PDCD1	0.177254	0.169411
NRXN2_NLGN1	1.26205	1.13668
PDCD1LG2_PDCD1	0.794132	0.464706
PTPRM_PTPRM	26.5143	0.673664
PVR_CD226	0.0680798	0.0867161
PVR_TIGIT	0.00444332	0.000869459
SELE_CD44	0.61499	0.578396
SELE_GLG1	1.57467	1.13668
SELL_CD34	2.81285	3
SELL_PODXL	0.84074	0.643974
PECAM1_PECAM1	49.7752	inf
DLL3_NOTCH2	4.35018e-05	0.000869459
DLL3_NOTCH3	1.9383e-13	0
DLL3_NOTCH4	0.106853	0.191789
DLL4_NOTCH1	0.152851	0.211125
DLL4_NOTCH2	0.99452	0.68403
DLL4_NOTCH3	0.000481836	0
DLL4_NOTCH4	0.718662	1.10791
JAG1_NOTCH1	0.000989139	0.000434512
JAG1_NOTCH3	0.113467	0.093665
JAG1_NOTCH4	1.11286	0.440093
JAG2_NOTCH1	1.14108	1.18046
JAG2_NOTCH2	0.498816	0.322393
JAG2_NOTCH3	2.22136	2.1549
JAG2_NOTCH4	0.361506	0.623423
DLL1_NOTCH2	0.154268	0.388277
JAG1_NOTCH2	0.0288942	0.0154727
DLL3_NOTCH1	1.02715e-09	0
SELL_MADCAM1	1.06138	0.924453
SELPLG_SELL	0.83078	0.696804
SEMA6D_PLXNA1	1.26816	0.793174
SEMA6A_PLXNA2	0.88711	1.20761
SEMA6B_PLXNA2	0.0447832	0.069051
SEMA6A_PLXNA4	0.488685	0.669586
SEMA6B_PLXNA4	1.25036	1.16115
SEMA7A_ITGB1_ITGA1	0.063645	0.0550241
SEMA7A_PLXNC1	0.0846244	0.151195
SEMA6D_PLXNA1_TREM2	0.718163	0.431798
SIGLEC1_SPN	3.09153	2.69897
THY1_ITGAX_ITGB2	1.97081	1.33724
THY1_ITGAV_ITGB3	9.6508e-05	0
TIGIT_PVR	0.0086594	0.00392635
ITGA4_ITGB1_VCAM1	2.20337	1.33724
ITGA9_ITGB1_VCAM1	0.160081	0.332547
HLA-F_CD8A	3.11473	2.39794
THY1_ITGAM_ITGB2	2.37345	1.38722
SELPLG_SELE	0.101418	0.181115
SEMA6D_PLXNA1_KDR	4.26065	3
SELPLG_SELP	0.578676	0.779892
SEMA4A_NRP1_PLXNA1	0.120147	0.0457575
SEMA4A_NRP1_PLXNA2	1.04528	0.568636
SEMA4A_NRP1_PLXNA3	0.927076	0.647817
SEMA4A_NRP1_PLXNA4	1.04383	0.261219
SEMA4A_PLXNB1	0.203097	0.283997
SEMA4A_PLXNB2	0.182823	0.105684
SEMA4C_PLXNB2	3.35424	3
SEMA4G_PLXNB2	1.42635	1.02687
SEMA4D_CD72	5.68686	inf
SEMA5A_PLXNA1	2.61946	1.82391
SEMA5A_PLXNA3	0.00136346	0.0109954
SEMA4D_PLXNB2	0.00990468	0
DLL1_NOTCH4	0.129571	0.282329
SEMA4D_PLXNB1	0.462282	0.548214
DLL1_NOTCH1	0.0566568	0.115771
HLA-E_KLRC1	0.315179	0.627088
HLA-E_KLRC2	0.000403276	0.00130484
HLA-F_LILRB1	0.282294	0.512862
HLA-E_CD94:NKG2A	0.638916	1.05552
HLA-E_CD94:NKG2C	0.152174	0.222573
HLA-E_CD94:NKG2E	0.44978	0.619789
HLA-DPA1_CD4	3.38597	2.1549
HLA-G_LILRB2	1.27108	1.29243
HLA-A_CD8B	1.26862	0.906578
DLL1_NOTCH3	0.715363	1.11351
HLA-B_CD8B	6.46139	inf
HLA-C_CD8B	3.28633	2.39794
HLA-E_CD8B	3.05399	2.52288
HLA-F_CD8B	3.36488	1.5376
HLA-G_CD8B	0.657122	0.414539
HLA-G_LILRB1	0.0473324	0.0385789
HLA-DPB1_CD4	9.04373	3
HLA-DMA_CD4	2.80541	1.60206
NEGR1_NEGR1	21.5909	0.297569
HLA-DQA1_CD4	2.2795	0.958607
NCAM1_L1CAM	0.275154	0.253366
HLA-DOA_CD4	1.06177	0.882729
HLA-DMB_CD4	2.09246	1.92082
HLA-DOB_CD4	0.979672	0.500313
HLA-DQB1_CD4	4.0542	inf
HLA-DRA_CD4	10.3885	inf
HLA-DQA2_CD4	2.03904	1.79588
HLA-DRB1_CD4	7.99499	inf
HLA-DRB5_CD4	4.28003	2.22185
MPZ_MPZL1	4.90166	inf
MPZ_MPZ	24.6502	0.484126
MPZL1_MPZL1	13.3553	0.00612309
NCAM1_FGFR1	1.72451	1.14267
NCAM1_NCAM1	22.0703	0.21254
COL4A4_ITGA9_ITGB1	0.101288	0.131944
COL6A1_ITGA9_ITGB1	1.38395	1.61979
COL6A2_ITGA9_ITGB1	0.95458	0.505845
COL4A3_ITGA9_ITGB1	0.634461	0.459671
COL6A3_ITGA9_ITGB1	0.2648	0.286509
COL4A5_ITGA9_ITGB1	0.156112	0.293282
LAMA4_ITGA9_ITGB1	0.761005	0.450997
COL9A2_ITGA9_ITGB1	0.0109266	0.00348833
COL9A3_ITGA9_ITGB1	0.106867	0.229148
LAMA2_ITGA9_ITGB1	0.190692	0.245652
LAMA3_ITGA9_ITGB1	0.380434	0.253366
LAMA5_ITGA9_ITGB1	0.192336	0.192465
LAMB1_ITGA9_ITGB1	0.498692	0.106238
LAMB2_ITGA9_ITGB1	0.0196606	0.127844
LAMC1_ITGA9_ITGB1	0.0130552	0.143271
COL4A2_ITGA9_ITGB1	0.137256	0.405607
LAMB3_ITGA9_ITGB1	0.262722	0.313364
COL9A1_ITGA9_ITGB1	0.376504	0.737549
COL4A1_ITGA9_ITGB1	0.230621	0.241845
LAMB3_ITGA7_ITGB1	0.122094	0.0788339
COL1A2_ITGA9_ITGB1	0.219355	0.201349
LAMC2_ITGA9_ITGB1	0.118177	0.08302
LAMA2_ITGA7_ITGB1	0.480071	0.309804
LAMA3_ITGA7_ITGB1	0.154403	0.124939
LAMA4_ITGA7_ITGB1	1.79497	1.09691
LAMA5_ITGA7_ITGB1	0.0911444	0.102923
LAMB1_ITGA7_ITGB1	0.208598	0.0963675
LAMB2_ITGA7_ITGB1	0.286882	0.524329
LAMC1_ITGA7_ITGB1	0.186004	0.153663
LAMC2_ITGA7_ITGB1	0.038394	0.0227338
LAMC3_ITGA7_ITGB1	1.07934	0.982967
TNC_ITGA8_ITGB1	0.00614865	0.0132283
TNXB_ITGA8_ITGB1	1.43752	1.22915
NPNT1_ITGA8_ITGB1	0.317413	0.443697
NPNT2_ITGA8_ITGB1	0.132952	0.178486
TNC_ITGA9_ITGB1	0.602151	0.962574
TNXB_ITGA9_ITGB1	0.389459	0.359519
COL1A1_ITGA9_ITGB1	0.0367338	0.140261
LAMC3_ITGA9_ITGB1	0.42168	0.634512
COL1A2_ITGA10_ITGB1	1.27203	1.19382
COL9A1_ITGA11_ITGB1	0.574016	0.665546
COL9A2_ITGA11_ITGB1	0.0275503	0.051587
COL9A3_ITGA11_ITGB1	0.118303	0.182435
FN1_ITGAV_ITGB1	2.32253	1.39794
FN1_ITGA4_ITGB7	0.0151904	0.0535477
FN1_ITGAV_ITGB3	5.00034	2.69897
VWF_ITGAV_ITGB3	0.0344095	0.0366845
TNC_ITGAV_ITGB3	3.57259	2.69897
TNXB_ITGAV_ITGB3	0.325283	0.560667
THBS1_ITGAV_ITGB3	0.354923	0.047692
THBS2_ITGAV_ITGB3	0.0520329	0.00480371
THBS3_ITGAV_ITGB3	0.628399	0.899629
THBS4_ITGAV_ITGB3	0.355851	0.215383
COMP_ITGAV_ITGB3	0.000308605	0.00217692
LAMC3_ITGA6_ITGB1	0.26437	0.44855
COL6A3_ITGA11_ITGB1	0.811067	0.346787
COL6A2_ITGA11_ITGB1	1.44508	0.787812
COL6A1_ITGA11_ITGB1	3.25396	inf
COL4A1_ITGA10_ITGB1	0.504503	0.435334
COL4A2_ITGA10_ITGB1	0.189171	0.165579
COL4A3_ITGA10_ITGB1	0.331729	0.0846002
COL4A4_ITGA10_ITGB1	2.64984e-06	0
COL4A5_ITGA10_ITGB1	0.211829	0.161781
COL6A1_ITGA10_ITGB1	0.266385	0.471083
COL6A2_ITGA10_ITGB1	0.960943	1.20066
COL6A3_ITGA10_ITGB1	0.000216249	0.00130484
COL9A1_ITGA10_ITGB1	0.0523094	0.106793
COL9A2_ITGA10_ITGB1	0.00105824	0.00436481
COL9A3_ITGA10_ITGB1	6.3611	inf
COL1A1_ITGA11_ITGB1	0.956705	0.787812
COL4A1_ITGA11_ITGB1	0.109826	0.0660068
COL4A2_ITGA11_ITGB1	0.356643	0.391474
COL4A3_ITGA11_ITGB1	0.202502	0.0851282
COL4A4_ITGA11_ITGB1	0.0725206	0.0619809
COL4A5_ITGA11_ITGB1	0.0668694	0.109579
COL1A1_ITGA10_ITGB1	5.90862e-08	0
LAMC2_ITGA6_ITGB1	0.219226	0.226214
LAMB3_ITGA6_ITGB1	0.151442	0.0877779
COL6A2_ITGA2_ITGB1	0.487581	0.181115
COL6A3_ITGA2_ITGB1	0.0522968	0.0376307
COL9A1_ITGA2_ITGB1	0.313514	0.571865
COL9A2_ITGA2_ITGB1	0.0106514	0.00130484
COL9A3_ITGA2_ITGB1	2.44945	3
FN1_ITGA3_ITGB1	0.171927	0.0726296
FN1_ITGA4_ITGB1	0.00117895	0.00877392
FN1_ITGA5_ITGB1	0.0411346	0.0423927
COL6A1_ITGA2_ITGB1	1.0331	1.24413
FN1_ITGA8_ITGB1	0.00109188	0.0177288
LAMA2_ITGA1_ITGB1	0.768063	0.467246
LAMA3_ITGA1_ITGB1	1.11762	0.88941
LAMA4_ITGA1_ITGB1	1.32688	0.617983
LAMA5_ITGA1_ITGB1	0.36949	0.496209
LAMB1_ITGA1_ITGB1	0.136028	0.115205
LAMB2_ITGA1_ITGB1	2.28269	1.50864
LAMB3_ITGA1_ITGB1	0.128054	0.140862
LAMC1_ITGA1_ITGB1	0.0837017	0.127844
LAMC2_ITGA1_ITGB1	1.68334	0.69897
LAMC3_ITGA1_ITGB1	0.0461577	0.0741724
FN1_ITGA2B_ITGB3	1.66692	0.841638
COL4A5_ITGA2_ITGB1	0.0773235	0.150581
COL4A4_ITGA2_ITGB1	0.0250568	0.0195421
COL1A1_ITGA1_ITGB1	6.32624	inf
COL1A2_ITGA1_ITGB1	2.86692	2.52288
COL4A1_ITGA1_ITGB1	0.151962	0.0447935
COL4A2_ITGA1_ITGB1	3.2764	1.82391
COL4A3_ITGA1_ITGB1	0.357094	0.441291
COL4A4_ITGA1_ITGB1	0.479091	0.217527
COL4A5_ITGA1_ITGB1	0.759084	0.270835
COL6A1_ITGA1_ITGB1	5.18618	inf
COL6A2_ITGA1_ITGB1	5.43512	3
COL6A3_ITGA1_ITGB1	3.06406	1.42022
COL9A1_ITGA1_ITGB1	0.299426	0.316953
COL9A2_ITGA1_ITGB1	0.0552316	0.177832
COL9A3_ITGA1_ITGB1	0.00625467	0.0619809
COL1A1_ITGA2_ITGB1	0.00724586	0.0670192
COL1A2_ITGA2_ITGB1	0.06073	0.104025
COL4A1_ITGA2_ITGB1	0.334505	0.251812
COL4A2_ITGA2_ITGB1	0.0904733	0.116907
COL4A3_ITGA2_ITGB1	0.127242	0.0614803
LAMC1_ITGA6_ITGB1	0.00443845	0.015923
LAMA2_ITGA2_ITGB1	0.161298	0.177178
LAMA4_ITGA2_ITGB1	0.873975	1.11351
COL4A1_ITGA3_ITGB1	0.447754	0.183096
COL4A2_ITGA3_ITGB1	0.0662494	0.0414361
COL4A3_ITGA3_ITGB1	0.579796	0.280669
COL4A4_ITGA3_ITGB1	0.117894	0.125518
COL4A5_ITGA3_ITGB1	0.0150106	0.0181814
COL6A1_ITGA3_ITGB1	0.304311	0.377786
COL6A2_ITGA3_ITGB1	0.257	0.0438316
COL6A3_ITGA3_ITGB1	0.00639982	0.00174066
COL1A2_ITGA3_ITGB1	0.0780353	0.0310503
COL9A1_ITGA3_ITGB1	0.308376	0.605548
COL9A2_ITGA3_ITGB1	0.0015082	0.00261362
COL9A3_ITGA3_ITGB1	3.23445	inf
LAMA2_ITGA6_ITGB1	1.13134	0.815309
LAMA3_ITGA6_ITGB1	1.94651	0.661544
LAMA4_ITGA6_ITGB1	0.937642	0.548214
LAMA5_ITGA6_ITGB1	0.374822	0.420216
LAMB1_ITGA6_ITGB1	0.411465	0.428291
LAMB2_ITGA6_ITGB1	0.763122	1.21467
COL1A1_ITGA3_ITGB1	5.09018e-05	0
COMP_ITGA3_ITGB1	0.00750459	0.0136762
THBS4_ITGA3_ITGB1	0.00585615	0.000869459
LAMA5_ITGA2_ITGB1	0.08939	0.227678
LAMB1_ITGA2_ITGB1	0.059616	0.152427
LAMB2_ITGA2_ITGB1	0.0132258	0.0352691
LAMB3_ITGA2_ITGB1	0.964936	0.573489
LAMC1_ITGA2_ITGB1	0.0100287	0.0629839
LAMC2_ITGA2_ITGB1	0.117768	0.0695604
LAMC3_ITGA2_ITGB1	0.419168	0.598599
LAMA2_ITGA3_ITGB1	0.0343312	0.0423927
LAMA3_ITGA3_ITGB1	0.0284143	0.00656377
LAMA4_ITGA3_ITGB1	0.0718535	0.0545314
LAMA5_ITGA3_ITGB1	0.00435909	0.0168249
LAMB1_ITGA3_ITGB1	0.0350766	0.00612309
LAMB2_ITGA3_ITGB1	0.011799	0.0579919
LAMB3_ITGA3_ITGB1	0.512003	0.342944
LAMC1_ITGA3_ITGB1	0.0343795	0.0846002
LAMC2_ITGA3_ITGB1	0.132216	0.0264104
LAMC3_ITGA3_ITGB1	2.486	1.25964
THBS1_ITGA3_ITGB1	0.052098	0.0127808
THBS2_ITGA3_ITGB1	0.00121694	0.000434512
THBS3_ITGA3_ITGB1	1.39928	0.703335
LAMA3_ITGA2_ITGB1	0.0890569	0.105684
COL1A2_ITGA11_ITGB1	0.815007	0.530178
TNC_ITGA2B_ITGB3	1.87676	1.50864
COMP_SDC4	8.58109e-11	0
LAMA2_SV2A	1.38101	1.16115
LAMA3_SV2A	0.0480445	0.0301184
LAMA4_SV2A	0.0476732	0.0535477
LAMA5_SV2A	0.267056	0.241845
LAMB1_SV2A	0.182957	0.218963
LAMB2_SV2A	0.958116	0.812479
LAMB3_SV2A	0.0771884	0.140261
LAMC1_SV2A	0.132075	0.216096
THBS4_SDC4	0.00111054	0
LAMC2_SV2A	0.223677	0.390406
LAMA2_SV2B	0.397854	0.623423
LAMA3_SV2B	0.0594461	0.0101054
LAMA4_SV2B	0.0575904	0.136677
LAMA5_SV2B	1.36842	1.4437
LAMB1_SV2B	0.201534	0.403403
LAMB2_SV2B	0.36294	0.216096
LAMB3_SV2B	0.0682546	0.0259491
LAMC1_SV2B	0.17068	0.048177
LAMC2_SV2B	0.106258	0.0680339
LAMC3_SV2A	0.174915	0.38934
THBS3_SDC4	0.106601	0.213249
THBS2_SDC4	0.000373363	0.000434512
THBS1_SDC4	0.0382461	0.0893756
COMP_SDC1	4.21625	1.95861
COL1A1_SDC4	3.85731e-16	0
COL1A2_SDC4	0.00736736	0.0105502
COL4A1_SDC4	0.452209	0.258848
COL4A2_SDC4	0.0378457	0.0404816
COL4A3_SDC4	0.0635176	0.149967
COL4A4_SDC4	0.000253378	0.000434512
COL4A5_SDC4	0.0162287	0.0385789
COL6A1_SDC4	0.00035464	0.00656377
COL6A2_SDC4	1.2376e-06	0.000869459
COL6A3_SDC4	1.56725e-09	0
COL9A1_SDC4	0.243397	0.453457
COL9A2_SDC4	0.0128352	0.0357404
COL9A3_SDC4	6.98462	inf
FN1_SDC4	1.49943	1.38722
TNC_SDC4	3.77091	2.30103
TNXB_SDC4	0.00326159	0
LAMC3_SV2B	0.0875222	0.16813
THBS1_CD47	0.00606309	0.0589858
THBS2_CD47	0.0950541	0.104025
THBS3_CD47	0.0423624	0.0579919
THBS4_CD47	0.68003	0.152427
COMP_CD47	0.920939	0.694649
AGRN_DAG1	0.116843	0.284833
HSPG2_DAG1	1.05839	0.0501223
LAMA2_DAG1	0.247031	0.0614803
LAMA3_DAG1	0.446665	0.417937
LAMA4_DAG1	0.290869	0.189767
LAMA5_DAG1	0.858632	1.42022
LAMB1_DAG1	0.538906	0.241845
LAMB2_DAG1	0.261748	0.0655015
LAMB3_DAG1	1.64418	1.29243
LAMC1_DAG1	0.685005	0.429457
LAMC2_DAG1	0.116516	0.262013
LAMC3_DAG1	1.73057	0.761954
VWF_ITGA2B_ITGB3	0.0176433	0.0154727
THBS4_SDC1	0.0500111	0.0145735
THBS1_CD36	3.10518	1.65758
THBS2_CD36	3.68659	2.69897
THBS3_CD36	0.984169	0.946922
THBS4_CD36	2.36531	1.76955
COMP_CD36	5.62667	inf
VWF_GP1BA_GP1BB_GP5_GP9	2.50187	2.39794
THBS3_SDC1	0.0748697	0.0381045
LAMA2_ITGA6_ITGB4	1.39792	1.46852
THBS1_SDC1	2.8298	2.69897
COL4A1_ITGAV_ITGB8	0.623611	0.0925886
COL4A2_ITGAV_ITGB8	0.277064	0.0315171
COL4A3_ITGAV_ITGB8	0.658392	0.149967
COL4A4_ITGAV_ITGB8	0.0537523	0.0644927
COL4A5_ITGAV_ITGB8	0.087129	0.00744648
COL6A1_ITGAV_ITGB8	0.188453	0.524329
COL6A2_ITGAV_ITGB8	0.368753	0.166216
COL6A3_ITGAV_ITGB8	0.000819297	0.000869459
COL9A2_ITGAV_ITGB8	0.000622572	0.00174066
COL9A3_ITGAV_ITGB8	1.66895	0.987163
LAMA3_ITGA6_ITGB4	4.89858	2.22185
LAMA4_ITGA6_ITGB4	1.85332	1.18709
LAMA5_ITGA6_ITGB4	1.70245	0.841638
LAMB1_ITGA6_ITGB4	0.787123	0.477556
LAMB2_ITGA6_ITGB4	1.91695	1.69897
LAMB3_ITGA6_ITGB4	0.0835421	0.0705811
LAMC1_ITGA6_ITGB4	0.713606	0.79588
COL9A1_ITGAV_ITGB8	0.349196	0.0777937
COL1A2_ITGAV_ITGB8	0.309064	0.115205
LAMC3_ITGAV_ITGB8	0.263637	0.388277
LAMC2_ITGAV_ITGB8	0.134217	0.076756
THBS2_SDC1	0.627318	0.446117
TNXB_ITGA2B_ITGB3	0.124011	0.224026
TNC_ITGAV_ITGB6	2.73076	1.95861
TNXB_ITGAV_ITGB6	0.404198	0.634512
FN1_ITGAV_ITGB6	4.37228	2.30103
FN1_ITGAV_ITGB8	3.82332	2.30103
LAMA2_ITGAV_ITGB8	0.325207	0.0721166
LAMA3_ITGAV_ITGB8	0.606028	0.482804
LAMA4_ITGAV_ITGB8	1.11397	0.793174
LAMA5_ITGAV_ITGB8	0.00574144	0.0496351
LAMB1_ITGAV_ITGB8	0.223957	0.316053
LAMB2_ITGAV_ITGB8	0.0191976	0.0070049
LAMB3_ITGAV_ITGB8	0.742847	1.02228
LAMC1_ITGAV_ITGB8	0.317959	0.730487
LAMC2_ITGA6_ITGB4	0.248375	0.204815
LAMC3_ITGA6_ITGB4	0.175848	0.500313
COL1A1_ITGAV_ITGB8	9.37138e-07	0
COL1A1_CD44	4.82164e-17	0
LAMC3_CD44	2.739	inf
COL1A1_SDC1	6.84606	inf
COL1A2_SDC1	3.49705	2.30103
COL4A1_SDC1	0.306755	0.337242
COL4A2_SDC1	3.37867	1.79588
COL4A3_SDC1	0.0580588	0.0305841
COL4A4_SDC1	0.140058	0.108463
COL4A5_SDC1	0.242831	0.432974
COL6A1_SDC1	6.99167	inf
COL6A2_SDC1	6.32911	inf
COL6A3_SDC1	1.27106	0.850781
COL9A1_SDC1	0.0344331	0.0400052
COL9A2_SDC1	1.35865	1.35655
COL9A3_SDC1	0.0280262	0.0510982
FN1_SDC1	1.63918	2.39794
TNC_SDC1	1.11539	0.962574
FN1_CD44	1.50917	1.24413
TNXB_SDC1	0.429283	0.197911
LAMC2_CD44	0.0101654	0.0150229
LAMC1_CD44	1.18667	1.24413
LAMB3_CD44	2.66951	1.92082
COL1A2_CD44	0.0127196	0.0655015
COL4A1_CD44	0.149041	0.170053
COL4A2_CD44	6.83166e-05	0
COL4A3_CD44	0.180911	0.106793
COL4A4_CD44	0.334915	0.303644
COL4A5_CD44	0.0420093	0.00348833
COL6A1_CD44	1.63456e-05	0.000434512
COL6A2_CD44	1.83236e-06	0
COL6A3_CD44	1.41517e-06	0
COL9A1_CD44	0.382747	0.262013
COL9A2_CD44	0.608178	0.379864
COL9A3_CD44	16.7141	inf
LAMB2_CD44	3.17157e-07	0
LAMA2_CD44	0.0639023	0.132533
LAMA3_CD44	0.70959	0.542118
LAMA4_CD44	0.436918	0.454693
LAMA5_CD44	0.00379151	0.000434512
LAMB1_CD44	0.0913642	0.0675262
SEMA3B_NRP1_PLXNA3	0.000298292	0.00217692
SEMA3A_NRP1_PLXNA1	1.12057	1.31876
SEMA3A_NRP1_PLXNA4	0.000671758	0.00217692
SEMA3A_NRP1_PLXNA3	0.000956221	0.0136762
SEMA3B_NRP1_PLXNA1	0.30088	0.207608
SEMA3B_NRP1_PLXNA2	0.0234955	0.0209071
SEMA3A_NRP1_PLXNA2	0.0476289	0.076238
FLT3L_FLT3	0.836519	1.09151
SEMA3B_NRP1_PLXNA4	0.000380224	0.000869459
SEMA3C_NRP1_PLXNA1	3.86021	2.52288
SEMA3C_NRP1_PLXNA3	5.07342e-09	0
KITL_KIT	0.0663836	0.048177
SEMA3F_NRP2_PLXNA4	0.251166	0.0798767
SEMA3F_NRP2_PLXNA3	0.815183	0.935542
SEMA3F_NRP2_PLXNA2	0.780253	0.0925886
SEMA3F_NRP2_PLXNA1	0.0458615	0.0757207
SEMA3D_NRP2_PLXNA4	0.000250206	0
SEMA3D_NRP2_PLXNA3	5.55835e-05	0
SEMA3D_NRP2_PLXNA2	0.037184	0.00966115
SEMA3D_NRP2_PLXNA1	5.91138	inf
SEMA3C_NRP2_PLXNA4	0.00325434	0.0268721
SEMA3C_NRP2_PLXNA3	7.47418e-06	0.000434512
SEMA3C_NRP2_PLXNA2	1.05124	1.25964
SEMA3C_NRP2_PLXNA1	9.92253	inf
SEMA3B_NRP2_PLXNA4	0.36	0.590067
SEMA3B_NRP2_PLXNA3	0.105253	0.262807
SEMA3B_NRP2_PLXNA2	0.978696	0.928118
SEMA3B_NRP2_PLXNA1	2.19696	1.60206
SEMA3D_NRP1_PLXNA4	0.000178191	0.000434512
SEMA3D_NRP1_PLXNA3	6.63314e-06	0
SEMA3D_NRP1_PLXNA2	0.00430544	0.00348833
SEMA3D_NRP1_PLXNA1	3.00322	2.69897
SEMA3C_NRP1_PLXNA4	6.97271e-06	0
SEMA3C_NRP1_PLXNA2	0.0569789	0.0141246
NPPA_NPR1	0.460397	0.318759
GZMA_F2R	0.00247141	0.00568285
SEMA3C_NRP1_NRP2	0.000332563	0
GZMA_PARD3	0.0222294	0.025028
GZMA_F2RL2	0.11843	0.189767
SEMA3C_PLXND1	0.0330776	0.0177288
LGALS9_CD44	2.88506e-05	0
LGALS9_HAVCR2	0.472148	0.603801
BAG6_NCR3-PS	0.0522639	0.0783135
BTLA_TNFRSF14	2.51895	2
SEMA3E_PLXND1	0.188633	0.0888424
GAS6_TYRO3	9.32151e-08	0
GAS6_MERTK	1.26169	0.281498
GAS6_AXL	1.85229	1.79588
ENHO_GPR19	0.0854355	0
ANXA1_FPR1	0.461745	0.251037
ADM_CALCRL	0.342276	0.565431
GRN_SORT1	1.99534	1.40894
RARRES2_CMKLR1	2.08663	1.26761
PSAP_GPR37	0.0659271	0.283997
PROS1_TYRO3	1.73817	2.09691
PROS1_AXL	0.692325	0.694649
LGALS9_CD45	7.02805	inf
TGFB1_TGFBR1_TGFBR2	1.82653	1.20761
WNT10A_FZD9_LRP6	0.00391393	0.00348833
WNT10A_FZD8_LRP6	0.0101787	0.0105502
WNT16_FZD1_LRP6	1.30951	0.946922
WNT10A_FZD7_LRP6	0.000210277	0.000434512
WNT10A_FZD5_LRP6	0.00443352	0.00568285
WNT10A_FZD4_LRP6	0.0128665	0.0141246
WNT10A_FZD3_LRP6	0.0125389	0.0101054
WNT10A_FZD2_LRP6	0.0232935	0.0381045
WNT10A_FZD10_LRP6	0.0175674	0.0190881
WNT10A_FZD1_LRP6	0.0377562	0.0925886
WNT10A_FZD6_LRP6	0.013991	0.0433514
WNT16_FZD10_LRP6	1.17289	0.756962
WNT16_FZD3_LRP6	1.50629	0.899629
WNT16_FZD2_LRP6	0.517969	0.393619
WNT16_FZD9_LRP6	0.945025	0.661544
WNT16_FZD8_LRP6	0.907459	0.565431
WNT16_FZD7_LRP6	1.62524	1.5376
WNT16_FZD6_LRP6	0.302955	0.303644
WNT16_FZD5_LRP6	1.05664	0.677781
WNT16_FZD4_LRP6	1.59611	0.617983
WNT5B_FZD9	0.0637251	0.034328
WNT5B_FZD8	0.102846	0.0814455
WNT5B_FZD7	0.283168	0.0438316
WNT5B_FZD6	0.85774	0.88941
WNT5B_FZD5	0.0632634	0.048177
WNT5B_FZD4	1.97831	1.49485
WNT5B_FZD3	0.047449	0.0395292
WNT5B_FZD2	0.253052	0.376751
WNT5B_FZD1	0.0733285	0.0649968
WNT5A_MCAM	0.0586515	0.115205
WNT5A_FZD9	0.446855	0.437707
WNT5A_FZD8	0.0826754	0.0486625
WNT5A_FZD6	1.05461	1.36653
WNT5A_FZD5	0.112197	0.170696
WNT5A_FZD4	0.109056	0.118615
WNT5A_FZD3	0.333729	0.536107
WNT5A_FZD2	0.0959653	0.118615
WNT5A_FZD1	0.73427	0.906578
WNT5A_FZD7	0.0775622	0.119758
WNT6_FZD1_LRP6	0.0435455	0.0254883
WNT6_FZD10_LRP6	0.205103	0.188425
WNT6_FZD2_LRP6	0.13868	0.143271
WNT6_FZD3_LRP6	0.0422707	0.0329203
WNT6_FZD9_LRP6	0.0180806	0.00305075
WNT6_FZD8_LRP6	0.0329486	0.011441
WNT6_FZD7_LRP6	0.0127899	0.0254883
WNT6_FZD6_LRP6	0.017356	0.00921731
WNT6_FZD5_LRP6	0.0260211	0.00612309
WNT6_FZD4_LRP6	0.175232	0.0670192
WNT6_FZD9_LRP5	0.00653358	0.00261362
BMP8B_BMPR1B_BMPR2	0.131335	0.0457575
BMP8B_BMPR1B_ACVR2B	0.449738	0.355561
BMP8B_BMPR1B_ACVR2A	1.47532	1.63827
BMP8B_BMPR1A_BMPR2	0.254687	0.146302
BMP8B_BMPR1A_ACVR2B	0.618053	0.473661
BMP8B_BMPR1A_ACVR2A	1.25534	1.26761
BMP8B_ACVR1_BMPR2	0.256624	0.229885
BMP8B_ACVR1_ACVR2B	0.61587	0.701147
BMP8B_ACVR1_ACVR2A	1.17367	1.56864
BMP8A_BMPR1B_BMPR2	0.110379	0.270835
BMP8A_BMPR1B_ACVR2B	0.547802	0.560667
BMP8A_BMPR1B_ACVR2A	0.774674	1.04096
BMP8A_BMPR1A_BMPR2	0.193873	0.262013
BMP8A_BMPR1A_ACVR2A	0.735015	0.69897
BMP8A_ACVR1_BMPR2	0.139232	0.322393
BMP8A_ACVR1_ACVR2B	0.446599	0.519993
BMP8A_ACVR1_ACVR2A	0.527769	0.801343
BMP8A_BMPR1A_ACVR2B	0.601844	0.452225
NRTN_GFRA2	0.49013	0.66354
AMH_AMHR2_BMPR1A	1.57811	1.25964
AMH_AMHR2_ACVR1	0.449409	0.551294
GDF15_TGFBR2	8.69909e-09	0
GDF11_ACVR1B_ACVR2B	0.965582	0.643974
GDF11_TGFBR1_ACVR2B	2.20045	inf
GDF11_TGFBR1_ACVR2A	1.94914	inf
BMP6_BMPR1B_BMPR2	0.130341	0.136677
BMP6_BMPR1B_ACVR2B	0.409433	0.638272
BMP6_BMPR1B_ACVR2A	0.762099	0.175224
BMP4_BMPR1B_BMPR2	0.241107	0.450997
BMP4_BMPR1B_ACVR2B	3.11393	2.52288
BMP4_BMPR1B_ACVR2A	2.16214	1.48149
BMP4_BMPR1A_BMPR2	1.03351	1.22915
BMP4_BMPR1A_ACVR2B	4.41302	inf
BMP4_BMPR1A_ACVR2A	3.6635	3
BMP2_BMPR1B_BMPR2	0.421786	0.657577
BMP2_BMPR1B_ACVR2B	0.330638	0.512862
BMP2_BMPR1B_ACVR2A	0.0913321	0.090444
BMP2_BMPR1A_BMPR2	0.332251	0.578396
BMP2_BMPR1A_ACVR2A	0.113323	0.179799
TGFB3_ACVR1_TGFBR1	0.387038	0.069051
TGFB1_ACVR1_TGFBR1	1.66256	0.978811
TGFB3_ACVR1C_TGFBR2	0.0274917	0.00305075
TGFB3_ACVR1B_TGFBR2	0.0244754	0.00348833
TGFB1_ACVR1C_TGFBR2	0.550556	0.202732
TGFB1_ACVR1B_TGFBR2	0.499347	0.324222
TGFB3_TGFBR1_TGFBR2	0.340738	0.0814455
BMP2_BMPR1A_ACVR2B	0.253826	0.419075
BMP6_BMPR1A_BMPR2	0.599236	0.533132
BMP6_BMPR1A_ACVR2B	1.34072	1.25964
BMP6_BMPR1A_ACVR2A	1.85481	0.847712
BMP6_ACVR1_BMPR2	0.132749	0.164944
BMP6_ACVR1_ACVR2B	0.310307	0.481486
BMP6_ACVR1_ACVR2A	0.447527	0.233587
INHBA_ACVR1B_ACVR2A	0.00611951	0.00130484
WNT6_FZD8_LRP5	0.0133289	0.00612309
WNT6_FZD7_LRP5	0.0123621	0.0362122
WNT6_FZD6_LRP5	0.0102876	0.0132283
WNT6_FZD5_LRP5	0.00816967	0.00348833
WNT6_FZD4_LRP5	0.191999	0.104025
WNT6_FZD3_LRP5	0.0270565	0.0414361
WNT6_FZD2_LRP5	0.154202	0.257275
WNT6_FZD10_LRP5	0.248354	0.404504
WNT6_FZD1_LRP5	0.0261337	0.0254883
WNT16_FZD8_LRP5	0.248357	0.372634
INHABB_ACVR2B	0.0540182	0.0634863
INHABA_ACVR2A	0.0228046	0.0132283
INHB_ACVR1C_ACVR2B	0.00841712	0.00480371
INHBABB_ACVR1C_ACVR2A	0.0609122	0.033389
INHBABB_ACVR1B_ACVR2B	0.00765962	0.00174066
INHBABB_ACVR1B_ACVR2A	0.0481513	0.00966115
INHBB_ACVR1C_ACVR2B	0.057375	0.0604807
INHBB_ACVR1C_ACVR2A	0.422658	0.282329
INHBB_ACVR1B_ACVR2B	0.186994	0.142065
INHBB_ACVR1B_ACVR2A	0.703197	0.326058
INHBA_ACVR1B_ACVR2B	0.00450898	0.00130484
WNT10A_FZD1_LRP5	0.191925	0.267606
WNT16_FZD7_LRP5	1.06752	1.48149
WNT16_FZD6_LRP5	0.0980738	0.186419
WNT16_FZD5_LRP5	0.347479	0.519993
WNT16_FZD4_LRP5	0.847485	0.419075
WNT16_FZD3_LRP5	0.913509	0.823909
WNT16_FZD2_LRP5	0.144375	0.236572
WNT16_FZD10_LRP5	0.407176	0.603801
WNT16_FZD1_LRP5	0.606887	0.886057
WNT10A_FZD9_LRP5	0.0164152	0.00612309
WNT10A_FZD8_LRP5	0.056176	0.0486625
WNT10A_FZD7_LRP5	0.00107625	0.000869459
WNT10A_FZD6_LRP5	0.0343582	0.0757207
WNT10A_FZD5_LRP5	0.0208015	0.0136762
WNT10A_FZD4_LRP5	0.0687238	0.0447935
WNT10A_FZD3_LRP5	0.0468438	0.0277972
WNT10A_FZD2_LRP5	0.103647	0.127261
WNT10A_FZD10_LRP5	0.106042	0.0888424
WNT16_FZD9_LRP5	0.340892	0.517126
TNFSF10_TNFRSF10B	0.723428	0.580044
TNFSF15_TNFRSF25	0.901845	1.11351
FASL_FAS	0.770454	0.835647
LTA_LTB_LTBR	1.83503e-10	0
LTA_TNFRSF14	0.0864732	0.0486625
LTA_TNFRSF1B	0.078066	0.0277972
LTA_TNFRSF1A	0.256035	0.0705811
TNF_TNFRSF1B	0.243211	0.345823
TNF_TNFRSF1A	0.222077	0.0535477
IFNG_IFNGR1_IFNGR2	0.964284	0.164944
ADIPOQ_ADIPOR1	0.0521565	0.134896
SPP1_ITGA5_ITGB1	0.320304	0.239578
SPP1_ITGA8_ITGB1	0.23155	0.291579
SPP1_ITGA9_ITGB1	1.39171	1.19382
SPP1_ITGA4_ITGB1	0.00120776	0.00524306
SPP1_ITGAV_ITGB6	8.30726	inf
SPP1_ITGAV_ITGB5	45.5247	inf
SPP1_ITGAV_ITGB1	6.27394	3
SPP1_ITGAV_ITGB3	13.0903	inf
SPP1_CD44	41.7433	inf
CD40LG_ITGAM_ITGB2	2.0689	2.1549
CD40LG_ITGA5_ITGB1	0.173429	0.282329
CD40LG_ITGA2B_ITGB3	0.0691484	0.0931265
TNFSF13B_TNFRSF17	0.884367	0.754487
TNFSF4_TNFRSF4	0.145891	0.314258
TNFSF9_TNFRSF9	0.39791	0.575118
CD70_CD27	0.0770433	0.118045
TNFSF12_TNFRSF12A	0.0771255	0.0310503
TNFSF11_TNFRSF11A	0.299512	0.480172
TNFSF13B_TNFRSF13C	0.307309	0.427128
IL10_IL10RA_IL10RB	0.267577	0.17134
LIF_LIFR_IL6ST	0.17676	0.237321
CLCF1_CNTFR_LIFR	0.195013	0.250264
EBI3_IL27RA_IL6ST	0.396525	0.69037
IL6_IL6R_IL6ST	0.0547601	0.115205
IL24_IL20RA_IL20RB	0.104568	0.164309
IL24_IL22RA1_IL20RB	0.104568	0.164309
IL16_CD4	4.68739	3
CSF1_CSF1R	2.74284	inf
IL34_CSF1R	0.334296	0.453457
IL33_IL1RL1_IL1RAP	1.04335e-05	0
IL18_IL18R1_IL18RAP	1.96616	2.1549
IL1B_IL1R2	0.21176	0.326979
IL1B_IL1R1_IL1RAP	0.653797	0.379864
ADIPOQ_ADIPOR2	0.0650139	0.0395292
IL15_IL15RA_IL2RB	0.776805	0.600326
RETN_TLR4	0.155336	0.246417
NAMPT_INSR	0.343961	0.681937
POMC_MC1R	0.0187656	0.0199966
POMC_OPRL1	0.279598	0.365523
MDK_LRP1	1.81515	0.978811
MDK_ITGA6_ITGB1	0.296407	0.167491
MDK_ITGA4_ITGB1	0.17906	0.277366
MDK_PTPRZ1	0.157092	0.145087
MDK_SDC4	0.193617	0.289037
MDK_SDC2	0.797271	1.12494
MDK_SDC1	2.12856	2.1549
ANGPT2_ITGA5_ITGB1	0.438465	0.107905
ANGPT2_TEK	0.0155806	0.0619809
ANGPTL4_SDC4	1.92547	2
MDK_NCL	1.11339	0.492144
ANGPTL4_SDC3	3.12483	inf
ANGPTL4_SDC1	0.60267	0.368556
ANGPTL4_CDH11	1.9412	1.52288
ANGPTL4_CDH5	0.0432509	0.0555173
ANGPTL4_ITGAV_ITGB3	1.27889	1.95861
ANGPTL4_ITGA5_ITGB1	0.0224252	0.0385789
ANGPTL7_PIRB	0.322046	0.519993
ANGPTL1_PIRB	2.57575	0.188425
ANGPTL2_PIRB	1.13142	0.950782
ANGPTL2_TLR4	2.82024	1.48149
ANGPTL2_ITGA5_ITGB1	0.811966	0.137869
ANGPTL1_ITGA1_ITGB1	0.0705207	0.149354
NAMPT_ITGA5_ITGB1	0.0446122	0.076238
ANGPTL4_SDC2	3.22158	inf
MDK_ALK	0.0343051	0.00480371
PTN_PTPRZ1	0.263939	0.431798
PTN_SDC1	0.579552	0.465974
EDN1_EDNRB	0.727784	0.251812
EDN1_EDNRA	0.135676	0.142668
HC_C5AR1	0.173582	0.278189
C4A_CR2	0.0861547	0.106793
C4A_C3AR1	1.33235	1.22185
C3_ITGAX_ITGB2	13.9884	inf
C3_ITGAM_ITGB2	11.1964	inf
C3_CR2	0.368783	0.328827
C3_C3AR1	3.81974	inf
POSTN_ITGAV_ITGB5	28.4854	inf
POSTN_ITGAV_ITGB3	12.0411	inf
PTN_ALK	0.143853	0.232844
PTN_NCL	0.126731	0.417937
PTN_ITGAV_ITGB3	0.106267	0.069051
PTN_SDC4	0.00175737	0.00130484
PTN_SDC3	0.0740095	0.0888424
PTN_SDC2	0.0421215	0.0579919
RETN_CAP1	0.0907256	0.14813
IL7_IL7R_IL2RG	0.794158	0.906578
FGF9_FGFR3	0.514754	0.701147
FGF9_FGFR2	0.12921	0.0783135
FGF9_FGFR1	0.969761	0.721246
IGF2_IGF2R	1.07722e-06	0
IGF2_IGF1R	4.67699e-15	0
IGF1_IGF1R	4.37585e-06	0
VEGFC_VEGFR2R3	0.662924	0.423659
VEGFA_VEGFR1R2	18.7221	inf
PGF_VEGFR1	1.0124	0.91364
VEGFC_VEGFR2	0.683539	0.414539
VEGFC_VEGFR3	0.302227	0.47237
VEGFB_VEGFR1	0.329932	0.280669
VEGFA_VEGFR2	18.7733	inf
PDGFD_PDGFRB	1.75418	2.52288
PDGFC_PDGFRA	0.21709	0.0716041
PDGFB_PDGFRB	0.990246	1.0655
PDGFB_PDGFRA	1.24008	1.72125
PDGFA_PDGFRB	0.0221345	0.0168249
PDGFA_PDGFRA	0.352586	0.562249
VEGFA_VEGFR1	0.623214	0.531653
FGF7_FGFR2	2.11796	2.30103
FGF7_FGFR1	0.528173	0.91364
HBEGF_ERBB2_ERBB4	0.578358	0.688246
HBEGF_EGFR_ERBB2	0.561883	0.576754
HBEGF_EGFR	0.315117	0.262807
NRG2_ERBB3	0.206903	0.090444
NRG2_ERBB2_ERBB3	0.577245	0.272459
FGF2_FGFR3	0.0592456	0.0685421
FGF2_FGFR2	0.473176	0.69897
FGF2_FGFR1	0.0185705	0.00833099
FGF1_FGFR3	0.134519	0.206908
FGF1_FGFR2	0.186192	0.377786
FGF1_FGFR1	0.597284	0.5867
NRG3_ERBB2_ERBB4	0.776329	0.632644
NRG2_ERBB2_ERBB4	1.69914	1.08619
IGF1_ITGAV_ITGB3	0.0156231	0.000869459
IGF1_ITGA6_ITGB4	1.68404	1.14267
IGF2_ITGAV_ITGB3	1.91465e-06	0
IGF2_ITGA6_ITGB4	1.33837	1.18709
CCL17_ACKR1	0.0760559	0.114074
CXCL13_ACKR1	7.09651	inf
CXCL11_ACKR1	0.000104033	0.000434512
CXCL10_ACKR1	0.00257942	0
CXCL9_ACKR1	0.0343875	0.00966115
CXCL8_ACKR1	0.0027874	0
XCL1_XCR1	0.259289	0.521434
CX3CL1_CX3CR1	0.00401058	0.00921731
MIF_ACKR3	0.00125213	0.000434512
MIF_CD74_CXCR2	0	0
MIF_CD74_CD44	0.000619676	0
MIF_CD74_CXCR4	0	0
CXCL16_CXCR6	0.470254	0.847712
CXCL12_ACKR3	2.45463	1.56864
CXCL11_ACKR3	0.588694	0.211125
CXCL12_CXCR4	25.433	inf
CXCL13_CXCR3	0.910044	0.90309
CXCL11_CXCR3	0.125476	0.119758
CXCL10_CXCR3	0.488902	0.60206
CXCL9_CXCR3	0.922754	0.939302
CXCL2_ACKR1	0.532061	0.543634
CCL18_ACKR1	4.39363	inf
CCL2_CCR2	1.37942	1.35655
CCL8_CCR2	0.174548	0.297569
CCL13_CCR1	0.539069	0.779892
CCL8_CCR1	0.812837	1.20066
CCL3_CCR1	0.298226	0.346787
CCL5_CCR1	6.29778	3
CCL3L3_CCR1	2.41687	1.69897
CCL13_ACKR1	0.139323	0.226945
CCL8_ACKR1	0.27383	0.186419
CCL5_ACKR1	1.54728	0.642065
CCL2_ACKR1	0.433654	0.400117
CCL28_CCR10	0.158428	0.161151
CCL21_CCR7	62.6287	inf
CCL19_CCR7	12.2166	inf
CCL20_CCR6	7.20369	3
CCL3_CCR5	0.343627	0.423659
CCL5_CCR5	2.05325	1.22185
CCL4_CCR5	2.09041	0.838632
CXCL1_ACKR1	2.33058	1.10237

## Sheet: Fig 1d
	p-values (-log10, z-score)	p-values (-log10, permute)
0	0.338331	0.645892
1	0.286535	0.614394
2	0.773895	0.920819
3	0.586917	0.229885
4	0.49598	0.158015
5	0.0833583	0.145694
6	0.394825	0.0550241
7	4.23614e-07	0
8	1.71063e-09	0
9	0.00825783	0.0574959
10	0.103696	0.110698
11	0.0407163	0.0685421
12	0.889351	1.63827
13	0.721051	0.482804
14	0.537376	0.235077
15	0.757958	0.528708
16	0.792927	0.79588
17	3	3
18	0.227002	0.0731433
19	0.962893	0.787812
20	3	0.723538
21	3	3
22	0.570709	0.232844
23	0.0207026	0.00524306
24	0.114787	0.0329203
25	0.137365	0.0362122
26	0.487636	0.37059
27	0.379536	0.477556
28	1.17342	1.88606
29	3	3
30	3	3
31	0.000367404	0.00305075
32	0.000131458	0.00130484
33	0.000858825	0.00921731
34	3	1.74473
35	8.1712e-05	0.000434512
36	3	1.85387
37	3	2.52288
38	3	0.524329
39	0.135049	0.207608
40	3	1.76955
41	3	2.69897
42	3	2.1549
43	0.0738989	0.0376307
44	0.22505	0.299296
45	1.19541	0.982967
46	0.676006	0.155523
47	2.99577e-07	0
48	3	2.69897
49	0.338249	0.603801
50	3	3
51	3	3
52	3	3
53	3	3
54	3	3
55	3	3
56	2.29831	1.33724
57	3	2.39794
58	0.340811	0.390406
59	0.231755	0.385103
60	0.225768	0.193142
61	1.69288	1.05552
62	3	3
63	3	3
64	3	1.63827
65	0.277446	0.231362
66	3	1.95861
67	2.45513	1.12494
68	0.810162	0.0186345
69	1.50477	0.90309
70	3	2.1549
71	0.214263	0.125518
72	2.63111	1.55284
73	3	3
74	3	1.63827
75	0.141953	0.289883
76	0.534397	0.280669
77	0.425561	0.452225
78	3	3
79	3	3
80	3	3
81	3	0.182435
82	1.47075	1.11351
83	0.0954482	0.279014
84	3	3
85	0.932101	0.471083
86	3	1.63827
87	1.0759e-05	0
88	3	0.522879
89	3	2.39794
90	3	3
91	0.114846	0.00305075
92	0.508075	0.340084
93	3	3
94	3	2.52288
95	0.441595	0.747147
96	3	3
97	3	2.22185
98	0.635232	0.869666
99	0.450662	0.761954
100	3	3
101	2.2959	1.284
102	3	3
103	3	3
104	0.0900531	0.0867161
105	6.89254e-05	0.00217692
106	3	3
107	0.0934856	0.216096
108	3	3
109	3	3
110	2.24954	1.09691
111	3	1.92082
112	0.0230973	0.0301184
113	3	2.04576
114	0.642521	0.275724
115	0.000246295	0.00305075
116	0.000208482	0.00217692
117	3	3
118	0.00460417	0.00436481
119	3	0.879426
120	3	0.174574
121	3	3
122	3	1.08619
123	1.62637	1.09151
124	2.83319	1.95861
125	3	0.655608
126	3	3
127	1.19562	0.943095
128	2.59274	0.90309
129	1.1162	1.00436
130	0.263657	0.575118
131	0.158392	0.464706
132	3	1.10237
133	0.151461	0.253366
134	3	3
135	3	1.92082
136	0.136992	0.312471
137	0.184671	0.0958256
138	3	3
139	0.0697446	0.112946
140	0.151915	0.349692
141	1.82534	1.48149
142	0.504135	0.354578
143	0.190583	0.114074
144	0.103551	0.266001
145	3	3
146	0.203957	0.455932
147	0.209041	0.677781
148	0.165758	0.309804
149	0.169587	0.303644
150	2.48534	0.764472
151	2.3972	1.79588
152	0.740864	0.665546
153	0.0243586	0.0501223
154	2.20844	1.20761
155	0.392295	0.643974
156	0.607348	0.640165
157	0.890447	0.100179
158	0.935428	0.260428
159	0.621787	0.5157
160	0.345487	0.118045
161	3	2.52288
162	1.43405	1.07572
163	2.13975	0.790485
164	0.0347696	0.0150229
165	0.110217	0.137869
166	0.375598	0.605548
167	3	1.09151
168	0.552576	0.347754
169	2.044	1.82391
170	0.0420691	0.0141246
171	0.00106847	0.00217692
172	0.185014	0.315155
173	0.213124	0.489455
174	0.148341	0.286509
175	0.035951	0.015923
176	0.283241	0.313364
177	3	3
178	1.4128	1.39794
179	0.0363771	0.0467237
180	0.110545	0.258061
181	0.0802029	0.0772745
182	0.169063	0.199971
183	0.337905	0.35164
184	3	3
185	0.676305	0.730487
186	0.295763	0.224026
187	1.56491	1.92082
188	0.61294	0.761954
189	0.00467655	0.02365
190	0.035855	0.135489
191	0.135315	0.372634
192	0.599801	0.530178
193	0.244859	0.205512
194	0.084589	0.150581
195	2.88203	2.52288
196	3	3
197	0.0274427	0.0861861
198	0.0895221	0.310691
199	0.0134738	0.0301184
200	0.114179	0.025028
201	0.293337	0.412289
202	3	3
203	0.0535397	0.0254883
204	0.689873	1.00877
205	0.189068	0.12436
206	1.87297	1.82391
207	1.15953	1.3098
208	3	3
209	0.660145	0.619789
210	0.0649701	0.0555173
211	1.68027	1.67778
212	0.289153	0.435334
213	1.34896	1.02687
214	3	2.22185
215	3	3
216	3	3
217	0.655992	0.156767
218	0.116229	0.343902
219	0.641244	1.02687
220	1.14125	0.754487
221	0.155554	0.0877779
222	0.702634	0.512862
223	0.0473217	0.0705811
224	3	2
225	0.281537	0.473661
226	3	3
227	0.108574	0.21467
228	0.0917248	0.0565055
229	0.1169	0.350665
230	3	3
231	2.75048	2.04576
232	3	2.69897
233	2.78176	0.815309
234	3	3
235	3	3
236	3	3
237	3	3
238	0.00272653	0.0123337
239	3	0.835647
240	3	2.39794
241	2.84355	1.36653
242	3	1.34679
243	1.94413	0.324222
244	0.346295	0.368556
245	1.0395	0.473661
246	3	3
247	3	3
248	0.0461553	0.0222764
249	3	3
250	3	3
251	3	3
252	0.599228	0.240332
253	0.151103	0.123205
254	3	2.69897
255	3	2.69897
256	3	1.76955
257	3	3
258	3	3
259	3	3
260	3	3
261	3	3
262	3	3
263	1.2261	1.05552
264	3	3
265	1.76586	1.72125
266	3	3
267	1.53362	0.60206
268	2.73055	1.02687
269	3	3
270	0.934194	0.673664
271	3	3
272	3	3
273	3	3
274	3	3
275	3	3
276	0.916099	0.413413
277	0.792112	1.39794
278	0.451249	0.962574
279	3	3
280	3	1.92082
281	3	2.22185
282	3	1.85387
283	3	3
284	3	3
285	3	3
286	0.0985699	0.121478
287	0.497444	1.19382
288	0.396302	0.767004
289	3	3
290	1.49227	0.928118
291	0.435423	0.179142
292	0.181231	0.138466
293	3	3
294	0.551135	1.26761
295	0.129535	0.354578
296	3	3
297	1.76196	1.25181
298	2.66651	1.74473
299	0.351234	0.571865
300	0.772137	0.567031
301	0.774308	0.974694
302	0.490353	0.388277
303	0.221063	0.247184
304	0.443556	0.732828
305	3	3
306	3	3
307	3	3
308	0.117826	0.115771
309	3	3
310	3	3
311	0.0295133	0.0172766
312	0.256183	0.228413
313	3	3
314	0.982471	0.551294
315	3	3
316	3	3
317	3	3
318	1.54907	0.910095
319	0.774575	0.338187
320	0.179442	0.176526
321	3	3
322	0.135359	0.157391
323	3	3
324	3	3
325	0.0370414	0.0177288
326	0.427014	0.465974
327	3	3
328	0.870632	0.423659
329	3	3
330	3	2.39794
331	0.679219	0.308919
332	3	3
333	3	3
334	3	3
335	0.869212	0.730487
336	0.633688	0.258848
337	0.170834	0.131944
338	3	3
339	3	3
340	3	3
341	3	3
342	3	3
343	3	3
344	0.457625	0.326058
345	3	3
346	3	3
347	3	3
348	3	3
349	0.823241	1.02228
350	3	3
351	0.794848	0.139063
352	0.559757	0.987163
353	0.702398	0.270026
354	1.81973	2
355	3	3
356	0.299733	0.276544
357	3	3
358	3	3
359	0.139836	0.112946
360	3	3
361	3	3
362	0.0463768	0.0404816
363	0.790634	0.665546
364	3	3
365	1.65893	1.23657
366	3	3
367	3	3
368	3	3
369	1.30854	1.16749
370	0.952012	0.476254
371	0.336216	0.512862
372	3	3
373	3	3
374	0.2429	0.153663
375	3	3
376	3	3
377	0.0476502	0.0385789
378	3	3
379	3	3
380	1.95636	1.61979
381	3	3
382	0.217801	0.279014
383	3	3
384	3	2.09691
385	0.0138527	0.032452
386	0.405174	0.396856
387	3	3
388	1.25377	0.468521
389	3	3
390	3	3
391	3	1.95861
392	3	3
393	1.82738	0.669586
394	0.763523	0.259637
395	0.0168881	0.0496351
396	3	3
397	0.768607	0.543634
398	3	3
399	3	2.39794
400	3	3
401	3	2.30103
402	1.16941	0.449772
403	3	3
404	1.1081	1.50864
405	3	3
406	3	2.52288
407	3	2.22185
408	3	3
409	3	3
410	3	1.37675
411	0.287884	0.838632
412	1.8005	0.860121
413	3	3
414	1.31841	0.88941
415	3	2.69897
416	3	3
417	3	3
418	3	1.92082
419	3	3
420	3	3
421	3	3
422	3	2.30103
423	0.0808933	0.342944
424	1.67178	0.540608
425	2.84867	2.1549
426	0.193402	0.124939
427	0.712633	0.826814
428	3	2.39794
429	0.234718	0.0565055
430	3	3
431	0.209672	0.428291
432	0.0256415	0.048177
433	0.285618	0.266803
434	0.00101423	0.000434512
435	0.28625	0.261219
436	0.688525	0.643974
437	0.216691	0.29073
438	2.05053	1.58503
439	0.00215047	0
440	0.29791	0.289883
441	0.0723416	0.221126
442	0.192564	0.490797
443	0.118907	0.166216
444	0.366595	0.623423
445	0.275284	0.732828
446	0.930955	0.442493
447	0.0748934	0.0634863
448	0.241069	0.253366
449	1.01578	0.492144
450	0.0944792	0.293282
451	0.58045	0.534617
452	0.408847	0.590067
453	0.174831	0.49485
454	0.752166	0.388277
455	1.45536	0.823909
456	3	1.3098
457	0.000893714	0.0132283
458	0.000453924	0.000434512
459	0.104234	0.150581
460	0.0730292	0.0629839
461	0.0076871	0.0168249
462	0.0558525	0.0310503
463	0.152924	0.179142
464	0.0116294	0.0329203
465	0.146848	0.141463
466	0.0463823	0.0241089
467	0.0169987	0.0428718
468	0.0005246	0.000434512
469	0.340262	0.154902
470	0.146447	0.158641
471	0.278553	0.677781
472	0.000183054	0
473	0.413318	0.401209
474	0.0293834	0.0070049
475	0.184814	0.411168
476	0.886383	0.571865
477	0.404842	0.643974
478	0.0360467	0.0550241
479	0.159712	0.141463
480	0.385056	0.542118
481	1.78541	1.20761
482	0.694671	0.69037
483	0.846699	0.518557
484	0.837978	0.962574
485	2.24677	0.49485
486	1.44561	0.774691
487	0.938265	1.02687
488	0.927757	0.429457
489	1.64268	1.55284
490	2.2064	1.63827
491	0.376254	0.0856568
492	2.61503	1.10237
493	0.705887	0.379864
494	0.381348	0.0835461
495	0.567782	0.440093
496	2.08282	0.756962
497	0.0225813	0.0254883
498	0.138936	0.226945
499	0.129696	0.213959
500	0.926468	0.253366
501	0.0365034	0.0614803
502	0.0788388	0.221849
503	0.0492407	0.00436481
504	0.0827791	0.148742
505	0.229349	0.478862
506	0.365114	0.233587
507	2.7013	2.30103
508	0.775196	0.345823
509	3	1.04096
510	0.0238591	0.0535477
511	0.781577	1.08619
512	0.0461976	0.0218195
513	3	2.52288
514	3	3
515	3	2.69897
516	0.212487	0.21254
517	0.628383	0.742321
518	1.46427	0.578396
519	0.530785	0.230623
520	3	3
521	3	3
522	3	2.52288
523	0.250196	0.407823
524	1.34202	0.752027
525	3	3
526	3	3
527	3	3
528	0.0434983	0.0118872
529	0.953836	1.14267
530	0.862923	0.375718
531	0.00191424	0.0395292
532	3	3
533	0.0136948	0.015923
534	0.0379264	0.0315171
535	3	3
536	0.966393	0.809668
537	0.227722	0.279841
538	0.232197	0.856985
539	0.561565	0.510042
540	0.973565	0.847712
541	0.470225	0.229885
542	9.89169e-05	0.00392635
543	0.463082	0.856985
544	0.291681	0.616185
545	3	3
546	1.4729	1.1549
547	0.298576	0.161151
548	0.764541	0.536107
549	3	3
550	3	3
551	0.902411	1.22185
552	3	3
553	3	1.69897
554	3	3
555	3	1.55284
556	0.741536	0.610834
557	3	3
558	3	3
559	3	3
560	2.4702e-05	0
561	3.20142e-12	0
562	2.02226	2.39794
563	1.76423e-09	0
564	2.30491e-06	0.000434512
565	0.0125468	0.0366845
566	0.499551	0.211832
567	0.0865531	0.130182
568	2.88832e-09	0
569	8.5343e-15	0
570	1.8315e-08	0
571	0.514316	1.13668
572	0.165334	0.0574959
573	0.362928	0.341035
574	1.55189e-12	0
575	4.95008e-06	0
576	3	3
577	2.76044e-12	0
578	0.000371668	0.00392635
579	3	1.82391
580	0.0865619	0.0550241
581	7.93284e-05	0.00436481
582	3	3
583	0.346657	0.0888424
584	3	3
585	3	3
586	0.381061	0.476254
587	1.8311	1.76955
588	1.94407	1.0655
589	3	3
590	3	3
591	3	2.09691
592	3	1.30103
593	0.104566	0.252588
594	3	1.74473
595	1.93526	2.30103
596	2.71656	2.30103
597	2.85986e-07	0
598	1.04685	1.00436
599	0.000165705	0
600	3	3
601	3	3
602	3	3
603	3	2.1549
604	0.239448	0.681937
605	0.140253	0.218963
606	3	1.76955
607	3	1.95861
608	1.00992	0.779892
609	3	1.95861
610	3	3
611	0.247128	0.0462403
612	1.10757	0.442493
613	0.140735	0.076756
614	1.87003	1.72125
615	0.30011	0.191114
616	2.22684	1.50864
617	0.122907	0.0457575
618	0.434469	0.67162
619	0.796285	0.543634
620	3	3
621	0.168508	0.0942041
622	0.28513	0.119758
623	0.0663286	0.0287242
624	0.0449278	0.00348833
625	2.80209	1.40894
626	0.0866265	0.0909791
627	0.414578	0.200659
628	2.5794	2.52288
629	3	3
630	0.640653	0.872895
631	1.35893	1.39794
632	3	2.22185
633	1.29867e-06	0
634	1.3724	1.30103
635	1.07897	0.66354
636	0.00561079	0.00348833
637	0.094081	0.138466
638	1.3947	0.785156
639	3	3
640	0.840261	0.4698
641	1.33504	1.36653
642	0.0978765	0.272459
643	0.424863	0.630784
644	1.29948	0.787812
645	0.0399093	0.107905
646	3	2.69897
647	0.138562	0.0888424
648	3	3
649	0.00852596	0.000869459
650	3	3
651	0.223038	0.196543
652	2.42384	1.13077
653	1.76022e-05	0
654	2.61006e-07	0
655	0.925447	1.04576
656	2.63615	1.58503
657	0.220483	0.326058
658	0.0015458	0.0105502
659	1.67361	0.262013
660	0.371368	0.239578
661	0.208686	0.0574959
662	0.754124	0.665546
663	0.115694	0.0204516
664	1.71365	1.16115
665	0.0372898	0.0204516
666	1.59689e-05	0
667	0.623169	0.528708
668	0.662918	0.661544
669	1.0594	0.49485
670	1.04099	0.614394
671	2.42079	1.95861
672	0.305238	0.467246
673	0.00715397	0.0109954
674	1.28305	1.23657
675	1.84605	2.1549
676	3	3
677	0.91063	0.939302
678	0.001479	0.00656377
679	2.03044	1.65758
680	3	3
681	3	3
682	0.535	0.761954
683	3	2.52288
684	1.24929	2.1549
685	0.949513	0.441291
686	0.176384	0.141463
687	0.019319	0.0565055
688	3	3
689	3	3
690	0.0643477	0.0867161
691	0.0521979	0.0579919
692	0.0553912	0.0433514
693	0.182076	0.450997
694	0.0522525	0.034328
695	0.0601777	0.080399
696	0.94975	0.39794
697	0.0692812	0.101824
698	0.0474325	0.0222764
699	0.0512188	0.0362122
700	0.814839	0.159267
701	0.719392	0.025028
702	2.63559	0.325139
703	0.469699	0.21254
704	0.120925	0.0814455
705	0.896687	0.171985
706	0.695307	0.282329
707	0.679912	0.251037
708	0.722305	0.152427
709	1.19262	0.375718
710	1.12664	1.63827
711	0.918178	1.42022
712	0.716945	1.18046
713	0.872142	1.42022
714	0.327952	0.49485
715	0.584289	1.01773
716	0.746253	1.14267
717	0.685921	1.13668
718	0.918072	1.42022
719	0.839253	1.3279
720	0.80921	0.35164
721	0.582899	0.254925
722	0.381849	0.102373
723	0.540603	0.254925
724	0.187897	0.0649968
725	0.291753	0.0746879
726	0.40899	0.115771
727	0.366587	0.10902
728	0.558117	0.169411
729	0.51555	0.233587
730	1.18095	0.681937
731	0.120037	0.245652
732	0.380449	0.262807
733	0.05413	0.02365
734	0.0837253	0.300162
735	0.0148829	0.0101054
736	0.30238	0.5157
737	0.729689	0.970616
738	0.488146	0.567031
739	0.0910243	0.0419142
740	0.159877	0.0931265
741	0.12732	0.0213631
742	0.0673978	0.00348833
743	1.98257	0.767004
744	0.113983	0.185087
745	0.55359	0.759451
746	3	1.08092
747	0.559612	0.829738
748	0.812931	1.02687
749	0.0938032	0.172631
750	0.0999536	0.152427
751	0.327478	0.559091
752	0.195114	0.359519
753	0.0445316	0.069051
754	0.248733	0.581699
755	0.237515	0.490797
756	0.413858	0.14813
757	0.126661	0.224026
758	1.01759	0.74958
759	0.354817	0.156145
760	0.365641	0.076238
761	0.459317	0.224026
762	0.298308	0.0851282
763	0.25157	0.0462403
764	0.345305	0.152427
765	0.256496	0.0772745
766	0.45256	0.251037
767	0.323797	0.114639
768	0.404759	0.189096
769	0.315129	0.568636
770	0.916272	0.111259
771	0.388268	0.583359
772	0.275691	0.319664
773	1.26179	0.173925
774	0.849931	0.486782
775	0.683924	0.348722
776	0.810187	0.16877
777	0.355279	0.60206
778	0.282066	0.400117
779	0.180709	0.383
780	0.364955	0.66354
781	0.640327	0.774691
782	0.837426	1.10791
783	1.5722	1.60206
784	1.75461	1.60206
785	0.689171	1.27572
786	1.6361	2.1549
787	1.78666	2.39794
788	0.0524809	0.0177288
789	0.748867	0.326979
790	0.120341	0.243364
791	0.621269	0.510042
792	0.140785	0.344862
793	0.322354	0.657577
794	1.12994	0.258848
795	0.738317	0.216096
796	0.105868	0.138466
797	0.140344	0.14691
798	0.200564	0.105684
799	0.308679	0.108463
800	0.281038	0.344862
801	0.312157	0.347754
802	0.000780762	0
803	0.690312	0.590067
804	0.510038	0.761954
805	1.34748	0.793174
806	1.04471	1.14267
807	0.28072	0.4698
808	1.2236	1.16749
809	0.754982	0.120904
810	0.00887542	0.000434512
811	1.38563	1.11351
812	0.931576	0.29073
813	0.142444	0.0438316
814	1.17091	0.614394
815	0.159985	0.0710923
816	2.37825	3
817	1.77725	0.818156
818	2.61672	2.52288
819	1.97338	1.05061
820	0.66184	0.707744
821	3	3
822	3	1.65758
823	1.37943	1.10237
824	0.993937	0.89279
825	0.54425	0.562249
826	3	3
827	3	3
828	1.93473	0.829738
829	0.832672	0.841638
830	0.87505	0.37366
831	0.951634	0.632644
832	0.443649	0.28735
833	0.133869	0.232102
834	0.057524	0.0990869
835	0.940944	0.667562
836	0.469876	0.759451
837	0.182786	0.341035
838	0.222185	0.378824
839	0.335729	0.534617
840	0.968523	0.0319843
841	0.407214	0.798603
842	0.60266	1.08619
843	1.03219	0.508638
844	0.119223	0.223299
845	0.117531	0.19382
846	0.422585	0.00877392
847	0.717757	0.735182
848	0.544774	0.735182
849	1.14658	1.06048
850	0.454073	0.590067
851	0.26363	0.497573
852	0.54205	0.754487
853	1.1821	0.120904
854	1.67424	1.50864
855	0.458947	0.747147
856	1.59412	0.180456
857	1.68783	1.04576
858	0.021594	0.048177
859	0.944007	1.20761
860	0.881724	0.675718
861	2.36982	1.56864
862	0.654644	1.22915
863	0.195562	0.419075
864	0.868443	1.40894
865	0.851674	1.30103
866	0.884048	1.26761
867	1.27052	1.45593
868	1.06678	1.14874
869	0.390727	0.790485
870	0.316712	0.655608
871	0.478795	1.04096
872	0.354676	0.37366
873	0.443576	0.835647
874	0.352989	0.679854
875	0.484392	0.978811
876	0.40966	0.721246
877	0.397526	0.772113
878	0.167475	0.115771
879	0.164281	0.102923
880	0.379116	0.306273
881	0.258094	0.199283
882	0.0652159	0.0530567
883	0.304837	0.353596
884	0.301021	0.270835
885	0.4491	0.0990869
886	0.20479	0.140261
887	0.899624	0.443697
888	0.269347	0.581699
889	0.138688	0.280669
890	0.114324	0.215383
891	0.986886	0.801343
892	0.464359	0.826814
893	0.0446594	0.0423927
894	0.0251122	0.0629839
895	0.873052	0.954677
896	0.673334	0.747147
897	0.249231	0.365523
898	0.230662	0.308035
899	0.0391876	0.0282604
900	0.0688679	0.102923
901	0.0926315	0.145087
902	0.0742227	0.108463
903	0.0770957	0.113509
904	0.0715493	0.111821
905	0.179106	0.457175
906	0.0674526	0.101275
907	0.0824611	0.121478
908	0.706383	0.412289
909	0.0972319	0.151195
910	0.388526	0.570248
911	0.524231	0.759451
912	1.33885	0.91364
913	2.54396	3
914	1.28711	0.860121
915	0.122492	0.330683
916	0.167784	0.156767
917	0.337823	0.623423
918	0.909163	1.27572
919	0.281009	0.434152
920	3	3
921	0.0565179	0.0227338
922	0.240523	0.117475
923	0.202714	0.0819697
924	0.172062	0.0452752
925	0.191087	0.121478
926	0.350566	0.391474
927	0.16402	0.140862
928	0.345519	0.189096
929	0.141265	0.10513
930	0.128434	0.339135
931	0.0554873	0.134304
932	0.155438	0.187755
933	0.262941	0.5157
934	1.36736	1.19382
935	3	2.69897
936	0.685449	0.581699
937	0.236357	0.0291884
938	0.497244	0.764472
939	1.18711	1.16749
940	0.229703	0.0798767
941	0.194849	0.0268721
942	0.430439	0.36251
943	0.466201	0.782516
944	2.34004	1.74473
945	3	3
946	0.22142	0.213959
947	0.195384	0.305395
948	0.0756498	0.110698
949	1.6931	1.69897
950	0.140531	0.20204
951	0.394257	0.368556
952	0.553909	0.216096
953	2.59829	0.759451
954	0.110382	0.221126
955	2.32517	2.69897
956	0.124424	0.237321
957	1.40623	1.48149
958	2.50362	3
959	3	3
960	3	2.52288
961	0.317606	0.634512
962	1.38913	0.732828
963	0.0523285	0.242604
964	0.683829	0.653647
965	0.696591	0.793174
966	0.0698131	0.00217692
967	1.12675	0.634512
968	0.000139491	0
969	0.0968033	0.116339
970	2.79361	1.88606
971	0.567318	0.793174
972	3	3
973	1.3643	0.136083
974	0.07129	0.0510982
975	0.288794	0.504456
976	0.0562374	0.0614803
977	0.00187641	0.0371573
978	0.000629412	0.000869459
979	0.0904073	0.291579
980	0.253774	0.281498
981	0.224806	0.560667
982	0.183527	0.259637
983	1.68258	0.950782
984	0.0569659	0.0680339
985	0.0788199	0.0560111
986	3	3
987	3	3
988	3	3
989	0.166765	0.288193
990	3	3
991	0.153977	0.0287242
992	3	3
993	3	3
994	0.916234	1.34679
995	2.1972	1.16749
996	3	3
997	0.000658586	0.00130484
998	0.200485	0.0819697
999	3	3
1000	0.343897	0.276544
1001	0.510357	0.632644
1002	0.499545	0.632644
1003	2.87559	3
1004	0.631066	0.0277972
1005	0.380178	0.274088
1006	2.39114	1.14874
1007	3	3
1008	3	3
1009	0.932474	0.447332
1010	0.0785366	0.108463
1011	0.420262	0.0264104
1012	0.915182	0.752027
1013	0.0773777	0.104025
1014	3	2
1015	0.0124093	0.0338583
1016	0.204545	0.356547
1017	0.697404	1.25181
1018	0.138974	0.228413
1019	3	3
1020	3	3
1021	3	3
1022	3	3
1023	0.191202	0.191114
1024	0.185355	0.255707
1025	0.181919	0.0419142
1026	3	3
1027	3	2.52288
1028	3	3
1029	1.06096	1.08619
1030	1.47344	1.85387
1031	1.51946	2.30103
1032	3	3
1033	0.429639	0.314258
1034	1.48277	0.696804
1035	1.47905	0.688246
1036	0.321056	0.0840728
1037	1.72983	1.58503
1038	0.237963	0.392545
1039	0.0819612	0.123205
1040	1.49534	2.30103
1041	0.512468	0.0357404
1042	0.748174	0.235077
1043	6.58633e-05	0
1044	1.61069	1.95861
1045	0.187009	0.129011
1046	0.70652	0.0462403
1047	0.491009	0.269218
1048	0.68976	0.28735
1049	0.504417	0.462181
1050	5.98835e-05	0
1051	0.654151	0.501689
1052	0.412828	0.68403
1053	3	3
1054	1.59182	1.25964
1055	0.0612541	0.0291884
1056	1.47971	0.661544
1057	0.0450616	0.0428718
1058	0.0929838	0.166853
1059	3	2.39794
1060	0.740213	0.638272
1061	1.21168	1.03152
1062	3	3
1063	3	3
1064	2.46419	2.69897
1065	3	3
1066	3	3
1067	3	3
1068	1.24077	1.08619
1069	1.455	1.38722
1070	3	3
1071	3	3
1072	3	3
1073	3	3
1074	2.45114	1.40894
1075	1.50524	0.782516
1076	0.638799	0.655608
1077	0.885104	0.279014
1078	0.180898	0.0974532
1079	0.312716	0.514279
1080	2.18665	1.39794
1081	0.131703	0.299296
1082	0.7771	0.850781
1083	0.254314	0.203426
1084	0.0921231	0.302771
1085	0.310262	0.297569
1086	0.434118	0.248721
1087	0.0993457	0.148742
1088	0.25997	0.463442
1089	2.29852	0.966576
1090	0.879859	1.27572
1091	0.0180928	0.015923
1092	0.1745	0.294992
1093	2.10117	1.23657
1094	0.271861	0.0132283
1095	3	1.95861
1096	0.709322	0.331614
1097	1.06709	1.08092
1098	0.0143876	0.0222764
1099	0.0772576	0.0888424
1100	0.84323	0.995679
1101	0.349175	0.104025
1102	0.381528	0.640165
1103	0.0892624	0.141463
1104	3	0.545155
1105	0.149668	0.20412
1106	3	3
1107	0.205012	0.360514
1108	0.445437	0.408935
1109	0.0718816	0.0809219
1110	0.153256	0.377786
1111	0.148454	0.374688
1112	1.61661	1.82391
1113	0.00149626	0.000434512
1114	0.0331336	0.0366845
1115	0.630389	1.0655
1116	0.437772	0.769551
1117	0.342153	0.537602
1118	0.412889	0.8041
1119	3	3
1120	3	3
1121	3	3
1122	0.363445	0.489455
1123	3	3
1124	3	3
1125	0.316135	0.145087
1126	0.151782	0.237321
1127	3	3
1128	0.27848	0.486782
1129	0.691557	0.00877392
1130	0.248882	0.739929
1131	0.079467	0.174574
1132	3	3
1133	0.202512	0.328827
1134	0.234751	0.0438316
1135	3	3
1136	0.236063	0.146302
1137	0.208912	0.14752
1138	0.0502218	0.0909791
1139	0.192439	0.0132283
1140	0.239505	0.542118
1141	0.252665	0.188425
1142	0.621293	1.24413
1143	3	1.69897
1144	3	1.5376
1145	0.532811	0.446117
1146	0.0986353	0.35164
1147	0.174932	0.0395292
1148	0.187532	0.653647
1149	0.222844	0.0352691
1150	3	3
1151	2.29091	1.92082
1152	0.29701	0.510042
1153	1.87547	1.72125
1154	3	3
1155	0.25225	0.238072
1156	0.238989	0.522879
1157	0.210693	0.0301184
1158	0.0575983	0.000434512
1159	0.109826	0.0462403
1160	0.0722337	0.048177
1161	3	3
1162	3	3
1163	0.28111	0.514279
1164	0.570473	1.04096
1165	0.979829	1.14267
1166	1.02163	0.79588
1167	0.361035	0.659556
1168	0.129155	0.0366845

## Sheet: Fig 1e
no. spots	z-score time (s)	permutation time (s)	CellChat time (s)	Giotto time (s)	SpaTalk time (s)	SpatialCorr time (s)
1000	0.2	6.01517	173.306	293.474	677.756	16797.9
2500	0.266392	15.5582	7580.61	632.504	1543.67	458961
5000	0.503473	47.8498	9777.17	679.108	3191.15	488685
7500	0.803936	73.1514	10333.9	803.462	4516.7	189020
10000	1.13012	95.9541	9199.8	903.599	6058.24	724660
100000	2.52745
500000	70.229
1000000	700.296

## Sheet: Fig 1f
non-correcrected p-values of different methods on simulated data (nul)
	L	R1	R2	Moran (permutation)	Moran (z-score)	Giotto	CellChat_trimean	SpatialCorr	CellChat_trunc		SpaTalk (the smallest p-value of each pair was considered for final comparison)	ligand	receptor	species	celltype_sender	celltype_receiver	lr_co_exp_num	lr_co_ratio	lr_co_ratio_pvalue
TGFB1_1	TGFB1	TGFBR1	TGFBR2	0.3	0.315427	0	1	0.0299401	0.19		1	TGFB1_1	TGFBR1	Human	1	2	10	0.151515	0.617
TGFB2_1	TGFB2	TGFBR1	TGFBR2	0.617	0.60062	0.092	1	0.714286	0.24		2	TGFB2_1	TGFBR1	Human	1	2	7	0.106061	0.944
TGFB3_1	TGFB3	TGFBR1	TGFBR2	0.871	0.898489	0.012	1	0.224719	0.02		3	TGFB1_2	ACVR1B	Human	1	2	1	0.0151515	0.898
TGFB1_2	TGFB1	ACVR1B	TGFBR2	0.523	0.505596	0	1	0.0181488	0		4	TGFB1_3	ACVR1C	Human	1	2	0	0	1
TGFB1_3	TGFB1	ACVR1C	TGFBR2	1	1	0.006	1	0.0796813	0.01		5	TGFB2_2	ACVR1B	Human	1	2	0	0	1
TGFB2_2	TGFB2	ACVR1B	TGFBR2	0.416	0.397896	0.256	1	0.175439	0.03		6	TGFB3_3	ACVR1C	Human	1	2	0	0	1
TGFB2_3	TGFB2	ACVR1C	TGFBR2	0.895	0.884028	0.048	1	0.344828	0.05		7	TGFB3_5	ACVR1C	Human	1	2	0	0	1
TGFB3_2	TGFB3	ACVR1B	TGFBR2	0.678	0.71322	0.08	1	0.0138889	0.06		8	BMP2_3	BMPR1A	Human	1	2	0	0	1
TGFB3_3	TGFB3	ACVR1C	TGFBR2	0.039	0.0407524	0.008	1	0.18018	0		9	BMP2_6	BMPR2	Human	1	2	7	0.106061	0.15
TGFB3_4	TGFB3	ACVR1C	TGFBR2	0.546	0.538339	0.014	1	0.121951	0.04		10	BMP4_1	BMPR1A	Human	1	2	0	0	1
TGFB3_5	TGFB3	ACVR1C	TGFBR2	0.295	0.28205	0.02	1	0.444444	0.01		11	BMP4_2	BMPR1A	Human	1	2	0	0	1
TGFB3_6	TGFB3	ACVR1C	TGFBR2	0.25	0.231135	0.022	1	0.0480769	0.42		12	BMP4_3	BMPR1A	Human	1	2	0	0	1
BMP2_1	BMP2	BMPR1A	ACVR2A	0.788	0.767783	0.072	1	1	0.02		13	BMP4_4	ACVR2A	Human	1	2	0	0	1
BMP2_2	BMP2	BMPR1A	ACVR2B	0.517	0.510843	0.112	1	0.322581	0		14	BMP4_6	BMPR2	Human	1	2	1	0.0151515	0.989
BMP2_3	BMP2	BMPR1A	BMPR2	0.538	0.541282	0.028	1	0.588235	0.05		15	GDF6_1	BMPR1A	Human	1	2	0	0	1
BMP2_4	BMP2	ACVR2A		0.464	0.48769	0.004	1	0.714286	0.18		16	GDF6_2	BMPR1A	Human	1	2	0	0	1
BMP2_5	BMP2	ACVR2B		0.06	0.0686397	0.018	1	0.8	0.04		17	GDF6_4	ACVR2A	Human	1	2	0	0	1
BMP2_6	BMP2	BMPR2		0.317	0.31045	0.088	1	0.8	0.14		18	GDF6_6	BMPR2	Human	1	2	9	0.136364	0.034
BMP4_1	BMP4	BMPR1A	ACVR2A	0.206	0.190367	0.024	0	0.769231	0		19	BMP5_2	ACVR1	Human	1	2	3	0.0454545	0.679
BMP4_2	BMP4	BMPR1A	ACVR2B	0.555	0.533558	0.028	1	0.952381	0.12		20	BMP5_3	ACVR1	Human	1	2	4	0.0606061	0.324
BMP4_3	BMP4	BMPR1A	BMPR2	0.857	0.872515	0.052	1	0.8	0.3		21	BMP5_4	BMPR1A	Human	1	2	0	0	1
BMP4_4	BMP4	ACVR2A		0.571	0.597282	0	0.01	0.740741	0.01		22	BMP5_6	BMPR1A	Human	1	2	0	0	1
BMP4_5	BMP4	ACVR2B		0.859	0.899055	0.052	0.02	0.0075643	0.05		23	BMP5_7	ACVR2A	Human	1	2	0	0	1
BMP4_6	BMP4	BMPR2		0.609	0.621861	0.202	0.09	0.0593472	0.02		24	BMP5_8	ACVR2B	Human	1	2	3	0.0454545	0.302
GDF6_1	GDF6	BMPR1A	ACVR2A	0.206	0.197815	0.016	1	0.666667	0		25	BMP6_1	ACVR1	Human	1	2	1	0.0151515	0.942
GDF6_2	GDF6	BMPR1A	ACVR2B	0.977	0.978626	0.08	1	0.0961538	0.02		26	BMP6_2	ACVR1	Human	1	2	2	0.030303	0.767
GDF6_3	GDF6	BMPR1A	BMPR2	0.763	0.779527	0.044	1	0.25641	0.38		27	BMP6_4	BMPR1A	Human	1	2	0	0	1
GDF6_4	GDF6	ACVR2A		0.525	0.526244	0.08	1	1	0.08		28	BMP6_5	BMPR1A	Human	1	2	0	0	1
GDF6_5	GDF6	ACVR2B		0.528	0.533345	0.036	1	0.869565	0		29	BMP6_6	BMPR1A	Human	1	2	0	0	1
GDF6_6	GDF6	BMPR2		0.999	0.999947	0.012	1	0.909091	0		30	BMP6_7	ACVR2A	Human	1	2	0	0	1
BMP5_1	BMP5	ACVR1	ACVR2A	0.781	0.797583	0.048	0.34	0.833333	0.25		31	BMP6_8	ACVR2B	Human	1	2	2	0.030303	0.632
BMP5_2	BMP5	ACVR1	ACVR2B	0.069	0.098941	0.032	1	0.645161	0		32	BMP6_9	BMPR2	Human	1	2	8	0.121212	0.079
BMP5_3	BMP5	ACVR1	BMPR2	0.31	0.322721	0.02	1	0.37037	0		33	BMP8A_1	ACVR1	Human	1	2	3	0.0454545	0.578
BMP5_4	BMP5	BMPR1A	ACVR2A	0.46	0.507699	0.024	1	0.952381	0.03		34	BMP8A_2	ACVR1	Human	1	2	2	0.030303	0.807
BMP5_5	BMP5	BMPR1A	ACVR2B	0.159	0.202727	0.072	1	0.869565	0.38		35	BMP8A_6	BMPR1A	Human	1	2	0	0	1
BMP5_6	BMP5	BMPR1A	BMPR2	0.104	0.0763133	0.092	1	0.222222	0.01		36	BMP8A_7	ACVR2A	Human	1	2	0	0	1
BMP5_7	BMP5	ACVR2A		0.845	0.830425	0.008	1	0.0304878	0.02		37	BMP8A_8	ACVR2B	Human	1	2	2	0.030303	0.645
BMP5_8	BMP5	ACVR2B		0.45	0.465376	0.108	1	0.714286	0		38	BMP8B_1	ACVR1	Human	1	2	4	0.0606061	0.315
BMP5_9	BMP5	BMPR2		0.19	0.221716	0.008	1	0.240964	0		39	BMP8B_2	ACVR1	Human	1	2	4	0.0606061	0.389
BMP6_1	BMP6	ACVR1	ACVR2A	0.297	0.274363	0.016	1	0.769231	0.43		40	BMP8B_3	ACVR1	Human	1	2	4	0.0606061	0.387
BMP6_2	BMP6	ACVR1	ACVR2B	0.25	0.242539	0.068	1	0.0729927	0.06		41	BMP8B_4	BMPR1A	Human	1	2	0	0	1
BMP6_3	BMP6	ACVR1	BMPR2	0.239	0.209229	0.128	1	0.11976	0.02		42	BMP8B_5	BMPR1A	Human	1	2	0	0	1
BMP6_4	BMP6	BMPR1A	ACVR2A	0.513	0.509456	0.016	1	0.769231	0.01		43	BMP8B_6	BMPR1A	Human	1	2	0	0	1
BMP6_5	BMP6	BMPR1A	ACVR2B	0.022	0.0256754	0.06	1	0.869565	0.01		44	BMP8B_9	BMPR2	Human	1	2	6	0.0909091	0.299
BMP6_6	BMP6	BMPR1A	BMPR2	0.858	0.898545	0.002	1	0.833333	0		45	GDF11_2	TGFBR1	Human	1	2	16	0.242424	0.038
BMP6_7	BMP6	ACVR2A		0.516	0.508142	0.004	1	0.210526	0.02		46	GDF11_3	ACVR1B	Human	1	2	1	0.0151515	0.898
BMP6_8	BMP6	ACVR2B		0.208	0.210247	0.056	1	0.833333	0		47	AMH_1	ACVR1	Human	1	2	2	0.030303	0.814
BMP6_9	BMP6	BMPR2		0.334	0.30225	0.004	1	0.645161	0		48	NRTN_1	GFRA2	Human	1	2	1	0.0151515	0.444
BMP8A_1	BMP8A	ACVR1	ACVR2A	0.145	0.135467	0.132	1	0.714286	0.18		49	INHBA_1	ACVR1B	Human	1	2	2	0.030303	0.618
BMP8A_2	BMP8A	ACVR1	ACVR2B	0.773	0.785893	0.016	1	0.0763359	0.04		50	INHBA_2	ACVR1B	Human	1	2	2	0.030303	0.646
BMP8A_3	BMP8A	ACVR1	BMPR2	0.329	0.329109	0.148	1	0.263158	0.03		51	INHBB_1	ACVR1B	Human	1	2	0	0	1
BMP8A_4	BMP8A	BMPR1A	ACVR2A	0.571	0.586375	0.156	1	0.588235	0.1		52	INHBB_3	ACVR1C	Human	1	2	0	0	1
BMP8A_5	BMP8A	BMPR1A	ACVR2B	0.388	0.340194	0.008	1	0.243902	0		53	INHBB_7	ACVR1C	Human	1	2	0	0	1
BMP8A_6	BMP8A	BMPR1A	BMPR2	0.055	0.0694348	0.04	1	0.350877	0		54	WNT10A_2	FZD10	Human	1	2	0	0	1
BMP8A_7	BMP8A	ACVR2A		0.69	0.69596	0.012	1	0.869565	0.01		55	WNT10A_7	FZD6	Human	1	2	5	0.0757576	0.978
BMP8A_8	BMP8A	ACVR2B		0.028	0.0185719	0.092	1	0.952381	0		56	WNT10A_9	FZD8	Human	1	2	3	0.0454545	0.064
BMP8A_9	BMP8A	BMPR2		0.894	0.933579	0.004	1	0.0382409	0.01		57	WNT10A_10	FZD9	Human	1	2	0	0	1
BMP8B_1	BMP8B	ACVR1	ACVR2A	0.11	0.143523	0.056	1	0.952381	0.29		58	WNT16_3	FZD2	Human	1	2	0	0	1
BMP8B_2	BMP8B	ACVR1	ACVR2B	0.046	0.0306729	0.036	1	0.740741	0		59	WNT16_8	FZD7	Human	1	2	16	0.242424	0.131
BMP8B_3	BMP8B	ACVR1	BMPR2	0.678	0.655213	0.044	1	0.3125	0		60	WNT16_9	FZD8	Human	1	2	1	0.0151515	0.526
BMP8B_4	BMP8B	BMPR1A	ACVR2A	0.933	0.908646	0.022	1	0.363636	0		61	WNT16_10	FZD9	Human	1	2	0	0	1
BMP8B_5	BMP8B	BMPR1A	ACVR2B	0.994	0.987309	0.032	1	1	0.19		62	WNT2_1	FZD1	Human	1	2	0	0	1
BMP8B_6	BMP8B	BMPR1A	BMPR2	0.921	0.916158	0.02	1	0.512821	0		63	WNT2_2	FZD10	Human	1	2	0	0	1
BMP8B_7	BMP8B	ACVR2A		0.155	0.158763	0.008	1	0.512821	0.12		64	WNT2_7	FZD6	Human	1	2	3	0.0454545	1
BMP8B_8	BMP8B	ACVR2B		0.202	0.174511	0.048	1	0.392157	0.28		65	WNT2_10	FZD9	Human	1	2	0	0	1
BMP8B_9	BMP8B	BMPR2		0.449	0.457578	0.048	1	0.0311042	0		66	WNT2B_3	FZD2	Human	1	2	0	0	1
GDF9_1	GDF9	ACVR1B	BMPR2	0.822	0.804784	0.024	1	0.127389	0.02		67	WNT2B_4	FZD3	Human	1	2	1	0.0151515	0.967
GDF10_1	GDF10	ACVR1B	ACVR2A	0.113	0.0933989	0.2	0	0.294118	0.02		68	WNT2B_7	FZD6	Human	1	2	7	0.106061	0.901
GDF11_1	GDF11	TGFBR1	ACVR2A	0.026	0.0284992	0.056	1	0.253165	0.01		69	WNT2B_8	FZD7	Human	1	2	10	0.151515	0.702
GDF11_2	GDF11	TGFBR1	ACVR2B	0.678	0.665648	0.134	1	0.833333	0.23		70	WNT2B_9	FZD8	Human	1	2	3	0.0454545	0.049
GDF11_3	GDF11	ACVR1B	ACVR2B	0.306	0.217306	0.004	1	0.25974	0.02		71	WNT4_1	FZD1	Human	1	2	0	0	1
GDF15_1	GDF15	TGFBR2		0.116	0.0590782	0.044	1	0.625	0.1		72	WNT4_3	FZD2	Human	1	2	0	0	1
AMH_1	AMH	ACVR1		0.175	0.143083	0.03	1	0.172414	0.01		73	WNT4_5	FZD4	Human	1	2	0	0	1
AMH_2	AMH	BMPR1A		0.24	0.215189	0.056	1	0.714286	0.33		74	WNT4_8	FZD7	Human	1	2	13	0.19697	0.381
GDNF_1	GDNF	GFRA1		0.183	0.187437	0.156	1	0.869565	0.01		75	WNT4_9	FZD8	Human	1	2	1	0.0151515	0.537
NRTN_1	NRTN	GFRA2		0.273	0.265675	0.014	1	0.8	0.14		76	WNT6_4	FZD3	Human	1	2	1	0.0151515	0.968
ARTN_1	ARTN	GFRA3		0.622	0.660757	0.004	1	0.540541	0.02		77	WNT6_5	FZD4	Human	1	2	2	0.030303	0.115
ARTN_2	ARTN	GFRA1		0.533	0.57271	0.018	0	1	0		78	WNT6_6	FZD5	Human	1	2	0	0	1
INHBA_1	INHBA	ACVR1B	ACVR2A	0.368	0.356037	0.07	1	0.181818	0.02		79	WNT6_8	FZD7	Human	1	2	14	0.212121	0.203
INHBA_2	INHBA	ACVR1B	ACVR2B	0.135	0.102071	0.024	1	0.625	0.12		80	WNT6_9	FZD8	Human	1	2	1	0.0151515	0.572
INHBB_1	INHBB	ACVR1B	ACVR2A	0.409	0.390509	0.032	1	0.127389	0.06		81	WNT9A_5	FZD4	Human	1	2	1	0.0151515	0.486
INHBB_2	INHBB	ACVR1B	ACVR2B	0.635	0.657941	0.076	1	0.4	0.04		82	WNT9A_7	FZD6	Human	1	2	4	0.0606061	0.999
INHBB_3	INHBB	ACVR1C	ACVR2A	0.836	0.86927	0.128	1	0.408163	0.03		83	WNT9A_9	FZD8	Human	1	2	3	0.0454545	0.046
INHBB_4	INHBB	ACVR1C	ACVR2B	0.916	0.916795	0.024	1	0.4	0.02		84	WNT9A_10	FZD9	Human	1	2	0	0	1
INHBB_5	INHBB	ACVR1C	ACVR2B	0.995	0.99852	0.08	1	0.15873	0.08		85	WNT10A_11	FZD1	Human	1	2	0	0	1
INHBB_6	INHBB	ACVR1C	ACVR2B	0.889	0.899067	0.102	1	0.210526	0.12		86	WNT10A_12	FZD10	Human	1	2	0	0	1
INHBB_7	INHBB	ACVR1C	ACVR2B	0.989	0.992538	0.172	0	0.357143	0		87	WNT10A_14	FZD3	Human	1	2	1	0.0151515	0.956
INHBB_8	INHBB	ACVR1C	ACVR2B	0.026	0.0204925	0.012	0	1	0.01		88	WNT10A_15	FZD4	Human	1	2	0	0	1
INHBB_9	INHBB	ACVR1C	ACVR2B	0.242	0.272588	0.016	1	0.444444	0.09		89	WNT10A_17	FZD6	Human	1	2	6	0.0909091	0.987
INHBB_10	INHBB	ACVR1C	ACVR2B	0.822	0.846867	0	1	0.625	0.41		90	WNT10A_19	FZD8	Human	1	2	2	0.030303	0.21
WNT10A_1	WNT10A	FZD1	LRP5	0.102	0.112449	0.052	1	0.555556	0.09		91	WNT16_11	FZD1	Human	1	2	0	0	1
WNT10A_2	WNT10A	FZD10	LRP5	0.159	0.159948	0.076	1	0.444444	0		92	WNT16_12	FZD10	Human	1	2	0	0	1
WNT10A_3	WNT10A	FZD2	LRP5	0.562	0.558131	0.02	1	0.769231	0.02		93	WNT16_14	FZD3	Human	1	2	0	0	1
WNT10A_4	WNT10A	FZD3	LRP5	0.155	0.149861	0.108	0	0.416667	0		94	WNT16_16	FZD5	Human	1	2	0	0	1
WNT10A_5	WNT10A	FZD4	LRP5	0.348	0.314077	0.048	0	0.689655	0.06		95	WNT16_17	FZD6	Human	1	2	6	0.0909091	0.961
WNT10A_6	WNT10A	FZD5	LRP5	0.509	0.509342	0.056	1	1	0		96	WNT16_18	FZD7	Human	1	2	9	0.136364	0.795
WNT10A_7	WNT10A	FZD6	LRP5	0.687	0.735961	0.048	1	0.377358	0.14		97	WNT2_12	FZD10	Human	1	2	0	0	1
WNT10A_8	WNT10A	FZD7	LRP5	0.826	0.842358	0.02	0	0.625	0.02		98	WNT2_17	FZD6	Human	1	2	7	0.106061	0.909
WNT10A_9	WNT10A	FZD8	LRP5	0.814	0.806908	0.052	0	0.15748	0.01		99	WNT2_18	FZD7	Human	1	2	10	0.151515	0.752
WNT10A_10	WNT10A	FZD9	LRP5	0.079	0.0904615	0.028	1	0.571429	0		100	WNT2_19	FZD8	Human	1	2	2	0.030303	0.181
WNT16_1	WNT16	FZD1	LRP5	0.97	0.97171	0.024	1	0.869565	0.08		101	WNT2_20	FZD9	Human	1	2	0	0	1
WNT16_2	WNT16	FZD10	LRP5	0.901	0.902502	0.112	0.02	1	0		102	WNT2B_11	FZD1	Human	1	2	0	0	1
WNT16_3	WNT16	FZD2	LRP5	0.897	0.89105	0.034	1	0.833333	0		103	WNT2B_13	FZD2	Human	1	2	0	0	1
WNT16_4	WNT16	FZD3	LRP5	0.531	0.542332	0.116	1	0.869565	0		104	WNT2B_14	FZD3	Human	1	2	0	0	1
WNT16_5	WNT16	FZD4	LRP5	0.017	0.00484545	0.06	1	0.555556	0.14		105	WNT2B_15	FZD4	Human	1	2	1	0.0151515	0.421
WNT16_6	WNT16	FZD5	LRP5	0.227	0.230775	0.08	1	1	0		106	WNT2B_17	FZD6	Human	1	2	8	0.121212	0.775
WNT16_7	WNT16	FZD6	LRP5	0.714	0.692424	0.044	1	0.434783	0.06		107	WNT2B_18	FZD7	Human	1	2	8	0.121212	0.859
WNT16_8	WNT16	FZD7	LRP5	0.109	0.0979653	0.028	1	0.952381	0.01		108	WNT2B_19	FZD8	Human	1	2	1	0.0151515	0.566
WNT16_9	WNT16	FZD8	LRP5	0.512	0.528786	0.012	1	0.869565	0.03		109	WNT2B_20	FZD9	Human	1	2	0	0	1
WNT16_10	WNT16	FZD9	LRP5	0.102	0.0895594	0.088	1	1	0.06		110	WNT4_11	FZD1	Human	1	2	0	0	1
WNT2_1	WNT2	FZD1	LRP5	0.623	0.639168	0.002	1	0.606061	0		111	WNT4_13	FZD2	Human	1	2	0	0	1
WNT2_2	WNT2	FZD10	LRP5	0.55	0.54504	0.008	0	0.952381	0.03		112	WNT4_14	FZD3	Human	1	2	1	0.0151515	0.966
WNT2_3	WNT2	FZD2	LRP5	0.931	0.956081	0.008	0	0.952381	0.01		113	WNT4_17	FZD6	Human	1	2	5	0.0757576	0.988
WNT2_4	WNT2	FZD3	LRP5	0.201	0.14831	0.016	0	0.168067	0		114	WNT4_18	FZD7	Human	1	2	13	0.19697	0.424
WNT2_5	WNT2	FZD4	LRP5	0.359	0.382076	0.056	0	0.833333	0.02		115	WNT6_13	FZD2	Human	1	2	0	0	1
WNT2_6	WNT2	FZD5	LRP5	0.46	0.480564	0.028	0	1	0.03		116	WNT6_14	FZD3	Human	1	2	1	0.0151515	0.966
WNT2_7	WNT2	FZD6	LRP5	0.971	0.990941	0	0	0.142857	0		117	WNT6_15	FZD4	Human	1	2	2	0.030303	0.124
WNT2_8	WNT2	FZD7	LRP5	0.451	0.456279	0.064	0	0.909091	0.05		118	WNT6_16	FZD5	Human	1	2	0	0	1
WNT2_9	WNT2	FZD8	LRP5	0.306	0.31302	0.008	0	0.606061	0		119	WNT6_19	FZD8	Human	1	2	2	0.030303	0.212
WNT2_10	WNT2	FZD9	LRP5	0.384	0.401232	0.032	1	0.8	0		120	WNT9A_11	FZD1	Human	1	2	0	0	1
WNT2B_1	WNT2B	FZD1	LRP5	0.453	0.451084	0.116	1	0.869565	0.1		121	WNT9A_14	FZD3	Human	1	2	1	0.0151515	0.959
WNT2B_2	WNT2B	FZD10	LRP5	0.223	0.223507	0.136	1	0.714286	0.01		122	WNT9A_17	FZD6	Human	1	2	10	0.151515	0.658
WNT2B_3	WNT2B	FZD2	LRP5	0.314	0.273792	0.084	1	0.31746	0.02		123	WNT9A_19	FZD8	Human	1	2	3	0.0454545	0.041
WNT2B_4	WNT2B	FZD3	LRP5	0.842	0.813885	0.044	1	1	0.04		124	WNT9A_20	FZD9	Human	1	2	0	0	1
WNT2B_5	WNT2B	FZD4	LRP5	0.977	0.977778	0.012	1	1	0.01		125	WNT5A_1	FZD1	Human	1	2	0	0	1
WNT2B_6	WNT2B	FZD5	LRP5	0.249	0.242553	0.008	1	0.952381	0.02		126	WNT5A_4	FZD3	Human	1	2	1	0.0151515	0.975
WNT2B_7	WNT2B	FZD6	LRP5	0.784	0.742719	0.072	1	0.526316	0.01		127	WNT5A_5	FZD4	Human	1	2	1	0.0151515	0.44
WNT2B_8	WNT2B	FZD7	LRP5	0.86	0.848326	0.008	1	0.909091	0		128	WNT5A_7	FZD6	Human	1	2	5	0.0757576	0.995
WNT2B_9	WNT2B	FZD8	LRP5	0.361	0.371318	0.008	1	1	0		129	WNT5A_9	FZD8	Human	1	2	1	0.0151515	0.573
WNT2B_10	WNT2B	FZD9	LRP5	0.215	0.226031	0.044	1	0.909091	0.08		130	WNT5B_2	FZD10	Human	1	2	0	0	1
WNT4_1	WNT4	FZD1	LRP5	0.239	0.283944	0.088	0	0.869565	0		131	WNT5B_8	FZD7	Human	1	2	8	0.121212	0.893
WNT4_2	WNT4	FZD10	LRP5	0.903	0.886217	0.08	1	0.465116	0.07		132	WNT5B_10	FZD9	Human	1	2	0	0	1
WNT4_3	WNT4	FZD2	LRP5	0.492	0.474759	0.046	0	0.588235	0		133	WNT11_1	FZD1	Human	1	2	0	0	1
WNT4_4	WNT4	FZD3	LRP5	0.801	0.812772	0.084	0	1	0		134	WNT11_2	FZD10	Human	1	2	0	0	1
WNT4_5	WNT4	FZD4	LRP5	0.063	0.0412701	0.004	1	1	0.01		135	WNT11_3	FZD2	Human	1	2	0	0	1
WNT4_6	WNT4	FZD5	LRP5	0.006	0.00487911	0.022	0.01	1	0.13		136	WNT11_4	FZD3	Human	1	2	1	0.0151515	0.973
WNT4_7	WNT4	FZD6	LRP5	0.77	0.724246	0.078	0	0.526316	0		137	WNT11_6	FZD5	Human	1	2	0	0	1
WNT4_8	WNT4	FZD7	LRP5	0.037	0.0427102	0.032	1	0.588235	0.18		138	WNT11_10	FZD9	Human	1	2	0	0	1
WNT4_9	WNT4	FZD8	LRP5	0.222	0.206599	0.036	1	0.357143	0		139	TGFA_1	EGFR	Human	1	2	2	0.030303	0.223
WNT4_10	WNT4	FZD9	LRP5	0.602	0.569486	0.048	1	1	0.16		140	TGFA_2	EGFR	Human	1	2	1	0.0151515	0.621
WNT6_1	WNT6	FZD1	LRP5	0.421	0.439065	0.088	0	1	0		141	BTC_1	EGFR	Human	1	2	1	0.0151515	0.61
WNT6_2	WNT6	FZD10	LRP5	0.473	0.456144	0.046	1	0.294118	0.03		142	BTC_2	EGFR	Human	1	2	2	0.030303	0.231
WNT6_3	WNT6	FZD2	LRP5	0.171	0.159026	0.064	1	0.666667	0		143	BTC_4	ERBB2	Human	1	2	1	0.0151515	0.984
WNT6_4	WNT6	FZD3	LRP5	0.983	0.991328	0.04	1	0.952381	0.06		144	HBEGF_2	EGFR	Human	1	2	1	0.0151515	0.617
WNT6_5	WNT6	FZD4	LRP5	0.401	0.417947	0.104	1	1	0.01		145	HBEGF_4	ERBB2	Human	1	2	1	0.0151515	0.985
WNT6_6	WNT6	FZD5	LRP5	0.457	0.495796	0.016	0	0.909091	0.27		146	NRG2_2	ERBB2	Human	1	2	2	0.030303	0.933
WNT6_7	WNT6	FZD6	LRP5	0.131	0.125955	0.038	0.14	0.425532	0.18		147	NRG2_4	ERBB2	Human	1	2	2	0.030303	0.941
WNT6_8	WNT6	FZD7	LRP5	0.049	0.047792	0.104	0.01	0.909091	0.23		148	NRG3_1	ERBB4	Human	1	2	0	0	1
WNT6_9	WNT6	FZD8	LRP5	0.713	0.727659	0.004	0.37	0.909091	0.14		149	FGF1_3	FGFR3	Human	1	2	2	0.030303	0.201
WNT6_10	WNT6	FZD9	LRP5	0.09	0.0697915	0.044	0	1	0.06		150	FGF2_2	FGFR2	Human	1	2	0	0	1
WNT9A_1	WNT9A	FZD1	LRP5	0.25	0.232709	0	0.01	0.714286	0.03		151	FGF2_3	FGFR3	Human	1	2	3	0.0454545	0.08
WNT9A_2	WNT9A	FZD10	LRP5	0.234	0.260026	0.044	1	0.869565	0		152	FGF18_1	FGFR1	Human	1	2	4	0.0606061	0.893
WNT9A_3	WNT9A	FZD2	LRP5	0.337	0.317792	0.096	0	0.952381	0.05		153	FGF18_2	FGFR2	Human	1	2	0	0	1
WNT9A_4	WNT9A	FZD3	LRP5	0.435	0.457209	0	0	0.555556	0.02		154	FGF18_3	FGFR3	Human	1	2	2	0.030303	0.243
WNT9A_5	WNT9A	FZD4	LRP5	0.465	0.426362	0.052	1	0.408163	0		155	FGF18_4	FGFR4	Human	1	2	0	0	1
WNT9A_6	WNT9A	FZD5	LRP5	0.962	0.975219	0.024	0	1	0		156	FGF9_3	FGFR3	Human	1	2	2	0.030303	0.252
WNT9A_7	WNT9A	FZD6	LRP5	0.179	0.172379	0.164	1	0.454545	0		157	FGF9_4	FGFR4	Human	1	2	1	0.0151515	0.125
WNT9A_8	WNT9A	FZD7	LRP5	0.847	0.862707	0.028	1	0.425532	0.07		158	PDGFA_1	PDGFRA	Human	1	2	4	0.0606061	0.159
WNT9A_9	WNT9A	FZD8	LRP5	0.756	0.769306	0.052	1	0.392157	0.06		159	PDGFD_1	PDGFRB	Human	1	2	15	0.227273	0.002
WNT9A_10	WNT9A	FZD9	LRP5	0.797	0.77541	0.088	0.07	0.4	0.08		160	VEGFA_1	FLT1	Human	1	2	0	0	1
WNT10A_11	WNT10A	FZD1	LRP6	0.3	0.278074	0.004	0.01	0.606061	0.24		161	VEGFB_1	FLT1	Human	1	2	0	0	1
WNT10A_12	WNT10A	FZD10	LRP6	0.686	0.674146	0.136	1	0.588235	0.07		162	VEGFC_1	FLT4	Human	1	2	5	0.0757576	0.001
WNT10A_13	WNT10A	FZD2	LRP6	0.239	0.235271	0.056	1	0.833333	0.05		163	VEGFC_2	KDR	Human	1	2	4	0.0606061	1
WNT10A_14	WNT10A	FZD3	LRP6	0.232	0.256647	0.144	1	0.0947867	0.02		164	IGF1_1	IGF1R	Human	1	2	3	0.0454545	1
WNT10A_15	WNT10A	FZD4	LRP6	0.078	0.0690007	0.036	1	0.869565	0.01		165	IGF2_1	IGF1R	Human	1	2	5	0.0757576	1
WNT10A_16	WNT10A	FZD5	LRP6	0.87	0.86614	0.056	0.04	0.350877	0.04		166	IGF1_2	ITGAV	Human	1	2	21	0.318182	0.885
WNT10A_17	WNT10A	FZD6	LRP6	0.392	0.360661	0.016	1	0.416667	0.12		167	IGF2_4	ITGA6	Human	1	2	6	0.0909091	0.369
WNT10A_18	WNT10A	FZD7	LRP6	0.458	0.466511	0.004	1	0.769231	0.02		168	APLN_1	APLNR	Human	1	2	5	0.0757576	0.4
WNT10A_19	WNT10A	FZD8	LRP6	0.466	0.475946	0.008	1	0.869565	0		169	CCL3_1	CCR1	Human	1	2	8	0.121212	0.003
WNT10A_20	WNT10A	FZD9	LRP6	0.561	0.5797	0.012	1	1	0.01		170	CCL3L3_1	CCR1	Human	1	2	5	0.0757576	0.112
WNT16_11	WNT16	FZD1	LRP6	0.035	0.0374334	0.008	0	0.487805	0.02		171	CCL8_2	CCR2	Human	1	2	3	0.0454545	0.206
WNT16_12	WNT16	FZD10	LRP6	0	0.000228468	0.01	0	0.277778	0		172	CCL7_2	CCR2	Human	1	2	4	0.0606061	0.061
WNT16_13	WNT16	FZD2	LRP6	0.876	0.921889	0.008	1	0.869565	0.03		173	CCL27_1	CCR2	Human	1	2	7	0.106061	0.002
WNT16_14	WNT16	FZD3	LRP6	0.563	0.567762	0.108	1	0.0790514	0.01		174	CCL5_2	CCR5	Human	1	2	9	0.136364	0.018
WNT16_15	WNT16	FZD4	LRP6	0	2.86101e-10	0.012	0	0.215054	0		175	CCL19_1	CCR7	Human	1	2	18	0.272727	0.008
WNT16_16	WNT16	FZD5	LRP6	0.916	0.911191	0.004	1	0.512821	0.04		176	CCL27_2	CCR10	Human	1	2	0	0	1
WNT16_17	WNT16	FZD6	LRP6	0.983	0.979643	0.012	1	0.4	0.03		177	CXCL2_2	CXCR2	Human	1	2	0	0	1
WNT16_18	WNT16	FZD7	LRP6	0.897	0.912455	0.024	1	0.540541	0.07		178	CXCL5_2	CXCR2	Human	1	2	0	0	1
WNT16_19	WNT16	FZD8	LRP6	0.224	0.241178	0.104	1	0.0682594	0.01		179	CXCL8_2	CXCR2	Human	1	2	0	0	1
WNT16_20	WNT16	FZD9	LRP6	0.962	0.951287	0.036	1	0.769231	0.08		180	CXCL11_2	CXCR3	Human	1	2	5	0.0757576	0.012
WNT2_11	WNT2	FZD1	LRP6	0.887	0.898985	0.004	1	0.512821	0.01		181	CXCL13_2	CXCR3	Human	1	2	3	0.0454545	0.139
WNT2_12	WNT2	FZD10	LRP6	0.485	0.52837	0.042	1	0.666667	0		182	CX3CL1_1	CX3CR1	Human	1	2	0	0	1
WNT2_13	WNT2	FZD2	LRP6	0.605	0.568992	0.064	1	0.512821	0.03		183	XCL1_1	XCR1	Human	1	2	2	0.030303	0.156
WNT2_14	WNT2	FZD3	LRP6	0.899	0.920235	0.036	1	0.217391	0		184	IL7_2	IL7R	Human	1	2	2	0.030303	0.819
WNT2_15	WNT2	FZD4	LRP6	1	1	0.112	0	0.740741	0		185	IL6_1	IL6R	Human	1	2	1	0.0151515	0.986
WNT2_16	WNT2	FZD5	LRP6	0.167	0.15191	0.036	0	1	0.01		186	IL23A_1	IL12RB1	Human	1	2	2	0.030303	0.84
WNT2_17	WNT2	FZD6	LRP6	0.879	0.856204	0.004	0	0.186916	0.02		187	IL23A_2	IL12RB1	Human	1	2	1	0.0151515	0.973
WNT2_18	WNT2	FZD7	LRP6	0.384	0.364136	0.012	0.01	0.689655	0.01		188	CLCF1_1	LIFR	Human	1	2	2	0.030303	0.618
WNT2_19	WNT2	FZD8	LRP6	0.457	0.464804	0.08	0	0.4	0		189	LIF_1	LIFR	Human	1	2	2	0.030303	0.668
WNT2_20	WNT2	FZD9	LRP6	0.168	0.146606	0.016	0	1	0		190	OSM_1	LIFR	Human	1	2	1	0.0151515	0.907
WNT2B_11	WNT2B	FZD1	LRP6	0.192	0.183771	0.064	0	0.689655	0		191	OSM_2	OSMR	Human	1	2	5	0.0757576	0.157
WNT2B_12	WNT2B	FZD10	LRP6	0.749	0.766512	0.042	1	0.194175	0		192	IL24_2	IL20RB	Human	1	2	2	0.030303	0.046
WNT2B_13	WNT2B	FZD2	LRP6	0.388	0.370918	0.04	0	0.327869	0		193	IL1B_1	IL1R1	Human	1	2	4	0.0606061	0.288
WNT2B_14	WNT2B	FZD3	LRP6	0.078	0.106617	0.028	1	0.162602	0.02		194	IL33_1	IL1RAP	Human	1	2	0	0	1
WNT2B_15	WNT2B	FZD4	LRP6	0.273	0.336017	0.16	0	0.833333	0		195	IL16_1	CD4	Human	1	2	10	0.151515	0.015
WNT2B_16	WNT2B	FZD5	LRP6	0.089	0.0865032	0.048	0	0.47619	0		196	CSF3_1	CSF3R	Human	1	2	0	0	1
WNT2B_17	WNT2B	FZD6	LRP6	0.137	0.1229	0.164	0	0.454545	0		197	IFNW1_1	IFNAR1	Human	1	2	9	0.136364	0.674
WNT2B_18	WNT2B	FZD7	LRP6	0.406	0.434079	0.012	0	0.243902	0.06		198	IFNG_1	IFNGR1	Human	1	2	14	0.212121	0.248
WNT2B_19	WNT2B	FZD8	LRP6	0.732	0.78021	0.044	1	0.8	0		199	LTA_1	TNFRSF1A	Human	1	2	14	0.212121	0.331
WNT2B_20	WNT2B	FZD9	LRP6	0.223	0.195492	0.16	1	0.952381	0.27		200	LTA_4	TNFRSF14	Human	1	2	21	0.318182	0.417
WNT4_11	WNT4	FZD1	LRP6	0.866	0.885441	0.12	1	0.176991	0.01		201	TNFSF10_1	TNFRSF10A	Human	1	2	1	0.0151515	0.432
WNT4_12	WNT4	FZD10	LRP6	0.058	0.0582784	0.188	1	0.571429	0.06		202	NGF_1	NGFR	Human	1	2	10	0.151515	0.004
WNT4_13	WNT4	FZD2	LRP6	0.66	0.647682	0.026	0	0.111732	0		203	TNFSF11_1	TNFRSF11A	Human	1	2	0	0	1
WNT4_14	WNT4	FZD3	LRP6	0.643	0.614703	0.036	0	0.0980392	0		204	TNFSF13B_3	TNFRSF13C	Human	1	2	14	0.212121	0.059
WNT4_15	WNT4	FZD4	LRP6	0.687	0.702498	0.172	1	0.606061	0.03		205	CD40LG_2	ITGA5	Human	1	2	1	0.0151515	0.997
WNT4_16	WNT4	FZD5	LRP6	0.875	0.858497	0.008	1	0.952381	0.03		206	SPP1_1	CD44	Human	1	2	34	0.515152	0.377
WNT4_17	WNT4	FZD6	LRP6	0.785	0.77979	0	1	0.5	0		207	SPP1_2	ITGAV	Human	1	2	27	0.409091	0.448
WNT4_18	WNT4	FZD7	LRP6	0.375	0.380653	0.016	0.01	0.487805	0.03		208	SPP1_3	ITGAV	Human	1	2	22	0.333333	0.916
WNT4_19	WNT4	FZD8	LRP6	0.993	0.996821	0.068	0	0.31746	0.04		209	SPP1_5	ITGAV	Human	1	2	25	0.378788	0.341
WNT4_20	WNT4	FZD9	LRP6	0.381	0.375937	0.048	0	0.606061	0		210	ADIPOQ_1	ADIPOR1	Human	1	2	10	0.151515	0.936
WNT6_11	WNT6	FZD1	LRP6	0.696	0.697311	0.038	1	1	0		211	NAMPT_1	INSR	Human	1	2	1	0.0151515	0.973
WNT6_12	WNT6	FZD10	LRP6	0.776	0.782224	0.016	1	0.769231	0.06		212	ANGPTL1_1	ITGA1	Human	1	2	13	0.19697	0.006
WNT6_13	WNT6	FZD2	LRP6	0.409	0.394438	0.068	0.04	0.571429	0.14		213	ANGPTL2_1	ITGA5	Human	1	2	2	0.030303	0.955
WNT6_14	WNT6	FZD3	LRP6	0.108	0.110571	0.124	0	0.215054	0.04		214	ANGPTL2_2	TLR4	Human	1	2	5	0.0757576	0.05
WNT6_15	WNT6	FZD4	LRP6	0.9	0.951414	0.036	1	0.689655	0.03		215	ANGPTL7_1	LILRB3	Human	1	2	0	0	1
WNT6_16	WNT6	FZD5	LRP6	0.521	0.533353	0.04	1	0.689655	0.02		216	ANGPTL4_5	SDC1	Human	1	2	12	0.181818	0.019
WNT6_17	WNT6	FZD6	LRP6	0.953	0.973168	0.016	1	0.0519481	0.08		217	ANGPTL4_6	SDC2	Human	1	2	22	0.333333	0.341
WNT6_18	WNT6	FZD7	LRP6	0.694	0.724818	0.106	1	0.740741	0.04		218	ANGPTL4_8	SDC4	Human	1	2	8	0.121212	0.99
WNT6_19	WNT6	FZD8	LRP6	0.599	0.631374	0.068	0	0.338983	0		219	ANGPT1_1	TEK	Human	1	2	5	0.0757576	0.018
WNT6_20	WNT6	FZD9	LRP6	0.277	0.244282	0.04	1	1	0.28		220	ANGPT2_1	TEK	Human	1	2	3	0.0454545	0.162
WNT9A_11	WNT9A	FZD1	LRP6	0.686	0.679432	0.088	0	0.454545	0.01		221	ANGPT2_2	ITGA5	Human	1	2	2	0.030303	0.957
WNT9A_12	WNT9A	FZD10	LRP6	0.77	0.757309	0.08	0	0.181818	0.1		222	MDK_1	SDC1	Human	1	2	14	0.212121	0.003
WNT9A_13	WNT9A	FZD2	LRP6	0.416	0.419015	0.032	1	0.344828	0		223	MDK_2	SDC2	Human	1	2	27	0.409091	0.305
WNT9A_14	WNT9A	FZD3	LRP6	0.276	0.252159	0.12	0	0.0769231	0		224	MDK_5	ITGA4	Human	1	2	0	0	1
WNT9A_15	WNT9A	FZD4	LRP6	0.482	0.469681	0.02	0.19	0.740741	0.16		225	MDK_6	ITGA6	Human	1	2	6	0.0909091	0.361
WNT9A_16	WNT9A	FZD5	LRP6	0.27	0.263988	0.092	0	1	0.04		226	MDK_8	NCL	Human	1	2	25	0.378788	0.711
WNT9A_17	WNT9A	FZD6	LRP6	0.772	0.761913	0.052	1	0.298507	0.06		227	PTN_5	SDC4	Human	1	2	12	0.181818	0.78
WNT9A_18	WNT9A	FZD7	LRP6	0.099	0.115624	0.076	1	0.5	0.11		228	PTN_7	NCL	Human	1	2	25	0.378788	0.707
WNT9A_19	WNT9A	FZD8	LRP6	0.643	0.653888	0.036	1	0.909091	0		229	POSTN_1	ITGAV	Human	1	2	22	0.333333	0.619
WNT9A_20	WNT9A	FZD9	LRP6	0.709	0.694724	0.024	1	1	0		230	POSTN_2	ITGAV	Human	1	2	18	0.272727	0.897
WNT5A_1	WNT5A	FZD1		0.249	0.221233	0.012	0	0.8	0		231	AGT_1	AGTR1	Human	1	2	0	0	1
WNT5A_2	WNT5A	FZD10		0.333	0.335361	0	1	0.740741	0.03		232	C3_3	ITGAM	Human	1	2	1	0.0151515	0.641
WNT5A_3	WNT5A	FZD2		0.225	0.260827	0	0	0.714286	0		233	EDN1_2	EDNRB	Human	1	2	5	0.0757576	0.988
WNT5A_4	WNT5A	FZD3		0.874	0.860017	0.024	0	0.31746	0		234	POMC_1	MC1R	Human	1	2	7	0.106061	0.184
WNT5A_5	WNT5A	FZD4		0.456	0.441327	0.004	0	0.253165	0		235	CORT_2	SSTR3	Human	1	2	0	0	1
WNT5A_6	WNT5A	FZD5		0.289	0.300492	0.028	1	0.37037	0.09		236	CTSG_1	F2R	Human	1	2	29	0.439394	0.054
WNT5A_7	WNT5A	FZD6		0.64	0.640807	0.008	0.05	0.0833333	0.01		237	CTSG_2	F2RL1	Human	1	2	0	0	1
WNT5A_8	WNT5A	FZD7		0.08	0.0491201	0	1	0.526316	0.08		238	CTSG_3	F2RL2	Human	1	2	5	0.0757576	0.961
WNT5A_9	WNT5A	FZD8		0.334	0.328819	0.044	1	0.178571	0.15		239	GZMA_3	F2RL2	Human	1	2	8	0.121212	0.732
WNT5A_10	WNT5A	FZD9		0.895	0.905612	0.12	0	1	0		240	CTSG_5	PARD3	Human	1	2	0	0	1
WNT5A_11	WNT5A	MCAM		0.045	0.0468573	0.004	0	0.512821	0.03		241	KITLG_1	KIT	Human	1	2	3	0.0454545	0.998
WNT5B_1	WNT5B	FZD1		0.414	0.412847	0.076	1	0.606061	0.04		242	NGF_2	NTRK1	Human	1	2	0	0	1
WNT5B_2	WNT5B	FZD10		0.108	0.131035	0.028	1	0.47619	0.04		243	HGF_1	MET	Human	1	2	4	0.0606061	0.867
WNT5B_3	WNT5B	FZD2		0.374	0.410376	0.064	1	0.952381	0.01		244	SEMA3B_2	NRP1	Human	1	2	8	0.121212	0.033
WNT5B_4	WNT5B	FZD3		0.256	0.264265	0.02	1	0.018018	0		245	SEMA3B_3	NRP1	Human	1	2	5	0.0757576	0.326
WNT5B_5	WNT5B	FZD4		0.079	0.0564773	0.05	1	0.333333	0.03		246	SEMA3C_1	NRP1	Human	1	2	4	0.0606061	0.609
WNT5B_6	WNT5B	FZD5		0.2	0.180879	0.068	1	1	0		247	SEMA3C_2	NRP1	Human	1	2	4	0.0606061	0.62
WNT5B_7	WNT5B	FZD6		0.882	0.864642	0.016	1	0.689655	0		248	SEMA3C_3	NRP1	Human	1	2	7	0.106061	0.058
WNT5B_8	WNT5B	FZD7		0.358	0.333694	0.016	1	0.37037	0.05		249	SEMA3C_4	NRP1	Human	1	2	5	0.0757576	0.29
WNT5B_9	WNT5B	FZD8		0.395	0.375323	0.044	1	0.714286	0.06		250	SEMA3D_1	NRP1	Human	1	2	5	0.0757576	0.282
WNT5B_10	WNT5B	FZD9		0.571	0.594864	0.004	1	0.740741	0.06		251	SEMA3D_2	NRP1	Human	1	2	6	0.0909091	0.139
WNT11_1	WNT11	FZD1		0.265	0.259906	0.012	1	0.27027	0.09		252	SEMA3D_3	NRP1	Human	1	2	5	0.0757576	0.302
WNT11_2	WNT11	FZD10		0.356	0.328798	0.066	0	0.377358	0		253	SEMA3D_4	NRP1	Human	1	2	5	0.0757576	0.306
WNT11_3	WNT11	FZD2		0.905	0.872168	0.026	0.11	0.17094	0.08		254	ADM_1	CALCRL	Human	1	2	0	0	1
WNT11_4	WNT11	FZD3		0.268	0.286177	0.012	1	0.322581	0.01		255	ANXA1_2	FPR1	Human	1	2	6	0.0909091	0.034
WNT11_5	WNT11	FZD4		0.884	0.842182	0.068	1	0.454545	0		256	GAS6_1	AXL	Human	1	2	6	0.0909091	0.253
WNT11_6	WNT11	FZD5		0.267	0.231859	0.008	1	0.952381	0		257	PROS1_1	AXL	Human	1	2	5	0.0757576	0.341
WNT11_7	WNT11	FZD6		0.398	0.386408	0.004	0	0.0581395	0		258	PTHLH_1	PTH1R	Human	1	2	0	0	1
WNT11_8	WNT11	FZD7		0.864	0.889158	0.028	0.59	0.408163	0		259	LGALS9_3	CD44	Human	1	2	22	0.333333	0.944
WNT11_9	WNT11	FZD8		0.499	0.504194	0.008	0.07	0.909091	0.15		260	COL1A1_1	ITGA1	Human	1	2	15	0.227273	0.001
WNT11_10	WNT11	FZD9		0.976	0.971882	0.092	1	0.833333	0		261	COL1A2_1	ITGA1	Human	1	2	13	0.19697	0.006
TGFA_1	TGFA	EGFR		0.958	0.946036	0.076	1	0.465116	0.03		262	COL2A1_1	ITGA1	Human	1	2	7	0.106061	0.278
TGFA_2	TGFA	EGFR	ERBB2	0.79	0.807864	0.188	1	0.210526	0.01		263	COL4A2_1	ITGA1	Human	1	2	14	0.212121	0.003
BTC_1	BTC	EGFR		0.411	0.419372	0.02	1	0.47619	0.1		264	COL4A3_1	ITGA1	Human	1	2	13	0.19697	0.003
BTC_2	BTC	EGFR	ERBB2	0.566	0.576955	0.02	1	0.0763359	0.08		265	COL6A1_1	ITGA1	Human	1	2	14	0.212121	0.002
BTC_3	BTC	ERBB4		0.224	0.240129	0.056	1	0.16129	0.11		266	COL6A2_1	ITGA1	Human	1	2	11	0.166667	0.036
BTC_4	BTC	ERBB2	ERBB4	0	2.33589e-05	0.088	1	0.253165	0		267	COL4A3_2	ITGA2	Human	1	2	1	0.0151515	0.973
HBEGF_1	HBEGF	EGFR		0.908	0.929351	0.06	0	0.0209424	0		268	COL6A1_2	ITGA2	Human	1	2	0	0	1
HBEGF_2	HBEGF	EGFR	ERBB2	0.212	0.234363	0.056	0.77	0.185185	0.01		269	COL6A2_2	ITGA2	Human	1	2	1	0.0151515	0.985
HBEGF_3	HBEGF	ERBB4		0.208	0.163038	0.104	1	0.0244499	0		270	COL6A3_2	ITGA2	Human	1	2	0	0	1
HBEGF_4	HBEGF	ERBB2	ERBB4	0.305	0.300849	0.004	1	0.689655	0.25		271	COL9A1_2	ITGA2	Human	1	2	1	0.0151515	0.979
NRG2_1	NRG2	ERBB3		0.269	0.288625	0.012	1	0.16129	0.01		272	COL9A2_2	ITGA2	Human	1	2	1	0.0151515	0.977
NRG2_2	NRG2	ERBB2	ERBB3	0.256	0.296106	0.02	1	0.27027	0.15		273	COL9A3_2	ITGA2	Human	1	2	1	0.0151515	0.975
NRG2_3	NRG2	ERBB4		0.707	0.725759	0.02	1	0.645161	0.06		274	FN1_2	ITGA4	Human	1	2	0	0	1
NRG2_4	NRG2	ERBB2	ERBB4	0.479	0.489954	0.004	1	0.47619	0.11		275	FN1_3	ITGA5	Human	1	2	2	0.030303	0.97
NRG3_1	NRG3	ERBB4		0.261	0.234724	0.004	1	0.350877	0.22		276	LAMA1_1	ITGA1	Human	1	2	18	0.272727	0
NRG3_2	NRG3	ERBB2	ERBB4	0.549	0.536019	0	1	0.689655	0.01		277	LAMA3_1	ITGA1	Human	1	2	16	0.242424	0
FGF1_1	FGF1	FGFR1		0.586	0.582332	0.086	0.16	0.588235	0.12		278	LAMC2_1	ITGA1	Human	1	2	9	0.136364	0.081
FGF1_2	FGF1	FGFR2		0.838	0.808434	0.092	0.01	0.307692	0.2		279	LAMA1_2	ITGA2	Human	1	2	1	0.0151515	0.975
FGF1_3	FGF1	FGFR3		0.513	0.5317	0.056	1	0.571429	0.16		280	LAMA2_2	ITGA2	Human	1	2	1	0.0151515	0.978
FGF1_4	FGF1	FGFR4		0.875	0.877997	0.02	1	0.625	0.03		281	LAMB3_2	ITGA2	Human	1	2	1	0.0151515	0.983
FGF2_1	FGF2	FGFR1		0.4	0.373245	0.032	1	0.37037	0.02		282	LAMC1_2	ITGA2	Human	1	2	1	0.0151515	0.977
FGF2_2	FGF2	FGFR2		0.302	0.203703	0	1	0.833333	0.02		283	LAMC2_2	ITGA2	Human	1	2	0	0	1
FGF2_3	FGF2	FGFR3		0.631	0.672255	0.008	1	0.689655	0.06		284	LAMA1_3	ITGA3	Human	1	2	3	0.0454545	0.958
FGF2_4	FGF2	FGFR4		0.983	0.988948	0.028	1	0.952381	0.01		285	LAMA2_3	ITGA3	Human	1	2	2	0.030303	0.994
FGF7_1	FGF7	FGFR1		0.979	0.99087	0.016	0.4	0.196078	0.02		286	LAMA3_3	ITGA3	Human	1	2	1	0.0151515	0.999
FGF7_2	FGF7	FGFR2		0.749	0.740404	0.092	0.15	0.465116	0		287	LAMA4_3	ITGA3	Human	1	2	2	0.030303	0.994
FGF18_1	FGF18	FGFR1		0.93	0.944289	0	0	0.0514139	0.04		288	LAMA5_3	ITGA3	Human	1	2	4	0.0606061	0.924
FGF18_2	FGF18	FGFR2		0.367	0.363054	0.028	1	0.10989	0.13		289	LAMB2_3	ITGA3	Human	1	2	1	0.0151515	0.997
FGF18_3	FGF18	FGFR3		0.279	0.28061	0.098	0.01	0.571429	0.02		290	LAMC2_3	ITGA3	Human	1	2	2	0.030303	0.995
FGF18_4	FGF18	FGFR4		0.617	0.635571	0.028	0.09	0.588235	0.16		291	RELN_1	ITGA3	Human	1	2	3	0.0454545	0.948
FGF9_1	FGF9	FGFR1		0.368	0.356713	0.004	1	0.143885	0.05		292	THBS1_1	ITGA3	Human	1	2	3	0.0454545	0.961
FGF9_2	FGF9	FGFR2		0.748	0.791217	0	1	0.465116	0.01		293	THBS3_1	ITGA3	Human	1	2	3	0.0454545	0.961
FGF9_3	FGF9	FGFR3		0.874	0.881243	0.056	1	0.192308	0		294	THBS4_1	ITGA3	Human	1	2	2	0.030303	0.991
FGF9_4	FGF9	FGFR4		0.956	0.969174	0.104	1	0.645161	0		295	COL4A1_3	ITGA3	Human	1	2	2	0.030303	0.993
PDGFA_1	PDGFA	PDGFRA		0.717	0.736325	0.012	1	0.8	0		296	COL4A2_3	ITGA3	Human	1	2	3	0.0454545	0.985
PDGFA_2	PDGFA	PDGFRB		0.317	0.312564	0.012	1	0.416667	0		297	COL6A1_3	ITGA3	Human	1	2	1	0.0151515	1
PDGFB_1	PDGFB	PDGFRA		0.197	0.162282	0.048	1	0.192308	0.02		298	COL6A6_3	ITGA3	Human	1	2	4	0.0606061	0.983
PDGFB_2	PDGFB	PDGFRB		0.535	0.5391	0.004	1	0.8	0.09		299	COL9A1_3	ITGA3	Human	1	2	2	0.030303	0.988
PDGFC_1	PDGFC	PDGFRA		0.1	0.115022	0.02	1	0.363636	0.26		300	COL9A2_3	ITGA3	Human	1	2	4	0.0606061	0.919
PDGFD_1	PDGFD	PDGFRB		0.875	0.907128	0.008	1	0.540541	0		301	COL9A3_3	ITGA3	Human	1	2	0	0	1
VEGFA_1	VEGFA	FLT1		0.336	0.257825	0.004	1	1	0.23		302	LAMA3_4	ITGA6	Human	1	2	2	0.030303	0.96
VEGFA_2	VEGFA	KDR		0.359	0.334555	0.032	1	0.540541	0.05		303	LAMA4_4	ITGA6	Human	1	2	8	0.121212	0.166
VEGFB_1	VEGFB	FLT1		0.889	0.949714	0.004	1	0.952381	0.02		304	LAMA5_4	ITGA6	Human	1	2	3	0.0454545	0.886
VEGFC_1	VEGFC	FLT4		0.161	0.104404	0.004	1	0.078125	0.07		305	LAMB3_4	ITGA6	Human	1	2	4	0.0606061	0.815
VEGFC_2	VEGFC	KDR		1	0.999993	0.132	1	0.909091	0.03		306	LAMC1_4	ITGA6	Human	1	2	3	0.0454545	0.887
PGF_1	PGF	FLT1		0.07	0.0728016	0.024	1	0.194175	0		307	LAMC2_4	ITGA6	Human	1	2	3	0.0454545	0.874
VEGFA_3	VEGFA	FLT1	KDR	1	0.999499	0.036	1	0.487805	0.69		308	LAMA3_5	ITGA7	Human	1	2	0	0	1
VEGFC_3	VEGFC	FLT4	KDR	0.03	0.0309829	0.016	1	0.425532	0.04		309	LAMA4_5	ITGA7	Human	1	2	4	0.0606061	0.782
IGF1_1	IGF1	IGF1R		0.771	0.749053	0.072	1	0.869565	0.02		310	LAMA5_5	ITGA7	Human	1	2	4	0.0606061	0.807
IGF2_1	IGF2	IGF1R		0.454	0.452529	0.1	1	0.869565	0.06		311	LAMB2_5	ITGA7	Human	1	2	3	0.0454545	0.865
IGF2_2	IGF2	IGF2R		0.869	0.931354	0.012	1	0.0139567	0.01		312	LAMB3_5	ITGA7	Human	1	2	2	0.030303	0.971
IGF1_2	IGF1	ITGAV	ITGB3	0.258	0.22844	0.108	0	0.0775194	0.11		313	LAMC1_5	ITGA7	Human	1	2	4	0.0606061	0.723
IGF1_3	IGF1	ITGA6	ITGB4	0.555	0.569296	0.02	1	0.740741	0.05		314	LAMC2_5	ITGA7	Human	1	2	4	0.0606061	0.722
IGF2_3	IGF2	ITGAV	ITGB3	0.803	0.908843	0.012	1	0.149254	0		315	TNC_1	ITGA8	Human	1	2	5	0.0757576	0
IGF2_4	IGF2	ITGA6	ITGB4	0.348	0.308305	0	1	0.666667	0		316	TNR_1	ITGA8	Human	1	2	3	0.0454545	0.056
APLN_1	APLN	APLNR		0.491	0.472602	0.098	0	0.952381	0		317	TNXB_1	ITGA8	Human	1	2	1	0.0151515	0.649
DHH_1	DHH	PTCH1	SMO	0.952	0.908505	0.264	1	0.8	0.03		318	TNXB_2	ITGA8	Human	1	2	3	0.0454545	0.059
DHH_2	DHH	PTCH2	SMO	0.446	0.45406	0.032	1	1	0		319	TNC_2	ITGA9	Human	1	2	2	0.030303	0.881
CCL5_1	CCL5	CCR1		0.853	0.954958	0	1	0.512821	0		320	COL1A1_4	ITGA9	Human	1	2	2	0.030303	0.929
CCL3_1	CCL3	CCR1		0.153	0.14879	0.004	1	0.8	0.11		321	COL1A2_4	ITGA9	Human	1	2	4	0.0606061	0.669
CCL3L3_1	CCL3L3	CCR1		0.147	0.157247	0.012	1	0.0297619	0		322	COL2A1_4	ITGA9	Human	1	2	2	0.030303	0.916
CCL8_1	CCL8	CCR1		0.255	0.283834	0.028	1	0.555556	0		323	COL4A1_4	ITGA9	Human	1	2	2	0.030303	0.898
CCL7_1	CCL7	CCR1		0.969	0.977473	0.084	1	0.344828	0		324	COL4A3_4	ITGA9	Human	1	2	1	0.0151515	0.98
CCL13_1	CCL13	CCR1		0.439	0.401018	0.008	1	0.625	0		325	COL4A5_4	ITGA9	Human	1	2	4	0.0606061	0.491
CCL8_2	CCL8	CCR2		0.675	0.670889	0.044	1	0.357143	0.1		326	COL6A1_4	ITGA9	Human	1	2	1	0.0151515	0.97
CCL7_2	CCL7	CCR2		0.142	0.12275	0	1	0.8	0.01		327	COL9A1_4	ITGA9	Human	1	2	0	0	1
CCL2_1	CCL2	CCR2		0.458	0.40973	0.02	1	0.833333	0.1		328	COL9A3_4	ITGA9	Human	1	2	2	0.030303	0.941
CCL27_1	CCL27	CCR2		0.221	0.198925	0.02	1	0.206186	0		329	LAMA2_6	ITGA9	Human	1	2	3	0.0454545	0.698
CCL4_1	CCL4	CCR5		0.208	0.168003	0.004	1	0.384615	0		330	LAMA5_6	ITGA9	Human	1	2	5	0.0757576	0.311
CCL5_2	CCL5	CCR5		0.238	0.119875	0.004	1	0.0197044	0.13		331	LAMB2_6	ITGA9	Human	1	2	4	0.0606061	0.527
CCL3_2	CCL3	CCR5		0.572	0.562381	0.044	1	0.909091	0.04		332	LAMC3_6	ITGA9	Human	1	2	4	0.0606061	0.542
CCL20_1	CCL20	CCR6		0.534	0.521696	0.032	1	1	0.1		333	COL1A1_5	ITGA10	Human	1	2	11	0.166667	0.986
CCL19_1	CCL19	CCR7		0.975	0.979477	0.042	1	0.869565	0.45		334	COL2A1_5	ITGA10	Human	1	2	14	0.212121	0.94
CCL21_1	CCL21	CCR7		0.96	0.991029	0.048	1	0.952381	0.01		335	COL4A1_5	ITGA10	Human	1	2	15	0.227273	0.934
CCL19_2	CCL19	ACKR4		0.413	0.337537	0.004	1	0.056338	0		336	COL4A2_5	ITGA10	Human	1	2	16	0.242424	0.887
CCL21_2	CCL21	ACKR4		0.8	0.960855	0	1	1	0.02		337	COL4A4_5	ITGA10	Human	1	2	18	0.272727	0.665
CCL28_1	CCL28	CCR10		0.447	0.442733	0.048	1	0.333333	0.05		338	COL6A1_5	ITGA10	Human	1	2	11	0.166667	0.984
CCL27_2	CCL27	CCR10		0.198	0.198695	0.062	1	0.645161	0		339	COL6A6_5	ITGA10	Human	1	2	15	0.227273	0.999
CCL13_2	CCL13	ACKR4		0.773	0.76947	0.004	1	0.769231	0.02		340	COL9A3_5	ITGA10	Human	1	2	14	0.212121	0.91
CCL8_3	CCL8	ACKR4		0.714	0.692512	0.016	1	0.47619	0.05		341	COL1A1_6	ITGA11	Human	1	2	7	0.106061	0.007
CCL2_2	CCL2	ACKR1		0.617	0.597199	0.092	1	0.645161	0.18		342	COL1A2_6	ITGA11	Human	1	2	4	0.0606061	0.157
CCL5_3	CCL5	ACKR1		0.229	0.0945765	0	1	0.740741	0.01		343	COL4A2_6	ITGA11	Human	1	2	6	0.0909091	0.003
CCL8_4	CCL8	ACKR1		0.176	0.150837	0.028	1	0.392157	0.01		344	COL4A3_6	ITGA11	Human	1	2	5	0.0757576	0.028
CCL13_3	CCL13	ACKR1		0.373	0.335644	0.02	1	0.740741	0.06		345	COL4A4_6	ITGA11	Human	1	2	3	0.0454545	0.251
CCL18_1	CCL18	ACKR1		0.75	0.772419	0.004	1	0.952381	0.01		346	COL4A5_6	ITGA11	Human	1	2	2	0.030303	0.52
CXCL1_1	CXCL1	ACKR1		0.987	0.985792	0.024	1	0.952381	0.01		347	COL6A1_6	ITGA11	Human	1	2	4	0.0606061	0.093
CXCL2_1	CXCL2	ACKR1		0.665	0.635819	0.068	1	0.909091	0.07		348	COL6A2_6	ITGA11	Human	1	2	5	0.0757576	0.023
CXCL5_1	CXCL5	ACKR1		0.589	0.581958	0.032	1	0.645161	0.11		349	COL9A1_6	ITGA11	Human	1	2	6	0.0909091	0.009
CXCL8_1	CXCL8	ACKR1		0.067	0.0683191	0.092	1	0.869565	0		350	COL9A2_6	ITGA11	Human	1	2	6	0.0909091	0.009
CXCL9_1	CXCL9	ACKR1		0.045	0.00566833	0	1	0.625	0		351	FN1_5	ITGAV	Human	1	2	22	0.333333	0.543
CXCL10_1	CXCL10	ACKR1		0.134	0.0272048	0.004	1	0.606061	0.02		352	VTN_2	ITGAV	Human	1	2	18	0.272727	0.879
CXCL11_1	CXCL11	ACKR1		0.957	0.993829	0.06	1	0.285714	0		353	FN1_7	ITGAV	Human	1	2	18	0.272727	0.856
CXCL13_1	CXCL13	ACKR1		0.13	0.0413246	0.024	0	1	0.05		354	THBS1_2	ITGAV	Human	1	2	17	0.257576	0.955
CCL2_3	CCL2	ACKR2		0.658	0.664009	0.012	1	0.952381	0.02		355	THBS2_2	ITGAV	Human	1	2	18	0.272727	0.975
CCL3_3	CCL3	ACKR2		0.263	0.212075	0.04	1	0.00917431	0.08		356	THBS3_2	ITGAV	Human	1	2	26	0.393939	0.183
CCL4_2	CCL4	ACKR2		0.964	0.98458	0.024	1	1	0		357	THBS4_2	ITGAV	Human	1	2	22	0.333333	0.732
CCL5_4	CCL5	ACKR2		0.719	0.764548	0.002	1	0.322581	0.04		358	VTN_4	ITGB3	Human	1	2	0	0	1
CCL7_3	CCL7	ACKR2		0.43	0.425316	0.008	1	0.0309598	0.34		359	TNC_4	ITGB3	Human	1	2	0	0	1
CCL8_5	CCL8	ACKR2		0.21	0.181116	0.048	1	0.0684932	0.2		360	TNR_4	ITGB3	Human	1	2	0	0	1
CCL7_4	CCL7	ACKR1		0.608	0.624723	0.012	1	1	0		361	TNXB_6	ITGB3	Human	1	2	0	0	1
CCL11_1	CCL11	ACKR1		0.413	0.424775	0	1	0.952381	0		362	TNC_5	ITGAV	Human	1	2	20	0.30303	0.645
CCL11_2	CCL11	ACKR2		0.57	0.606715	0.044	1	0.952381	0		363	FN1_9	ITGAV	Human	1	2	17	0.257576	0.842
CCL13_4	CCL13	ACKR2		0.638	0.696291	0.04	1	0.0341297	0.05		364	FN1_10	ITGAV	Human	1	2	11	0.166667	1
CCL22_1	CCL22	ACKR2		0.373	0.367614	0.12	1	0.454545	0.2		365	LAMA2_7	ITGAV	Human	1	2	21	0.318182	0.741
CCL24_1	CCL24	ACKR2		0.403	0.384338	0.052	1	0.714286	0		366	LAMA3_7	ITGAV	Human	1	2	13	0.19697	0.996
CCL26_1	CCL26	ACKR2		0.617	0.643487	0.108	1	0.148148	0.01		367	LAMC2_7	ITGAV	Human	1	2	15	0.227273	0.971
CCL17_1	CCL17	ACKR1		0.038	0.0431777	0.056	1	0.625	0.03		368	LAMC3_7	ITGAV	Human	1	2	30	0.454545	0.033
CCL17_2	CCL17	ACKR2		0.901	0.904198	0.024	1	0.714286	0.07		369	COL1A1_7	ITGAV	Human	1	2	11	0.166667	1
CXCL1_2	CXCL1	CXCR2		0.015	0.0108819	0	1	0.357143	0		370	COL1A2_7	ITGAV	Human	1	2	26	0.393939	0.6
CXCL2_2	CXCL2	CXCR2		0.163	0.140786	0.052	1	0.689655	0.06		371	COL4A1_7	ITGAV	Human	1	2	23	0.348485	0.423
CXCL5_2	CXCL5	CXCR2		0.994	1	0.044	1	0.338983	0.14		372	COL6A6_7	ITGAV	Human	1	2	19	0.287879	0.753
CXCL8_2	CXCL8	CXCR2		0.955	0.997706	0.004	1	1	0		373	COL9A2_7	ITGAV	Human	1	2	22	0.333333	0.603
CXCL9_2	CXCL9	CXCR3		0.678	0.792771	0.004	1	0.740741	0		374	COL9A3_7	ITGAV	Human	1	2	21	0.318182	0.841
CXCL10_2	CXCL10	CXCR3		0.779	0.922799	0	1	0.487805	0.1		375	LAMA1_8	ITGA6	Human	1	2	4	0.0606061	0.672
CXCL11_2	CXCL11	CXCR3		0.546	0.504998	0.024	1	0.869565	0.16		376	LAMA2_8	ITGA6	Human	1	2	5	0.0757576	0.62
CXCL13_2	CXCL13	CXCR3		0.978	0.999832	0	0	0.8	0		377	LAMA3_8	ITGA6	Human	1	2	8	0.121212	0.124
CXCL12_1	CXCL12	CXCR4		1	0.999931	0.004	1	0.769231	0		378	LAMA4_8	ITGA6	Human	1	2	5	0.0757576	0.604
CXCL11_3	CXCL11	ACKR3		0.943	0.949667	0.088	1	0.5	0.18		379	LAMC1_8	ITGA6	Human	1	2	6	0.0909091	0.361
CXCL12_2	CXCL12	ACKR3		0.235	0.214032	0.024	1	0.357143	0.02		380	FN1_11	CD44	Human	1	2	42	0.636364	0.002
CXCL16_1	CXCL16	CXCR6		0.366	0.346849	0.104	0.03	0.222222	0.29		381	COL1A1_8	CD44	Human	1	2	30	0.454545	0.905
MIF_1	MIF	CD74	CXCR4	0.918	0.961978	0.016	1	0.0004	0		382	COL4A1_8	CD44	Human	1	2	25	0.378788	0.892
MIF_2	MIF	CD74	CD44	0.007	0.004531	0	1	0.0806452	0		383	COL4A3_8	CD44	Human	1	2	29	0.439394	0.847
MIF_3	MIF	CD74	CXCR2	1	1	0.004	1	0.183486	0.08		384	COL4A4_8	CD44	Human	1	2	25	0.378788	0.972
MIF_4	MIF	ACKR3		0.55	0.561009	0	1	0.294118	0.13		385	COL4A5_8	CD44	Human	1	2	25	0.378788	0.91
CX3CL1_1	CX3CL1	CX3CR1		0.679	0.73894	0.016	1	0.625	0.08		386	COL6A6_8	CD44	Human	1	2	26	0.393939	0.912
XCL1_1	XCL1	XCR1		0.704	0.785578	0.144	1	0.833333	0.11		387	COL9A2_8	CD44	Human	1	2	23	0.348485	0.959
IL7_1	IL7	IL7R	IL2RG	0.183	0.206587	0.004	1	1	0		388	LAMA1_9	CD44	Human	1	2	25	0.378788	0.789
IL7_2	IL7	IL7R	IL2RG	0.119	0.11472	0.008	1	1	0.54		389	LAMA2_9	CD44	Human	1	2	35	0.530303	0.078
IL6_1	IL6	IL6R	IL6ST	0.393	0.376994	0.044	1	0.0796813	0		390	LAMA5_9	CD44	Human	1	2	38	0.575758	0.144
IL11_1	IL11	IL11RA	IL6ST	0.174	0.19128	0.02	1	0.0840336	0.01		391	LAMB2_9	CD44	Human	1	2	32	0.484848	0.359
IL23A_1	IL23A	IL12RB1		0.353	0.329406	0.116	1	0.0486618	0.02		392	LAMC1_9	CD44	Human	1	2	30	0.454545	0.633
IL23A_2	IL23A	IL12RB1		0.056	0.0652298	0.092	1	0.512821	0		393	COL4A3_9	SDC1	Human	1	2	14	0.212121	0.003
CLCF1_1	CLCF1	LIFR	IL6ST	0.785	0.805755	0.004	1	0.169492	0.56		394	COL6A1_9	SDC1	Human	1	2	12	0.181818	0.027
CTF1_1	CTF1	LIFR	IL6ST	0.25	0.271814	0.14	1	0.120482	0.03		395	COL6A2_9	SDC1	Human	1	2	14	0.212121	0.004
LIF_1	LIF	LIFR	IL6ST	0.714	0.721828	0.012	1	0.141844	0.05		396	COL9A2_9	SDC1	Human	1	2	11	0.166667	0.059
OSM_1	OSM	LIFR	IL6ST	0.366	0.330241	0.036	1	0.392157	0.28		397	FN1_12	SDC1	Human	1	2	12	0.181818	0.017
OSM_2	OSM	OSMR	IL6ST	0.665	0.641637	0.028	1	0.16	0		398	TNC_6	SDC1	Human	1	2	11	0.166667	0.04
IL10_1	IL10	IL10RA	IL10RB	0.709	0.699513	0.004	1	0.040404	0.01		399	TNR_6	SDC1	Human	1	2	10	0.151515	0.089
IL24_1	IL24	IL20RB		0.985	0.9922	0.088	1	0.689655	0		400	THBS1_3	SDC1	Human	1	2	8	0.121212	0.189
IL24_2	IL24	IL20RB		0.431	0.438601	0.02	1	0.625	0.03		401	THBS4_3	SDC1	Human	1	2	12	0.181818	0.028
IL1B_1	IL1B	IL1R1	IL1RAP	0.722	0.712765	0.048	1	0.0236686	0.11		402	COMP_3	SDC1	Human	1	2	8	0.121212	0.267
IL1B_2	IL1B	IL1R2		0.221	0.207114	0.012	1	0.392157	0		403	COL1A2_10	SDC4	Human	1	2	11	0.166667	0.825
IL18_1	IL18	IL18R1	IL18RAP	0.529	0.546578	0	1	0.210526	0		404	COL2A1_10	SDC4	Human	1	2	10	0.151515	0.834
IL33_1	IL33	IL1RAP		0.761	0.783823	0.092	1	1	0.37		405	COL4A1_10	SDC4	Human	1	2	9	0.136364	0.934
IL17B_1	IL17B	IL17RB		0.382	0.398691	0.158	1	0.526316	0.01		406	COL4A2_10	SDC4	Human	1	2	13	0.19697	0.888
IL17C_1	IL17C	IL17RA	IL17RE	0.262	0.261083	0	1	0.00571102	0		407	COL4A4_10	SDC4	Human	1	2	12	0.181818	0.889
IL25_1	IL25	IL17RA	IL17RB	0.539	0.576388	0.036	1	0.0013	0		408	COL6A1_10	SDC4	Human	1	2	11	0.166667	0.794
IL34_1	IL34	CSF1R		0.2	0.178687	0.016	1	0.298507	0.06		409	COL6A2_10	SDC4	Human	1	2	13	0.19697	0.788
CSF1_1	CSF1	CSF1R		0.153	0.114906	0.1	1	0.350877	0		410	COL9A1_10	SDC4	Human	1	2	11	0.166667	0.835
IL16_1	IL16	CD4		0.996	0.999981	0.008	1	0.5	0.08		411	FN1_13	SDC4	Human	1	2	14	0.212121	0.69
GH1_1	GH1	GHR		0.857	0.823667	0.038	0	0.408163	0		412	TNC_7	SDC4	Human	1	2	13	0.19697	0.685
CSF3_1	CSF3	CSF3R		0.288	0.301286	0.004	1	0.425532	0		413	TNR_7	SDC4	Human	1	2	8	0.121212	0.983
IFNW1_1	IFNW1	IFNAR1	IFNAR2	0.469	0.466072	0.024	1	0.357143	0		414	TNXB_9	SDC4	Human	1	2	8	0.121212	0.975
IFNG_1	IFNG	IFNGR1	IFNGR2	0.265	0.242386	0	1	0.116279	0		415	THBS1_4	SDC4	Human	1	2	10	0.151515	0.921
TNF_1	TNF	TNFRSF1A		0.764	0.791788	0.008	1	1	0.05		416	THBS4_4	SDC4	Human	1	2	8	0.121212	0.98
TNF_2	TNF	TNFRSF1B		0.331	0.293242	0.188	1	0.416667	0.02		417	COMP_4	SDC4	Human	1	2	6	0.0909091	0.998
LTA_1	LTA	TNFRSF1A		1	0.999294	0.032	1	0.2	0.04		418	THBS3_5	CD36	Human	1	2	3	0.0454545	0.863
LTA_2	LTA	TNFRSF1B		0.808	0.833031	0.008	1	0.434783	0.05		419	VWF_3	GP1BA	Human	1	2	4	0.0606061	0.406
LTA_3	LTA	TNFRSF14		0.568	0.556944	0.016	1	0.714286	0.04		420	AGRN_1	DAG1	Human	1	2	7	0.106061	0.794
LTA_4	LTA	TNFRSF14		0.363	0.384735	0.024	1	0.909091	0.11		421	HSPG2_1	DAG1	Human	1	2	8	0.121212	0.593
TNFSF14_1	TNFSF14	LTBR		0.243	0.254985	0.196	1	0.571429	0.22		422	LAMA1_12	DAG1	Human	1	2	10	0.151515	0.349
TNFSF14_2	TNFSF14	TNFRSF14		0.925	0.920446	0.032	0.09	0.0333333	0.03		423	LAMA2_12	DAG1	Human	1	2	8	0.121212	0.578
FASLG_1	FASLG	FAS		0.191	0.156999	0.012	1	0.465116	0.04		424	LAMA4_12	DAG1	Human	1	2	12	0.181818	0.172
TNFSF15_1	TNFSF15	TNFRSF25		0.202	0.202488	0.004	1	0.155039	0		425	LAMA5_12	DAG1	Human	1	2	10	0.151515	0.366
TNFSF10_1	TNFSF10	TNFRSF10A		0.18	0.211071	0.044	0	0.645161	0		426	LAMB1_12	DAG1	Human	1	2	7	0.106061	0.717
NGF_1	NGF	NGFR		0.382	0.399797	0.04	1	0.125	0		427	LAMB3_12	DAG1	Human	1	2	7	0.106061	0.756
TNFSF11_1	TNFSF11	TNFRSF11A		0.323	0.345895	0.164	1	0.377358	0		428	LAMC2_12	DAG1	Human	1	2	13	0.19697	0.079
TNFSF11_2	TNFSF11	TNFRSF11B		0.599	0.58299	0.008	1	0.645161	0.03		429	CD226_1	PVR	Human	1	2	1	0.0151515	0.987
TNFSF12_1	TNFSF12	TNFRSF12A		0.483	0.489021	0	1	0.869565	0.04		430	FCER2_1	ITGAM	Human	1	2	1	0.0151515	0.599
CD70_1	CD70	CD27		0.269	0.290292	0.092	1	0.344828	0.06		431	ENTPD1_1	ADORA1	Human	1	2	1	0.0151515	0.404
TNFSF8_1	TNFSF8	TNFRSF8		0.589	0.565412	0.072	1	0.363636	0		432	ENTPD1_3	ADORA2B	Human	1	2	0	0	1
TNFSF9_1	TNFSF9	TNFRSF9		0.146	0.110233	0	1	0.625	0.04		433	PTPRC_2	MRC1	Human	1	2	4	0.0606061	0.902
TNFSF4_1	TNFSF4	TNFRSF4		0.631	0.64066	0.02	1	0.210526	0.03		434	CD80_1	CD274	Human	1	2	3	0.0454545	0.332
TNFSF18_1	TNFSF18	TNFRSF18		0.838	0.844353	0.052	1	0.425532	0		435	CD80_2	CD28	Human	1	2	1	0.0151515	0.688
TNFSF13B_1	TNFSF13B	TNFRSF17		0.268	0.235404	0.044	1	0.833333	0.04		436	CD96_1	PVR	Human	1	2	2	0.030303	0.893
TNFSF13B_2	TNFSF13B	TNFRSF13B		0.487	0.496659	0.016	0	0.206186	0.09		437	CD99_1	PILRA	Human	1	2	2	0.030303	0.743
TNFSF13B_3	TNFSF13B	TNFRSF13C		0.992	0.993115	0.036	0	1	0.03		438	CDH1_2	ITGA2	Human	1	2	1	0.0151515	0.973
CD40LG_1	CD40LG	ITGB3		0.738	0.760503	0	1	1	0		439	CDH1_3	ITGAE	Human	1	2	4	0.0606061	0.943
CD40LG_2	CD40LG	ITGA5	ITGB1	0.618	0.607504	0.032	1	0.0272851	0.03		440	CDH5_1	CDH5	Human	1	2	0	0	1
CD40LG_3	CD40LG	ITGAM	ITGB2	0.381	0.382854	0.104	1	0.625	0.03		441	CD209_1	CEACAM1	Human	1	2	17	0.257576	0.5
SPP1_1	SPP1	CD44		0.929	0.995697	0.044	0	0.909091	0.1		442	EFNA1_2	EPHA2	Human	1	2	7	0.106061	0.988
SPP1_2	SPP1	ITGAV	ITGB3	0.675	0.782459	0	0	0.487805	0		443	EFNA1_4	EPHA4	Human	1	2	3	0.0454545	0.034
SPP1_3	SPP1	ITGAV	ITGB1	0.48	0.491815	0.02	0.01	0.25641	0.26		444	EFNA3_4	EPHA4	Human	1	2	1	0.0151515	0.452
SPP1_4	SPP1	ITGAV	ITGB5	0.848	0.957426	0.032	0.47	0.869565	0.31		445	EFNA3_5	EPHA5	Human	1	2	0	0	1
SPP1_5	SPP1	ITGAV	ITGB6	0.058	0.000411723	0.024	0	0.408163	0		446	EFNA4_1	EPHA1	Human	1	2	0	0	1
SPP1_6	SPP1	ITGA4	ITGB1	0.323	0.148875	0	0	0.0155642	0		447	EFNA4_2	EPHA2	Human	1	2	5	0.0757576	0.999
SPP1_7	SPP1	ITGA9	ITGB1	0.901	0.994075	0	1	0.833333	0.11		448	EFNA4_3	EPHA3	Human	1	2	0	0	1
SPP1_8	SPP1	ITGA8	ITGB1	0.025	2.33468e-06	0	1	0.434783	0.11		449	EFNA4_5	EPHA5	Human	1	2	0	0	1
SPP1_9	SPP1	ITGA5	ITGB1	0.783	0.976452	0	1	0.150376	0		450	EFNA5_3	EPHA3	Human	1	2	3	0.0454545	0.047
ADIPOQ_1	ADIPOQ	ADIPOR1		0.236	0.161661	0.048	1	0.909091	0.01		451	EFNA5_4	EPHA4	Human	1	2	1	0.0151515	0.465
ADIPOQ_2	ADIPOQ	ADIPOR2		0.233	0.18728	0.02	1	0.740741	0.18		452	EFNB1_1	EPHA4	Human	1	2	2	0.030303	0.13
RETN_1	RETN	TLR4		0.538	0.538695	0.036	0.1	0.740741	0		453	EFNB1_3	EPHB3	Human	1	2	2	0.030303	0.973
RETN_2	RETN	CAP1		1	0.99999	0	0.01	0.689655	0		454	EFNB1_4	EPHB4	Human	1	2	5	0.0757576	0.98
NAMPT_1	NAMPT	INSR		0.405	0.326619	0.002	1	0.666667	0.04		455	EFNB2_1	EPHA4	Human	1	2	0	0	1
NAMPT_2	NAMPT	ITGA5	ITGB1	0.195	0.148198	0.008	1	0.0684932	0.29		456	EFNB2_3	EPHB3	Human	1	2	3	0.0454545	0.896
ANGPTL1_1	ANGPTL1	ITGA1	ITGB1	0.568	0.564382	0.012	1	0.307692	0.18		457	EFNB2_4	EPHB4	Human	1	2	5	0.0757576	0.978
ANGPTL2_1	ANGPTL2	ITGA5	ITGB1	0.007	0.00697124	0.044	1	0.0573066	0		458	EFNB3_2	EPHB2	Human	1	2	0	0	1
ANGPTL2_2	ANGPTL2	TLR4		0.989	0.99175	0.088	1	0.178571	0.13		459	EFNB3_3	EPHB3	Human	1	2	5	0.0757576	0.698
ANGPTL2_3	ANGPTL2	LILRB3		0.998	0.992403	0.068	1	0.714286	0.02		460	EFNB3_4	EPHB4	Human	1	2	5	0.0757576	0.974
ANGPTL1_2	ANGPTL1	LILRB3		0.632	0.648133	0.032	1	0.204082	0		461	GP1BA_1	ITGAM	Human	1	2	1	0.0151515	0.596
ANGPTL7_1	ANGPTL7	LILRB3		0.442	0.451647	0.008	1	0.294118	0		462	ICAM1_1	ITGAX	Human	1	2	6	0.0909091	0.785
ANGPTL4_1	ANGPTL4	ITGA5	ITGB1	0.619	0.616205	0.052	1	0.104712	0.01		463	ICAM2_1	ITGAL	Human	1	2	15	0.227273	0.046
ANGPTL4_2	ANGPTL4	ITGAV	ITGB3	0.292	0.247306	0.016	1	0.0858369	0.02		464	ICAM1_4	ITGAL	Human	1	2	23	0.348485	0
ANGPTL4_3	ANGPTL4	CDH5		0.78	0.855057	0.016	1	0.15873	0.03		465	ITGB2_2	ICAM1	Human	1	2	23	0.348485	0.039
ANGPTL4_4	ANGPTL4	CDH11		0.132	0.0668829	0.004	1	1	0.05		466	ITGB2_3	ICAM2	Human	1	2	3	0.0454545	0
ANGPTL4_5	ANGPTL4	SDC1		0.341	0.226041	0	1	0.606061	0.12		467	JAM2_2	ITGAV	Human	1	2	17	0.257576	0.94
ANGPTL4_6	ANGPTL4	SDC2		0.104	0.0292857	0.012	1	0.689655	0.11		468	JAM3_1	ITGAM	Human	1	2	1	0.0151515	0.631
ANGPTL4_7	ANGPTL4	SDC3		0.993	0.999166	0.012	1	0.8	0.12		469	F11R_1	ITGAL	Human	1	2	18	0.272727	0.004
ANGPTL4_8	ANGPTL4	SDC4		0.998	0.999999	0	1	0.31746	0		470	JAM2_3	JAM3	Human	1	2	5	0.0757576	0.12
ANGPT1_1	ANGPT1	TEK		0.504	0.510247	0.004	1	0.555556	0		471	F11R_2	F11R	Human	1	2	5	0.0757576	0.775
ANGPT2_1	ANGPT2	TEK		0.764	0.784659	0.04	1	0.588235	0		472	JAM2_4	F11R	Human	1	2	3	0.0454545	0.835
ANGPT2_2	ANGPT2	ITGA5	ITGB1	0.928	0.991143	0	1	0.0843882	0		473	JAM2_5	JAM2	Human	1	2	4	0.0606061	0.015
MDK_1	MDK	SDC1		0.018	0.00793156	0	1	1	0.03		474	JAM3_2	F11R	Human	1	2	3	0.0454545	0.841
MDK_2	MDK	SDC2		0.49	0.503751	0.04	1	0.555556	0		475	JAM3_3	JAM2	Human	1	2	4	0.0606061	0.004
MDK_3	MDK	SDC4		0.008	0.00421142	0.008	1	0.645161	0.07		476	JAM3_4	JAM3	Human	1	2	5	0.0757576	0.406
MDK_4	MDK	PTPRZ1		0.856	0.9139	0.012	1	0.266667	0		477	L1CAM_3	L1CAM	Human	1	2	6	0.0909091	0.697
MDK_5	MDK	ITGA4	ITGB1	0.383	0.307467	0.004	1	0.20202	0.13		478	HLA-E_1	CD8A	Human	1	2	10	0.151515	0.005
MDK_6	MDK	ITGA6	ITGB1	0.416	0.413206	0.004	1	0.740741	0.28		479	HLA-F_1	CD8A	Human	1	2	11	0.166667	0.004
MDK_7	MDK	LRP1		0.238	0.2575	0.048	1	0.194175	0.16		480	HLA-A_2	CD8B	Human	1	2	5	0.0757576	0.241
MDK_8	MDK	NCL		0.373	0.376543	0.04	1	1	0.13		481	HLA-B_2	CD8B	Human	1	2	6	0.0909091	0.235
MDK_9	MDK	ALK		0.652	0.689322	0.006	1	0.344828	0		482	HLA-F_2	CD8B	Human	1	2	4	0.0606061	0.401
PTN_1	PTN	PTPRZ1		0.97	0.973943	0.06	1	0.666667	0.01		483	HLA-G_2	CD8B	Human	1	2	7	0.106061	0.046
PTN_2	PTN	SDC1		0.641	0.673763	0.016	1	1	0		484	HLA-G_3	LILRB1	Human	1	2	1	0.0151515	0.909
PTN_3	PTN	SDC2		0.896	0.894375	0.04	1	0.322581	0		485	HLA-G_4	LILRB2	Human	1	2	2	0.030303	0.911
PTN_4	PTN	SDC3		0.37	0.358986	0.028	1	0.666667	0		486	HLA-E_4	KLRC2	Human	1	2	0	0	1
PTN_5	PTN	SDC4		0.373	0.381992	0	1	1	0		487	HLA-A_3	KIR3DL1	Human	1	2	0	0	1
PTN_6	PTN	ITGAV	ITGB3	0.997	0.989727	0.076	1	0.0813008	0.02		488	HLA-E_7	KLRD1	Human	1	2	2	0.030303	0.824
PTN_7	PTN	NCL		0.022	0.0228137	0.064	1	0.243902	0.04		489	HLA-DPA1_1	CD4	Human	1	2	8	0.121212	0.061
PTN_8	PTN	ALK		0.049	0.0825683	0.164	1	0.588235	0		490	HLA-DPB1_1	CD4	Human	1	2	8	0.121212	0.088
POSTN_1	POSTN	ITGAV	ITGB3	0.911	0.921251	0.06	1	0.00848536	0		491	HLA-DQA2_1	CD4	Human	1	2	10	0.151515	0.006
POSTN_2	POSTN	ITGAV	ITGB5	1	0.999998	0.052	1	1	0.06		492	HLA-DQB1_1	CD4	Human	1	2	8	0.121212	0.12
AGT_1	AGT	AGTR1		0.697	0.72881	0.008	1	0.392157	0.07		493	HLA-DRA_1	CD4	Human	1	2	10	0.151515	0.012
C3_1	C3	C3AR1		0.691	0.853247	0.032	1	0.740741	0.02		494	HLA-DRB1_1	CD4	Human	1	2	7	0.106061	0.178
C3_2	C3	CR2		0.28	0.191277	0.028	1	1	0.09		495	NCAM1_4	L1CAM	Human	1	2	2	0.030303	0.934
C3_3	C3	ITGAM	ITGB2	0.193	0.111708	0.004	1	0.377358	0.01		496	NCAM2_1	L1CAM	Human	1	2	2	0.030303	0.935
C3_4	C3	ITGAX	ITGB2	0.997	0.999996	0.004	1	0.263158	0.15		497	DLL1_1	NOTCH1	Human	1	2	12	0.181818	0.326
C4A_1	C4A	C3AR1		0.575	0.614169	0.012	1	0.00693001	0.09		498	DLL1_2	NOTCH3	Human	1	2	6	0.0909091	0.402
C4A_2	C4A	CR2		0.004	0.000443197	0.004	1	0.363636	0.11		499	DLL3_1	NOTCH1	Human	1	2	14	0.212121	0.157
C5_1	C5	C5AR1		0.538	0.521655	0.098	1	0.769231	0		500	DLL3_2	NOTCH2	Human	1	2	9	0.136364	0.952
EDN1_1	EDN1	EDNRA		0.772	0.781208	0.028	1	0.606061	0		501	DLL3_3	NOTCH3	Human	1	2	11	0.166667	0.042
EDN1_2	EDN1	EDNRB		0.665	0.666919	0.064	1	0.487805	0.03		502	DLL4_1	NOTCH1	Human	1	2	10	0.151515	0.564
POMC_1	POMC	MC1R		0.819	0.754527	0.14	1	0.645161	0		503	DLL4_2	NOTCH2	Human	1	2	8	0.121212	0.94
PYY_1	PYY	NPY1R		0.265	0.253524	0.04	1	0.21978	0		504	JAG1_1	NOTCH1	Human	1	2	10	0.151515	0.631
PYY_2	PYY	NPY2R		0.755	0.763607	0.012	1	0.952381	0.14		505	JAG1_2	NOTCH2	Human	1	2	7	0.106061	0.969
PYY_3	PYY	NPY5R		0.514	0.52799	0.032	1	1	0.08		506	JAG2_2	NOTCH2	Human	1	2	5	0.0757576	0.996
NTS_1	NTS	NTSR1		0.947	0.928209	0.08	1	0.769231	0.04		507	CD274_1	PDCD1	Human	1	2	5	0.0757576	0.097
POMC_2	POMC	OPRL1		0.788	0.759428	0.044	1	0.148148	0		508	PDCD1LG2_1	PDCD1	Human	1	2	5	0.0757576	0.088
CORT_1	CORT	SSTR2		0.095	0.076225	0.072	1	0.952381	0		509	PECAM1_1	PECAM1	Human	1	2	12	0.181818	0.624
CORT_2	CORT	SSTR3		0.319	0.311959	0.012	1	0.16	0		510	PTPRM_1	PTPRM	Human	1	2	8	0.121212	0.791
TAC4_1	TAC4	TACR1		0.904	0.887592	0.02	1	0.333333	0.12		511	SELE_2	CD44	Human	1	2	28	0.424242	0.793
CTSG_1	CTSG	F2R		0.826	0.833143	0.008	1	0.322581	0		512	SELL_3	MADCAM1	Human	1	2	0	0	1
GZMA_1	GZMA	F2R		0.151	0.113816	0.008	1	0.571429	0		513	SELPLG_1	SELE	Human	1	2	2	0.030303	0.06
CTSG_2	CTSG	F2RL1		0.992	0.970193	0	1	0.769231	0.06		514	SELPLG_2	SELL	Human	1	2	8	0.121212	0.106
GZMA_2	GZMA	F2RL1		0.987	0.988502	0.03	1	1	0.01		515	SEMA4A_4	NRP1	Human	1	2	8	0.121212	0.043
CTSG_3	CTSG	F2RL2		0.111	0.115164	0.044	1	0.060423	0.05		516	SEMA4D_1	PLXNB1	Human	1	2	5	0.0757576	0.801
GZMA_3	GZMA	F2RL2		0.817	0.821233	0.03	0.04	0.273973	0.09		517	SEMA4C_1	PLXNB2	Human	1	2	29	0.439394	0.134
CTSG_4	CTSG	F2RL3		0.276	0.241786	0.004	1	0.769231	0.13		518	SEMA4G_1	PLXNB2	Human	1	2	32	0.484848	0.029
CTSG_5	CTSG	PARD3		0.35	0.356781	0	1	0.27027	0.04		519	SEMA6D_1	PLXNA1	Human	1	2	4	0.0606061	0.994
GZMA_5	GZMA	PARD3		0.602	0.601867	0.052	0	0.952381	0		520	SEMA6D_3	PLXNA1	Human	1	2	5	0.0757576	0.989
NPPA_1	NPPA	NPR1		0.043	0.0545022	0.096	1	0.8	0.12		521	SEMA6A_1	PLXNA2	Human	1	2	4	0.0606061	0.73
NPPC_1	NPPC	NPR2		0.013	0.0128373	0.036	1	0.238095	0.27		522	SEMA6A_2	PLXNA4	Human	1	2	0	0	1
KITLG_1	KITLG	KIT		0.149	0.137707	0.064	1	0.289855	0.19		523	SEMA6B_2	PLXNA4	Human	1	2	0	0	1
BDNF_1	BDNF	NTRK2		0.571	0.575643	0.048	1	0.869565	0		524	SEMA7A_1	ITGB1	Human	1	2	4	0.0606061	0.583
NGF_2	NGF	NTRK1		0.913	0.912149	0.016	1	0.425532	0		525	THY1_1	ITGAM	Human	1	2	0	0	1
FLT3LG_1	FLT3LG	FLT3		0.037	0.0155635	0.024	1	0.952381	0.01		526	THY1_3	ITGAV	Human	1	2	22	0.333333	0.856
HGF_1	HGF	MET		0.189	0.167518	0.032	0.04	0.20202	0.02		527	TIGIT_1	PVR	Human	1	2	4	0.0606061	0.588
SEMA3A_1	SEMA3A	NRP1	PLXNA1	0.757	0.809645	0.068	0	0.097561	0		528	ITGA4_1	VCAM1	Human	1	2	6	0.0909091	0.9
SEMA3A_2	SEMA3A	NRP1	PLXNA2	0.111	0.0797905	0	0.36	0.606061	0.32		529	TGFB1_1	TGFBR1	Human	1	4	1	0.1	0.809
SEMA3A_3	SEMA3A	NRP1	PLXNA3	0.59	0.59379	0.004	0.13	0.465116	0.14		530	TGFB2_1	TGFBR1	Human	1	4	1	0.1	0.845
SEMA3A_4	SEMA3A	NRP1	PLXNA4	0.892	0.914712	0.052	0.02	0.952381	0.06		531	TGFB1_2	ACVR1B	Human	1	4	0	0	1
SEMA3B_1	SEMA3B	NRP1	PLXNA1	0.144	0.0483453			0.0796813			532	TGFB1_3	ACVR1C	Human	1	4	0	0	1
SEMA3B_2	SEMA3B	NRP1	PLXNA2	0.619	0.661403	0.044	0.04	1	0.04		533	TGFB2_2	ACVR1B	Human	1	4	0	0	1
SEMA3B_3	SEMA3B	NRP1	PLXNA3	0.298	0.232058	0.024	0.06	0.689655	0.01		534	TGFB3_3	ACVR1C	Human	1	4	0	0	1
SEMA3B_4	SEMA3B	NRP1	PLXNA4	0.996	0.998716	0.128	0.27	0.00534616	0.12		535	TGFB3_5	ACVR1C	Human	1	4	0	0	1
SEMA3C_1	SEMA3C	NRP1	PLXNA1	0.984	0.994358	0.048	0.35	0.909091	0.21		536	BMP2_3	BMPR1A	Human	1	4	2	0.2	0.078
SEMA3C_2	SEMA3C	NRP1	PLXNA2	0.158	0.098628	0.044	0.01	0.4	0.01		537	BMP2_6	BMPR2	Human	1	4	0	0	1
SEMA3C_3	SEMA3C	NRP1	PLXNA3	0.045	0.021257	0.032	0.09	0.512821	0.09		538	BMP4_1	BMPR1A	Human	1	4	2	0.2	0.104
SEMA3C_4	SEMA3C	NRP1	PLXNA4	0.351	0.303865	0	0.22	0.377358	0.26		539	BMP4_2	BMPR1A	Human	1	4	3	0.3	0.013
SEMA3D_1	SEMA3D	NRP1	PLXNA1	0.444	0.459177	0.096	0.03	0.185185	0.03		540	BMP4_3	BMPR1A	Human	1	4	4	0.4	0.001
SEMA3D_2	SEMA3D	NRP1	PLXNA2	0.675	0.719896	0.012	0	0.103627	0		541	BMP4_4	ACVR2A	Human	1	4	3	0.3	0
SEMA3D_3	SEMA3D	NRP1	PLXNA3	0.675	0.655959	0	0.01	0.357143	0.03		542	BMP4_6	BMPR2	Human	1	4	0	0	1
SEMA3D_4	SEMA3D	NRP1	PLXNA4	0.818	0.934549	0.04	0.03	0.4	0.01		543	GDF6_1	BMPR1A	Human	1	4	3	0.3	0.017
SEMA3B_5	SEMA3B	NRP2	PLXNA1	1	1	0.048	0.04	0.0980392	0.05		544	GDF6_2	BMPR1A	Human	1	4	2	0.2	0.089
SEMA3B_6	SEMA3B	NRP2	PLXNA2	0.295	0.238364	0	0.04	0.8	0.01		545	GDF6_4	ACVR2A	Human	1	4	3	0.3	0
SEMA3B_7	SEMA3B	NRP2	PLXNA3	0.448	0.408881	0	0	0.909091	0		546	GDF6_6	BMPR2	Human	1	4	0	0	1
SEMA3B_8	SEMA3B	NRP2	PLXNA4	0.428	0.41945	0.024	0.14	0.833333	0.04		547	BMP5_2	ACVR1	Human	1	4	0	0	1
SEMA3C_5	SEMA3C	NRP2	PLXNA1	0.928	0.98776	0.072	0	0.350877	0		548	BMP5_3	ACVR1	Human	1	4	0	0	1
SEMA3C_6	SEMA3C	NRP2	PLXNA2	0.818	0.907122	0.012	0.87	0.215054	0		549	BMP5_4	BMPR1A	Human	1	4	3	0.3	0.016
SEMA3C_7	SEMA3C	NRP2	PLXNA3	0.974	0.990636	0.004	0	1	0.04		550	BMP5_6	BMPR1A	Human	1	4	2	0.2	0.084
SEMA3C_8	SEMA3C	NRP2	PLXNA4	0.194	0.0649636	0.036	0.02	0.434783	0.11		551	BMP5_7	ACVR2A	Human	1	4	5	0.5	0
SEMA3D_5	SEMA3D	NRP2	PLXNA1	0.059	0.0207216	0.004	0.02	1	0		552	BMP5_8	ACVR2B	Human	1	4	0	0	1
SEMA3D_6	SEMA3D	NRP2	PLXNA2	0.678	0.722346	0.09	0	0.487805	0.01		553	BMP6_1	ACVR1	Human	1	4	0	0	1
SEMA3D_7	SEMA3D	NRP2	PLXNA3	0.925	0.938066	0.068	0.87	0.909091	0		554	BMP6_2	ACVR1	Human	1	4	0	0	1
SEMA3D_8	SEMA3D	NRP2	PLXNA4	0.635	0.655909	0.032	0.06	0.8	0.16		555	BMP6_4	BMPR1A	Human	1	4	2	0.2	0.122
SEMA3F_1	SEMA3F	NRP2	PLXNA1	0.683	0.698903	0.112	0.02	0.833333	0.02		556	BMP6_5	BMPR1A	Human	1	4	2	0.2	0.101
SEMA3F_2	SEMA3F	NRP2	PLXNA2	0.105	0.0983052	0.082	0.04	1	0.12		557	BMP6_6	BMPR1A	Human	1	4	1	0.1	0.412
SEMA3F_3	SEMA3F	NRP2	PLXNA3	0.263	0.277148	0.06	0	0.165289	0.01		558	BMP6_7	ACVR2A	Human	1	4	5	0.5	0
SEMA3F_4	SEMA3F	NRP2	PLXNA4	0.867	0.842461	0.032	0.04	0.571429	0.08		559	BMP6_8	ACVR2B	Human	1	4	0	0	1
SEMA3F_5	SEMA3F	NRP2	PLXNA4	0.458	0.415687	0.024	0	0.185185	0		560	BMP6_9	BMPR2	Human	1	4	0	0	1
SEMA3C_9	SEMA3C	PLXND1		0.384	0.275881	0	0.01	0.689655	0		561	BMP8A_1	ACVR1	Human	1	4	0	0	1
SEMA3E_1	SEMA3E	PLXND1		0.798	0.808132	0.024	0.04	0.555556	0.16		562	BMP8A_2	ACVR1	Human	1	4	0	0	1
ADM_1	ADM	CALCRL		0.631	0.60888	0.108	1	0.0003	0		563	BMP8A_6	BMPR1A	Human	1	4	2	0.2	0.114
ANXA1_1	ANXA1	FPR2		0.773	0.966953	0	1	0.909091	0.02		564	BMP8A_7	ACVR2A	Human	1	4	3	0.3	0.001
ANXA1_2	ANXA1	FPR1		0.305	0.185625	0.004	1	0.125786	0.35		565	BMP8A_8	ACVR2B	Human	1	4	0	0	1
ENHO_1	ENHO	GPR19		0.947	0.92682	0.044	1	0.246914	0.48		566	BMP8B_1	ACVR1	Human	1	4	0	0	1
GAS6_1	GAS6	AXL		0.793	0.825103	0.012	0	0.454545	0		567	BMP8B_2	ACVR1	Human	1	4	0	0	1
GAS6_2	GAS6	MERTK		0.712	0.764824	0.004	0.17	0.606061	0.36		568	BMP8B_3	ACVR1	Human	1	4	0	0	1
GAS6_3	GAS6	TYRO3		0.999	0.999985	0.056	1	0.134228	0.1		569	BMP8B_4	BMPR1A	Human	1	4	2	0.2	0.107
GH1_2	GH1	GHR		0.505	0.502353	0.052	0	0.25	0		570	BMP8B_5	BMPR1A	Human	1	4	2	0.2	0.093
GH1_3	GH1	PRLR		0.426	0.454734	0.084	0.01	0.5	0.03		571	BMP8B_6	BMPR1A	Human	1	4	1	0.1	0.415
GRN_1	GRN	SORT1		0.447	0.469489	0.032	1	0.555556	0.07		572	BMP8B_9	BMPR2	Human	1	4	0	0	1
LGALS9_1	LGALS9	PTPRC		0.243	0.235142	0.024	1	0.357143	0.04		573	GDF11_2	TGFBR1	Human	1	4	3	0.3	0.182
OSTN_1	OSTN	NPR3		0.447	0.479077	0.072	1	0.47619	0.03		574	GDF11_3	ACVR1B	Human	1	4	0	0	1
PROS1_1	PROS1	AXL		0.998	0.999229	0	1	0.4	0		575	AMH_1	ACVR1	Human	1	4	0	0	1
PROS1_2	PROS1	TYRO3		0.098	0.0773502	0.036	1	0.0790514	0.44		576	NRTN_1	GFRA2	Human	1	4	0	0	1
PSAP_1	PSAP	GPR37		0.092	0.0325016	0.012	1	0.307692	0.41		577	INHBA_1	ACVR1B	Human	1	4	0	0	1
PTHLH_1	PTHLH	PTH1R		0.085	0.0887936	0.032	1	1	0.02		578	INHBA_2	ACVR1B	Human	1	4	0	0	1
RARRES2_1	RARRES2	GPR1		0.969	0.948993	0.044	1	0.909091	0.01		579	INHBB_1	ACVR1B	Human	1	4	0	0	1
RARRES2_2	RARRES2	CMKLR1		0.583	0.568827	0.02	1	0.526316	0.22		580	INHBB_3	ACVR1C	Human	1	4	0	0	1
SAA1_1	SAA1	FPR2		0.69	0.712148	0.044	0	0.952381	0		581	INHBB_7	ACVR1C	Human	1	4	0	0	1
BTLA_1	BTLA	TNFRSF14		0.477	0.466207	0.032	1	0.294118	0.01		582	WNT10A_2	FZD10	Human	1	4	0	0	1
BAG6_1	BAG6	NCR3		0.704	0.751209	0.064	1	0.740741	0		583	WNT10A_7	FZD6	Human	1	4	0	0	1
LGALS9_2	LGALS9	HAVCR2		0.715	0.741382	0.048	1	0.0938967	0.19		584	WNT10A_9	FZD8	Human	1	4	0	0	1
LGALS9_3	LGALS9	CD44		0.525	0.52425	0.024	1	0.8	0.01		585	WNT10A_10	FZD9	Human	1	4	0	0	1
COL1A1_1	COL1A1	ITGA1	ITGB1	0.012	5.29437e-05	0	1	0.163934	0.02		586	WNT16_3	FZD2	Human	1	4	0	0	1
COL1A2_1	COL1A2	ITGA1	ITGB1	0.983	0.999798	0.016	1	0.37037	0.01		587	WNT16_8	FZD7	Human	1	4	3	0.3	0.258
COL2A1_1	COL2A1	ITGA1	ITGB1	0.678	0.67927	0.016	1	0.689655	0.02		588	WNT16_9	FZD8	Human	1	4	0	0	1
COL4A1_1	COL4A1	ITGA1	ITGB1	0.411	0.433707	0.012	1	0.769231	0.02		589	WNT16_10	FZD9	Human	1	4	0	0	1
COL4A2_1	COL4A2	ITGA1	ITGB1	0.074	0.0333611	0.016	1	0.135135	0.16		590	WNT2_1	FZD1	Human	1	4	0	0	1
COL4A3_1	COL4A3	ITGA1	ITGB1	0.028	0.0353248	0.04	1	0.188679	0.13		591	WNT2_2	FZD10	Human	1	4	0	0	1
COL4A4_1	COL4A4	ITGA1	ITGB1	0.942	0.942343	0.02	1	0.0485437	0		592	WNT2_7	FZD6	Human	1	4	0	0	1
COL4A5_1	COL4A5	ITGA1	ITGB1	0.997	0.998533	0	1	0.0176211	0.04		593	WNT2_10	FZD9	Human	1	4	0	0	1
COL6A1_1	COL6A1	ITGA1	ITGB1	0.423	0.377859	0.024	0	0.465116	0		594	WNT2B_3	FZD2	Human	1	4	0	0	1
COL6A2_1	COL6A2	ITGA1	ITGB1	0.033	0.0640362	0.016	0.01	0.571429	0.02		595	WNT2B_4	FZD3	Human	1	4	0	0	1
COL6A3_1	COL6A3	ITGA1	ITGB1	0.2	0.20176	0.032	0.33	0.769231	0.23		596	WNT2B_7	FZD6	Human	1	4	0	0	1
COL6A6_1	COL6A6	ITGA1	ITGB1	0.139	0.000660094	0	1	0.25641	0.07		597	WNT2B_8	FZD7	Human	1	4	1	0.1	0.836
COL9A1_1	COL9A1	ITGA1	ITGB1	0.532	0.526852	0	1	0.25641	0.04		598	WNT2B_9	FZD8	Human	1	4	0	0	1
COL9A2_1	COL9A2	ITGA1	ITGB1	0.984	0.98229	0.008	1	0.188679	0.12		599	WNT4_1	FZD1	Human	1	4	0	0	1
COL9A3_1	COL9A3	ITGA1	ITGB1	0.096	0.034041	0.016	1	0.31746	0		600	WNT4_3	FZD2	Human	1	4	0	0	1
COL1A1_2	COL1A1	ITGA2	ITGB1	0.254	0.0960416	0	1	0.689655	0.04		601	WNT4_5	FZD4	Human	1	4	0	0	1
COL1A2_2	COL1A2	ITGA2	ITGB1	0.213	0.0464003	0.004	1	0.173913	0.16		602	WNT4_8	FZD7	Human	1	4	2	0.2	0.539
COL2A1_2	COL2A1	ITGA2	ITGB1	0.423	0.425653	0.02	1	0.909091	0.01		603	WNT4_9	FZD8	Human	1	4	0	0	1
COL4A1_2	COL4A1	ITGA2	ITGB1	0.048	0.0744774	0.06	1	0.186916	0.01		604	WNT6_4	FZD3	Human	1	4	0	0	1
COL4A2_2	COL4A2	ITGA2	ITGB1	0.422	0.376707	0.004	1	0.952381	0		605	WNT6_5	FZD4	Human	1	4	0	0	1
COL4A3_2	COL4A3	ITGA2	ITGB1	0.752	0.811988	0.052	1	0.8	0.02		606	WNT6_6	FZD5	Human	1	4	0	0	1
COL4A4_2	COL4A4	ITGA2	ITGB1	0.868	0.903461	0.012	1	0.769231	0		607	WNT6_8	FZD7	Human	1	4	3	0.3	0.231
COL4A5_2	COL4A5	ITGA2	ITGB1	0.651	0.649218	0.048	1	0.540541	0.02		608	WNT6_9	FZD8	Human	1	4	0	0	1
COL6A1_2	COL6A1	ITGA2	ITGB1	0.458	0.432801	0.02	1	0.666667	0		609	WNT9A_5	FZD4	Human	1	4	0	0	1
COL6A2_2	COL6A2	ITGA2	ITGB1	0.226	0.179625	0.056	1	0.253165	0.02		610	WNT9A_7	FZD6	Human	1	4	0	0	1
COL6A3_2	COL6A3	ITGA2	ITGB1	0.87	0.890269	0.112	1	0.625	0.01		611	WNT9A_9	FZD8	Human	1	4	0	0	1
COL6A6_2	COL6A6	ITGA2	ITGB1	0.832	0.997037	0	1	0.714286	0.03		612	WNT9A_10	FZD9	Human	1	4	0	0	1
COL9A1_2	COL9A1	ITGA2	ITGB1	0.705	0.740426	0.068	1	0.37037	0		613	WNT10A_11	FZD1	Human	1	4	0	0	1
COL9A2_2	COL9A2	ITGA2	ITGB1	0.138	0.188711	0.026	1	0.37037	0.04		614	WNT10A_12	FZD10	Human	1	4	0	0	1
COL9A3_2	COL9A3	ITGA2	ITGB1	0.125	0.122584	0.068	1	0.183486	0.01		615	WNT10A_14	FZD3	Human	1	4	0	0	1
FN1_1	FN1	ITGA3	ITGB1	0.991	0.999944	0.028	1	0.035524	0.01		616	WNT10A_15	FZD4	Human	1	4	0	0	1
FN1_2	FN1	ITGA4	ITGB1	0.524	0.528603	0	1	0.0581395	0		617	WNT10A_17	FZD6	Human	1	4	0	0	1
FN1_3	FN1	ITGA5	ITGB1	0.924	0.95922	0.076	1	0.444444	0		618	WNT10A_19	FZD8	Human	1	4	0	0	1
FN1_4	FN1	ITGA8	ITGB1	0.242	0.169481	0.008	0.03	0.344828	0.01		619	WNT16_11	FZD1	Human	1	4	0	0	1
LAMA1_1	LAMA1	ITGA1	ITGB1	0.241	0.249139	0.09	1	0.178571	0.03		620	WNT16_12	FZD10	Human	1	4	0	0	1
LAMA2_1	LAMA2	ITGA1	ITGB1	0.525	0.521131	0.024	1	0.444444	0.14		621	WNT16_14	FZD3	Human	1	4	0	0	1
LAMA3_1	LAMA3	ITGA1	ITGB1	0.172	0.131267	0.044	1	0.666667	0		622	WNT16_16	FZD5	Human	1	4	0	0	1
LAMA4_1	LAMA4	ITGA1	ITGB1	0.135	0.0908209	0.012	1	0.114943	0.12		623	WNT16_17	FZD6	Human	1	4	0	0	1
LAMA5_1	LAMA5	ITGA1	ITGB1	0.42	0.417685	0.088	1	0.15748	0.04		624	WNT16_18	FZD7	Human	1	4	1	0.1	0.818
LAMB1_1	LAMB1	ITGA1	ITGB1	0.272	0.285321	0.072	1	0.588235	0		625	WNT2_12	FZD10	Human	1	4	0	0	1
LAMB2_1	LAMB2	ITGA1	ITGB1	0.021	0.0332293	0.04	1	0.133333	0.01		626	WNT2_17	FZD6	Human	1	4	0	0	1
LAMB3_1	LAMB3	ITGA1	ITGB1	0.37	0.349194	0.008	1	0.425532	0.04		627	WNT2_18	FZD7	Human	1	4	3	0.3	0.251
LAMC1_1	LAMC1	ITGA1	ITGB1	0.054	0.0573596	0.088	1	0.178571	0.13		628	WNT2_19	FZD8	Human	1	4	0	0	1
LAMC2_1	LAMC2	ITGA1	ITGB1	0.398	0.373903	0.026	1	0.377358	0.03		629	WNT2_20	FZD9	Human	1	4	0	0	1
LAMC3_1	LAMC3	ITGA1	ITGB1	0.433	0.435934	0.052	1	0.666667	0.01		630	WNT2B_11	FZD1	Human	1	4	0	0	1
LAMA1_2	LAMA1	ITGA2	ITGB1	0.23	0.213825	0.084	1	0.952381	0		631	WNT2B_13	FZD2	Human	1	4	0	0	1
LAMA2_2	LAMA2	ITGA2	ITGB1	0.26	0.29111	0.048	1	0.47619	0.01		632	WNT2B_14	FZD3	Human	1	4	0	0	1
LAMA3_2	LAMA3	ITGA2	ITGB1	0.028	0.0124163	0.028	1	0.606061	0		633	WNT2B_15	FZD4	Human	1	4	0	0	1
LAMA4_2	LAMA4	ITGA2	ITGB1	0.597	0.624214	0.04	1	0.526316	0		634	WNT2B_17	FZD6	Human	1	4	0	0	1
LAMA5_2	LAMA5	ITGA2	ITGB1	0.998	0.998546	0.032	1	0.204082	0		635	WNT2B_18	FZD7	Human	1	4	1	0.1	0.833
LAMB1_2	LAMB1	ITGA2	ITGB1	0.94	0.968666	0	1	0.952381	0.03		636	WNT2B_19	FZD8	Human	1	4	0	0	1
LAMB2_2	LAMB2	ITGA2	ITGB1	0.725	0.762429	0.076	1	0.4	0.14		637	WNT2B_20	FZD9	Human	1	4	0	0	1
LAMB3_2	LAMB3	ITGA2	ITGB1	0.391	0.408314	0	1	1	0.06		638	WNT4_11	FZD1	Human	1	4	0	0	1
LAMC1_2	LAMC1	ITGA2	ITGB1	0.984	0.985636	0.084	1	0.152672	0.01		639	WNT4_13	FZD2	Human	1	4	0	0	1
LAMC2_2	LAMC2	ITGA2	ITGB1	0.231	0.262816	0.144	1	0.229885	0.16		640	WNT4_14	FZD3	Human	1	4	0	0	1
LAMC3_2	LAMC3	ITGA2	ITGB1	0.413	0.416064	0.036	1	0.136986	0.12		641	WNT4_17	FZD6	Human	1	4	0	0	1
LAMA1_3	LAMA1	ITGA3	ITGB1	0.934	0.95359	0.02	1	0.344828	0.04		642	WNT4_18	FZD7	Human	1	4	2	0.2	0.564
LAMA2_3	LAMA2	ITGA3	ITGB1	0.431	0.455922	0.008	1	0.512821	0		643	WNT6_13	FZD2	Human	1	4	0	0	1
LAMA3_3	LAMA3	ITGA3	ITGB1	0.989	0.99134	0	1	0.588235	0		644	WNT6_14	FZD3	Human	1	4	0	0	1
LAMA4_3	LAMA4	ITGA3	ITGB1	0.347	0.310282	0	1	0.114286	0.11		645	WNT6_15	FZD4	Human	1	4	0	0	1
LAMA5_3	LAMA5	ITGA3	ITGB1	0.663	0.686692	0.004	1	0.0671141	0		646	WNT6_16	FZD5	Human	1	4	0	0	1
LAMB1_3	LAMB1	ITGA3	ITGB1	0.763	0.714994	0.032	1	0.666667	0.04		647	WNT6_19	FZD8	Human	1	4	0	0	1
LAMB2_3	LAMB2	ITGA3	ITGB1	0.23	0.215594	0.024	1	0.444444	0.06		648	WNT9A_11	FZD1	Human	1	4	0	0	1
LAMB3_3	LAMB3	ITGA3	ITGB1	0.738	0.740611	0.048	1	0.117647	0.34		649	WNT9A_14	FZD3	Human	1	4	0	0	1
LAMC1_3	LAMC1	ITGA3	ITGB1	0.921	0.969982	0.04	1	0.0641026	0.01		650	WNT9A_17	FZD6	Human	1	4	0	0	1
LAMC2_3	LAMC2	ITGA3	ITGB1	0.329	0.322757	0	1	0.147059	0.15		651	WNT9A_19	FZD8	Human	1	4	0	0	1
LAMC3_3	LAMC3	ITGA3	ITGB1	0.743	0.780576	0.008	1	0.163934	0		652	WNT9A_20	FZD9	Human	1	4	0	0	1
RELN_1	RELN	ITGA3	ITGB1	0.361	0.386644	0.008	1	0.25641	0.09		653	WNT5A_1	FZD1	Human	1	4	0	0	1
THBS1_1	THBS1	ITGA3	ITGB1	0.146	0.155048	0	1	0.0269542	0.02		654	WNT5A_4	FZD3	Human	1	4	0	0	1
THBS2_1	THBS2	ITGA3	ITGB1	0.951	0.99265	0.024	1	0.149254	0		655	WNT5A_5	FZD4	Human	1	4	0	0	1
THBS3_1	THBS3	ITGA3	ITGB1	0.327	0.316789	0.024	0	0.136054	0		656	WNT5A_7	FZD6	Human	1	4	0	0	1
THBS4_1	THBS4	ITGA3	ITGB1	0.81	0.816389	0.05	0.56	0.25641	0.13		657	WNT5A_9	FZD8	Human	1	4	0	0	1
COMP_1	COMP	ITGA3	ITGB1	0.26	0.159833	0	1	0.416667	0		658	WNT5B_2	FZD10	Human	1	4	0	0	1
COL1A1_3	COL1A1	ITGA3	ITGB1	0.34	0.265838	0.004	1	0.392157	0.17		659	WNT5B_8	FZD7	Human	1	4	0	0	1
COL1A2_3	COL1A2	ITGA3	ITGB1	0.89	0.97888	0.04	1	0.232558	0.04		660	WNT5B_10	FZD9	Human	1	4	0	0	1
COL2A1_3	COL2A1	ITGA3	ITGB1	0.93	0.926073	0.028	1	0.392157	0.04		661	WNT11_1	FZD1	Human	1	4	0	0	1
COL4A1_3	COL4A1	ITGA3	ITGB1	0.888	0.883473	0.216	1	0.173913	0.29		662	WNT11_2	FZD10	Human	1	4	0	0	1
COL4A2_3	COL4A2	ITGA3	ITGB1	0.886	0.984344	0.012	1	0.194175	0.12		663	WNT11_3	FZD2	Human	1	4	0	0	1
COL4A3_3	COL4A3	ITGA3	ITGB1	0.52	0.512904	0.048	1	0.169492	0.1		664	WNT11_4	FZD3	Human	1	4	0	0	1
COL4A4_3	COL4A4	ITGA3	ITGB1	0.326	0.333384	0.196	1	0.185185	0.13		665	WNT11_6	FZD5	Human	1	4	0	0	1
COL4A5_3	COL4A5	ITGA3	ITGB1	0.775	0.785439	0.012	1	0.425532	0.02		666	WNT11_10	FZD9	Human	1	4	0	0	1
COL6A1_3	COL6A1	ITGA3	ITGB1	0.139	0.136898	0.024	0.29	0.25974	0.21		667	TGFA_1	EGFR	Human	1	4	0	0	1
COL6A2_3	COL6A2	ITGA3	ITGB1	0.426	0.421428	0	1	0.454545	0.1		668	TGFA_2	EGFR	Human	1	4	0	0	1
COL6A3_3	COL6A3	ITGA3	ITGB1	0.908	0.934571	0.008	1	0.740741	0		669	BTC_1	EGFR	Human	1	4	0	0	1
COL6A6_3	COL6A6	ITGA3	ITGB1	0.081	2.22331e-05	0	1	0.3125	0.02		670	BTC_2	EGFR	Human	1	4	0	0	1
COL9A1_3	COL9A1	ITGA3	ITGB1	0.813	0.844186	0.02	1	0.111111	0.08		671	BTC_4	ERBB2	Human	1	4	0	0	1
COL9A2_3	COL9A2	ITGA3	ITGB1	0.455	0.450855	0.044	1	0.526316	0.03		672	HBEGF_2	EGFR	Human	1	4	0	0	1
COL9A3_3	COL9A3	ITGA3	ITGB1	0.473	0.426679	0.144	0	0.8	0		673	HBEGF_4	ERBB2	Human	1	4	0	0	1
LAMA1_4	LAMA1	ITGA6	ITGB1	0.06	0.0692402	0.044	1	0.555556	0.01		674	NRG2_2	ERBB2	Human	1	4	0	0	1
LAMA2_4	LAMA2	ITGA6	ITGB1	0.524	0.524246	0.06	1	0.363636	0		675	NRG2_4	ERBB2	Human	1	4	0	0	1
LAMA3_4	LAMA3	ITGA6	ITGB1	0.499	0.502996	0.004	1	0.487805	0		676	NRG3_1	ERBB4	Human	1	4	0	0	1
LAMA4_4	LAMA4	ITGA6	ITGB1	0.568	0.59298	0.02	1	0.25	0.1		677	FGF1_3	FGFR3	Human	1	4	0	0	1
LAMA5_4	LAMA5	ITGA6	ITGB1	0.796	0.780806	0.046	1	0.444444	0.09		678	FGF2_2	FGFR2	Human	1	4	0	0	1
LAMB1_4	LAMB1	ITGA6	ITGB1	0.912	0.88349	0.06	1	0.238095	0.27		679	FGF2_3	FGFR3	Human	1	4	0	0	1
LAMB2_4	LAMB2	ITGA6	ITGB1	0.829	0.827325	0.032	1	0.645161	0.11		680	FGF18_1	FGFR1	Human	1	4	0	0	1
LAMB3_4	LAMB3	ITGA6	ITGB1	0.509	0.537788	0.02	1	0.740741	0		681	FGF18_2	FGFR2	Human	1	4	0	0	1
LAMC1_4	LAMC1	ITGA6	ITGB1	0.484	0.489742	0.048	1	0.526316	0.08		682	FGF18_3	FGFR3	Human	1	4	0	0	1
LAMC2_4	LAMC2	ITGA6	ITGB1	0.079	0.140199	0.068	1	0.208333	0		683	FGF18_4	FGFR4	Human	1	4	0	0	1
LAMC3_4	LAMC3	ITGA6	ITGB1	0.356	0.349383	0.028	1	0.512821	0.17		684	FGF9_3	FGFR3	Human	1	4	0	0	1
LAMA1_5	LAMA1	ITGA7	ITGB1	0.989	0.996063	0.068	1	0.243902	0.09		685	FGF9_4	FGFR4	Human	1	4	0	0	1
LAMA2_5	LAMA2	ITGA7	ITGB1	0.713	0.716216	0	1	0.512821	0.02		686	PDGFA_1	PDGFRA	Human	1	4	0	0	1
LAMA3_5	LAMA3	ITGA7	ITGB1	0.558	0.531805	0	1	0.210526	0.03		687	PDGFD_1	PDGFRB	Human	1	4	0	0	1
LAMA4_5	LAMA4	ITGA7	ITGB1	0.05	0.0236042	0.052	1	0.124224	0.01		688	VEGFA_1	FLT1	Human	1	4	0	0	1
LAMA5_5	LAMA5	ITGA7	ITGB1	0.381	0.37604	0.044	1	0.307692	0.05		689	VEGFB_1	FLT1	Human	1	4	0	0	1
LAMB1_5	LAMB1	ITGA7	ITGB1	0.072	0.0936658	0.004	1	0.31746	0		690	VEGFC_1	FLT4	Human	1	4	0	0	1
LAMB2_5	LAMB2	ITGA7	ITGB1	0.894	0.900547	0.012	1	0.666667	0		691	VEGFC_2	KDR	Human	1	4	0	0	1
LAMB3_5	LAMB3	ITGA7	ITGB1	0.557	0.55663	0.056	1	0.350877	0.11		692	IGF1_1	IGF1R	Human	1	4	0	0	1
LAMC1_5	LAMC1	ITGA7	ITGB1	0.871	0.861245	0.056	1	0.168067	0.03		693	IGF2_1	IGF1R	Human	1	4	0	0	1
LAMC2_5	LAMC2	ITGA7	ITGB1	0.299	0.332714	0.112	1	0.00935891	0.34		694	IGF1_2	ITGAV	Human	1	4	3	0.3	0.778
LAMC3_5	LAMC3	ITGA7	ITGB1	0.508	0.515688	0.004	1	0.103093	0.15		695	IGF2_4	ITGA6	Human	1	4	0	0	1
VTN_1	VTN	ITGA8	ITGB1	0.102	0.0709633	0.024	1	0.487805	0		696	APLN_1	APLNR	Human	1	4	0	0	1
TNC_1	TNC	ITGA8	ITGB1	0.04	0.0232033	0.02	1	0.162602	0.07		697	CCL3_1	CCR1	Human	1	4	0	0	1
TNR_1	TNR	ITGA8	ITGB1	0.318	0.302702	0.004	1	0.434783	0.05		698	CCL3L3_1	CCR1	Human	1	4	0	0	1
TNXB_1	TNXB	ITGA8	ITGB1	0.798	0.801961	0.004	1	0.20202	0.2		699	CCL8_2	CCR2	Human	1	4	0	0	1
TNXB_2	TNXB	ITGA8	ITGB1	0.786	0.783804	0.204	1	0.444444	0		700	CCL7_2	CCR2	Human	1	4	0	0	1
TNXB_3	TNXB	ITGA8	ITGB1	0.105	0.111313	0.04	1	0.168067	0		701	CCL27_1	CCR2	Human	1	4	0	0	1
TNC_2	TNC	ITGA9	ITGB1	0.683	0.67549	0.012	1	0.625	0.03		702	CCL5_2	CCR5	Human	1	4	4	0.4	0.001
TNR_2	TNR	ITGA9	ITGB1	0.442	0.428028	0.036	1	0.212766	0		703	CCL19_1	CCR7	Human	1	4	2	0.2	0.415
TNXB_4	TNXB	ITGA9	ITGB1	0.038	0.0393745	0.004	0.13	0.645161	0.14		704	CCL27_2	CCR10	Human	1	4	0	0	1
COL1A1_4	COL1A1	ITGA9	ITGB1	0.88	0.992582	0.004	1	0.526316	0.04		705	CXCL2_2	CXCR2	Human	1	4	0	0	1
COL1A2_4	COL1A2	ITGA9	ITGB1	0.75	0.887909	0	1	0.363636	0.02		706	CXCL5_2	CXCR2	Human	1	4	0	0	1
COL2A1_4	COL2A1	ITGA9	ITGB1	0.893	0.896581	0.004	1	0.5	0.05		707	CXCL8_2	CXCR2	Human	1	4	0	0	1
COL4A1_4	COL4A1	ITGA9	ITGB1	0.273	0.325743	0.09	1	0.606061	0.02		708	CXCL11_2	CXCR3	Human	1	4	0	0	1
COL4A2_4	COL4A2	ITGA9	ITGB1	0.298	0.26317	0.008	1	0.689655	0.02		709	CXCL13_2	CXCR3	Human	1	4	0	0	1
COL4A3_4	COL4A3	ITGA9	ITGB1	0.928	0.952446	0.052	1	0.8	0.02		710	CX3CL1_1	CX3CR1	Human	1	4	0	0	1
COL4A4_4	COL4A4	ITGA9	ITGB1	0.183	0.113826	0.048	1	0.714286	0.06		711	XCL1_1	XCR1	Human	1	4	0	0	1
COL4A5_4	COL4A5	ITGA9	ITGB1	0.273	0.295121	0.084	1	0.294118	0.54		712	IL7_2	IL7R	Human	1	4	0	0	1
COL6A1_4	COL6A1	ITGA9	ITGB1	0.796	0.863242	0	1	0.526316	0.3		713	IL6_1	IL6R	Human	1	4	0	0	1
COL6A2_4	COL6A2	ITGA9	ITGB1	0.601	0.664394	0.016	1	0.869565	0.24		714	IL23A_1	IL12RB1	Human	1	4	0	0	1
COL6A3_4	COL6A3	ITGA9	ITGB1	0.267	0.249072	0.06	1	0.8	0.15		715	IL23A_2	IL12RB1	Human	1	4	0	0	1
COL6A6_4	COL6A6	ITGA9	ITGB1	0.776	0.982448	0	0.02	0.344828	0.09		716	CLCF1_1	LIFR	Human	1	4	0	0	1
COL9A1_4	COL9A1	ITGA9	ITGB1	0.845	0.859014	0.092	1	0.512821	0.16		717	LIF_1	LIFR	Human	1	4	0	0	1
COL9A2_4	COL9A2	ITGA9	ITGB1	0.288	0.299773	0.1	1	0.273973	0.08		718	OSM_1	LIFR	Human	1	4	0	0	1
COL9A3_4	COL9A3	ITGA9	ITGB1	0.811	0.910187	0.22	1	0.277778	0		719	OSM_2	OSMR	Human	1	4	0	0	1
LAMA1_6	LAMA1	ITGA9	ITGB1	0.408	0.395252	0.14	1	0.952381	0.34		720	IL24_2	IL20RB	Human	1	4	0	0	1
LAMA2_6	LAMA2	ITGA9	ITGB1	0.246	0.24525	0.028	1	0.384615	0.1		721	IL1B_1	IL1R1	Human	1	4	0	0	1
LAMA3_6	LAMA3	ITGA9	ITGB1	0.714	0.730532	0.002	1	0.487805	0.01		722	IL33_1	IL1RAP	Human	1	4	0	0	1
LAMA4_6	LAMA4	ITGA9	ITGB1	0.502	0.466445	0.004	1	0.465116	0.01		723	IL16_1	CD4	Human	1	4	5	0.5	0
LAMA5_6	LAMA5	ITGA9	ITGB1	0.257	0.255646	0.052	1	0.408163	0.09		724	CSF3_1	CSF3R	Human	1	4	0	0	1
LAMB1_6	LAMB1	ITGA9	ITGB1	0.355	0.326377	0.052	1	0.266667	0		725	IFNW1_1	IFNAR1	Human	1	4	5	0.5	0.009
LAMB2_6	LAMB2	ITGA9	ITGB1	0.467	0.476467	0.008	1	0.689655	0.02		726	IFNG_1	IFNGR1	Human	1	4	8	0.8	0
LAMB3_6	LAMB3	ITGA9	ITGB1	0.067	0.0577436	0.012	1	0.714286	0.17		727	LTA_1	TNFRSF1A	Human	1	4	1	0.1	0.878
LAMC1_6	LAMC1	ITGA9	ITGB1	0.21	0.220098	0.006	1	0.344828	0.04		728	LTA_4	TNFRSF14	Human	1	4	3	0.3	0.595
LAMC2_6	LAMC2	ITGA9	ITGB1	0.012	0.0149396	0.04	1	0.408163	0.14		729	TNFSF10_1	TNFRSF10A	Human	1	4	0	0	1
LAMC3_6	LAMC3	ITGA9	ITGB1	0.546	0.558976	0	1	0.0214823	0		730	NGF_1	NGFR	Human	1	4	3	0.3	0.013
COL1A1_5	COL1A1	ITGA10	ITGB1	1	1	0.016	1	0.25641	0.34		731	TNFSF11_1	TNFRSF11A	Human	1	4	0	0	1
COL1A2_5	COL1A2	ITGA10	ITGB1	0.084	0.00699662	0.02	1	0.444444	0.02		732	TNFSF13B_3	TNFRSF13C	Human	1	4	2	0.2	0.41
COL2A1_5	COL2A1	ITGA10	ITGB1	0.95	0.975884	0.004	1	0.235294	0.5		733	CD40LG_2	ITGA5	Human	1	4	3	0.3	0.043
COL4A1_5	COL4A1	ITGA10	ITGB1	0.909	0.898846	0.022	1	0.222222	0.02		734	SPP1_1	CD44	Human	1	4	6	0.6	0.372
COL4A2_5	COL4A2	ITGA10	ITGB1	0.038	0.0047847	0.056	1	0.00338581	0.03		735	SPP1_2	ITGAV	Human	1	4	1	0.1	0.99
COL4A3_5	COL4A3	ITGA10	ITGB1	0.046	0.0331562	0.08	1	0.0519481	0.01		736	SPP1_3	ITGAV	Human	1	4	3	0.3	0.836
COL4A4_5	COL4A4	ITGA10	ITGB1	0.934	0.939105	0.072	1	0.0913242	0		737	SPP1_5	ITGAV	Human	1	4	3	0.3	0.708
COL4A5_5	COL4A5	ITGA10	ITGB1	0.953	0.945341	0.048	1	0.625	0.2		738	ADIPOQ_1	ADIPOR1	Human	1	4	2	0.2	0.683
COL6A1_5	COL6A1	ITGA10	ITGB1	0.813	0.867644	0.008	1	0.188679	0.1		739	NAMPT_1	INSR	Human	1	4	0	0	1
COL6A2_5	COL6A2	ITGA10	ITGB1	0	3.76173e-09	0.084	1	0.117647	0.06		740	ANGPTL1_1	ITGA1	Human	1	4	0	0	1
COL6A3_5	COL6A3	ITGA10	ITGB1	0.898	0.935605	0	1	0.10929	0.04		741	ANGPTL2_1	ITGA5	Human	1	4	4	0.4	0.004
COL6A6_5	COL6A6	ITGA10	ITGB1	1	1	0	1	0.204082	0.04		742	ANGPTL2_2	TLR4	Human	1	4	2	0.2	0.023
COL9A1_5	COL9A1	ITGA10	ITGB1	0.155	0.144832	0.168	1	0.162602	0.11		743	ANGPTL7_1	LILRB3	Human	1	4	0	0	1
COL9A2_5	COL9A2	ITGA10	ITGB1	0.322	0.326714	0.052	1	0.148148	0.07		744	ANGPTL4_5	SDC1	Human	1	4	0	0	1
COL9A3_5	COL9A3	ITGA10	ITGB1	0.722	0.835894	0	0	0.204082	0		745	ANGPTL4_6	SDC2	Human	1	4	1	0.1	0.962
COL1A1_6	COL1A1	ITGA11	ITGB1	0.672	0.811658	0	1	0.168067	0.04		746	ANGPTL4_8	SDC4	Human	1	4	0	0	1
COL1A2_6	COL1A2	ITGA11	ITGB1	0.504	0.484617	0	1	0.0578035	0.11		747	ANGPT1_1	TEK	Human	1	4	0	0	1
COL2A1_6	COL2A1	ITGA11	ITGB1	0.042	0.0478041	0.124	1	0.039604	0.23		748	ANGPT2_1	TEK	Human	1	4	0	0	1
COL4A1_6	COL4A1	ITGA11	ITGB1	0.824	0.832261	0.032	1	0.266667	0.28		749	ANGPT2_2	ITGA5	Human	1	4	1	0.1	0.584
COL4A2_6	COL4A2	ITGA11	ITGB1	0.66	0.663941	0.052	1	0.25641	0.02		750	MDK_1	SDC1	Human	1	4	2	0.2	0.219
COL4A3_6	COL4A3	ITGA11	ITGB1	0.609	0.634409	0.016	1	0.104167	0.05		751	MDK_2	SDC2	Human	1	4	3	0.3	0.786
COL4A4_6	COL4A4	ITGA11	ITGB1	0.848	0.905294	0.13	1	0.19802	0		752	MDK_5	ITGA4	Human	1	4	0	0	1
COL4A5_6	COL4A5	ITGA11	ITGB1	0.366	0.357677	0.012	1	0.27027	0.15		753	MDK_6	ITGA6	Human	1	4	0	0	1
COL6A1_6	COL6A1	ITGA11	ITGB1	0.288	0.251308	0.034	1	0.133333	0		754	MDK_8	NCL	Human	1	4	3	0.3	0.836
COL6A2_6	COL6A2	ITGA11	ITGB1	0.36	0.330395	0.1	1	0.0854701	0.03		755	PTN_5	SDC4	Human	1	4	0	0	1
COL6A3_6	COL6A3	ITGA11	ITGB1	0.501	0.484482	0.004	1	0.240964	0		756	PTN_7	NCL	Human	1	4	3	0.3	0.854
COL6A6_6	COL6A6	ITGA11	ITGB1	0.717	0.968445	0	1	0.0664452	0.69		757	POSTN_1	ITGAV	Human	1	4	0	0	1
COL9A1_6	COL9A1	ITGA11	ITGB1	0.452	0.436476	0.028	1	0.0560224	0		758	POSTN_2	ITGAV	Human	1	4	3	0.3	0.708
COL9A2_6	COL9A2	ITGA11	ITGB1	0.215	0.190524	0.02	1	0.130719	0.03		759	AGT_1	AGTR1	Human	1	4	0	0	1
COL9A3_6	COL9A3	ITGA11	ITGB1	0.236	0.158098	0.02	1	0.3125	0		760	C3_3	ITGAM	Human	1	4	0	0	1
FN1_5	FN1	ITGAV	ITGB1	0.003	0.00148375	0.04	1	0.294118	0.07		761	EDN1_2	EDNRB	Human	1	4	0	0	1
VTN_2	VTN	ITGAV	ITGB1	0.664	0.66553	0.176	0	0.224719	0		762	POMC_1	MC1R	Human	1	4	0	0	1
FN1_6	FN1	ITGA4		0.508	0.526421	0.008	1	0.606061	0		763	CORT_2	SSTR3	Human	1	4	0	0	1
FN1_7	FN1	ITGAV	ITGB3	0.279	0.259188	0.016	1	0.273973	0.02		764	CTSG_1	F2R	Human	1	4	0	0	1
VTN_3	VTN	ITGAV	ITGB3	0.812	0.813086	0.112	1	0.118343	0.22		765	CTSG_2	F2RL1	Human	1	4	0	0	1
VWF_1	VWF	ITGAV	ITGB3	0.718	0.832156	0.004	0	0.0769231	0.05		766	CTSG_3	F2RL2	Human	1	4	0	0	1
TNC_3	TNC	ITGAV	ITGB3	0.446	0.465417	0.076	0.03	0.0285714	0.33		767	GZMA_3	F2RL2	Human	1	4	0	0	1
TNR_3	TNR	ITGAV	ITGB3	0.349	0.371553	0.002	0.01	0.105263	0.04		768	CTSG_5	PARD3	Human	1	4	0	0	1
TNXB_5	TNXB	ITGAV	ITGB3	0.953	0.951386	0.076	0	0.0662252	0.05		769	KITLG_1	KIT	Human	1	4	0	0	1
THBS1_2	THBS1	ITGAV	ITGB3	0.171	0.107755	0.072	1	0.104167	0.31		770	NGF_2	NTRK1	Human	1	4	0	0	1
THBS2_2	THBS2	ITGAV	ITGB3	0.517	0.471901	0.072	1	0.0858369	0		771	HGF_1	MET	Human	1	4	0	0	1
THBS3_2	THBS3	ITGAV	ITGB3	0.925	0.923856	0.008	0	0.0564972	0		772	SEMA3B_2	NRP1	Human	1	4	0	0	1
THBS4_2	THBS4	ITGAV	ITGB3	0.995	0.999705	0.176	0	0.217391	0		773	SEMA3B_3	NRP1	Human	1	4	0	0	1
COMP_2	COMP	ITGAV	ITGB3	0.345	0.282145	0.024	1	0.0660066	0.19		774	SEMA3C_1	NRP1	Human	1	4	0	0	1
FN1_8	FN1	ITGB3		0.254	0.157281	0.004	1	1	0.06		775	SEMA3C_2	NRP1	Human	1	4	0	0	1
VTN_4	VTN	ITGB3		0.693	0.71323	0.004	1	1	0.05		776	SEMA3C_3	NRP1	Human	1	4	0	0	1
VWF_2	VWF	ITGB3		0.818	0.911258	0.008	1	0.47619	0.06		777	SEMA3C_4	NRP1	Human	1	4	0	0	1
TNC_4	TNC	ITGB3		0.639	0.667263	0.048	1	0.689655	0		778	SEMA3D_1	NRP1	Human	1	4	0	0	1
TNR_4	TNR	ITGB3		0.245	0.255079	0.052	1	0.952381	0.02		779	SEMA3D_2	NRP1	Human	1	4	0	0	1
TNXB_6	TNXB	ITGB3		0.638	0.647992	0.066	1	0.952381	0.07		780	SEMA3D_3	NRP1	Human	1	4	0	0	1
VTN_5	VTN	ITGAV	ITGB5	0.275	0.323284	0.084	1	0.363636	0		781	SEMA3D_4	NRP1	Human	1	4	0	0	1
TNC_5	TNC	ITGAV	ITGB6	0.254	0.21066	0.02	1	0.246914	0.12		782	ADM_1	CALCRL	Human	1	4	0	0	1
TNR_5	TNR	ITGAV	ITGB6	0.83	0.823086	0.172	1	0.235294	0.07		783	ANXA1_2	FPR1	Human	1	4	0	0	1
TNXB_7	TNXB	ITGAV	ITGB6	0.205	0.19876	0.048	1	0.183486	0.01		784	GAS6_1	AXL	Human	1	4	0	0	1
FN1_9	FN1	ITGAV	ITGB6	0.462	0.435327	0.148	1	0.0160128	0.01		785	PROS1_1	AXL	Human	1	4	0	0	1
VTN_6	VTN	ITGAV	ITGB8	0.396	0.404997	0.036	1	0.0784314	0.04		786	PTHLH_1	PTH1R	Human	1	4	0	0	1
FN1_10	FN1	ITGAV	ITGB8	0.057	0.00666061	0.032	0	0.00417449	0		787	LGALS9_3	CD44	Human	1	4	3	0.3	0.874
LAMA1_7	LAMA1	ITGAV	ITGB8	0.097	0.0771625	0.076	1	0.0829876	0		788	COL1A1_1	ITGA1	Human	1	4	0	0	1
LAMA2_7	LAMA2	ITGAV	ITGB8	0.367	0.357988	0.04	1	0.625	0.2		789	COL1A2_1	ITGA1	Human	1	4	0	0	1
LAMA3_7	LAMA3	ITGAV	ITGB8	0.957	0.97361	0.04	1	0.454545	0.36		790	COL2A1_1	ITGA1	Human	1	4	0	0	1
LAMA4_7	LAMA4	ITGAV	ITGB8	0.06	0.047943	0.06	1	0.104167	0.05		791	COL4A2_1	ITGA1	Human	1	4	0	0	1
LAMA5_7	LAMA5	ITGAV	ITGB8	0.874	0.884157	0.012	1	0.487805	0.01		792	COL4A3_1	ITGA1	Human	1	4	0	0	1
LAMB1_7	LAMB1	ITGAV	ITGB8	0.046	0.0127023	0.016	1	0.434783	0.01		793	COL6A1_1	ITGA1	Human	1	4	0	0	1
LAMB2_7	LAMB2	ITGAV	ITGB8	0.539	0.560374	0.06	1	0.298507	0.01		794	COL6A2_1	ITGA1	Human	1	4	0	0	1
LAMB3_7	LAMB3	ITGAV	ITGB8	0.166	0.139044	0.056	1	0.434783	0.01		795	COL4A3_2	ITGA2	Human	1	4	0	0	1
LAMC1_7	LAMC1	ITGAV	ITGB8	0.37	0.364054	0.012	1	0.0947867	0.08		796	COL6A1_2	ITGA2	Human	1	4	0	0	1
LAMC2_7	LAMC2	ITGAV	ITGB8	0.072	0.104775	0.024	1	0.058651	0		797	COL6A2_2	ITGA2	Human	1	4	0	0	1
LAMC3_7	LAMC3	ITGAV	ITGB8	0.015	0.0163907	0.208	1	0.307692	0.03		798	COL6A3_2	ITGA2	Human	1	4	0	0	1
COL1A1_7	COL1A1	ITGAV	ITGB8	0.87	0.993865	0	1	0.869565	0.01		799	COL9A1_2	ITGA2	Human	1	4	0	0	1
COL1A2_7	COL1A2	ITGAV	ITGB8	0.727	0.831515	0.016	1	0.0578035	0.12		800	COL9A2_2	ITGA2	Human	1	4	0	0	1
COL2A1_7	COL2A1	ITGAV	ITGB8	0.534	0.533917	0.04	1	0.512821	0.16		801	COL9A3_2	ITGA2	Human	1	4	0	0	1
COL4A1_7	COL4A1	ITGAV	ITGB8	0.201	0.207011	0	1	0.014881	0.02		802	FN1_2	ITGA4	Human	1	4	0	0	1
COL4A2_7	COL4A2	ITGAV	ITGB8	0.001	0.000225661	0.02	1	0.16129	0.1		803	FN1_3	ITGA5	Human	1	4	3	0.3	0.041
COL4A3_7	COL4A3	ITGAV	ITGB8	0.56	0.559354	0.164	1	0.130719	0.03		804	LAMA1_1	ITGA1	Human	1	4	0	0	1
COL4A4_7	COL4A4	ITGAV	ITGB8	0.194	0.231293	0.112	1	0.00363702	0.29		805	LAMA3_1	ITGA1	Human	1	4	0	0	1
COL4A5_7	COL4A5	ITGAV	ITGB8	0.981	0.970393	0.142	1	0.869565	0.01		806	LAMC2_1	ITGA1	Human	1	4	0	0	1
COL6A1_7	COL6A1	ITGAV	ITGB8	0.547	0.559423	0.224	1	0.148148	0.12		807	LAMA1_2	ITGA2	Human	1	4	0	0	1
COL6A2_7	COL6A2	ITGAV	ITGB8	0.948	0.989556	0.06	1	0.0350877	0.09		808	LAMA2_2	ITGA2	Human	1	4	0	0	1
COL6A3_7	COL6A3	ITGAV	ITGB8	0.002	0.00116128	0.1	1	1	0.11		809	LAMB3_2	ITGA2	Human	1	4	0	0	1
COL6A6_7	COL6A6	ITGAV	ITGB8	0.983	1	0	1	0.833333	0.06		810	LAMC1_2	ITGA2	Human	1	4	0	0	1
COL9A1_7	COL9A1	ITGAV	ITGB8	0.413	0.426178	0.084	1	0.212766	0.02		811	LAMC2_2	ITGA2	Human	1	4	0	0	1
COL9A2_7	COL9A2	ITGAV	ITGB8	0.66	0.652122	0.156	1	0.344828	0.05		812	LAMA1_3	ITGA3	Human	1	4	0	0	1
COL9A3_7	COL9A3	ITGAV	ITGB8	0.529	0.53656	0.04	1	0.0588235	0.1		813	LAMA2_3	ITGA3	Human	1	4	0	0	1
LAMA1_8	LAMA1	ITGA6	ITGB4	0.075	0.079908	0.016	1	0.833333	0.34		814	LAMA3_3	ITGA3	Human	1	4	0	0	1
LAMA2_8	LAMA2	ITGA6	ITGB4	0.452	0.456168	0.016	1	0.145985	0		815	LAMA4_3	ITGA3	Human	1	4	0	0	1
LAMA3_8	LAMA3	ITGA6	ITGB4	0.939	0.944933	0.02	1	0.869565	0		816	LAMA5_3	ITGA3	Human	1	4	0	0	1
LAMA4_8	LAMA4	ITGA6	ITGB4	0.123	0.063769	0.012	1	0.740741	0.39		817	LAMB2_3	ITGA3	Human	1	4	0	0	1
LAMA5_8	LAMA5	ITGA6	ITGB4	0.518	0.510457	0.02	1	0.689655	0		818	LAMC2_3	ITGA3	Human	1	4	0	0	1
LAMB1_8	LAMB1	ITGA6	ITGB4	1	0.99975	0.036	1	0.102041	0		819	RELN_1	ITGA3	Human	1	4	0	0	1
LAMB2_8	LAMB2	ITGA6	ITGB4	0.612	0.636688	0.06	1	0.909091	0		820	THBS1_1	ITGA3	Human	1	4	0	0	1
LAMB3_8	LAMB3	ITGA6	ITGB4	0.453	0.453744	0.032	1	0.8	0.06		821	THBS3_1	ITGA3	Human	1	4	0	0	1
LAMC1_8	LAMC1	ITGA6	ITGB4	0.706	0.70533	0.018	1	0.416667	0.15		822	THBS4_1	ITGA3	Human	1	4	0	0	1
LAMC2_8	LAMC2	ITGA6	ITGB4	0.073	0.0769317	0.012	1	0.869565	0		823	COL4A1_3	ITGA3	Human	1	4	0	0	1
LAMC3_8	LAMC3	ITGA6	ITGB4	0.377	0.39706	0.076	1	0.0353357	0		824	COL4A2_3	ITGA3	Human	1	4	0	0	1
FN1_11	FN1	CD44		0.132	0.0498938	0.024	1	0.8	0		825	COL6A1_3	ITGA3	Human	1	4	0	0	1
COL1A1_8	COL1A1	CD44		0.722	0.855832	0.04	1	0.00259302	0.03		826	COL6A6_3	ITGA3	Human	1	4	0	0	1
COL1A2_8	COL1A2	CD44		0.001	7.07449e-10	0	1	0.0961538	0.17		827	COL9A1_3	ITGA3	Human	1	4	0	0	1
COL2A1_8	COL2A1	CD44		0.992	0.968826	0.004	1	0.833333	0.08		828	COL9A2_3	ITGA3	Human	1	4	0	0	1
COL4A1_8	COL4A1	CD44		0.062	0.0879632	0.036	1	0.152672	0.37		829	COL9A3_3	ITGA3	Human	1	4	0	0	1
COL4A2_8	COL4A2	CD44		0.665	0.746414	0.016	1	0.909091	0.02		830	LAMA3_4	ITGA6	Human	1	4	0	0	1
COL4A3_8	COL4A3	CD44		0.929	0.958826	0.016	1	0.021322	0.03		831	LAMA4_4	ITGA6	Human	1	4	0	0	1
COL4A4_8	COL4A4	CD44		0.614	0.633196	0	1	0.909091	0		832	LAMA5_4	ITGA6	Human	1	4	0	0	1
COL4A5_8	COL4A5	CD44		0.965	0.962289	0.016	1	0.444444	0.51		833	LAMB3_4	ITGA6	Human	1	4	0	0	1
COL6A1_8	COL6A1	CD44		0.85	0.904287	0.004	1	0.487805	0.05		834	LAMC1_4	ITGA6	Human	1	4	0	0	1
COL6A2_8	COL6A2	CD44		0.999	0.999779	0.04	1	0.909091	0.14		835	LAMC2_4	ITGA6	Human	1	4	0	0	1
COL6A3_8	COL6A3	CD44		0.859	0.907732	0.008	1	0.0508906	0.06		836	LAMA3_5	ITGA7	Human	1	4	0	0	1
COL6A6_8	COL6A6	CD44		0	8.54626e-68	0	1	0.714286	0		837	LAMA4_5	ITGA7	Human	1	4	0	0	1
COL9A1_8	COL9A1	CD44		0.083	0.0834111	0.152	1	0.689655	0.08		838	LAMA5_5	ITGA7	Human	1	4	0	0	1
COL9A2_8	COL9A2	CD44		0.715	0.692183	0.008	1	0.689655	0.01		839	LAMB2_5	ITGA7	Human	1	4	0	0	1
COL9A3_8	COL9A3	CD44		0.574	0.597223	0.064	0	0.8	0		840	LAMB3_5	ITGA7	Human	1	4	0	0	1
LAMA1_9	LAMA1	CD44		0.563	0.582506	0.024	1	0.645161	0.08		841	LAMC1_5	ITGA7	Human	1	4	0	0	1
LAMA2_9	LAMA2	CD44		0.797	0.811172	0.1	1	0.833333	0		842	LAMC2_5	ITGA7	Human	1	4	0	0	1
LAMA3_9	LAMA3	CD44		0.107	0.0771056	0.008	1	0.0488998	0		843	TNC_1	ITGA8	Human	1	4	0	0	1
LAMA4_9	LAMA4	CD44		0.98	0.993452	0.012	1	0.425532	0.47		844	TNR_1	ITGA8	Human	1	4	0	0	1
LAMA5_9	LAMA5	CD44		0.931	0.932434	0.128	1	0.183486	0.01		845	TNXB_1	ITGA8	Human	1	4	0	0	1
LAMB1_9	LAMB1	CD44		0.904	0.918984	0.016	1	0.444444	0		846	TNXB_2	ITGA8	Human	1	4	0	0	1
LAMB2_9	LAMB2	CD44		0.439	0.413107	0.052	1	0.0645161	0.16		847	TNC_2	ITGA9	Human	1	4	0	0	1
LAMB3_9	LAMB3	CD44		0.199	0.177294	0.044	1	0.0156495	0.1		848	COL1A1_4	ITGA9	Human	1	4	0	0	1
LAMC1_9	LAMC1	CD44		0.009	0.00484656	0.048	1	0.869565	0.07		849	COL1A2_4	ITGA9	Human	1	4	0	0	1
LAMC2_9	LAMC2	CD44		0.162	0.182763	0.104	1	0.487805	0		850	COL2A1_4	ITGA9	Human	1	4	0	0	1
LAMC3_9	LAMC3	CD44		0.435	0.413201	0.092	1	0.112994	0.05		851	COL4A1_4	ITGA9	Human	1	4	0	0	1
COL1A1_9	COL1A1	SDC1		0.786	0.925854	0	1	0.37037	0.03		852	COL4A3_4	ITGA9	Human	1	4	0	0	1
COL1A2_9	COL1A2	SDC1		0.734	0.911733	0	1	1	0.02		853	COL4A5_4	ITGA9	Human	1	4	0	0	1
COL2A1_9	COL2A1	SDC1		0.92	0.92652	0.012	1	0.952381	0.17		854	COL6A1_4	ITGA9	Human	1	4	0	0	1
COL4A1_9	COL4A1	SDC1		0.42	0.384327	0.02	1	0.606061	0		855	COL9A1_4	ITGA9	Human	1	4	0	0	1
COL4A2_9	COL4A2	SDC1		0.691	0.773905	0.016	1	0.20202	0.1		856	COL9A3_4	ITGA9	Human	1	4	0	0	1
COL4A3_9	COL4A3	SDC1		0.815	0.845138	0.056	1	0.8	0.08		857	LAMA2_6	ITGA9	Human	1	4	0	0	1
COL4A4_9	COL4A4	SDC1		0.417	0.418434	0.012	1	0.952381	0.24		858	LAMA5_6	ITGA9	Human	1	4	0	0	1
COL4A5_9	COL4A5	SDC1		0.981	0.980479	0.056	0.04	0.769231	0.02		859	LAMB2_6	ITGA9	Human	1	4	0	0	1
COL6A1_9	COL6A1	SDC1		0.988	0.998328	0	1	0.444444	0.01		860	LAMC3_6	ITGA9	Human	1	4	0	0	1
COL6A2_9	COL6A2	SDC1		0.001	0.000994852	0	1	0.0593472	0.01		861	COL1A1_5	ITGA10	Human	1	4	0	0	1
COL6A3_9	COL6A3	SDC1		0.521	0.521434	0.052	1	0.0002	0.06		862	COL2A1_5	ITGA10	Human	1	4	0	0	1
COL6A6_9	COL6A6	SDC1		0.989	1	0	1	0.155039	0.02		863	COL4A1_5	ITGA10	Human	1	4	0	0	1
COL9A1_9	COL9A1	SDC1		0.894	0.884163	0.016	1	0.588235	0.52		864	COL4A2_5	ITGA10	Human	1	4	0	0	1
COL9A2_9	COL9A2	SDC1		0.853	0.867629	0.024	0	0.8	0		865	COL4A4_5	ITGA10	Human	1	4	0	0	1
COL9A3_9	COL9A3	SDC1		0.262	0.132708	0.012	1	0.8	0.02		866	COL6A1_5	ITGA10	Human	1	4	0	0	1
FN1_12	FN1	SDC1		0.245	0.160078	0.008	1	0.8	0.02		867	COL6A6_5	ITGA10	Human	1	4	0	0	1
TNC_6	TNC	SDC1		0.325	0.248933	0.004	0.74	0.526316	0.23		868	COL9A3_5	ITGA10	Human	1	4	0	0	1
TNR_6	TNR	SDC1		0.833	0.817094	0.036	1	0.377358	0.03		869	COL1A1_6	ITGA11	Human	1	4	0	0	1
TNXB_8	TNXB	SDC1		0.281	0.300459	0.01	1	0.465116	0.24		870	COL1A2_6	ITGA11	Human	1	4	0	0	1
THBS1_3	THBS1	SDC1		0.993	0.991815	0.092	1	0.4	0.08		871	COL4A2_6	ITGA11	Human	1	4	0	0	1
THBS2_3	THBS2	SDC1		0.247	0.176532	0	1	0.952381	0.13		872	COL4A3_6	ITGA11	Human	1	4	0	0	1
THBS3_3	THBS3	SDC1		0.094	0.0515862	0.044	0.01	0.909091	0.01		873	COL4A4_6	ITGA11	Human	1	4	0	0	1
THBS4_3	THBS4	SDC1		0.086	0.0359862	0.016	0.02	0.110497	0.1		874	COL4A5_6	ITGA11	Human	1	4	0	0	1
COMP_3	COMP	SDC1		0.982	0.999212	0.008	0	0.714286	0		875	COL6A1_6	ITGA11	Human	1	4	0	0	1
COL1A1_10	COL1A1	SDC4		0	1.90608e-09	0.004	1	0.363636	0.07		876	COL6A2_6	ITGA11	Human	1	4	0	0	1
COL1A2_10	COL1A2	SDC4		0.005	8.3282e-07	0.004	1	0.47619	0		877	COL9A1_6	ITGA11	Human	1	4	0	0	1
COL2A1_10	COL2A1	SDC4		0.205	0.195623	0.02	1	0.689655	0.05		878	COL9A2_6	ITGA11	Human	1	4	0	0	1
COL4A1_10	COL4A1	SDC4		1	0.999345	0.048	1	0.37037	0.1		879	FN1_5	ITGAV	Human	1	4	2	0.2	0.899
COL4A2_10	COL4A2	SDC4		0.079	0.0549034	0.048	1	0.31746	0.07		880	VTN_2	ITGAV	Human	1	4	2	0.2	0.893
COL4A3_10	COL4A3	SDC4		0.813	0.86208	0.04	1	0.377358	0.41		881	FN1_7	ITGAV	Human	1	4	4	0.4	0.397
COL4A4_10	COL4A4	SDC4		0.128	0.0736609	0.012	1	0.8	0.01		882	THBS1_2	ITGAV	Human	1	4	2	0.2	0.915
COL4A5_10	COL4A5	SDC4		0.578	0.549551	0.016	1	0.606061	0.05		883	THBS2_2	ITGAV	Human	1	4	3	0.3	0.78
COL6A1_10	COL6A1	SDC4		0.887	0.952894	0.064	1	0.0628931	0		884	THBS3_2	ITGAV	Human	1	4	4	0.4	0.438
COL6A2_10	COL6A2	SDC4		0.934	0.991901	0.004	0.01	0.408163	0.07		885	THBS4_2	ITGAV	Human	1	4	4	0.4	0.516
COL6A3_10	COL6A3	SDC4		0.953	0.974482	0.024	0	0.869565	0.04		886	VTN_4	ITGB3	Human	1	4	0	0	1
COL6A6_10	COL6A6	SDC4		0.926	0.999995	0	1	1	0.09		887	TNC_4	ITGB3	Human	1	4	0	0	1
COL9A1_10	COL9A1	SDC4		0.588	0.565945	0.012	1	0.175439	0.26		888	TNR_4	ITGB3	Human	1	4	0	0	1
COL9A2_10	COL9A2	SDC4		0.507	0.503	0	1	0.952381	0.02		889	TNXB_6	ITGB3	Human	1	4	0	0	1
COL9A3_10	COL9A3	SDC4		0.261	0.216833	0.004	0.99	0.689655	0		890	TNC_5	ITGAV	Human	1	4	1	0.1	0.975
FN1_13	FN1	SDC4		0.369	0.31827	0.004	0	0.909091	0		891	FN1_9	ITGAV	Human	1	4	2	0.2	0.855
TNC_7	TNC	SDC4		0.338	0.361406	0.016	1	0.232558	0		892	FN1_10	ITGAV	Human	1	4	1	0.1	0.987
TNR_7	TNR	SDC4		0.954	0.948323	0.008	0	1	0		893	LAMA2_7	ITGAV	Human	1	4	2	0.2	0.927
TNXB_9	TNXB	SDC4		0.965	0.968707	0.028	1	0.0306748	0		894	LAMA3_7	ITGAV	Human	1	4	1	0.1	0.983
THBS1_4	THBS1	SDC4		1	0.999784	0.028	1	0.588235	0.07		895	LAMC2_7	ITGAV	Human	1	4	2	0.2	0.884
THBS2_4	THBS2	SDC4		0.188	0.218	0.008	0.07	0.540541	0.24		896	LAMC3_7	ITGAV	Human	1	4	3	0.3	0.682
THBS3_4	THBS3	SDC4		0.828	0.818113	0.02	0	0.740741	0.01		897	COL1A1_7	ITGAV	Human	1	4	1	0.1	0.98
THBS4_4	THBS4	SDC4		0.984	0.991512	0	0.03	1	0.17		898	COL1A2_7	ITGAV	Human	1	4	1	0.1	0.995
COMP_4	COMP	SDC4		0.922	0.967717	0.088	0	0.25	0.01		899	COL4A1_7	ITGAV	Human	1	4	2	0.2	0.896
LAMA1_10	LAMA1	SV2A		0.578	0.573541	0.064	1	0.8	0.04		900	COL6A6_7	ITGAV	Human	1	4	4	0.4	0.374
LAMA2_10	LAMA2	SV2A		0.856	0.832204	0.048	1	0.444444	0.12		901	COL9A2_7	ITGAV	Human	1	4	2	0.2	0.889
LAMA3_10	LAMA3	SV2A		0.822	0.843021	0.052	1	0.0588235	0.02		902	COL9A3_7	ITGAV	Human	1	4	2	0.2	0.925
LAMA4_10	LAMA4	SV2A		0.19	0.190163	0	1	0.689655	0.13		903	LAMA1_8	ITGA6	Human	1	4	0	0	1
LAMA5_10	LAMA5	SV2A		0.577	0.560817	0.028	1	0.143885	0.02		904	LAMA2_8	ITGA6	Human	1	4	0	0	1
LAMB1_10	LAMB1	SV2A		0.588	0.606342	0.114	1	0.294118	0.03		905	LAMA3_8	ITGA6	Human	1	4	0	0	1
LAMB2_10	LAMB2	SV2A		0.96	0.974933	0.052	1	0.384615	0.02		906	LAMA4_8	ITGA6	Human	1	4	0	0	1
LAMB3_10	LAMB3	SV2A		0.977	0.996455	0.02	1	0.077821	0.01		907	LAMC1_8	ITGA6	Human	1	4	0	0	1
LAMC1_10	LAMC1	SV2A		0.918	0.879847	0.048	1	0.338983	0.27		908	FN1_11	CD44	Human	1	4	9	0.9	0.005
LAMC2_10	LAMC2	SV2A		0.493	0.492609	0.024	1	0.263158	0.02		909	COL1A1_8	CD44	Human	1	4	3	0.3	0.967
LAMC3_10	LAMC3	SV2A		0.534	0.531489	0.172	1	0.13986	0		910	COL4A1_8	CD44	Human	1	4	6	0.6	0.262
LAMA1_11	LAMA1	SV2B		0.505	0.486464	0.012	1	0.0260756	0		911	COL4A3_8	CD44	Human	1	4	5	0.5	0.628
LAMA2_11	LAMA2	SV2B		0.517	0.529593	0.076	1	0.833333	0		912	COL4A4_8	CD44	Human	1	4	3	0.3	0.938
LAMA3_11	LAMA3	SV2B		0.508	0.476455	0	1	0.148148	0.17		913	COL4A5_8	CD44	Human	1	4	5	0.5	0.508
LAMA4_11	LAMA4	SV2B		0.425	0.402579	0.04	1	0.357143	0.02		914	COL6A6_8	CD44	Human	1	4	10	1	0.003
LAMA5_11	LAMA5	SV2B		0.091	0.0903614	0.008	1	0.273973	0		915	COL9A2_8	CD44	Human	1	4	2	0.2	0.982
LAMB1_11	LAMB1	SV2B		0.813	0.846775	0.016	1	0.0407332	0.06		916	LAMA1_9	CD44	Human	1	4	4	0.4	0.664
LAMB2_11	LAMB2	SV2B		0.389	0.397297	0	1	0.833333	0.02		917	LAMA2_9	CD44	Human	1	4	7	0.7	0.088
LAMB3_11	LAMB3	SV2B		0.424	0.391317	0.004	1	0.0480769	0.1		918	LAMA5_9	CD44	Human	1	4	5	0.5	0.635
LAMC1_11	LAMC1	SV2B		0.038	0.0649855	0	1	0.0806452	0.02		919	LAMB2_9	CD44	Human	1	4	8	0.8	0.028
LAMC2_11	LAMC2	SV2B		0.198	0.151422	0.196	1	0.0956938	0.04		920	LAMC1_9	CD44	Human	1	4	4	0.4	0.781
LAMC3_11	LAMC3	SV2B		0.443	0.417367	0.01	1	0.294118	0.02		921	COL4A3_9	SDC1	Human	1	4	3	0.3	0.043
THBS1_5	THBS1	CD36		0.914	0.946196	0.018	1	0.28169	0		922	COL6A1_9	SDC1	Human	1	4	4	0.4	0.006
THBS2_5	THBS2	CD36		0.316	0.301504	0.04	0.02	0.0273598	0.02		923	COL6A2_9	SDC1	Human	1	4	3	0.3	0.058
THBS3_5	THBS3	CD36		0.446	0.438288	0.09	0.03	0.00877963	0.08		924	COL9A2_9	SDC1	Human	1	4	3	0.3	0.059
THBS4_5	THBS4	CD36		0.838	0.889058	0.012	0.01	0.19802	0.05		925	FN1_12	SDC1	Human	1	4	3	0.3	0.042
COMP_5	COMP	CD36		0.259	0.207499	0.012	0.04	1	0.11		926	TNC_6	SDC1	Human	1	4	1	0.1	0.611
VWF_3	VWF	GP1BA	GP5	0.742	0.81834	0.032	1	0.344828	0.17		927	TNR_6	SDC1	Human	1	4	4	0.4	0.005
THBS1_6	THBS1	CD47		0.956	0.974684	0.024	1	0.487805	0.11		928	THBS1_3	SDC1	Human	1	4	2	0.2	0.215
THBS2_6	THBS2	CD47		0.118	0.0656344	0.036	0.06	0.03861	0		929	THBS4_3	SDC1	Human	1	4	4	0.4	0.008
THBS3_6	THBS3	CD47		0.938	0.974834	0.018	0.03	0.909091	0		930	COMP_3	SDC1	Human	1	4	4	0.4	0.009
THBS4_6	THBS4	CD47		0.898	0.918668	0.008	0.06	0.909091	0.03		931	COL1A2_10	SDC4	Human	1	4	0	0	1
COMP_6	COMP	CD47		0.983	0.997928	0.072	1	0.163934	0		932	COL2A1_10	SDC4	Human	1	4	0	0	1
AGRN_1	AGRN	DAG1		0.243	0.182065	0.088	1	0.769231	0.02		933	COL4A1_10	SDC4	Human	1	4	0	0	1
HSPG2_1	HSPG2	DAG1		0.988	0.993658	0.008	1	0.118343	0.03		934	COL4A2_10	SDC4	Human	1	4	0	0	1
LAMA1_12	LAMA1	DAG1		0.25	0.285006	0.064	1	0.116959	0.09		935	COL4A4_10	SDC4	Human	1	4	0	0	1
LAMA2_12	LAMA2	DAG1		0.983	0.982325	0.02	1	0.322581	0.15		936	COL6A1_10	SDC4	Human	1	4	0	0	1
LAMA3_12	LAMA3	DAG1		0.89	0.888863	0.048	1	0.909091	0		937	COL6A2_10	SDC4	Human	1	4	0	0	1
LAMA4_12	LAMA4	DAG1		0.322	0.278001	0.032	1	0.740741	0.17		938	COL9A1_10	SDC4	Human	1	4	0	0	1
LAMA5_12	LAMA5	DAG1		0.652	0.643472	0.048	1	0.909091	0.06		939	FN1_13	SDC4	Human	1	4	0	0	1
LAMB1_12	LAMB1	DAG1		0.045	0.0477901	0.06	1	0.666667	0.01		940	TNC_7	SDC4	Human	1	4	0	0	1
LAMB2_12	LAMB2	DAG1		0.19	0.163111	0.076	1	0.454545	0		941	TNR_7	SDC4	Human	1	4	0	0	1
LAMB3_12	LAMB3	DAG1		0.11	0.0561316	0	1	0.0295421	0.14		942	TNXB_9	SDC4	Human	1	4	0	0	1
LAMC1_12	LAMC1	DAG1		0.922	0.92743	0.046	1	0.17094	0.23		943	THBS1_4	SDC4	Human	1	4	0	0	1
LAMC2_12	LAMC2	DAG1		0.775	0.789862	0.02	1	0.0598802	0		944	THBS4_4	SDC4	Human	1	4	0	0	1
LAMC3_12	LAMC3	DAG1		0.259	0.271237	0.1	1	0.909091	0.07		945	COMP_4	SDC4	Human	1	4	0	0	1
ALCAM_1	ALCAM	CD6		0.661	0.66095	0.108	1	0.666667	0		946	THBS3_5	CD36	Human	1	4	0	0	1
ANXA1_3	ANXA1	FPR2	FPR3	0.302	0.185815	0	0	0.434783	0.04		947	VWF_3	GP1BA	Human	1	4	2	0.2	0.084
APP_1	APP	CD74		0.166	0.167003	0.008	1	0.588235	0		948	AGRN_1	DAG1	Human	1	4	3	0.3	0.149
CADM1_1	CADM1	CADM1		0	2.08896e-07	0.168	0	0.454545	0.05		949	HSPG2_1	DAG1	Human	1	4	1	0.1	0.74
CADM3_1	CADM3	CADM3		1	1	0.024	1	0.0881057	0		950	LAMA1_12	DAG1	Human	1	4	3	0.3	0.13
CD22_1	CD22	PTPRC		0.683	0.701227	0.048	1	0.769231	0.07		951	LAMA2_12	DAG1	Human	1	4	1	0.1	0.742
CD226_1	CD226	PVR		0.649	0.657122	0.024	1	0.384615	0.12		952	LAMA4_12	DAG1	Human	1	4	4	0.4	0.036
FCER2_1	FCER2	ITGAM	ITGB2	0.742	0.824617	0	0	0.229885	0.09		953	LAMA5_12	DAG1	Human	1	4	3	0.3	0.139
FCER2_2	FCER2	ITGAX	ITGB2	0.831	0.842645	0.008	0	0.145985	0.02		954	LAMB1_12	DAG1	Human	1	4	0	0	1
FCER2_3	FCER2	ITGAV	ITGB3	0.053	0.0325416	0.016	0.01	0.769231	0.04		955	LAMB3_12	DAG1	Human	1	4	4	0.4	0.035
FCER2_4	FCER2	CR2		1	1	0.076	1	0.714286	0.06		956	LAMC2_12	DAG1	Human	1	4	2	0.2	0.395
CD34_1	CD34	SELP		0.945	0.962463	0.032	1	0.740741	0.34		957	CD226_1	PVR	Human	1	4	0	0	1
ENTPD1_1	ENTPD1	ADORA1		0.668	0.655809	0.172	1	0.8	0.05		958	FCER2_1	ITGAM	Human	1	4	0	0	1
ENTPD1_2	ENTPD1	ADORA2A		0.196	0.246472	0.104	1	0.833333	0.04		959	ENTPD1_1	ADORA1	Human	1	4	0	0	1
ENTPD1_3	ENTPD1	ADORA2B		0.945	0.961137	0.016	1	0.116279	0.01		960	ENTPD1_3	ADORA2B	Human	1	4	0	0	1
CD40LG_4	CD40LG	CD40		0.543	0.530299	0.076	1	0.740741	0.06		961	PTPRC_2	MRC1	Human	1	4	3	0.3	0.061
PTPRC_1	PTPRC	CD22		0.997	0.998863	0	1	1	0		962	CD80_1	CD274	Human	1	4	0	0	1
PTPRC_2	PTPRC	MRC1		0.413	0.401817	0.036	1	0.0643087	0.15		963	CD80_2	CD28	Human	1	4	0	0	1
CD46_1	CD46	JAG1		0.964	0.978053	0.088	1	1	0.01		964	CD96_1	PVR	Human	1	4	0	0	1
CD48_1	CD48	CD244		0.924	0.992527	0.008	1	0.243902	0.05		965	CD99_1	PILRA	Human	1	4	2	0.2	0.054
CD6_1	CD6	ALCAM		0.756	0.882764	0.008	1	0.4	0.01		966	CDH1_2	ITGA2	Human	1	4	0	0	1
CD80_1	CD80	CD274		0.072	0.0851582	0.04	1	0.909091	0		967	CDH1_3	ITGAE	Human	1	4	3	0.3	0.08
CD80_2	CD80	CD28		0.219	0.246762	0.052	1	1	0.06		968	CDH5_1	CDH5	Human	1	4	0	0	1
CD80_3	CD80	CTLA4		0.356	0.405054	0.152	1	0.689655	0.05		969	CD209_1	CEACAM1	Human	1	4	0	0	1
CD86_1	CD86	CD28		0.495	0.485282	0.076	1	1	0.13		970	EFNA1_2	EPHA2	Human	1	4	0	0	1
CD86_2	CD86	CTLA4		0.898	0.906697	0.036	1	0.526316	0.08		971	EFNA1_4	EPHA4	Human	1	4	0	0	1
CD96_1	CD96	PVR		0.977	0.982109	0	1	0.540541	0.04		972	EFNA3_4	EPHA4	Human	1	4	0	0	1
CD99_1	CD99	PILRA		0.895	0.937356	0.016	1	0.869565	0.06		973	EFNA3_5	EPHA5	Human	1	4	0	0	1
CD99_2	CD99	CD99		0.999	0.999951	0.044	1	0.363636	0.06		974	EFNA4_1	EPHA1	Human	1	4	0	0	1
CD99_3	CD99	CD99L2		0.664	0.721095	0.008	1	0.155039	0.11		975	EFNA4_2	EPHA2	Human	1	4	0	0	1
CDH4_1	CDH4	CDH4		0.003	1.82778e-18	0.028	1	0.115607	0		976	EFNA4_3	EPHA3	Human	1	4	0	0	1
CDH2_1	CDH2	CDH2		0	1.7742e-13	0.012	1	0.0127389	0.02		977	EFNA4_5	EPHA5	Human	1	4	0	0	1
CDH1_1	CDH1	CDH1		0	8.18342e-40	0.096	1	0.714286	0.03		978	EFNA5_3	EPHA3	Human	1	4	0	0	1
CDH1_2	CDH1	ITGA2	ITGB1	0.91	0.914406	0.068	1	0.425532	0		979	EFNA5_4	EPHA4	Human	1	4	0	0	1
CDH1_3	CDH1	ITGAE		0.088	0.0425261	0.012	1	0.0823045	0.01		980	EFNB1_1	EPHA4	Human	1	4	0	0	1
CDH1_4	CDH1	KLRG1		0.905	0.922536	0	1	0.0282486	0.01		981	EFNB1_3	EPHB3	Human	1	4	0	0	1
CDH5_1	CDH5	CDH5		0	5.76704e-18	0.144	1	0.141844	0.04		982	EFNB1_4	EPHB4	Human	1	4	0	0	1
CD209_1	CD209	CEACAM1		0.626	0.609475	0.064	1	0.909091	0.02		983	EFNB2_1	EPHA4	Human	1	4	0	0	1
SELE_1	SELE	CEACAM1		0	0.000711288	0.076	0.1	0.384615	0.2		984	EFNB2_3	EPHB3	Human	1	4	0	0	1
CLDN11_1	CLDN11	CLDN11		0.006	0.00366085	0.12	1	0.444444	0.06		985	EFNB2_4	EPHB4	Human	1	4	0	0	1
CLEC2D_1	CLEC2D	KLRB1		0.813	0.863499	0.108	1	0.8	0.01		986	EFNB3_2	EPHB2	Human	1	4	0	0	1
CLEC2B_1	CLEC2B	KLRB1		0.956	0.950432	0.02	1	0.740741	0		987	EFNB3_3	EPHB3	Human	1	4	0	0	1
CD69_1	CD69	KLRB1		0.665	0.694801	0.076	1	0.666667	0.08		988	EFNB3_4	EPHB4	Human	1	4	0	0	1
CLEC2L_1	CLEC2L	KLRB1		0.638	0.651505	0.156	1	0.0769231	0		989	GP1BA_1	ITGAM	Human	1	4	0	0	1
NFASC_1	NFASC	CNTN1	CNTNAP1	0.091	0.0432498	0.028	1	0.869565	0		990	ICAM1_1	ITGAX	Human	1	4	4	0.4	0.023
CNTN1_1	CNTN1	NRCAM		0.838	0.826732	0.012	1	0.153846	0		991	ICAM2_1	ITGAL	Human	1	4	2	0.2	0.384
CSPG4_1	CSPG4	ITGA3	ITGB1	0.772	0.786239	0.02	1	0.540541	0		992	ICAM1_4	ITGAL	Human	1	4	4	0.4	0.032
DSC1_1	DSC1	DSG2		0.701	0.728416	0.014	1	0.714286	0		993	ITGB2_2	ICAM1	Human	1	4	1	0.1	0.926
DSC2_1	DSC2	DSG2		0.917	0.908039	0.092	1	0.425532	0.15		994	ITGB2_3	ICAM2	Human	1	4	0	0	1
DSG2_1	DSG2	DSC3		0.443	0.439475	0.004	1	0.588235	0		995	JAM2_2	ITGAV	Human	1	4	1	0.1	0.982
EFNA1_1	EFNA1	EPHA1		0.241	0.246856	0.072	1	0.769231	0.71		996	JAM3_1	ITGAM	Human	1	4	0	0	1
EFNA1_2	EFNA1	EPHA2		0.113	0.114153	0.004	1	1	0.04		997	F11R_1	ITGAL	Human	1	4	2	0.2	0.419
EFNA1_3	EFNA1	EPHA3		0.437	0.426185	0.032	1	0.833333	0		998	JAM2_3	JAM3	Human	1	4	0	0	1
EFNA1_4	EFNA1	EPHA4		0.262	0.242804	0.044	1	0.307692	0		999	F11R_2	F11R	Human	1	4	0	0	1
EFNA1_5	EFNA1	EPHA5		0.64	0.645473	0.084	1	0.327869	0.01		1000	JAM2_4	F11R	Human	1	4	0	0	1
EFNA3_1	EFNA3	EPHA1		0.102	0.157738	0	1	1	0.05		1001	JAM2_5	JAM2	Human	1	4	0	0	1
EFNA3_2	EFNA3	EPHA2		0.574	0.556733	0.014	1	0.416667	0.05		1002	JAM3_2	F11R	Human	1	4	0	0	1
EFNA3_3	EFNA3	EPHA3		0.311	0.356275	0.128	1	0.8	0.03		1003	JAM3_3	JAM2	Human	1	4	0	0	1
EFNA3_4	EFNA3	EPHA4		0.688	0.701741	0.014	1	0.4	0.09		1004	JAM3_4	JAM3	Human	1	4	0	0	1
EFNA3_5	EFNA3	EPHA5		0.24	0.231309	0.016	1	0.909091	0.21		1005	L1CAM_3	L1CAM	Human	1	4	6	0.6	0
EFNA4_1	EFNA4	EPHA1		0.152	0.147298	0.072	1	0.555556	0		1006	HLA-E_1	CD8A	Human	1	4	0	0	1
EFNA4_2	EFNA4	EPHA2		0.108	0.108751	0.024	1	0.0490196	0.2		1007	HLA-F_1	CD8A	Human	1	4	0	0	1
EFNA4_3	EFNA4	EPHA3		0.929	0.925098	0.028	1	0.392157	0		1008	HLA-A_2	CD8B	Human	1	4	0	0	1
EFNA4_4	EFNA4	EPHA4		0	0.00909005	0	0.07	0.689655	0.3		1009	HLA-B_2	CD8B	Human	1	4	0	0	1
EFNA4_5	EFNA4	EPHA5		0.889	0.851048	0.048	1	0.13245	0.09		1010	HLA-F_2	CD8B	Human	1	4	0	0	1
EFNA5_1	EFNA5	EPHA1		0.228	0.202536	0.004	1	0.294118	0		1011	HLA-G_2	CD8B	Human	1	4	0	0	1
EFNA5_2	EFNA5	EPHA2		0.259	0.259179	0.022	0	0.769231	0.12		1012	HLA-G_3	LILRB1	Human	1	4	0	0	1
EFNA5_3	EFNA5	EPHA3		0.354	0.326307	0.008	0	0.344828	0		1013	HLA-G_4	LILRB2	Human	1	4	0	0	1
EFNA5_4	EFNA5	EPHA4		0.206	0.144628	0.008	0.13	0.952381	0.17		1014	HLA-E_4	KLRC2	Human	1	4	0	0	1
EFNA5_5	EFNA5	EPHA5		0.921	0.952775	0.028	1	0.8	0		1015	HLA-A_3	KIR3DL1	Human	1	4	0	0	1
EFNA5_6	EFNA5	EPHB2		0.045	0.0135531	0.016	1	0.111111	0		1016	HLA-E_7	KLRD1	Human	1	4	0	0	1
EFNB1_1	EFNB1	EPHA4		0.504	0.49644	0.004	1	0.588235	0.01		1017	HLA-DPA1_1	CD4	Human	1	4	3	0.3	0.029
EFNB1_2	EFNB1	EPHB2		0.859	0.883374	0.052	1	1	0		1018	HLA-DPB1_1	CD4	Human	1	4	4	0.4	0.006
EFNB1_3	EFNB1	EPHB3		0.969	0.968341	0	0.99	0.31746	0.11		1019	HLA-DQA2_1	CD4	Human	1	4	3	0.3	0.022
EFNB1_4	EFNB1	EPHB4		0.3	0.247202	0.108	0	0.526316	0.01		1020	HLA-DQB1_1	CD4	Human	1	4	4	0.4	0.007
EFNB2_1	EFNB2	EPHA4		0.98	0.991906	0.006	1	0.208333	0.12		1021	HLA-DRA_1	CD4	Human	1	4	3	0.3	0.029
EFNB2_2	EFNB2	EPHB2		0.923	0.926712	0.024	1	0.869565	0.08		1022	HLA-DRB1_1	CD4	Human	1	4	2	0.2	0.132
EFNB2_3	EFNB2	EPHB3		0.053	0.0447405	0.088	1	0.235294	0.04		1023	NCAM1_4	L1CAM	Human	1	4	4	0.4	0.002
EFNB2_4	EFNB2	EPHB4		0.234	0.192469	0.032	1	0.645161	0.08		1024	NCAM2_1	L1CAM	Human	1	4	3	0.3	0.024
EFNB3_1	EFNB3	EPHA4		0.771	0.823015	0.02	1	0.952381	0.02		1025	DLL1_1	NOTCH1	Human	1	4	5	0.5	0.02
EFNB3_2	EFNB3	EPHB2		0.857	0.903852	0.024	1	0.666667	0		1026	DLL1_2	NOTCH3	Human	1	4	0	0	1
EFNB3_3	EFNB3	EPHB3		0.103	0.100268	0.008	1	1	0.24		1027	DLL3_1	NOTCH1	Human	1	4	3	0.3	0.217
EFNB3_4	EFNB3	EPHB4		0.4	0.381918	0.032	1	0.769231	0.39		1028	DLL3_2	NOTCH2	Human	1	4	4	0.4	0.119
EFNB3_5	EFNB3	EPHB6		0.492	0.506276	0.056	1	0.206186	0.02		1029	DLL3_3	NOTCH3	Human	1	4	0	0	1
ESAM_1	ESAM	ESAM		1	1	0.004	0.29	0.645161	0.22		1030	DLL4_1	NOTCH1	Human	1	4	5	0.5	0.014
GP1BA_1	GP1BA	ITGAM	ITGB2	1	1	0.008	0	0.333333	0		1031	DLL4_2	NOTCH2	Human	1	4	4	0.4	0.097
ICAM1_1	ICAM1	ITGAX	ITGB2	0.999	0.999627	0	0.02	0.625	0		1032	JAG1_1	NOTCH1	Human	1	4	5	0.5	0.019
ICAM1_2	ICAM1	ITGAL	ITGB2	0.365	0.360443	0.104	0.02	0.37037	0		1033	JAG1_2	NOTCH2	Human	1	4	1	0.1	0.865
ICAM2_1	ICAM2	ITGAL	ITGB2	0.015	0.030893	0.044	1	0.444444	0		1034	JAG2_2	NOTCH2	Human	1	4	3	0.3	0.277
ICAM1_3	ICAM1	ITGAM	ITGB2	1	1	0.092	1	0.714286	0.02		1035	CD274_1	PDCD1	Human	1	4	4	0.4	0.001
ICAM2_2	ICAM2	ITGAM	ITGB2	0.234	0.283414	0.02	1	0.588235	0		1036	PDCD1LG2_1	PDCD1	Human	1	4	3	0.3	0.009
ICAM1_4	ICAM1	ITGAL		0.973	0.96886	0.096	1	0.384615	0.02		1037	PECAM1_1	PECAM1	Human	1	4	9	0.9	0
ICAM1_5	ICAM1	SPN		0.046	0.048367	0.036	1	0.540541	0.05		1038	PTPRM_1	PTPRM	Human	1	4	0	0	1
ICAM5_1	ICAM5	CD209		0.872	0.864329	0.008	0	0.344828	0		1039	SELE_2	CD44	Human	1	4	5	0.5	0.553
ITGB2_1	ITGB2	CD226		0.989	0.997626	0.004	1	0.869565	0		1040	SELL_3	MADCAM1	Human	1	4	0	0	1
ITGB2_2	ITGB2	ICAM1		0.448	0.429338	0.016	1	0.8	0.07		1041	SELPLG_1	SELE	Human	1	4	0	0	1
ITGB2_3	ITGB2	ICAM2		0.397	0.252196	0.028	1	0.540541	0.01		1042	SELPLG_2	SELL	Human	1	4	10	1	0
JAM2_1	JAM2	ITGA3	ITGB1	0.398	0.381279	0.004	1	0.232558	0		1043	SEMA4A_4	NRP1	Human	1	4	0	0	1
JAM2_2	JAM2	ITGAV	ITGB1	0.655	0.683652	0.104	0.01	0.0677966	0		1044	SEMA4D_1	PLXNB1	Human	1	4	4	0.4	0.012
JAM3_1	JAM3	ITGAM	ITGB2	0.036	0.0351507	0.068	1	0.235294	0		1045	SEMA4C_1	PLXNB2	Human	1	4	3	0.3	0.755
F11R_1	F11R	ITGAL	ITGB2	0.705	0.783831	0.004	0.01	0.215054	0.01		1046	SEMA4G_1	PLXNB2	Human	1	4	3	0.3	0.782
JAM2_3	JAM2	JAM3		0.084	0.0806232	0	1	0.512821	0		1047	SEMA6D_1	PLXNA1	Human	1	4	0	0	1
F11R_2	F11R	F11R		1	1	0.008	0	0.357143	0		1048	SEMA6D_3	PLXNA1	Human	1	4	0	0	1
F11R_3	F11R	JAM2		0.405	0.373551	0.096	1	0.137931	0.03		1049	SEMA6A_1	PLXNA2	Human	1	4	0	0	1
F11R_4	F11R	JAM3		0.215	0.197975	0.008	1	0.909091	0.04		1050	SEMA6A_2	PLXNA4	Human	1	4	0	0	1
JAM2_4	JAM2	F11R		0.905	0.91025	0.092	1	0.8	0.02		1051	SEMA6B_2	PLXNA4	Human	1	4	0	0	1
JAM2_5	JAM2	JAM2		1	1	0.004	1	0.952381	0.01		1052	SEMA7A_1	ITGB1	Human	1	4	4	0.4	0.001
JAM3_2	JAM3	F11R		0.476	0.4955	0.008	1	0.952381	0.1		1053	THY1_1	ITGAM	Human	1	4	0	0	1
JAM3_3	JAM3	JAM2		0.511	0.532894	0.088	0	0.769231	0		1054	THY1_3	ITGAV	Human	1	4	3	0.3	0.829
JAM3_4	JAM3	JAM3		1	1	0	1	0.232558	0.01		1055	TIGIT_1	PVR	Human	1	4	0	0	1
L1CAM_1	L1CAM	ITGAV	ITGB3	0.488	0.462025	0	0.14	0.588235	0.2		1056	ITGA4_1	VCAM1	Human	1	4	2	0.2	0.416
L1CAM_2	L1CAM	ITGA4		0.204	0.19693	0.02	1	0.123457	0		1057	TGFB1_1	TGFBR1	Human	1	3	31	0.192547	0.154
L1CAM_3	L1CAM	L1CAM		1	1	0.004	1	0.952381	0.04		1058	TGFB2_1	TGFBR1	Human	1	3	24	0.149068	0.798
LCK_1	LCK	CD8A	CD8B	0.836	0.913294	0.082	1	0.097561	0.22		1059	TGFB1_2	ACVR1B	Human	1	3	19	0.118012	0
MADCAM1_1	MADCAM1	ITGA4		0.926	0.937842	0.02	1	0.408163	0		1060	TGFB1_3	ACVR1C	Human	1	3	0	0	1
HLA-A_1	HLA-A	CD8A		0.951	0.997054	0	0.22	0.425532	0.04		1061	TGFB2_2	ACVR1B	Human	1	3	13	0.0807453	0.002
HLA-B_1	HLA-B	CD8A		1	1	0.02	0.01	0.869565	0.05		1062	TGFB3_3	ACVR1C	Human	1	3	1	0.00621118	0.584
HLA-C_1	HLA-C	CD8A		0.422	0.391248	0	0	0.689655	0.04		1063	TGFB3_5	ACVR1C	Human	1	3	1	0.00621118	0.536
HLA-E_1	HLA-E	CD8A		0.573	0.639489	0.012	1	0.444444	0.02		1064	BMP2_3	BMPR1A	Human	1	3	18	0.111801	0.003
HLA-F_1	HLA-F	CD8A		0.163	0.0681901	0.032	1	0.869565	0.04		1065	BMP2_6	BMPR2	Human	1	3	9	0.0559006	0.796
HLA-G_1	HLA-G	CD8A		0.83	0.868658	0.068	1	0.571429	0.01		1066	BMP4_1	BMPR1A	Human	1	3	18	0.111801	0.008
HLA-A_2	HLA-A	CD8B		0.312	0.171688	0	1	0.344828	0.01		1067	BMP4_2	BMPR1A	Human	1	3	20	0.124224	0
HLA-B_2	HLA-B	CD8B		0.881	0.959307	0.024	0.01	0.0938967	0.02		1068	BMP4_3	BMPR1A	Human	1	3	17	0.10559	0.009
HLA-C_2	HLA-C	CD8B		0.148	0.0468749	0.008	0	0.512821	0.01		1069	BMP4_4	ACVR2A	Human	1	3	6	0.0372671	0.198
HLA-E_2	HLA-E	CD8B		0.245	0.208865	0.056	1	0.194175	0.05		1070	BMP4_6	BMPR2	Human	1	3	13	0.0807453	0.359
HLA-F_2	HLA-F	CD8B		0.565	0.597284	0.072	1	1	0.03		1071	GDF6_1	BMPR1A	Human	1	3	18	0.111801	0.003
HLA-G_2	HLA-G	CD8B		0.16	0.0745185	0.05	0	0.869565	0.02		1072	GDF6_2	BMPR1A	Human	1	3	18	0.111801	0.004
HLA-G_3	HLA-G	LILRB1		0.33	0.267394	0.152	0.05	0.869565	0.2		1073	GDF6_4	ACVR2A	Human	1	3	5	0.0310559	0.338
HLA-G_4	HLA-G	LILRB2		0.545	0.577138	0.004	1	1	0.04		1074	GDF6_6	BMPR2	Human	1	3	14	0.0869565	0.23
HLA-F_3	HLA-F	KIR3DL1		0.878	0.941907	0.008	1	0.097561	0.12		1075	BMP5_2	ACVR1	Human	1	3	9	0.0559006	0.427
HLA-E_3	HLA-E	KLRC1		0.256	0.211031	0.052	0	0.363636	0.01		1076	BMP5_3	ACVR1	Human	1	3	14	0.0869565	0.017
HLA-E_4	HLA-E	KLRC2		0.345	0.2897	0	1	1	0.21		1077	BMP5_4	BMPR1A	Human	1	3	25	0.15528	0
HLA-A_3	HLA-A	KIR3DL1		0.984	0.999999	0	0	0.0626959	0		1078	BMP5_6	BMPR1A	Human	1	3	21	0.130435	0
HLA-F_4	HLA-F	LILRB1		0.387	0.322939	0.008	1	0.769231	0.01		1079	BMP5_7	ACVR2A	Human	1	3	8	0.0496894	0.049
HLA-E_5	HLA-E	KLRD1	KLRC1	0.76	0.869939	0.044	1	1	0.02		1080	BMP5_8	ACVR2B	Human	1	3	16	0.0993789	0
HLA-E_6	HLA-E	KLRD1	KLRC2	0.889	0.939207	0.08	1	1	0		1081	BMP6_1	ACVR1	Human	1	3	9	0.0559006	0.266
HLA-E_7	HLA-E	KLRD1	KLRC3	0.993	0.999915	0.032	1	0.3125	0.08		1082	BMP6_2	ACVR1	Human	1	3	11	0.068323	0.094
HLA-DPA1_1	HLA-DPA1	CD4		0.881	0.909135	0.032	0	0.0511509	0		1083	BMP6_4	BMPR1A	Human	1	3	14	0.0869565	0.055
HLA-DPB1_1	HLA-DPB1	CD4		0.013	0.00830448	0.136	1	0.625	0.02		1084	BMP6_5	BMPR1A	Human	1	3	15	0.0931677	0.011
HLA-DQA1_1	HLA-DQA1	CD4		0.559	0.564755	0	1	0.769231	0		1085	BMP6_6	BMPR1A	Human	1	3	11	0.068323	0.201
HLA-DMA_1	HLA-DMA	CD4		0.925	0.907041	0.048	1	0.194175	0.18		1086	BMP6_7	ACVR2A	Human	1	3	4	0.0248447	0.527
HLA-DMB_1	HLA-DMB	CD4		0.813	0.936322	0	0.15	0.555556	0.27		1087	BMP6_8	ACVR2B	Human	1	3	19	0.118012	0
HLA-DQA2_1	HLA-DQA2	CD4		0.283	0.270578	0.032	0	0.512821	0		1088	BMP6_9	BMPR2	Human	1	3	16	0.0993789	0.096
HLA-DOA_1	HLA-DOA	CD4		0.856	0.884221	0.056	1	0.689655	0.06		1089	BMP8A_1	ACVR1	Human	1	3	15	0.0931677	0.003
HLA-DOB_1	HLA-DOB	CD4		0.234	0.215081	0.058	1	0.740741	0.1		1090	BMP8A_2	ACVR1	Human	1	3	11	0.068323	0.113
HLA-DQB1_1	HLA-DQB1	CD4		0.724	0.824179	0.004	1	0.8	0		1091	BMP8A_6	BMPR1A	Human	1	3	19	0.118012	0.001
HLA-DRA_1	HLA-DRA	CD4		0.963	0.994316	0.012	0	0.0120482	0		1092	BMP8A_7	ACVR2A	Human	1	3	6	0.0372671	0.195
HLA-DRB1_1	HLA-DRB1	CD4		0.461	0.440552	0	1	0.714286	0.02		1093	BMP8A_8	ACVR2B	Human	1	3	19	0.118012	0
HLA-DRB5_1	HLA-DRB5	CD4		0.813	0.890896	0.028	0.33	0.4	0.06		1094	BMP8B_1	ACVR1	Human	1	3	12	0.0745342	0.053
MPZ_1	MPZ	MPZL1		0.992	0.993074	0.02	1	0.149254	0		1095	BMP8B_2	ACVR1	Human	1	3	16	0.0993789	0.003
MPZ_2	MPZ	MPZ		1	1	0.02	1	0.384615	0		1096	BMP8B_3	ACVR1	Human	1	3	14	0.0869565	0.03
MPZL1_1	MPZL1	MPZL1		1	1	0.012	1	0.625	0.01		1097	BMP8B_4	BMPR1A	Human	1	3	16	0.0993789	0.01
NCAM1_1	NCAM1	FGFR1		0.537	0.538	0.032	1	0.3125	0.01		1098	BMP8B_5	BMPR1A	Human	1	3	13	0.0807453	0.058
NCAM1_2	NCAM1	NCAM1		0	4.22183e-11	0.09	1	0.5	0.02		1099	BMP8B_6	BMPR1A	Human	1	3	22	0.136646	0
NCAM1_3	NCAM1	NCAM2		0.562	0.558043	0.144	1	0.909091	0.11		1100	BMP8B_9	BMPR2	Human	1	3	16	0.0993789	0.101
NCAM1_4	NCAM1	L1CAM		0.547	0.556337	0.002	1	0.10101	0.19		1101	GDF11_2	TGFBR1	Human	1	3	31	0.192547	0.113
NCAM2_1	NCAM2	L1CAM		0.674	0.661689	0.032	1	0.0005	0		1102	GDF11_3	ACVR1B	Human	1	3	15	0.0931677	0.002
NEGR1_1	NEGR1	NEGR1		1	1	0.188	1	0.571429	0.04		1103	AMH_1	ACVR1	Human	1	3	16	0.0993789	0.003
LRRC4C_1	LRRC4C	NTNG1		0.367	0.323593	0	1	0.253165	0.01		1104	NRTN_1	GFRA2	Human	1	3	0	0	1
LRRC4B_1	LRRC4B	PTPRF		0.083	0.0762548	0.044	1	0.0516796	0.1		1105	INHBA_1	ACVR1B	Human	1	3	15	0.0931677	0
DLL1_1	DLL1	NOTCH1		0.27	0.277297	0.024	1	0.8	0		1106	INHBA_2	ACVR1B	Human	1	3	17	0.10559	0
DLL1_2	DLL1	NOTCH3		0.202	0.198208	0.092	1	0.571429	0		1107	INHBB_1	ACVR1B	Human	1	3	22	0.136646	0
DLL1_3	DLL1	NOTCH4		0.385	0.401813	0.02	1	0.106952	0.1		1108	INHBB_3	ACVR1C	Human	1	3	1	0.00621118	0.555
DLL3_1	DLL3	NOTCH1		0.207	0.0671517	0	1	0.606061	0		1109	INHBB_7	ACVR1C	Human	1	3	1	0.00621118	0.552
DLL3_2	DLL3	NOTCH2		0.002	0.000142542	0.052	1	0.666667	0		1110	WNT10A_2	FZD10	Human	1	3	0	0	1
DLL3_3	DLL3	NOTCH3		0.772	0.894116	0.004	1	1	0		1111	WNT10A_7	FZD6	Human	1	3	45	0.279503	0
DLL3_4	DLL3	NOTCH4		0.121	0.00677951	0.008	1	0.266667	0.19		1112	WNT10A_9	FZD8	Human	1	3	3	0.0186335	0.4
DLL4_1	DLL4	NOTCH1		0.145	0.122842	0.036	1	0.512821	0.01		1113	WNT10A_10	FZD9	Human	1	3	18	0.111801	0
DLL4_2	DLL4	NOTCH2		0.879	0.910011	0.028	1	0.869565	0.64		1114	WNT16_3	FZD2	Human	1	3	0	0	1
DLL4_3	DLL4	NOTCH3		0.837	0.887273	0.04	1	0.869565	0.08		1115	WNT16_8	FZD7	Human	1	3	68	0.42236	0
DLL4_4	DLL4	NOTCH4		0.634	0.635254	0.062	1	1	0.04		1116	WNT16_9	FZD8	Human	1	3	1	0.00621118	0.855
JAG1_1	JAG1	NOTCH1		0.366	0.392052	0.052	1	0.235294	0		1117	WNT16_10	FZD9	Human	1	3	13	0.0807453	0.001
JAG1_2	JAG1	NOTCH2		0.699	0.764902	0.044	0	0.444444	0		1118	WNT2_1	FZD1	Human	1	3	5	0.0310559	0.454
JAG1_3	JAG1	NOTCH3		0.472	0.448702	0.016	1	1	0.03		1119	WNT2_2	FZD10	Human	1	3	0	0	1
JAG1_4	JAG1	NOTCH4		0.757	0.726346	0.024	1	0.0179856	0.04		1120	WNT2_7	FZD6	Human	1	3	36	0.223602	0.019
JAG2_1	JAG2	NOTCH1		0.924	0.922878	0.016	1	0.425532	0		1121	WNT2_10	FZD9	Human	1	3	12	0.0745342	0.001
JAG2_2	JAG2	NOTCH2		0.98	0.987314	0.076	0	0.425532	0.08		1122	WNT2B_3	FZD2	Human	1	3	0	0	1
JAG2_3	JAG2	NOTCH3		0.995	0.9998	0	0	0.4	0.1		1123	WNT2B_4	FZD3	Human	1	3	5	0.0310559	0.908
JAG2_4	JAG2	NOTCH4		0.486	0.489834	0.004	1	0.8	0.15		1124	WNT2B_7	FZD6	Human	1	3	42	0.26087	0.001
DLL1_4	DLL1	NOTCH2		0.818	0.787625	0.044	1	0.909091	0		1125	WNT2B_8	FZD7	Human	1	3	62	0.385093	0
NRXN1_1	NRXN1	NLGN1		0.802	0.842613	0.016	1	0.266667	0.06		1126	WNT2B_9	FZD8	Human	1	3	2	0.0124224	0.577
NRXN1_2	NRXN1	NLGN2		0.208	0.243576	0.08	1	0.19802	0		1127	WNT4_1	FZD1	Human	1	3	3	0.0186335	0.721
NRXN1_3	NRXN1	NLGN3		0.901	0.891238	0.036	1	0.47619	0.03		1128	WNT4_3	FZD2	Human	1	3	0	0	1
NRXN2_1	NRXN2	NLGN1		0.043	0.0415748	0.076	1	0.416667	0		1129	WNT4_5	FZD4	Human	1	3	6	0.0372671	0.006
NRXN2_2	NRXN2	NLGN2		0.688	0.687633	0.008	1	0.206186	0		1130	WNT4_8	FZD7	Human	1	3	57	0.354037	0
NRXN2_3	NRXN2	NLGN3		0.705	0.761021	0.07	1	0.0729927	0.01		1131	WNT4_9	FZD8	Human	1	3	1	0.00621118	0.838
NRXN3_1	NRXN3	NLGN1		0.831	0.833894	0.052	0.04	0.138889	0.3		1132	WNT6_4	FZD3	Human	1	3	7	0.0434783	0.713
NRXN3_2	NRXN3	NLGN2		0.244	0.244544	0.004	1	0.909091	0.05		1133	WNT6_5	FZD4	Human	1	3	7	0.0434783	0.003
NRXN3_3	NRXN3	NLGN3		0.857	0.847945	0.064	1	0.00205508	0.16		1134	WNT6_6	FZD5	Human	1	3	4	0.0248447	0.551
OCLN_1	OCLN	OCLN		1	1	0.028	1	0.666667	0.07		1135	WNT6_8	FZD7	Human	1	3	73	0.453416	0
CD274_1	CD274	PDCD1		0.664	0.608966	0.06	1	0.512821	0.01		1136	WNT6_9	FZD8	Human	1	3	2	0.0124224	0.57
PDCD1LG2_1	PDCD1LG2	PDCD1		0.065	0.0435877	0.032	1	0.0001	0		1137	WNT9A_5	FZD4	Human	1	3	5	0.0310559	0.022
PECAM1_1	PECAM1	PECAM1		1	1	0.208	1	0.00328138	0		1138	WNT9A_7	FZD6	Human	1	3	41	0.254658	0.003
PTPRM_1	PTPRM	PTPRM		1	1	0	1	0.0184162	0.02		1139	WNT9A_9	FZD8	Human	1	3	2	0.0124224	0.633
PVR_1	PVR	CD226		0.872	0.962187	0.042	1	0.0167926	0		1140	WNT9A_10	FZD9	Human	1	3	8	0.0496894	0.081
PVR_2	PVR	TIGIT		0.339	0.329856	0.004	1	0.666667	0.18		1141	WNT10A_11	FZD1	Human	1	3	2	0.0124224	0.92
SELE_2	SELE	CD44		0.394	0.394776	0.044	0	0.47619	0.01		1142	WNT10A_12	FZD10	Human	1	3	0	0	1
SELE_3	SELE	GLG1		0.841	0.819158	0.044	0	0.37037	0		1143	WNT10A_14	FZD3	Human	1	3	12	0.0745342	0.116
SELL_1	SELL	CD34		0.911	0.936764	0.02	0.16	0.5	0.04		1144	WNT10A_15	FZD4	Human	1	3	6	0.0372671	0.01
SELL_2	SELL	PODXL		0.421	0.414472	0	0.17	0.444444	0.09		1145	WNT10A_17	FZD6	Human	1	3	44	0.273292	0.001
SELL_3	SELL	MADCAM1		0.605	0.656301	0.012	0.03	0.606061	0.03		1146	WNT10A_19	FZD8	Human	1	3	2	0.0124224	0.612
SELPLG_1	SELPLG	SELE		0.617	0.614765	0.016	0.03	0.190476	0.11		1147	WNT16_11	FZD1	Human	1	3	3	0.0186335	0.711
SELPLG_2	SELPLG	SELL		1	0.999999	0.02	0	0.769231	0		1148	WNT16_12	FZD10	Human	1	3	0	0	1
SELPLG_3	SELPLG	SELP		0.648	0.665261	0.004	0.21	0.0147275	0.02		1149	WNT16_14	FZD3	Human	1	3	8	0.0496894	0.504
SEMA4A_1	SEMA4A	NRP1	PLXNA1	0.864	0.894907	0	0.01	0.909091	0.07		1150	WNT16_16	FZD5	Human	1	3	5	0.0310559	0.302
SEMA4A_2	SEMA4A	NRP1	PLXNA2	0.872	0.880048	0.122	0	0.0809717	0		1151	WNT16_17	FZD6	Human	1	3	52	0.322981	0
SEMA4A_3	SEMA4A	NRP1	PLXNA3	0.964	0.977702	0.014	0.03	0.714286	0.02		1152	WNT16_18	FZD7	Human	1	3	35	0.217391	0.04
SEMA4A_4	SEMA4A	NRP1	PLXNA4	0.883	0.871358	0.016	0	0.689655	0		1153	WNT2_12	FZD10	Human	1	3	0	0	1
SEMA4A_5	SEMA4A	PLXNB1		0.224	0.229773	0.026	0.03	0.131579	0.01		1154	WNT2_17	FZD6	Human	1	3	45	0.279503	0
SEMA4A_6	SEMA4A	PLXNB2		0.222	0.241577	0.028	0	0.740741	0		1155	WNT2_18	FZD7	Human	1	3	76	0.47205	0
SEMA4D_1	SEMA4D	PLXNB1		0.882	0.891328	0.172	0.01	0.4	0.01		1156	WNT2_19	FZD8	Human	1	3	2	0.0124224	0.578
SEMA4D_2	SEMA4D	PLXNB2		0.274	0.258879	0.028	0	0.137931	0.05		1157	WNT2_20	FZD9	Human	1	3	10	0.0621118	0.013
SEMA4C_1	SEMA4C	PLXNB2		0.001	0.000419409	0.024	0	0.186916	0		1158	WNT2B_11	FZD1	Human	1	3	4	0.0248447	0.574
SEMA4G_1	SEMA4G	PLXNB2		0.189	0.188721	0.008	0	0.909091	0		1159	WNT2B_13	FZD2	Human	1	3	0	0	1
SEMA4D_3	SEMA4D	CD72		0.75	0.711159	0	0	1	0		1160	WNT2B_14	FZD3	Human	1	3	13	0.0807453	0.087
SEMA5A_1	SEMA5A	PLXNA1		0.99	0.998498	0.008	0	0.266667	0		1161	WNT2B_15	FZD4	Human	1	3	8	0.0496894	0
SEMA5A_2	SEMA5A	PLXNA3		0.986	0.998541	0	0.01	0.163934	0.06		1162	WNT2B_17	FZD6	Human	1	3	33	0.204969	0.027
SEMA6D_1	SEMA6D	PLXNA1	KDR	0.471	0.420724	0.024	0.01	0.16	0.07		1163	WNT2B_18	FZD7	Human	1	3	52	0.322981	0
SEMA6D_2	SEMA6D	PLXNA1	KDR	0.873	0.872319	0.008	0.31	0.869565	0.24		1164	WNT2B_19	FZD8	Human	1	3	1	0.00621118	0.868
SEMA6D_3	SEMA6D	PLXNA1		0.712	0.675013	0.088	0	0.952381	0		1165	WNT2B_20	FZD9	Human	1	3	13	0.0807453	0
SEMA6A_1	SEMA6A	PLXNA2		0.07	0.0654913	0.064	0	0.540541	0.01		1166	WNT4_11	FZD1	Human	1	3	2	0.0124224	0.914
SEMA6B_1	SEMA6B	PLXNA2		0.341	0.316559	0.036	0.07	0.208333	0.23		1167	WNT4_13	FZD2	Human	1	3	0	0	1
SEMA6A_2	SEMA6A	PLXNA4		0.923	0.950975	0.024	0	0.392157	0		1168	WNT4_14	FZD3	Human	1	3	13	0.0807453	0.038
SEMA6B_2	SEMA6B	PLXNA4		0.508	0.461604	0	0	0.212766	0		1169	WNT4_17	FZD6	Human	1	3	41	0.254658	0.002
SEMA7A_1	SEMA7A	ITGB1	ITGA1	0.517	0.5442	0.012	0	1	0		1170	WNT4_18	FZD7	Human	1	3	69	0.428571	0
SEMA7A_2	SEMA7A	PLXNC1		0.679	0.771198	0.068	0	0.408163	0		1171	WNT6_13	FZD2	Human	1	3	0	0	1
SIGLEC1_1	SIGLEC1	SPN		0.748	0.766252	0.024	0	0.37037	0		1172	WNT6_14	FZD3	Human	1	3	10	0.0621118	0.334
THY1_1	THY1	ITGAM	ITGB2	1	1	0.056	0.01	0.224719	0.01		1173	WNT6_15	FZD4	Human	1	3	4	0.0248447	0.063
THY1_2	THY1	ITGAX	ITGB2	0.334	0.253179	0	0.03	0.444444	0.2		1174	WNT6_16	FZD5	Human	1	3	5	0.0310559	0.317
THY1_3	THY1	ITGAV	ITGB3	0.064	0.00694921	0	0.01	0.12987	0		1175	WNT6_19	FZD8	Human	1	3	2	0.0124224	0.604
TIGIT_1	TIGIT	PVR		0.467	0.467572	0.032	0.49	0.833333	0.05		1176	WNT9A_11	FZD1	Human	1	3	2	0.0124224	0.885
TIGIT_2	TIGIT	PVR		0.101	0.121789	0.108	1	0.952381	0		1177	WNT9A_14	FZD3	Human	1	3	15	0.0931677	0.016
TIGIT_3	TIGIT	PVR		0.44	0.463638	0.032	0.1	0.689655	0.13		1178	WNT9A_17	FZD6	Human	1	3	49	0.304348	0
ITGA4_1	ITGA4	VCAM1		0.36	0.32455	0.044	1		0		1179	WNT9A_19	FZD8	Human	1	3	3	0.0186335	0.347
											1180	WNT9A_20	FZD9	Human	1	3	11	0.068323	0.005
											1181	WNT5A_1	FZD1	Human	1	3	5	0.0310559	0.402
											1182	WNT5A_4	FZD3	Human	1	3	15	0.0931677	0.027
											1183	WNT5A_5	FZD4	Human	1	3	3	0.0186335	0.184
											1184	WNT5A_7	FZD6	Human	1	3	36	0.223602	0.043
											1185	WNT5A_9	FZD8	Human	1	3	1	0.00621118	0.877
											1186	WNT5B_2	FZD10	Human	1	3	0	0	1
											1187	WNT5B_8	FZD7	Human	1	3	41	0.254658	0.006
											1188	WNT5B_10	FZD9	Human	1	3	15	0.0931677	0
											1189	WNT11_1	FZD1	Human	1	3	1	0.00621118	0.993
											1190	WNT11_2	FZD10	Human	1	3	0	0	1
											1191	WNT11_3	FZD2	Human	1	3	0	0	1
											1192	WNT11_4	FZD3	Human	1	3	12	0.0745342	0.138
											1193	WNT11_6	FZD5	Human	1	3	6	0.0372671	0.172
											1194	WNT11_10	FZD9	Human	1	3	13	0.0807453	0
											1195	TGFA_1	EGFR	Human	1	3	0	0	1
											1196	TGFA_2	EGFR	Human	1	3	0	0	1
											1197	BTC_1	EGFR	Human	1	3	0	0	1
											1198	BTC_2	EGFR	Human	1	3	0	0	1
											1199	BTC_4	ERBB2	Human	1	3	18	0.111801	0.03
											1200	HBEGF_2	EGFR	Human	1	3	0	0	1
											1201	HBEGF_4	ERBB2	Human	1	3	14	0.0869565	0.183
											1202	NRG2_2	ERBB2	Human	1	3	23	0.142857	0
											1203	NRG2_4	ERBB2	Human	1	3	17	0.10559	0.055
											1204	NRG3_1	ERBB4	Human	1	3	0	0	1
											1205	FGF1_3	FGFR3	Human	1	3	0	0	1
											1206	FGF2_2	FGFR2	Human	1	3	2	0.0124224	0.218
											1207	FGF2_3	FGFR3	Human	1	3	0	0	1
											1208	FGF18_1	FGFR1	Human	1	3	15	0.0931677	0.625
											1209	FGF18_2	FGFR2	Human	1	3	3	0.0186335	0.044
											1210	FGF18_3	FGFR3	Human	1	3	0	0	1
											1211	FGF18_4	FGFR4	Human	1	3	0	0	1
											1212	FGF9_3	FGFR3	Human	1	3	0	0	1
											1213	FGF9_4	FGFR4	Human	1	3	0	0	1
											1214	PDGFA_1	PDGFRA	Human	1	3	8	0.0496894	0.148
											1215	PDGFD_1	PDGFRB	Human	1	3	9	0.0559006	0.996
											1216	VEGFA_1	FLT1	Human	1	3	7	0.0434783	0.04
											1217	VEGFB_1	FLT1	Human	1	3	3	0.0186335	0.564
											1218	VEGFC_1	FLT4	Human	1	3	0	0	1
											1219	VEGFC_2	KDR	Human	1	3	87	0.540373	0
											1220	IGF1_1	IGF1R	Human	1	3	58	0.360248	0
											1221	IGF2_1	IGF1R	Human	1	3	48	0.298137	0.011
											1222	IGF1_2	ITGAV	Human	1	3	94	0.583851	0
											1223	IGF2_4	ITGA6	Human	1	3	8	0.0496894	0.94
											1224	APLN_1	APLNR	Human	1	3	9	0.0559006	0.663
											1225	CCL3_1	CCR1	Human	1	3	8	0.0496894	0.241
											1226	CCL3L3_1	CCR1	Human	1	3	6	0.0372671	0.592
											1227	CCL8_2	CCR2	Human	1	3	0	0	1
											1228	CCL7_2	CCR2	Human	1	3	1	0.00621118	0.967
											1229	CCL27_1	CCR2	Human	1	3	0	0	1
											1230	CCL5_2	CCR5	Human	1	3	9	0.0559006	0.587
											1231	CCL19_1	CCR7	Human	1	3	18	0.111801	0.896
											1232	CCL27_2	CCR10	Human	1	3	2	0.0124224	0.783
											1233	CXCL2_2	CXCR2	Human	1	3	0	0	1
											1234	CXCL5_2	CXCR2	Human	1	3	0	0	1
											1235	CXCL8_2	CXCR2	Human	1	3	0	0	1
											1236	CXCL11_2	CXCR3	Human	1	3	5	0.0310559	0.292
											1237	CXCL13_2	CXCR3	Human	1	3	5	0.0310559	0.259
											1238	CX3CL1_1	CX3CR1	Human	1	3	0	0	1
											1239	XCL1_1	XCR1	Human	1	3	2	0.0124224	0.454
											1240	IL7_2	IL7R	Human	1	3	0	0	1
											1241	IL6_1	IL6R	Human	1	3	20	0.124224	0
											1242	IL23A_1	IL12RB1	Human	1	3	5	0.0310559	0.917
											1243	IL23A_2	IL12RB1	Human	1	3	8	0.0496894	0.587
											1244	CLCF1_1	LIFR	Human	1	3	0	0	1
											1245	LIF_1	LIFR	Human	1	3	2	0.0124224	0.976
											1246	OSM_1	LIFR	Human	1	3	1	0.00621118	0.999
											1247	OSM_2	OSMR	Human	1	3	7	0.0434783	0.537
											1248	IL24_2	IL20RB	Human	1	3	0	0	1
											1249	IL1B_1	IL1R1	Human	1	3	5	0.0310559	0.784
											1250	IL33_1	IL1RAP	Human	1	3	28	0.173913	0
											1251	IL16_1	CD4	Human	1	3	11	0.068323	0.498
											1252	CSF3_1	CSF3R	Human	1	3	9	0.0559006	0.001
											1253	IFNW1_1	IFNAR1	Human	1	3	41	0.254658	0
											1254	IFNG_1	IFNGR1	Human	1	3	19	0.118012	0.986
											1255	LTA_1	TNFRSF1A	Human	1	3	56	0.347826	0
											1256	LTA_4	TNFRSF14	Human	1	3	78	0.484472	0
											1257	TNFSF10_1	TNFRSF10A	Human	1	3	2	0.0124224	0.439
											1258	NGF_1	NGFR	Human	1	3	6	0.0372671	0.913
											1259	TNFSF11_1	TNFRSF11A	Human	1	3	3	0.0186335	0.252
											1260	TNFSF13B_3	TNFRSF13C	Human	1	3	19	0.118012	0.806
											1261	CD40LG_2	ITGA5	Human	1	3	23	0.142857	0.005
											1262	SPP1_1	CD44	Human	1	3	86	0.534161	0.154
											1263	SPP1_2	ITGAV	Human	1	3	84	0.521739	0
											1264	SPP1_3	ITGAV	Human	1	3	101	0.627329	0
											1265	SPP1_5	ITGAV	Human	1	3	68	0.42236	0.03
											1266	ADIPOQ_1	ADIPOR1	Human	1	3	56	0.347826	0
											1267	NAMPT_1	INSR	Human	1	3	17	0.10559	0.003
											1268	ANGPTL1_1	ITGA1	Human	1	3	20	0.124224	0.087
											1269	ANGPTL2_1	ITGA5	Human	1	3	13	0.0807453	0.504
											1270	ANGPTL2_2	TLR4	Human	1	3	3	0.0186335	0.855
											1271	ANGPTL7_1	LILRB3	Human	1	3	1	0.00621118	0.952
											1272	ANGPTL4_5	SDC1	Human	1	3	11	0.068323	0.879
											1273	ANGPTL4_6	SDC2	Human	1	3	80	0.496894	0
											1274	ANGPTL4_8	SDC4	Human	1	3	51	0.31677	0.002
											1275	ANGPT1_1	TEK	Human	1	3	1	0.00621118	0.975
											1276	ANGPT2_1	TEK	Human	1	3	0	0	1
											1277	ANGPT2_2	ITGA5	Human	1	3	10	0.0621118	0.854
											1278	MDK_1	SDC1	Human	1	3	12	0.0745342	0.786
											1279	MDK_2	SDC2	Human	1	3	110	0.68323	0
											1280	MDK_5	ITGA4	Human	1	3	2	0.0124224	0.82
											1281	MDK_6	ITGA6	Human	1	3	10	0.0621118	0.773
											1282	MDK_8	NCL	Human	1	3	73	0.453416	0.139
											1283	PTN_5	SDC4	Human	1	3	72	0.447205	0
											1284	PTN_7	NCL	Human	1	3	79	0.490683	0.02
											1285	POSTN_1	ITGAV	Human	1	3	69	0.428571	0.014
											1286	POSTN_2	ITGAV	Human	1	3	76	0.47205	0
											1287	AGT_1	AGTR1	Human	1	3	0	0	1
											1288	C3_3	ITGAM	Human	1	3	0	0	1
											1289	EDN1_2	EDNRB	Human	1	3	48	0.298137	0
											1290	POMC_1	MC1R	Human	1	3	12	0.0745342	0.462
											1291	CORT_2	SSTR3	Human	1	3	2	0.0124224	0.329
											1292	CTSG_1	F2R	Human	1	3	89	0.552795	0
											1293	CTSG_2	F2RL1	Human	1	3	0	0	1
											1294	CTSG_3	F2RL2	Human	1	3	34	0.21118	0.004
											1295	GZMA_3	F2RL2	Human	1	3	46	0.285714	0
											1296	CTSG_5	PARD3	Human	1	3	16	0.0993789	0
											1297	KITLG_1	KIT	Human	1	3	41	0.254658	0
											1298	NGF_2	NTRK1	Human	1	3	0	0	1
											1299	HGF_1	MET	Human	1	3	18	0.111801	0.245
											1300	SEMA3B_2	NRP1	Human	1	3	2	0.0124224	0.999
											1301	SEMA3B_3	NRP1	Human	1	3	1	0.00621118	1
											1302	SEMA3C_1	NRP1	Human	1	3	1	0.00621118	1
											1303	SEMA3C_2	NRP1	Human	1	3	1	0.00621118	1
											1304	SEMA3C_3	NRP1	Human	1	3	1	0.00621118	0.998
											1305	SEMA3C_4	NRP1	Human	1	3	1	0.00621118	1
											1306	SEMA3D_1	NRP1	Human	1	3	0	0	1
											1307	SEMA3D_2	NRP1	Human	1	3	1	0.00621118	1
											1308	SEMA3D_3	NRP1	Human	1	3	1	0.00621118	1
											1309	SEMA3D_4	NRP1	Human	1	3	2	0.0124224	0.999
											1310	ADM_1	CALCRL	Human	1	3	0	0	1
											1311	ANXA1_2	FPR1	Human	1	3	7	0.0434783	0.365
											1312	GAS6_1	AXL	Human	1	3	13	0.0807453	0.243
											1313	PROS1_1	AXL	Human	1	3	6	0.0372671	0.926
											1314	PTHLH_1	PTH1R	Human	1	3	0	0	1
											1315	LGALS9_3	CD44	Human	1	3	60	0.372671	0.887
											1316	COL1A1_1	ITGA1	Human	1	3	12	0.0745342	0.813
											1317	COL1A2_1	ITGA1	Human	1	3	17	0.10559	0.32
											1318	COL2A1_1	ITGA1	Human	1	3	7	0.0434783	0.986
											1319	COL4A2_1	ITGA1	Human	1	3	12	0.0745342	0.792
											1320	COL4A3_1	ITGA1	Human	1	3	12	0.0745342	0.846
											1321	COL6A1_1	ITGA1	Human	1	3	12	0.0745342	0.719
											1322	COL6A2_1	ITGA1	Human	1	3	12	0.0745342	0.78
											1323	COL4A3_2	ITGA2	Human	1	3	19	0.118012	0.002
											1324	COL6A1_2	ITGA2	Human	1	3	19	0.118012	0
											1325	COL6A2_2	ITGA2	Human	1	3	21	0.130435	0.003
											1326	COL6A3_2	ITGA2	Human	1	3	10	0.0621118	0.446
											1327	COL9A1_2	ITGA2	Human	1	3	15	0.0931677	0.041
											1328	COL9A2_2	ITGA2	Human	1	3	8	0.0496894	0.67
											1329	COL9A3_2	ITGA2	Human	1	3	17	0.10559	0.019
											1330	FN1_2	ITGA4	Human	1	3	3	0.0186335	0.554
											1331	FN1_3	ITGA5	Human	1	3	18	0.111801	0.08
											1332	LAMA1_1	ITGA1	Human	1	3	15	0.0931677	0.56
											1333	LAMA3_1	ITGA1	Human	1	3	12	0.0745342	0.756
											1334	LAMC2_1	ITGA1	Human	1	3	16	0.0993789	0.243
											1335	LAMA1_2	ITGA2	Human	1	3	15	0.0931677	0.029
											1336	LAMA2_2	ITGA2	Human	1	3	14	0.0869565	0.076
											1337	LAMB3_2	ITGA2	Human	1	3	16	0.0993789	0.026
											1338	LAMC1_2	ITGA2	Human	1	3	14	0.0869565	0.045
											1339	LAMC2_2	ITGA2	Human	1	3	16	0.0993789	0.026
											1340	LAMA1_3	ITGA3	Human	1	3	31	0.192547	0.001
											1341	LAMA2_3	ITGA3	Human	1	3	21	0.130435	0.153
											1342	LAMA3_3	ITGA3	Human	1	3	19	0.118012	0.269
											1343	LAMA4_3	ITGA3	Human	1	3	23	0.142857	0.177
											1344	LAMA5_3	ITGA3	Human	1	3	30	0.186335	0.002
											1345	LAMB2_3	ITGA3	Human	1	3	26	0.161491	0.021
											1346	LAMC2_3	ITGA3	Human	1	3	28	0.173913	0.007
											1347	RELN_1	ITGA3	Human	1	3	32	0.198758	0.001
											1348	THBS1_1	ITGA3	Human	1	3	26	0.161491	0.012
											1349	THBS3_1	ITGA3	Human	1	3	29	0.180124	0.001
											1350	THBS4_1	ITGA3	Human	1	3	21	0.130435	0.123
											1351	COL4A1_3	ITGA3	Human	1	3	30	0.186335	0.009
											1352	COL4A2_3	ITGA3	Human	1	3	24	0.149068	0.122
											1353	COL6A1_3	ITGA3	Human	1	3	28	0.173913	0.008
											1354	COL6A6_3	ITGA3	Human	1	3	44	0.273292	0
											1355	COL9A1_3	ITGA3	Human	1	3	39	0.242236	0
											1356	COL9A2_3	ITGA3	Human	1	3	35	0.217391	0
											1357	COL9A3_3	ITGA3	Human	1	3	21	0.130435	0.124
											1358	LAMA3_4	ITGA6	Human	1	3	7	0.0434783	0.967
											1359	LAMA4_4	ITGA6	Human	1	3	17	0.10559	0.176
											1360	LAMA5_4	ITGA6	Human	1	3	9	0.0559006	0.891
											1361	LAMB3_4	ITGA6	Human	1	3	8	0.0496894	0.971
											1362	LAMC1_4	ITGA6	Human	1	3	10	0.0621118	0.794
											1363	LAMC2_4	ITGA6	Human	1	3	8	0.0496894	0.932
											1364	LAMA3_5	ITGA7	Human	1	3	11	0.068323	0.637
											1365	LAMA4_5	ITGA7	Human	1	3	15	0.0931677	0.274
											1366	LAMA5_5	ITGA7	Human	1	3	14	0.0869565	0.447
											1367	LAMB2_5	ITGA7	Human	1	3	14	0.0869565	0.255
											1368	LAMB3_5	ITGA7	Human	1	3	14	0.0869565	0.355
											1369	LAMC1_5	ITGA7	Human	1	3	13	0.0807453	0.349
											1370	LAMC2_5	ITGA7	Human	1	3	14	0.0869565	0.29
											1371	TNC_1	ITGA8	Human	1	3	0	0	1
											1372	TNR_1	ITGA8	Human	1	3	0	0	1
											1373	TNXB_1	ITGA8	Human	1	3	0	0	1
											1374	TNXB_2	ITGA8	Human	1	3	0	0	1
											1375	TNC_2	ITGA9	Human	1	3	18	0.111801	0.002
											1376	COL1A1_4	ITGA9	Human	1	3	11	0.068323	0.396
											1377	COL1A2_4	ITGA9	Human	1	3	27	0.167702	0
											1378	COL2A1_4	ITGA9	Human	1	3	29	0.180124	0
											1379	COL4A1_4	ITGA9	Human	1	3	23	0.142857	0
											1380	COL4A3_4	ITGA9	Human	1	3	19	0.118012	0
											1381	COL4A5_4	ITGA9	Human	1	3	20	0.124224	0.002
											1382	COL6A1_4	ITGA9	Human	1	3	14	0.0869565	0.035
											1383	COL9A1_4	ITGA9	Human	1	3	14	0.0869565	0.059
											1384	COL9A3_4	ITGA9	Human	1	3	25	0.15528	0
											1385	LAMA2_6	ITGA9	Human	1	3	30	0.186335	0
											1386	LAMA5_6	ITGA9	Human	1	3	17	0.10559	0.006
											1387	LAMB2_6	ITGA9	Human	1	3	25	0.15528	0
											1388	LAMC3_6	ITGA9	Human	1	3	20	0.124224	0.001
											1389	COL1A1_5	ITGA10	Human	1	3	61	0.378882	0.007
											1390	COL2A1_5	ITGA10	Human	1	3	72	0.447205	0
											1391	COL4A1_5	ITGA10	Human	1	3	71	0.440994	0
											1392	COL4A2_5	ITGA10	Human	1	3	96	0.596273	0
											1393	COL4A4_5	ITGA10	Human	1	3	73	0.453416	0
											1394	COL6A1_5	ITGA10	Human	1	3	62	0.385093	0.001
											1395	COL6A6_5	ITGA10	Human	1	3	68	0.42236	0.348
											1396	COL9A3_5	ITGA10	Human	1	3	68	0.42236	0
											1397	COL1A1_6	ITGA11	Human	1	3	13	0.0807453	0.003
											1398	COL1A2_6	ITGA11	Human	1	3	8	0.0496894	0.155
											1399	COL4A2_6	ITGA11	Human	1	3	12	0.0745342	0.001
											1400	COL4A3_6	ITGA11	Human	1	3	8	0.0496894	0.093
											1401	COL4A4_6	ITGA11	Human	1	3	9	0.0559006	0.039
											1402	COL4A5_6	ITGA11	Human	1	3	10	0.0621118	0.022
											1403	COL6A1_6	ITGA11	Human	1	3	7	0.0434783	0.135
											1404	COL6A2_6	ITGA11	Human	1	3	9	0.0559006	0.032
											1405	COL9A1_6	ITGA11	Human	1	3	5	0.0310559	0.461
											1406	COL9A2_6	ITGA11	Human	1	3	6	0.0372671	0.279
											1407	FN1_5	ITGAV	Human	1	3	78	0.484472	0
											1408	VTN_2	ITGAV	Human	1	3	60	0.372671	0.206
											1409	FN1_7	ITGAV	Human	1	3	71	0.440994	0.002
											1410	THBS1_2	ITGAV	Human	1	3	68	0.42236	0.03
											1411	THBS2_2	ITGAV	Human	1	3	81	0.503106	0.001
											1412	THBS3_2	ITGAV	Human	1	3	101	0.627329	0
											1413	THBS4_2	ITGAV	Human	1	3	63	0.391304	0.319
											1414	VTN_4	ITGB3	Human	1	3	18	0.111801	0
											1415	TNC_4	ITGB3	Human	1	3	16	0.0993789	0.006
											1416	TNR_4	ITGB3	Human	1	3	13	0.0807453	0.021
											1417	TNXB_6	ITGB3	Human	1	3	14	0.0869565	0.027
											1418	TNC_5	ITGAV	Human	1	3	74	0.459627	0.001
											1419	FN1_9	ITGAV	Human	1	3	57	0.354037	0.122
											1420	FN1_10	ITGAV	Human	1	3	68	0.42236	0.039
											1421	LAMA2_7	ITGAV	Human	1	3	75	0.465839	0.005
											1422	LAMA3_7	ITGAV	Human	1	3	75	0.465839	0.001
											1423	LAMC2_7	ITGAV	Human	1	3	77	0.478261	0
											1424	LAMC3_7	ITGAV	Human	1	3	95	0.590062	0
											1425	COL1A1_7	ITGAV	Human	1	3	58	0.360248	0.409
											1426	COL1A2_7	ITGAV	Human	1	3	73	0.453416	0.143
											1427	COL4A1_7	ITGAV	Human	1	3	58	0.360248	0.247
											1428	COL6A6_7	ITGAV	Human	1	3	92	0.571429	0
											1429	COL9A2_7	ITGAV	Human	1	3	70	0.434783	0.015
											1430	COL9A3_7	ITGAV	Human	1	3	82	0.509317	0
											1431	LAMA1_8	ITGA6	Human	1	3	13	0.0807453	0.308
											1432	LAMA2_8	ITGA6	Human	1	3	7	0.0434783	0.981
											1433	LAMA3_8	ITGA6	Human	1	3	10	0.0621118	0.754
											1434	LAMA4_8	ITGA6	Human	1	3	8	0.0496894	0.951
											1435	LAMC1_8	ITGA6	Human	1	3	4	0.0248447	0.998
											1436	FN1_11	CD44	Human	1	3	92	0.571429	0.001
											1437	COL1A1_8	CD44	Human	1	3	106	0.658385	0.003
											1438	COL4A1_8	CD44	Human	1	3	83	0.515528	0.037
											1439	COL4A3_8	CD44	Human	1	3	100	0.621118	0.001
											1440	COL4A4_8	CD44	Human	1	3	98	0.608696	0.002
											1441	COL4A5_8	CD44	Human	1	3	89	0.552795	0.01
											1442	COL6A6_8	CD44	Human	1	3	81	0.503106	0.206
											1443	COL9A2_8	CD44	Human	1	3	85	0.52795	0.025
											1444	LAMA1_9	CD44	Human	1	3	67	0.416149	0.607
											1445	LAMA2_9	CD44	Human	1	3	106	0.658385	0
											1446	LAMA5_9	CD44	Human	1	3	99	0.614907	0.004
											1447	LAMB2_9	CD44	Human	1	3	71	0.440994	0.679
											1448	LAMC1_9	CD44	Human	1	3	120	0.745342	0
											1449	COL4A3_9	SDC1	Human	1	3	14	0.0869565	0.568
											1450	COL6A1_9	SDC1	Human	1	3	13	0.0807453	0.764
											1451	COL6A2_9	SDC1	Human	1	3	18	0.111801	0.223
											1452	COL9A2_9	SDC1	Human	1	3	13	0.0807453	0.788
											1453	FN1_12	SDC1	Human	1	3	12	0.0745342	0.774
											1454	TNC_6	SDC1	Human	1	3	11	0.068323	0.858
											1455	TNR_6	SDC1	Human	1	3	12	0.0745342	0.85
											1456	THBS1_3	SDC1	Human	1	3	9	0.0559006	0.929
											1457	THBS4_3	SDC1	Human	1	3	13	0.0807453	0.79
											1458	COMP_3	SDC1	Human	1	3	11	0.068323	0.867
											1459	COL1A2_10	SDC4	Human	1	3	57	0.354037	0
											1460	COL2A1_10	SDC4	Human	1	3	52	0.322981	0
											1461	COL4A1_10	SDC4	Human	1	3	43	0.267081	0.016
											1462	COL4A2_10	SDC4	Human	1	3	70	0.434783	0
											1463	COL4A4_10	SDC4	Human	1	3	68	0.42236	0
											1464	COL6A1_10	SDC4	Human	1	3	31	0.192547	0.641
											1465	COL6A2_10	SDC4	Human	1	3	42	0.26087	0.252
											1466	COL9A1_10	SDC4	Human	1	3	52	0.322981	0.001
											1467	FN1_13	SDC4	Human	1	3	60	0.372671	0
											1468	TNC_7	SDC4	Human	1	3	60	0.372671	0
											1469	TNR_7	SDC4	Human	1	3	53	0.329193	0
											1470	TNXB_9	SDC4	Human	1	3	49	0.304348	0.002
											1471	THBS1_4	SDC4	Human	1	3	48	0.298137	0.006
											1472	THBS4_4	SDC4	Human	1	3	60	0.372671	0
											1473	COMP_4	SDC4	Human	1	3	40	0.248447	0.111
											1474	THBS3_5	CD36	Human	1	3	2	0.0124224	1
											1475	VWF_3	GP1BA	Human	1	3	2	0.0124224	0.998
											1476	AGRN_1	DAG1	Human	1	3	19	0.118012	0.807
											1477	HSPG2_1	DAG1	Human	1	3	23	0.142857	0.289
											1478	LAMA1_12	DAG1	Human	1	3	26	0.161491	0.127
											1479	LAMA2_12	DAG1	Human	1	3	22	0.136646	0.347
											1480	LAMA4_12	DAG1	Human	1	3	37	0.229814	0.002
											1481	LAMA5_12	DAG1	Human	1	3	26	0.161491	0.138
											1482	LAMB1_12	DAG1	Human	1	3	22	0.136646	0.345
											1483	LAMB3_12	DAG1	Human	1	3	30	0.186335	0.025
											1484	LAMC2_12	DAG1	Human	1	3	32	0.198758	0.006
											1485	CD226_1	PVR	Human	1	3	17	0.10559	0.021
											1486	FCER2_1	ITGAM	Human	1	3	0	0	1
											1487	ENTPD1_1	ADORA1	Human	1	3	1	0.00621118	0.717
											1488	ENTPD1_3	ADORA2B	Human	1	3	0	0	1
											1489	PTPRC_2	MRC1	Human	1	3	17	0.10559	0.37
											1490	CD80_1	CD274	Human	1	3	5	0.0310559	0.565
											1491	CD80_2	CD28	Human	1	3	0	0	1
											1492	CD96_1	PVR	Human	1	3	22	0.136646	0.001
											1493	CD99_1	PILRA	Human	1	3	7	0.0434783	0.41
											1494	CDH1_2	ITGA2	Human	1	3	16	0.0993789	0.027
											1495	CDH1_3	ITGAE	Human	1	3	47	0.291925	0
											1496	CDH5_1	CDH5	Human	1	3	2	0.0124224	0.951
											1497	CD209_1	CEACAM1	Human	1	3	68	0.42236	0
											1498	EFNA1_2	EPHA2	Human	1	3	67	0.416149	0
											1499	EFNA1_4	EPHA4	Human	1	3	0	0	1
											1500	EFNA3_4	EPHA4	Human	1	3	0	0	1
											1501	EFNA3_5	EPHA5	Human	1	3	8	0.0496894	0
											1502	EFNA4_1	EPHA1	Human	1	3	0	0	1
											1503	EFNA4_2	EPHA2	Human	1	3	68	0.42236	0
											1504	EFNA4_3	EPHA3	Human	1	3	2	0.0124224	0.587
											1505	EFNA4_5	EPHA5	Human	1	3	9	0.0559006	0
											1506	EFNA5_3	EPHA3	Human	1	3	0	0	1
											1507	EFNA5_4	EPHA4	Human	1	3	0	0	1
											1508	EFNB1_1	EPHA4	Human	1	3	0	0	1
											1509	EFNB1_3	EPHB3	Human	1	3	21	0.130435	0.022
											1510	EFNB1_4	EPHB4	Human	1	3	42	0.26087	0.001
											1511	EFNB2_1	EPHA4	Human	1	3	0	0	1
											1512	EFNB2_3	EPHB3	Human	1	3	14	0.0869565	0.355
											1513	EFNB2_4	EPHB4	Human	1	3	59	0.36646	0
											1514	EFNB3_2	EPHB2	Human	1	3	1	0.00621118	0.95
											1515	EFNB3_3	EPHB3	Human	1	3	18	0.111801	0.158
											1516	EFNB3_4	EPHB4	Human	1	3	45	0.279503	0
											1517	GP1BA_1	ITGAM	Human	1	3	0	0	1
											1518	ICAM1_1	ITGAX	Human	1	3	10	0.0621118	0.993
											1519	ICAM2_1	ITGAL	Human	1	3	23	0.142857	0.48
											1520	ICAM1_4	ITGAL	Human	1	3	21	0.130435	0.669
											1521	ITGB2_2	ICAM1	Human	1	3	44	0.273292	0.216
											1522	ITGB2_3	ICAM2	Human	1	3	0	0	1
											1523	JAM2_2	ITGAV	Human	1	3	56	0.347826	0.458
											1524	JAM3_1	ITGAM	Human	1	3	0	0	1
											1525	F11R_1	ITGAL	Human	1	3	17	0.10559	0.933
											1526	JAM2_3	JAM3	Human	1	3	5	0.0310559	0.766
											1527	F11R_2	F11R	Human	1	3	18	0.111801	0.303
											1528	JAM2_4	F11R	Human	1	3	22	0.136646	0.002
											1529	JAM2_5	JAM2	Human	1	3	1	0.00621118	0.859
											1530	JAM3_2	F11R	Human	1	3	17	0.10559	0.066
											1531	JAM3_3	JAM2	Human	1	3	1	0.00621118	0.769
											1532	JAM3_4	JAM3	Human	1	3	8	0.0496894	0.788
											1533	L1CAM_3	L1CAM	Human	1	3	56	0.347826	0
											1534	HLA-E_1	CD8A	Human	1	3	16	0.0993789	0.034
											1535	HLA-F_1	CD8A	Human	1	3	15	0.0931677	0.08
											1536	HLA-A_2	CD8B	Human	1	3	17	0.10559	0.003
											1537	HLA-B_2	CD8B	Human	1	3	22	0.136646	0.001
											1538	HLA-F_2	CD8B	Human	1	3	18	0.111801	0
											1539	HLA-G_2	CD8B	Human	1	3	20	0.124224	0
											1540	HLA-G_3	LILRB1	Human	1	3	9	0.0559006	0.158
											1541	HLA-G_4	LILRB2	Human	1	3	11	0.068323	0.373
											1542	HLA-E_4	KLRC2	Human	1	3	5	0.0310559	0.356
											1543	HLA-A_3	KIR3DL1	Human	1	3	0	0	1
											1544	HLA-E_7	KLRD1	Human	1	3	9	0.0559006	0.314
											1545	HLA-DPA1_1	CD4	Human	1	3	5	0.0310559	0.982
											1546	HLA-DPB1_1	CD4	Human	1	3	11	0.068323	0.606
											1547	HLA-DQA2_1	CD4	Human	1	3	10	0.0621118	0.589
											1548	HLA-DQB1_1	CD4	Human	1	3	10	0.0621118	0.809
											1549	HLA-DRA_1	CD4	Human	1	3	14	0.0869565	0.255
											1550	HLA-DRB1_1	CD4	Human	1	3	8	0.0496894	0.885
											1551	NCAM1_4	L1CAM	Human	1	3	27	0.167702	0
											1552	NCAM2_1	L1CAM	Human	1	3	23	0.142857	0
											1553	DLL1_1	NOTCH1	Human	1	3	13	0.0807453	0.998
											1554	DLL1_2	NOTCH3	Human	1	3	2	0.0124224	1
											1555	DLL3_1	NOTCH1	Human	1	3	15	0.0931677	0.995
											1556	DLL3_2	NOTCH2	Human	1	3	51	0.31677	0
											1557	DLL3_3	NOTCH3	Human	1	3	5	0.0310559	1
											1558	DLL4_1	NOTCH1	Human	1	3	11	0.068323	1
											1559	DLL4_2	NOTCH2	Human	1	3	52	0.322981	0
											1560	JAG1_1	NOTCH1	Human	1	3	13	0.0807453	0.999
											1561	JAG1_2	NOTCH2	Human	1	3	48	0.298137	0
											1562	JAG2_2	NOTCH2	Human	1	3	43	0.267081	0.001
											1563	CD274_1	PDCD1	Human	1	3	1	0.00621118	0.998
											1564	PDCD1LG2_1	PDCD1	Human	1	3	2	0.0124224	0.99
											1565	PECAM1_1	PECAM1	Human	1	3	12	0.0745342	1
											1566	PTPRM_1	PTPRM	Human	1	3	43	0.267081	0
											1567	SELE_2	CD44	Human	1	3	73	0.453416	0.684
											1568	SELL_3	MADCAM1	Human	1	3	5	0.0310559	0.04
											1569	SELPLG_1	SELE	Human	1	3	0	0	1
											1570	SELPLG_2	SELL	Human	1	3	0	0	1
											1571	SEMA4A_4	NRP1	Human	1	3	1	0.00621118	1
											1572	SEMA4D_1	PLXNB1	Human	1	3	33	0.204969	0
											1573	SEMA4C_1	PLXNB2	Human	1	3	79	0.490683	0.001
											1574	SEMA4G_1	PLXNB2	Human	1	3	88	0.546584	0
											1575	SEMA6D_1	PLXNA1	Human	1	3	27	0.167702	0.319
											1576	SEMA6D_3	PLXNA1	Human	1	3	40	0.248447	0.003
											1577	SEMA6A_1	PLXNA2	Human	1	3	15	0.0931677	0.187
											1578	SEMA6A_2	PLXNA4	Human	1	3	2	0.0124224	0.218
											1579	SEMA6B_2	PLXNA4	Human	1	3	0	0	1
											1580	SEMA7A_1	ITGB1	Human	1	3	18	0.111801	0.008
											1581	THY1_1	ITGAM	Human	1	3	0	0	1
											1582	THY1_3	ITGAV	Human	1	3	100	0.621118	0
											1583	TIGIT_1	PVR	Human	1	3	20	0.124224	0.002
											1584	ITGA4_1	VCAM1	Human	1	3	13	0.0807453	0.993
											1585	TGFB1_1	TGFBR1	Human	2	1	15	0.142857	0.721
											1586	TGFB2_1	TGFBR1	Human	2	1	18	0.171429	0.531
											1587	TGFB1_2	ACVR1B	Human	2	1	1	0.00952381	0.97
											1588	TGFB1_3	ACVR1C	Human	2	1	0	0	1
											1589	TGFB2_2	ACVR1B	Human	2	1	0	0	1
											1590	TGFB3_3	ACVR1C	Human	2	1	0	0	1
											1591	TGFB3_5	ACVR1C	Human	2	1	0	0	1
											1592	BMP2_3	BMPR1A	Human	2	1	0	0	1
											1593	BMP2_6	BMPR2	Human	2	1	0	0	1
											1594	BMP4_1	BMPR1A	Human	2	1	0	0	1
											1595	BMP4_2	BMPR1A	Human	2	1	0	0	1
											1596	BMP4_3	BMPR1A	Human	2	1	0	0	1
											1597	BMP4_4	ACVR2A	Human	2	1	2	0.0190476	0.758
											1598	BMP4_6	BMPR2	Human	2	1	1	0.00952381	1
											1599	GDF6_1	BMPR1A	Human	2	1	0	0	1
											1600	GDF6_2	BMPR1A	Human	2	1	0	0	1
											1601	GDF6_4	ACVR2A	Human	2	1	4	0.0380952	0.229
											1602	GDF6_6	BMPR2	Human	2	1	1	0.00952381	0.999
											1603	BMP5_2	ACVR1	Human	2	1	6	0.0571429	0.453
											1604	BMP5_3	ACVR1	Human	2	1	8	0.0761905	0.101
											1605	BMP5_4	BMPR1A	Human	2	1	0	0	1
											1606	BMP5_6	BMPR1A	Human	2	1	0	0	1
											1607	BMP5_7	ACVR2A	Human	2	1	1	0.00952381	0.948
											1608	BMP5_8	ACVR2B	Human	2	1	0	0	1
											1609	BMP6_1	ACVR1	Human	2	1	7	0.0666667	0.177
											1610	BMP6_2	ACVR1	Human	2	1	6	0.0571429	0.299
											1611	BMP6_4	BMPR1A	Human	2	1	0	0	1
											1612	BMP6_5	BMPR1A	Human	2	1	0	0	1
											1613	BMP6_6	BMPR1A	Human	2	1	0	0	1
											1614	BMP6_7	ACVR2A	Human	2	1	2	0.0190476	0.73
											1615	BMP6_8	ACVR2B	Human	2	1	0	0	1
											1616	BMP6_9	BMPR2	Human	2	1	0	0	1
											1617	BMP8A_1	ACVR1	Human	2	1	5	0.047619	0.533
											1618	BMP8A_2	ACVR1	Human	2	1	6	0.0571429	0.326
											1619	BMP8A_6	BMPR1A	Human	2	1	0	0	1
											1620	BMP8A_7	ACVR2A	Human	2	1	2	0.0190476	0.736
											1621	BMP8A_8	ACVR2B	Human	2	1	0	0	1
											1622	BMP8B_1	ACVR1	Human	2	1	5	0.047619	0.455
											1623	BMP8B_2	ACVR1	Human	2	1	7	0.0666667	0.237
											1624	BMP8B_3	ACVR1	Human	2	1	6	0.0571429	0.361
											1625	BMP8B_4	BMPR1A	Human	2	1	0	0	1
											1626	BMP8B_5	BMPR1A	Human	2	1	0	0	1
											1627	BMP8B_6	BMPR1A	Human	2	1	0	0	1
											1628	BMP8B_9	BMPR2	Human	2	1	1	0.00952381	1
											1629	GDF11_2	TGFBR1	Human	2	1	14	0.133333	0.755
											1630	GDF11_3	ACVR1B	Human	2	1	0	0	1
											1631	AMH_1	ACVR1	Human	2	1	8	0.0761905	0.117
											1632	NRTN_1	GFRA2	Human	2	1	0	0	1
											1633	INHBA_1	ACVR1B	Human	2	1	0	0	1
											1634	INHBA_2	ACVR1B	Human	2	1	1	0.00952381	0.971
											1635	INHBB_1	ACVR1B	Human	2	1	1	0.00952381	0.972
											1636	INHBB_3	ACVR1C	Human	2	1	0	0	1
											1637	INHBB_7	ACVR1C	Human	2	1	0	0	1
											1638	WNT10A_2	FZD10	Human	2	1	1	0.00952381	0.291
											1639	WNT10A_7	FZD6	Human	2	1	24	0.228571	0.036
											1640	WNT10A_9	FZD8	Human	2	1	1	0.00952381	0.769
											1641	WNT10A_10	FZD9	Human	2	1	7	0.0666667	0.037
											1642	WNT16_3	FZD2	Human	2	1	2	0.0190476	0.373
											1643	WNT16_8	FZD7	Human	2	1	19	0.180952	0.561
											1644	WNT16_9	FZD8	Human	2	1	0	0	1
											1645	WNT16_10	FZD9	Human	2	1	10	0.0952381	0
											1646	WNT2_1	FZD1	Human	2	1	14	0.133333	0
											1647	WNT2_2	FZD10	Human	2	1	1	0.00952381	0.288
											1648	WNT2_7	FZD6	Human	2	1	28	0.266667	0.001
											1649	WNT2_10	FZD9	Human	2	1	8	0.0761905	0.01
											1650	WNT2B_3	FZD2	Human	2	1	1	0.00952381	0.748
											1651	WNT2B_4	FZD3	Human	2	1	11	0.104762	0.024
											1652	WNT2B_7	FZD6	Human	2	1	26	0.247619	0.01
											1653	WNT2B_8	FZD7	Human	2	1	21	0.2	0.253
											1654	WNT2B_9	FZD8	Human	2	1	2	0.0190476	0.36
											1655	WNT4_1	FZD1	Human	2	1	12	0.114286	0
											1656	WNT4_3	FZD2	Human	2	1	1	0.00952381	0.729
											1657	WNT4_5	FZD4	Human	2	1	0	0	1
											1658	WNT4_8	FZD7	Human	2	1	25	0.238095	0.07
											1659	WNT4_9	FZD8	Human	2	1	2	0.0190476	0.328
											1660	WNT6_4	FZD3	Human	2	1	16	0.152381	0
											1661	WNT6_5	FZD4	Human	2	1	0	0	1
											1662	WNT6_6	FZD5	Human	2	1	5	0.047619	0.127
											1663	WNT6_8	FZD7	Human	2	1	25	0.238095	0.037
											1664	WNT6_9	FZD8	Human	2	1	3	0.0285714	0.132
											1665	WNT9A_5	FZD4	Human	2	1	0	0	1
											1666	WNT9A_7	FZD6	Human	2	1	34	0.32381	0
											1667	WNT9A_9	FZD8	Human	2	1	3	0.0285714	0.153
											1668	WNT9A_10	FZD9	Human	2	1	6	0.0571429	0.058
											1669	WNT10A_11	FZD1	Human	2	1	13	0.12381	0
											1670	WNT10A_12	FZD10	Human	2	1	1	0.00952381	0.291
											1671	WNT10A_14	FZD3	Human	2	1	9	0.0857143	0.078
											1672	WNT10A_15	FZD4	Human	2	1	0	0	1
											1673	WNT10A_17	FZD6	Human	2	1	16	0.152381	0.763
											1674	WNT10A_19	FZD8	Human	2	1	3	0.0285714	0.161
											1675	WNT16_11	FZD1	Human	2	1	9	0.0857143	0
											1676	WNT16_12	FZD10	Human	2	1	3	0.0285714	0.008
											1677	WNT16_14	FZD3	Human	2	1	6	0.0571429	0.381
											1678	WNT16_16	FZD5	Human	2	1	2	0.0190476	0.693
											1679	WNT16_17	FZD6	Human	2	1	27	0.257143	0.005
											1680	WNT16_18	FZD7	Human	2	1	13	0.12381	0.882
											1681	WNT2_12	FZD10	Human	2	1	2	0.0190476	0.052
											1682	WNT2_17	FZD6	Human	2	1	24	0.228571	0.039
											1683	WNT2_18	FZD7	Human	2	1	21	0.2	0.343
											1684	WNT2_19	FZD8	Human	2	1	1	0.00952381	0.719
											1685	WNT2_20	FZD9	Human	2	1	10	0.0952381	0
											1686	WNT2B_11	FZD1	Human	2	1	10	0.0952381	0
											1687	WNT2B_13	FZD2	Human	2	1	1	0.00952381	0.714
											1688	WNT2B_14	FZD3	Human	2	1	9	0.0857143	0.093
											1689	WNT2B_15	FZD4	Human	2	1	0	0	1
											1690	WNT2B_17	FZD6	Human	2	1	26	0.247619	0.004
											1691	WNT2B_18	FZD7	Human	2	1	22	0.209524	0.135
											1692	WNT2B_19	FZD8	Human	2	1	2	0.0190476	0.365
											1693	WNT2B_20	FZD9	Human	2	1	10	0.0952381	0.003
											1694	WNT4_11	FZD1	Human	2	1	10	0.0952381	0
											1695	WNT4_13	FZD2	Human	2	1	2	0.0190476	0.366
											1696	WNT4_14	FZD3	Human	2	1	7	0.0666667	0.215
											1697	WNT4_17	FZD6	Human	2	1	25	0.238095	0.029
											1698	WNT4_18	FZD7	Human	2	1	27	0.257143	0.04
											1699	WNT6_13	FZD2	Human	2	1	0	0	1
											1700	WNT6_14	FZD3	Human	2	1	9	0.0857143	0.117
											1701	WNT6_15	FZD4	Human	2	1	0	0	1
											1702	WNT6_16	FZD5	Human	2	1	1	0.00952381	0.922
											1703	WNT6_19	FZD8	Human	2	1	0	0	1
											1704	WNT9A_11	FZD1	Human	2	1	9	0.0857143	0.005
											1705	WNT9A_14	FZD3	Human	2	1	9	0.0857143	0.073
											1706	WNT9A_17	FZD6	Human	2	1	28	0.266667	0.007
											1707	WNT9A_19	FZD8	Human	2	1	1	0.00952381	0.75
											1708	WNT9A_20	FZD9	Human	2	1	8	0.0761905	0.013
											1709	WNT5A_1	FZD1	Human	2	1	10	0.0952381	0
											1710	WNT5A_4	FZD3	Human	2	1	5	0.047619	0.619
											1711	WNT5A_5	FZD4	Human	2	1	0	0	1
											1712	WNT5A_7	FZD6	Human	2	1	23	0.219048	0.1
											1713	WNT5A_9	FZD8	Human	2	1	2	0.0190476	0.376
											1714	WNT5B_2	FZD10	Human	2	1	1	0.00952381	0.296
											1715	WNT5B_8	FZD7	Human	2	1	19	0.180952	0.45
											1716	WNT5B_10	FZD9	Human	2	1	8	0.0761905	0.012
											1717	WNT11_1	FZD1	Human	2	1	14	0.133333	0
											1718	WNT11_2	FZD10	Human	2	1	2	0.0190476	0.054
											1719	WNT11_3	FZD2	Human	2	1	1	0.00952381	0.752
											1720	WNT11_4	FZD3	Human	2	1	8	0.0761905	0.188
											1721	WNT11_6	FZD5	Human	2	1	3	0.0285714	0.434
											1722	WNT11_10	FZD9	Human	2	1	8	0.0761905	0.008
											1723	TGFA_1	EGFR	Human	2	1	1	0.00952381	0.744
											1724	TGFA_2	EGFR	Human	2	1	2	0.0190476	0.469
											1725	BTC_1	EGFR	Human	2	1	4	0.0380952	0.058
											1726	BTC_2	EGFR	Human	2	1	4	0.0380952	0.066
											1727	BTC_4	ERBB2	Human	2	1	11	0.104762	0.1
											1728	HBEGF_2	EGFR	Human	2	1	3	0.0285714	0.192
											1729	HBEGF_4	ERBB2	Human	2	1	6	0.0571429	0.682
											1730	NRG2_2	ERBB2	Human	2	1	9	0.0857143	0.287
											1731	NRG2_4	ERBB2	Human	2	1	6	0.0571429	0.734
											1732	NRG3_1	ERBB4	Human	2	1	0	0	1
											1733	FGF1_3	FGFR3	Human	2	1	0	0	1
											1734	FGF2_2	FGFR2	Human	2	1	0	0	1
											1735	FGF2_3	FGFR3	Human	2	1	0	0	1
											1736	FGF18_1	FGFR1	Human	2	1	8	0.0761905	0.822
											1737	FGF18_2	FGFR2	Human	2	1	0	0	1
											1738	FGF18_3	FGFR3	Human	2	1	0	0	1
											1739	FGF18_4	FGFR4	Human	2	1	0	0	1
											1740	FGF9_3	FGFR3	Human	2	1	0	0	1
											1741	FGF9_4	FGFR4	Human	2	1	0	0	1
											1742	PDGFA_1	PDGFRA	Human	2	1	9	0.0857143	0.006
											1743	PDGFD_1	PDGFRB	Human	2	1	11	0.104762	0.55
											1744	VEGFA_1	FLT1	Human	2	1	13	0.12381	0
											1745	VEGFB_1	FLT1	Human	2	1	10	0.0952381	0
											1746	VEGFC_1	FLT4	Human	2	1	2	0.0190476	0.488
											1747	VEGFC_2	KDR	Human	2	1	39	0.371429	0.008
											1748	IGF1_1	IGF1R	Human	2	1	29	0.27619	0.073
											1749	IGF2_1	IGF1R	Human	2	1	29	0.27619	0.111
											1750	IGF1_2	ITGAV	Human	2	1	53	0.504762	0.011
											1751	IGF2_4	ITGA6	Human	2	1	12	0.114286	0.113
											1752	APLN_1	APLNR	Human	2	1	4	0.0380952	0.897
											1753	CCL3_1	CCR1	Human	2	1	13	0.12381	0
											1754	CCL3L3_1	CCR1	Human	2	1	11	0.104762	0.001
											1755	CCL8_2	CCR2	Human	2	1	4	0.0380952	0.251
											1756	CCL7_2	CCR2	Human	2	1	7	0.0666667	0.011
											1757	CCL27_1	CCR2	Human	2	1	6	0.0571429	0.033
											1758	CCL5_2	CCR5	Human	2	1	17	0.161905	0
											1759	CCL19_1	CCR7	Human	2	1	28	0.266667	0
											1760	CCL27_2	CCR10	Human	2	1	3	0.0285714	0.265
											1761	CXCL2_2	CXCR2	Human	2	1	0	0	1
											1762	CXCL5_2	CXCR2	Human	2	1	0	0	1
											1763	CXCL8_2	CXCR2	Human	2	1	0	0	1
											1764	CXCL11_2	CXCR3	Human	2	1	5	0.047619	0.079
											1765	CXCL13_2	CXCR3	Human	2	1	7	0.0666667	0.009
											1766	CX3CL1_1	CX3CR1	Human	2	1	6	0.0571429	0
											1767	XCL1_1	XCR1	Human	2	1	1	0.00952381	0.633
											1768	IL7_2	IL7R	Human	2	1	12	0.114286	0.004
											1769	IL6_1	IL6R	Human	2	1	8	0.0761905	0.228
											1770	IL23A_1	IL12RB1	Human	2	1	22	0.209524	0
											1771	IL23A_2	IL12RB1	Human	2	1	21	0.2	0
											1772	CLCF1_1	LIFR	Human	2	1	2	0.0190476	0.822
											1773	LIF_1	LIFR	Human	2	1	4	0.0380952	0.538
											1774	OSM_1	LIFR	Human	2	1	3	0.0285714	0.734
											1775	OSM_2	OSMR	Human	2	1	0	0	1
											1776	IL24_2	IL20RB	Human	2	1	4	0.0380952	0.006
											1777	IL1B_1	IL1R1	Human	2	1	8	0.0761905	0.064
											1778	IL33_1	IL1RAP	Human	2	1	0	0	1
											1779	IL16_1	CD4	Human	2	1	12	0.114286	0.049
											1780	CSF3_1	CSF3R	Human	2	1	4	0.0380952	0.08
											1781	IFNW1_1	IFNAR1	Human	2	1	19	0.180952	0.181
											1782	IFNG_1	IFNGR1	Human	2	1	28	0.266667	0.026
											1783	LTA_1	TNFRSF1A	Human	2	1	26	0.247619	0.062
											1784	LTA_4	TNFRSF14	Human	2	1	37	0.352381	0.127
											1785	TNFSF10_1	TNFRSF10A	Human	2	1	0	0	1
											1786	NGF_1	NGFR	Human	2	1	9	0.0857143	0.154
											1787	TNFSF11_1	TNFRSF11A	Human	2	1	3	0.0285714	0.095
											1788	TNFSF13B_3	TNFRSF13C	Human	2	1	24	0.228571	0.011
											1789	CD40LG_2	ITGA5	Human	2	1	8	0.0761905	0.607
											1790	SPP1_1	CD44	Human	2	1	44	0.419048	0.95
											1791	SPP1_2	ITGAV	Human	2	1	56	0.533333	0.004
											1792	SPP1_3	ITGAV	Human	2	1	33	0.314286	0.987
											1793	SPP1_5	ITGAV	Human	2	1	56	0.533333	0
											1794	ADIPOQ_1	ADIPOR1	Human	2	1	42	0.4	0
											1795	NAMPT_1	INSR	Human	2	1	12	0.114286	0.009
											1796	ANGPTL1_1	ITGA1	Human	2	1	3	0.0285714	0.998
											1797	ANGPTL2_1	ITGA5	Human	2	1	17	0.161905	0
											1798	ANGPTL2_2	TLR4	Human	2	1	4	0.0380952	0.385
											1799	ANGPTL7_1	LILRB3	Human	2	1	6	0.0571429	0.01
											1800	ANGPTL4_5	SDC1	Human	2	1	22	0.209524	0
											1801	ANGPTL4_6	SDC2	Human	2	1	50	0.47619	0
											1802	ANGPTL4_8	SDC4	Human	2	1	36	0.342857	0.005
											1803	ANGPT1_1	TEK	Human	2	1	8	0.0761905	0.002
											1804	ANGPT2_1	TEK	Human	2	1	5	0.047619	0.076
											1805	ANGPT2_2	ITGA5	Human	2	1	16	0.152381	0.009
											1806	MDK_1	SDC1	Human	2	1	23	0.219048	0
											1807	MDK_2	SDC2	Human	2	1	47	0.447619	0.058
											1808	MDK_5	ITGA4	Human	2	1	2	0.0190476	0.598
											1809	MDK_6	ITGA6	Human	2	1	9	0.0857143	0.392
											1810	MDK_8	NCL	Human	2	1	57	0.542857	0.004
											1811	PTN_5	SDC4	Human	2	1	25	0.238095	0.29
											1812	PTN_7	NCL	Human	2	1	56	0.533333	0.004
											1813	POSTN_1	ITGAV	Human	2	1	55	0.52381	0
											1814	POSTN_2	ITGAV	Human	2	1	39	0.371429	0.26
											1815	AGT_1	AGTR1	Human	2	1	0	0	1
											1816	C3_3	ITGAM	Human	2	1	0	0	1
											1817	EDN1_2	EDNRB	Human	2	1	12	0.114286	0.957
											1818	POMC_1	MC1R	Human	2	1	0	0	1
											1819	CORT_2	SSTR3	Human	2	1	1	0.00952381	0.531
											1820	CTSG_1	F2R	Human	2	1	40	0.380952	0.207
											1821	CTSG_2	F2RL1	Human	2	1	0	0	1
											1822	CTSG_3	F2RL2	Human	2	1	24	0.228571	0.009
											1823	GZMA_3	F2RL2	Human	2	1	29	0.27619	0
											1824	CTSG_5	PARD3	Human	2	1	2	0.0190476	0.82
											1825	KITLG_1	KIT	Human	2	1	23	0.219048	0.041
											1826	NGF_2	NTRK1	Human	2	1	4	0.0380952	0
											1827	HGF_1	MET	Human	2	1	10	0.0952381	0.542
											1828	SEMA3B_2	NRP1	Human	2	1	4	0.0380952	0.834
											1829	SEMA3B_3	NRP1	Human	2	1	1	0.00952381	0.998
											1830	SEMA3C_1	NRP1	Human	2	1	7	0.0666667	0.495
											1831	SEMA3C_2	NRP1	Human	2	1	6	0.0571429	0.671
											1832	SEMA3C_3	NRP1	Human	2	1	8	0.0761905	0.26
											1833	SEMA3C_4	NRP1	Human	2	1	7	0.0666667	0.384
											1834	SEMA3D_1	NRP1	Human	2	1	9	0.0857143	0.146
											1835	SEMA3D_2	NRP1	Human	2	1	6	0.0571429	0.484
											1836	SEMA3D_3	NRP1	Human	2	1	7	0.0666667	0.411
											1837	SEMA3D_4	NRP1	Human	2	1	5	0.047619	0.699
											1838	ADM_1	CALCRL	Human	2	1	0	0	1
											1839	ANXA1_2	FPR1	Human	2	1	9	0.0857143	0.016
											1840	GAS6_1	AXL	Human	2	1	11	0.104762	0.087
											1841	PROS1_1	AXL	Human	2	1	3	0.0285714	0.956
											1842	PTHLH_1	PTH1R	Human	2	1	0	0	1
											1843	LGALS9_3	CD44	Human	2	1	34	0.32381	0.975
											1844	COL1A1_1	ITGA1	Human	2	1	11	0.104762	0.335
											1845	COL1A2_1	ITGA1	Human	2	1	6	0.0571429	0.936
											1846	COL2A1_1	ITGA1	Human	2	1	2	0.0190476	0.999
											1847	COL4A2_1	ITGA1	Human	2	1	8	0.0761905	0.724
											1848	COL4A3_1	ITGA1	Human	2	1	10	0.0952381	0.541
											1849	COL6A1_1	ITGA1	Human	2	1	10	0.0952381	0.404
											1850	COL6A2_1	ITGA1	Human	2	1	7	0.0666667	0.835
											1851	COL4A3_2	ITGA2	Human	2	1	11	0.104762	0.025
											1852	COL6A1_2	ITGA2	Human	2	1	5	0.047619	0.648
											1853	COL6A2_2	ITGA2	Human	2	1	12	0.114286	0.037
											1854	COL6A3_2	ITGA2	Human	2	1	10	0.0952381	0.071
											1855	COL9A1_2	ITGA2	Human	2	1	7	0.0666667	0.392
											1856	COL9A2_2	ITGA2	Human	2	1	14	0.133333	0
											1857	COL9A3_2	ITGA2	Human	2	1	11	0.104762	0.045
											1858	FN1_2	ITGA4	Human	2	1	1	0.00952381	0.833
											1859	FN1_3	ITGA5	Human	2	1	14	0.133333	0.04
											1860	LAMA1_1	ITGA1	Human	2	1	10	0.0952381	0.518
											1861	LAMA3_1	ITGA1	Human	2	1	8	0.0761905	0.707
											1862	LAMC2_1	ITGA1	Human	2	1	8	0.0761905	0.633
											1863	LAMA1_2	ITGA2	Human	2	1	13	0.12381	0.003
											1864	LAMA2_2	ITGA2	Human	2	1	13	0.12381	0.008
											1865	LAMB3_2	ITGA2	Human	2	1	16	0.152381	0
											1866	LAMC1_2	ITGA2	Human	2	1	4	0.0380952	0.829
											1867	LAMC2_2	ITGA2	Human	2	1	8	0.0761905	0.251
											1868	LAMA1_3	ITGA3	Human	2	1	8	0.0761905	0.842
											1869	LAMA2_3	ITGA3	Human	2	1	7	0.0666667	0.91
											1870	LAMA3_3	ITGA3	Human	2	1	7	0.0666667	0.903
											1871	LAMA4_3	ITGA3	Human	2	1	7	0.0666667	0.943
											1872	LAMA5_3	ITGA3	Human	2	1	5	0.047619	0.983
											1873	LAMB2_3	ITGA3	Human	2	1	7	0.0666667	0.917
											1874	LAMC2_3	ITGA3	Human	2	1	9	0.0857143	0.78
											1875	RELN_1	ITGA3	Human	2	1	9	0.0857143	0.68
											1876	THBS1_1	ITGA3	Human	2	1	9	0.0857143	0.696
											1877	THBS3_1	ITGA3	Human	2	1	9	0.0857143	0.762
											1878	THBS4_1	ITGA3	Human	2	1	4	0.0380952	0.994
											1879	COL4A1_3	ITGA3	Human	2	1	10	0.0952381	0.759
											1880	COL4A2_3	ITGA3	Human	2	1	6	0.0571429	0.98
											1881	COL6A1_3	ITGA3	Human	2	1	4	0.0380952	0.996
											1882	COL6A6_3	ITGA3	Human	2	1	11	0.104762	0.807
											1883	COL9A1_3	ITGA3	Human	2	1	4	0.0380952	0.99
											1884	COL9A2_3	ITGA3	Human	2	1	9	0.0857143	0.791
											1885	COL9A3_3	ITGA3	Human	2	1	9	0.0857143	0.747
											1886	LAMA3_4	ITGA6	Human	2	1	10	0.0952381	0.285
											1887	LAMA4_4	ITGA6	Human	2	1	12	0.114286	0.164
											1888	LAMA5_4	ITGA6	Human	2	1	16	0.152381	0.011
											1889	LAMB3_4	ITGA6	Human	2	1	7	0.0666667	0.807
											1890	LAMC1_4	ITGA6	Human	2	1	14	0.133333	0.028
											1891	LAMC2_4	ITGA6	Human	2	1	10	0.0952381	0.257
											1892	LAMA3_5	ITGA7	Human	2	1	6	0.0571429	0.787
											1893	LAMA4_5	ITGA7	Human	2	1	6	0.0571429	0.845
											1894	LAMA5_5	ITGA7	Human	2	1	7	0.0666667	0.774
											1895	LAMB2_5	ITGA7	Human	2	1	7	0.0666667	0.608
											1896	LAMB3_5	ITGA7	Human	2	1	6	0.0571429	0.809
											1897	LAMC1_5	ITGA7	Human	2	1	10	0.0952381	0.23
											1898	LAMC2_5	ITGA7	Human	2	1	7	0.0666667	0.629
											1899	TNC_1	ITGA8	Human	2	1	1	0.00952381	0.755
											1900	TNR_1	ITGA8	Human	2	1	2	0.0190476	0.41
											1901	TNXB_1	ITGA8	Human	2	1	1	0.00952381	0.814
											1902	TNXB_2	ITGA8	Human	2	1	1	0.00952381	0.771
											1903	TNC_2	ITGA9	Human	2	1	15	0.142857	0
											1904	COL1A1_4	ITGA9	Human	2	1	14	0.133333	0.002
											1905	COL1A2_4	ITGA9	Human	2	1	21	0.2	0
											1906	COL2A1_4	ITGA9	Human	2	1	12	0.114286	0.018
											1907	COL4A1_4	ITGA9	Human	2	1	15	0.142857	0.003
											1908	COL4A3_4	ITGA9	Human	2	1	9	0.0857143	0.122
											1909	COL4A5_4	ITGA9	Human	2	1	11	0.104762	0.036
											1910	COL6A1_4	ITGA9	Human	2	1	10	0.0952381	0.039
											1911	COL9A1_4	ITGA9	Human	2	1	20	0.190476	0
											1912	COL9A3_4	ITGA9	Human	2	1	18	0.171429	0
											1913	LAMA2_6	ITGA9	Human	2	1	12	0.114286	0.011
											1914	LAMA5_6	ITGA9	Human	2	1	18	0.171429	0
											1915	LAMB2_6	ITGA9	Human	2	1	13	0.12381	0.006
											1916	LAMC3_6	ITGA9	Human	2	1	14	0.133333	0.002
											1917	COL1A1_5	ITGA10	Human	2	1	44	0.419048	0.001
											1918	COL2A1_5	ITGA10	Human	2	1	33	0.314286	0.369
											1919	COL4A1_5	ITGA10	Human	2	1	52	0.495238	0
											1920	COL4A2_5	ITGA10	Human	2	1	42	0.4	0.035
											1921	COL4A4_5	ITGA10	Human	2	1	41	0.390476	0.014
											1922	COL6A1_5	ITGA10	Human	2	1	34	0.32381	0.103
											1923	COL6A6_5	ITGA10	Human	2	1	52	0.495238	0.043
											1924	COL9A3_5	ITGA10	Human	2	1	40	0.380952	0.019
											1925	COL1A1_6	ITGA11	Human	2	1	8	0.0761905	0.025
											1926	COL1A2_6	ITGA11	Human	2	1	1	0.00952381	0.957
											1927	COL4A2_6	ITGA11	Human	2	1	2	0.0190476	0.723
											1928	COL4A3_6	ITGA11	Human	2	1	7	0.0666667	0.028
											1929	COL4A4_6	ITGA11	Human	2	1	0	0	1
											1930	COL4A5_6	ITGA11	Human	2	1	5	0.047619	0.173
											1931	COL6A1_6	ITGA11	Human	2	1	4	0.0380952	0.289
											1932	COL6A2_6	ITGA11	Human	2	1	3	0.0285714	0.517
											1933	COL9A1_6	ITGA11	Human	2	1	3	0.0285714	0.555
											1934	COL9A2_6	ITGA11	Human	2	1	6	0.0571429	0.068
											1935	FN1_5	ITGAV	Human	2	1	42	0.4	0.096
											1936	VTN_2	ITGAV	Human	2	1	50	0.47619	0
											1937	FN1_7	ITGAV	Human	2	1	28	0.266667	0.928
											1938	THBS1_2	ITGAV	Human	2	1	57	0.542857	0
											1939	THBS2_2	ITGAV	Human	2	1	48	0.457143	0.059
											1940	THBS3_2	ITGAV	Human	2	1	38	0.361905	0.341
											1941	THBS4_2	ITGAV	Human	2	1	47	0.447619	0.057
											1942	VTN_4	ITGB3	Human	2	1	5	0.047619	0.553
											1943	TNC_4	ITGB3	Human	2	1	8	0.0761905	0.118
											1944	TNR_4	ITGB3	Human	2	1	8	0.0761905	0.098
											1945	TNXB_6	ITGB3	Human	2	1	13	0.12381	0.001
											1946	TNC_5	ITGAV	Human	2	1	51	0.485714	0
											1947	FN1_9	ITGAV	Human	2	1	34	0.32381	0.413
											1948	FN1_10	ITGAV	Human	2	1	43	0.409524	0.128
											1949	LAMA2_7	ITGAV	Human	2	1	49	0.466667	0.01
											1950	LAMA3_7	ITGAV	Human	2	1	47	0.447619	0.024
											1951	LAMC2_7	ITGAV	Human	2	1	40	0.380952	0.17
											1952	LAMC3_7	ITGAV	Human	2	1	36	0.342857	0.466
											1953	COL1A1_7	ITGAV	Human	2	1	33	0.314286	0.814
											1954	COL1A2_7	ITGAV	Human	2	1	48	0.457143	0.165
											1955	COL4A1_7	ITGAV	Human	2	1	54	0.514286	0
											1956	COL6A6_7	ITGAV	Human	2	1	50	0.47619	0.001
											1957	COL9A2_7	ITGAV	Human	2	1	47	0.447619	0.017
											1958	COL9A3_7	ITGAV	Human	2	1	54	0.514286	0
											1959	LAMA1_8	ITGA6	Human	2	1	9	0.0857143	0.31
											1960	LAMA2_8	ITGA6	Human	2	1	14	0.133333	0.034
											1961	LAMA3_8	ITGA6	Human	2	1	9	0.0857143	0.354
											1962	LAMA4_8	ITGA6	Human	2	1	17	0.161905	0.003
											1963	LAMC1_8	ITGA6	Human	2	1	15	0.142857	0.011
											1964	FN1_11	CD44	Human	2	1	41	0.390476	0.865
											1965	COL1A1_8	CD44	Human	2	1	61	0.580952	0.171
											1966	COL4A1_8	CD44	Human	2	1	33	0.314286	0.999
											1967	COL4A3_8	CD44	Human	2	1	48	0.457143	0.812
											1968	COL4A4_8	CD44	Human	2	1	50	0.47619	0.665
											1969	COL4A5_8	CD44	Human	2	1	47	0.447619	0.611
											1970	COL6A6_8	CD44	Human	2	1	31	0.295238	1
											1971	COL9A2_8	CD44	Human	2	1	65	0.619048	0
											1972	LAMA1_9	CD44	Human	2	1	56	0.533333	0.013
											1973	LAMA2_9	CD44	Human	2	1	46	0.438095	0.561
											1974	LAMA5_9	CD44	Human	2	1	55	0.52381	0.346
											1975	LAMB2_9	CD44	Human	2	1	43	0.409524	0.849
											1976	LAMC1_9	CD44	Human	2	1	54	0.514286	0.189
											1977	COL4A3_9	SDC1	Human	2	1	15	0.142857	0.035
											1978	COL6A1_9	SDC1	Human	2	1	14	0.133333	0.119
											1979	COL6A2_9	SDC1	Human	2	1	18	0.171429	0.011
											1980	COL9A2_9	SDC1	Human	2	1	19	0.180952	0.005
											1981	FN1_12	SDC1	Human	2	1	14	0.133333	0.092
											1982	TNC_6	SDC1	Human	2	1	24	0.228571	0
											1983	TNR_6	SDC1	Human	2	1	18	0.171429	0.014
											1984	THBS1_3	SDC1	Human	2	1	17	0.161905	0.008
											1985	THBS4_3	SDC1	Human	2	1	21	0.2	0
											1986	COMP_3	SDC1	Human	2	1	14	0.133333	0.096
											1987	COL1A2_10	SDC4	Human	2	1	47	0.447619	0
											1988	COL2A1_10	SDC4	Human	2	1	26	0.247619	0.103
											1989	COL4A1_10	SDC4	Human	2	1	37	0.352381	0
											1990	COL4A2_10	SDC4	Human	2	1	46	0.438095	0
											1991	COL4A4_10	SDC4	Human	2	1	51	0.485714	0
											1992	COL6A1_10	SDC4	Human	2	1	45	0.428571	0
											1993	COL6A2_10	SDC4	Human	2	1	39	0.371429	0.003
											1994	COL9A1_10	SDC4	Human	2	1	31	0.295238	0.026
											1995	FN1_13	SDC4	Human	2	1	44	0.419048	0
											1996	TNC_7	SDC4	Human	2	1	38	0.361905	0
											1997	TNR_7	SDC4	Human	2	1	41	0.390476	0
											1998	TNXB_9	SDC4	Human	2	1	31	0.295238	0.017
[truncated: 3,282 more rows]

## Sheet: Fig 1g
non-correcrected p-values of different methods on simulated data (25%)
	L	R1	R2	Moran (permutation)	Moran (z-score)	Giotto	CellChat_trimean	SpatialCorr	CellChat_trunc		SpaTalk (the smallest p-value of each pair was considered for final comparison)	ligand	receptor	species	celltype_sender	celltype_receiver	lr_co_exp_num	lr_co_ratio	lr_co_ratio_pvalue
TGFB1_1	TGFB1	TGFBR1	TGFBR2	0	3.37539e-25	0.016	1	0.0531915	1		1	TGFB2_1	TGFBR1	Human	1	2	12	0.181818	0.321
TGFB2_1	TGFB2	TGFBR1	TGFBR2	0.031	0.0160118	0	1	0.869565	1		2	TGFB1_2	ACVR1B	Human	1	2	2	0.030303	0.635
TGFB3_1	TGFB3	TGFBR1	TGFBR2	0.001	1.93231e-06	0	1	0.606061	1		3	TGFB3_2	ACVR1B	Human	1	2	0	0	1
TGFB1_2	TGFB1	ACVR1B	TGFBR2	0	1.74252e-33	0.022	1	0.0284495	1		4	TGFB3_6	ACVR1C	Human	1	2	0	0	1
TGFB1_3	TGFB1	ACVR1C	TGFBR2	0	4.08416e-05	0.012	1	0.0112803	1		5	BMP2_1	BMPR1A	Human	1	2	0	0	1
TGFB2_2	TGFB2	ACVR1B	TGFBR2	0	1.21344e-19	0	1	0.00728332	1		6	BMP2_2	BMPR1A	Human	1	2	0	0	1
TGFB2_3	TGFB2	ACVR1C	TGFBR2	0	9.652e-10	0.012	1	0.125	1		7	BMP2_3	BMPR1A	Human	1	2	0	0	1
TGFB3_2	TGFB3	ACVR1B	TGFBR2	0	2.61976e-12	0.008	1	0.136986	1		8	BMP2_6	BMPR2	Human	1	2	6	0.0909091	0.277
TGFB3_3	TGFB3	ACVR1C	TGFBR2	0	3.55538e-08	0.044	1	0.408163	1		9	BMP4_1	BMPR1A	Human	1	2	0	0	1
TGFB3_4	TGFB3	ACVR1C	TGFBR2	0.017	0.00704047	0.156	1	0.00503525	1		10	BMP4_2	BMPR1A	Human	1	2	0	0	1
TGFB3_5	TGFB3	ACVR1C	TGFBR2	0.291	0.283766	0	1	0.322581	1		11	BMP4_3	BMPR1A	Human	1	2	0	0	1
TGFB3_6	TGFB3	ACVR1C	TGFBR2	0	1.30617e-09	0.008	1	0.222222	1		12	BMP4_4	ACVR2A	Human	1	2	0	0	1
BMP2_1	BMP2	BMPR1A	ACVR2A	0	0.000124048	0.032	1	0.952381	1		13	BMP4_5	ACVR2B	Human	1	2	2	0.030303	0.626
BMP2_2	BMP2	BMPR1A	ACVR2B	0	5.1751e-08	0	1	0.869565	1		14	GDF6_2	BMPR1A	Human	1	2	0	0	1
BMP2_3	BMP2	BMPR1A	BMPR2	0.103	0.0646342	0.028	1	0.769231	1		15	GDF6_3	BMPR1A	Human	1	2	0	0	1
BMP2_4	BMP2	ACVR2A		0	1.32581e-16	0	1	0.0154919	1		16	GDF6_4	ACVR2A	Human	1	2	0	0	1
BMP2_5	BMP2	ACVR2B		0.115	0.0848873	0.012	1	0.869565	1		17	BMP5_3	ACVR1	Human	1	2	2	0.030303	0.86
BMP2_6	BMP2	BMPR2		0.009	2.60887e-05	0	1	0.526316	1		18	BMP5_4	BMPR1A	Human	1	2	0	0	1
BMP4_1	BMP4	BMPR1A	ACVR2A	0.001	2.42396e-16	0.016	1	0.571429	1		19	BMP5_6	BMPR1A	Human	1	2	0	0	1
BMP4_2	BMP4	BMPR1A	ACVR2B	0.003	2.20825e-05	0.016	1	0.869565	1		20	BMP5_9	BMPR2	Human	1	2	6	0.0909091	0.325
BMP4_3	BMP4	BMPR1A	BMPR2	0.043	6.15647e-05	0.016	1	0.178571	1		21	BMP6_1	ACVR1	Human	1	2	3	0.0454545	0.634
BMP4_4	BMP4	ACVR2A		0.019	0.00404285	0.136	1	0.952381	1		22	BMP6_2	ACVR1	Human	1	2	4	0.0606061	0.36
BMP4_5	BMP4	ACVR2B		0.069	0.0115751	0.012	1	1	1		23	BMP6_3	ACVR1	Human	1	2	4	0.0606061	0.332
BMP4_6	BMP4	BMPR2		0.104	0.0372122	0.016	1	0.113636	1		24	BMP6_6	BMPR1A	Human	1	2	0	0	1
GDF6_1	GDF6	BMPR1A	ACVR2A	0.434	0.399211	0.008	1	0.645161	1		25	BMP6_9	BMPR2	Human	1	2	8	0.121212	0.156
GDF6_2	GDF6	BMPR1A	ACVR2B	0.039	0.000446376	0.012	1	0.909091	1		26	BMP8A_3	ACVR1	Human	1	2	5	0.0757576	0.163
GDF6_3	GDF6	BMPR1A	BMPR2	0.002	0.000195958	0	1	0.377358	1		27	BMP8A_4	BMPR1A	Human	1	2	0	0	1
GDF6_4	GDF6	ACVR2A		0.006	7.66068e-05	0.048	0	0.8	0		28	BMP8A_5	BMPR1A	Human	1	2	0	0	1
GDF6_5	GDF6	ACVR2B		0.011	4.29884e-06	0.064	0	0.0116212	0		29	BMP8A_6	BMPR1A	Human	1	2	0	0	1
GDF6_6	GDF6	BMPR2		0.05	0.0235879	0.008	1	0.465116	1		30	BMP8A_7	ACVR2A	Human	1	2	0	0	1
BMP5_1	BMP5	ACVR1	ACVR2A	0.144	0.0140782	0.024	1	0.689655	1		31	BMP8B_6	BMPR1A	Human	1	2	0	0	1
BMP5_2	BMP5	ACVR1	ACVR2B	0.318	0.265527	0.012	0	0.645161	0		32	BMP8B_9	BMPR2	Human	1	2	8	0.121212	0.141
BMP5_3	BMP5	ACVR1	BMPR2	0	4.85308e-14	0	1	0.425532	1		33	GDF9_1	ACVR1B	Human	1	2	2	0.030303	0.659
BMP5_4	BMP5	BMPR1A	ACVR2A	0.105	0.0667451	0.004	1	0.769231	1		34	GDF10_1	ACVR1B	Human	1	2	1	0.0151515	0.833
BMP5_5	BMP5	BMPR1A	ACVR2B	0	0.00016935	0.032	1	0.869565	1		35	GDF11_1	TGFBR1	Human	1	2	14	0.212121	0.138
BMP5_6	BMP5	BMPR1A	BMPR2	0.026	0.0120303	0.04	1	0.869565	1		36	GDF15_1	TGFBR2	Human	1	2	8	0.121212	0.978
BMP5_7	BMP5	ACVR2A		0.024	0.0166472	0.08	1	1	1		37	AMH_1	ACVR1	Human	1	2	5	0.0757576	0.211
BMP5_8	BMP5	ACVR2B		0.171	0.186767	0.092	1	0.186916	1		38	AMH_2	BMPR1A	Human	1	2	0	0	1
BMP5_9	BMP5	BMPR2		0.519	0.505346	0.028	1	0.8	1		39	GDNF_1	GFRA1	Human	1	2	0	0	1
BMP6_1	BMP6	ACVR1	ACVR2A	0.004	2.56482e-05	0.012	1	0.952381	1		40	NRTN_1	GFRA2	Human	1	2	3	0.0454545	0.015
BMP6_2	BMP6	ACVR1	ACVR2B	0.004	1.14374e-06	0	0.01	0.15748	0.01		41	ARTN_1	GFRA3	Human	1	2	0	0	1
BMP6_3	BMP6	ACVR1	BMPR2	0.079	0.027987	0.02	1	0.869565	1		42	ARTN_2	GFRA1	Human	1	2	0	0	1
BMP6_4	BMP6	BMPR1A	ACVR2A	0.006	0.00383761	0.024	1	0.425532	1		43	INHBB_1	ACVR1B	Human	1	2	0	0	1
BMP6_5	BMP6	BMPR1A	ACVR2B	0.086	0.00229444	0.008	0.05	0.526316	0.05		44	INHBB_8	ACVR1C	Human	1	2	0	0	1
BMP6_6	BMP6	BMPR1A	BMPR2	0.276	0.180534	0.004	0.01	0.625	0.01		45	INHBB_10	ACVR1C	Human	1	2	0	0	1
BMP6_7	BMP6	ACVR2A		0	1.19726e-24	0.004	0.01	0.101523	0.01		46	WNT10A_1	FZD1	Human	1	2	0	0	1
BMP6_8	BMP6	ACVR2B		0	2.68983e-13	0	0.29	0.0003	0.29		47	WNT10A_6	FZD5	Human	1	2	0	0	1
BMP6_9	BMP6	BMPR2		0	2.00063e-06	0.012	1	0.134228	1		48	WNT10A_7	FZD6	Human	1	2	7	0.106061	0.914
BMP8A_1	BMP8A	ACVR1	ACVR2A	0.003	0.000505426	0.004	1	1	1		49	WNT10A_8	FZD7	Human	1	2	17	0.257576	0.027
BMP8A_2	BMP8A	ACVR1	ACVR2B	0.061	0.0246085	0	1	0.769231	1		50	WNT10A_10	FZD9	Human	1	2	0	0	1
BMP8A_3	BMP8A	ACVR1	BMPR2	0.051	0.0154394	0	1	0.16	1		51	WNT16_1	FZD1	Human	1	2	0	0	1
BMP8A_4	BMP8A	BMPR1A	ACVR2A	0	2.5017e-06	0.018	1	0.8	1		52	WNT16_2	FZD10	Human	1	2	0	0	1
BMP8A_5	BMP8A	BMPR1A	ACVR2B	0	1.06687e-31	0.012	1	0.869565	1		53	WNT16_6	FZD5	Human	1	2	0	0	1
BMP8A_6	BMP8A	BMPR1A	BMPR2	0.003	0.00207508	0.012	1	0.588235	1		54	WNT16_8	FZD7	Human	1	2	16	0.242424	0.144
BMP8A_7	BMP8A	ACVR2A		0	1.36798e-19	0	1	0.606061	1		55	WNT16_9	FZD8	Human	1	2	2	0.030303	0.221
BMP8A_8	BMP8A	ACVR2B		0	7.69624e-13	0	1	0.0416667	1		56	WNT16_10	FZD9	Human	1	2	0	0	1
BMP8A_9	BMP8A	BMPR2		0.285	0.308101	0.008	1	0.8	1		57	WNT2_1	FZD1	Human	1	2	0	0	1
BMP8B_1	BMP8B	ACVR1	ACVR2A	0.003	0.000861275	0.012	1	0.8	1		58	WNT2_3	FZD2	Human	1	2	0	0	1
BMP8B_2	BMP8B	ACVR1	ACVR2B	0.103	0.017137	0.056	1	0.4	1		59	WNT2_6	FZD5	Human	1	2	0	0	1
BMP8B_3	BMP8B	ACVR1	BMPR2	0.028	0.0454145	0.016	1	0.465116	1		60	WNT2_7	FZD6	Human	1	2	5	0.0757576	0.989
BMP8B_4	BMP8B	BMPR1A	ACVR2A	0.065	0.054978	0.12	1	0.526316	1		61	WNT2_8	FZD7	Human	1	2	17	0.257576	0.085
BMP8B_5	BMP8B	BMPR1A	ACVR2B	0.196	0.139255	0.048	1	0.689655	1		62	WNT2_9	FZD8	Human	1	2	1	0.0151515	0.567
BMP8B_6	BMP8B	BMPR1A	BMPR2	0.038	0.00329567	0.012	1	0.487805	1		63	WNT2_10	FZD9	Human	1	2	0	0	1
BMP8B_7	BMP8B	ACVR2A		0	5.35673e-15	0.004	1	0.010805	1		64	WNT2B_1	FZD1	Human	1	2	0	0	1
BMP8B_8	BMP8B	ACVR2B		0.045	0.000100219	0.016	1	0.465116	1		65	WNT2B_2	FZD10	Human	1	2	0	0	1
BMP8B_9	BMP8B	BMPR2		0.125	0.0327233	0.016	1	0.714286	1		66	WNT2B_4	FZD3	Human	1	2	1	0.0151515	0.974
GDF9_1	GDF9	ACVR1B	BMPR2	0.44	0.408851	0.064	1	0.21978	1		67	WNT2B_5	FZD4	Human	1	2	2	0.030303	0.137
GDF10_1	GDF10	ACVR1B	ACVR2A	0.001	1.37827e-05	0.004	1	0.208333	1		68	WNT2B_6	FZD5	Human	1	2	0	0	1
GDF11_1	GDF11	TGFBR1	ACVR2A	0.229	0.149472	0.188	1	0.408163	1		69	WNT2B_7	FZD6	Human	1	2	8	0.121212	0.883
GDF11_2	GDF11	TGFBR1	ACVR2B	0.406	0.402053	0.036	1	0.0262467	1		70	WNT2B_8	FZD7	Human	1	2	15	0.227273	0.129
GDF11_3	GDF11	ACVR1B	ACVR2B	0.005	1.85171e-07	0	1	0.344828	1		71	WNT4_4	FZD3	Human	1	2	0	0	1
GDF15_1	GDF15	TGFBR2		0.178	0.129626	0.012	1	0.28169	1		72	WNT4_5	FZD4	Human	1	2	0	0	1
AMH_1	AMH	ACVR1		0	1.80794e-13	0	1	0.130719	1		73	WNT4_6	FZD5	Human	1	2	0	0	1
AMH_2	AMH	BMPR1A		0.002	0.00433815	0.02	1	0.057971	1		74	WNT4_7	FZD6	Human	1	2	8	0.121212	0.86
GDNF_1	GDNF	GFRA1		0	1.36895e-09	0.032	1	0.909091	1		75	WNT4_9	FZD8	Human	1	2	1	0.0151515	0.574
NRTN_1	NRTN	GFRA2		0.296	0.286704	0.016	1	0.136986	1		76	WNT6_2	FZD10	Human	1	2	0	0	1
ARTN_1	ARTN	GFRA3		0.003	1.22614e-07	0.028	1	0.0305344	1		77	WNT6_3	FZD2	Human	1	2	0	0	1
ARTN_2	ARTN	GFRA1		0	9.95225e-07	0.004	1	0.833333	1		78	WNT6_4	FZD3	Human	1	2	0	0	1
INHBA_1	INHBA	ACVR1B	ACVR2A	0.339	0.330575	0.036	1	0.273973	1		79	WNT6_5	FZD4	Human	1	2	2	0.030303	0.151
INHBA_2	INHBA	ACVR1B	ACVR2B	0.177	0.177747	0.028	1	0.408163	1		80	WNT6_7	FZD6	Human	1	2	5	0.0757576	0.99
INHBB_1	INHBB	ACVR1B	ACVR2A	0.405	0.401451	0.008	1	0.47619	1		81	WNT6_8	FZD7	Human	1	2	17	0.257576	0.044
INHBB_2	INHBB	ACVR1B	ACVR2B	0.026	2.00584e-05	0	1	0.235294	1		82	WNT6_10	FZD9	Human	1	2	0	0	1
INHBB_3	INHBB	ACVR1C	ACVR2A	0.417	0.417234	0.008	1	0.151515	1		83	WNT9A_1	FZD1	Human	1	2	0	0	1
INHBB_4	INHBB	ACVR1C	ACVR2B	0.073	0.00413004	0	1	0.155039	1		84	WNT9A_2	FZD10	Human	1	2	0	0	1
INHBB_5	INHBB	ACVR1C	ACVR2B	0.068	0.00446188	0.008	1	0.0716846	1		85	WNT9A_3	FZD2	Human	1	2	0	0	1
INHBB_6	INHBB	ACVR1C	ACVR2B	0.048	0.00197008	0	1	0.769231	1		86	WNT9A_4	FZD3	Human	1	2	1	0.0151515	0.969
INHBB_7	INHBB	ACVR1C	ACVR2B	0.056	9.94883e-05	0	1	0.106383	1		87	WNT9A_5	FZD4	Human	1	2	1	0.0151515	0.428
INHBB_8	INHBB	ACVR1C	ACVR2B	0.111	0.000878225	0.004	1	0.0001	1		88	WNT9A_6	FZD5	Human	1	2	0	0	1
INHBB_9	INHBB	ACVR1C	ACVR2B	0.063	0.00115534	0.008	1	0.0152323	1		89	WNT9A_7	FZD6	Human	1	2	7	0.106061	0.899
INHBB_10	INHBB	ACVR1C	ACVR2B	0.27	0.0833809	0	1	0.0256082	1		90	WNT9A_9	FZD8	Human	1	2	2	0.030303	0.206
WNT10A_1	WNT10A	FZD1	LRP5	0.096	0.0259272	0.016	1	1	1		91	WNT10A_11	FZD1	Human	1	2	0	0	1
WNT10A_2	WNT10A	FZD10	LRP5	0.316	0.294275	0.008	1	0.645161	1		92	WNT10A_15	FZD4	Human	1	2	2	0.030303	0.126
WNT10A_3	WNT10A	FZD2	LRP5	0.279	0.256785	0.02	1	0.8	1		93	WNT10A_16	FZD5	Human	1	2	0	0	1
WNT10A_4	WNT10A	FZD3	LRP5	0.534	0.543868	0.088	1	1	1		94	WNT10A_19	FZD8	Human	1	2	2	0.030303	0.198
WNT10A_5	WNT10A	FZD4	LRP5	0.063	0.0629714	0.064	0	0.952381	0		95	WNT16_12	FZD10	Human	1	2	0	0	1
WNT10A_6	WNT10A	FZD5	LRP5	0	8.99954e-14	0	1	0.666667	1		96	WNT16_13	FZD2	Human	1	2	0	0	1
WNT10A_7	WNT10A	FZD6	LRP5	0	1.55215e-21	0.012	1	0.190476	1		97	WNT16_14	FZD3	Human	1	2	0	0	1
WNT10A_8	WNT10A	FZD7	LRP5	0.426	0.425661	0.064	1	0.555556	1		98	WNT16_16	FZD5	Human	1	2	0	0	1
WNT10A_9	WNT10A	FZD8	LRP5	0.087	0.00955541	0	1	0.833333	1		99	WNT16_18	FZD7	Human	1	2	18	0.272727	0.028
WNT10A_10	WNT10A	FZD9	LRP5	0	5.32312e-08	0.036	1	0.363636	1		100	WNT16_19	FZD8	Human	1	2	2	0.030303	0.214
WNT16_1	WNT16	FZD1	LRP5	0.006	1.73969e-07	0.008	1	0.869565	1		101	WNT2_11	FZD1	Human	1	2	0	0	1
WNT16_2	WNT16	FZD10	LRP5	0.176	0.190432	0.028	1	0.689655	1		102	WNT2_12	FZD10	Human	1	2	0	0	1
WNT16_3	WNT16	FZD2	LRP5	0.064	0.00316693	0.004	1	0.30303	1		103	WNT2_15	FZD4	Human	1	2	3	0.0454545	0.014
WNT16_4	WNT16	FZD3	LRP5	0	4.04341e-13	0.008	1	0.952381	1		104	WNT2_16	FZD5	Human	1	2	0	0	1
WNT16_5	WNT16	FZD4	LRP5	0	9.91597e-05	0.068	1	0.909091	1		105	WNT2_17	FZD6	Human	1	2	5	0.0757576	0.987
WNT16_6	WNT16	FZD5	LRP5	0	1.25063e-10	0.008	1	1	1		106	WNT2_20	FZD9	Human	1	2	0	0	1
WNT16_7	WNT16	FZD6	LRP5	0.404	0.39974	0.008	1	0.0369004	1		107	WNT2B_13	FZD2	Human	1	2	0	0	1
WNT16_8	WNT16	FZD7	LRP5	0	9.80647e-29	0.02	1	0.5	1		108	WNT2B_15	FZD4	Human	1	2	1	0.0151515	0.447
WNT16_9	WNT16	FZD8	LRP5	0.247	0.180501	0.188	1	0.769231	1		109	WNT2B_16	FZD5	Human	1	2	0	0	1
WNT16_10	WNT16	FZD9	LRP5	0	1.10418e-19	0	1	0.869565	1		110	WNT2B_18	FZD7	Human	1	2	16	0.242424	0.134
WNT2_1	WNT2	FZD1	LRP5	0	6.0509e-18	0	1	0.0238663	1		111	WNT2B_19	FZD8	Human	1	2	3	0.0454545	0.036
WNT2_2	WNT2	FZD10	LRP5	0.184	0.166237	0.008	1	0.454545	1		112	WNT4_11	FZD1	Human	1	2	0	0	1
WNT2_3	WNT2	FZD2	LRP5	0.427	0.402277	0.028	1	0.740741	1		113	WNT4_12	FZD10	Human	1	2	0	0	1
WNT2_4	WNT2	FZD3	LRP5	0.503	0.503889	0.068	1	0.0403226	1		114	WNT4_14	FZD3	Human	1	2	0	0	1
WNT2_5	WNT2	FZD4	LRP5	0	3.58006e-18	0	1	0.327869	1		115	WNT4_15	FZD4	Human	1	2	2	0.030303	0.097
WNT2_6	WNT2	FZD5	LRP5	0	7.53778e-39	0	1	0.135135	1		116	WNT4_16	FZD5	Human	1	2	0	0	1
WNT2_7	WNT2	FZD6	LRP5	0	1.39959e-31	0.004	1	0.0162734	1		117	WNT4_18	FZD7	Human	1	2	20	0.30303	0.004
WNT2_8	WNT2	FZD7	LRP5	0.004	1.03395e-06	0	1	0.740741	1		118	WNT4_19	FZD8	Human	1	2	3	0.0454545	0.051
WNT2_9	WNT2	FZD8	LRP5	0.39	0.280679	0.004	1	0.00203211	1		119	WNT6_15	FZD4	Human	1	2	1	0.0151515	0.489
WNT2_10	WNT2	FZD9	LRP5	0.263	0.212591	0.004	1	0.625	1		120	WNT6_18	FZD7	Human	1	2	17	0.257576	0.084
WNT2B_1	WNT2B	FZD1	LRP5	0.001	4.13468e-07	0.024	1	0.344828	1		121	WNT6_19	FZD8	Human	1	2	2	0.030303	0.21
WNT2B_2	WNT2B	FZD10	LRP5	0	4.34949e-17	0	1	0.8	1		122	WNT9A_11	FZD1	Human	1	2	0	0	1
WNT2B_3	WNT2B	FZD2	LRP5	0.312	0.245784	0.012	1	0.645161	1		123	WNT9A_12	FZD10	Human	1	2	0	0	1
WNT2B_4	WNT2B	FZD3	LRP5	0	2.13001e-14	0.048	1	0.8	1		124	WNT9A_15	FZD4	Human	1	2	1	0.0151515	0.478
WNT2B_5	WNT2B	FZD4	LRP5	0	3.3788e-24	0.004	1	0.294118	1		125	WNT9A_16	FZD5	Human	1	2	0	0	1
WNT2B_6	WNT2B	FZD5	LRP5	0	1.82636e-17	0.008	1	0.666667	1		126	WNT9A_17	FZD6	Human	1	2	10	0.151515	0.651
WNT2B_7	WNT2B	FZD6	LRP5	0	8.70186e-17	0	1	0.00668896	1		127	WNT5A_1	FZD1	Human	1	2	0	0	1
WNT2B_8	WNT2B	FZD7	LRP5	0	4.91822e-17	0.032	1	0.869565	1		128	WNT5A_2	FZD10	Human	1	2	0	0	1
WNT2B_9	WNT2B	FZD8	LRP5	0.207	0.0466484	0.016	1	0.208333	1		129	WNT5A_3	FZD2	Human	1	2	0	0	1
WNT2B_10	WNT2B	FZD9	LRP5	0.003	1.77661e-07	0.036	1	0.222222	1		130	WNT5A_4	FZD3	Human	1	2	1	0.0151515	0.963
WNT4_1	WNT4	FZD1	LRP5	0	6.94407e-13	0.032	1	0.8	1		131	WNT5A_5	FZD4	Human	1	2	3	0.0454545	0.033
WNT4_2	WNT4	FZD10	LRP5	0	0.000332451	0.008	1	0.47619	1		132	WNT5A_8	FZD7	Human	1	2	17	0.257576	0.11
WNT4_3	WNT4	FZD2	LRP5	0.125	0.0181199	0	1	0.0881057	1		133	WNT5B_2	FZD10	Human	1	2	0	0	1
WNT4_4	WNT4	FZD3	LRP5	0.294	0.223019	0.044	1	0.952381	1		134	WNT5B_4	FZD3	Human	1	2	1	0.0151515	0.978
WNT4_5	WNT4	FZD4	LRP5	0	1.48206e-18	0	1	0.169492	1		135	WNT5B_5	FZD4	Human	1	2	2	0.030303	0.124
WNT4_6	WNT4	FZD5	LRP5	0	3.60465e-08	0.004	1	0.526316	1		136	WNT5B_6	FZD5	Human	1	2	0	0	1
WNT4_7	WNT4	FZD6	LRP5	0.275	0.266055	0	1	0.833333	1		137	WNT5B_8	FZD7	Human	1	2	15	0.227273	0.244
WNT4_8	WNT4	FZD7	LRP5	0	8.79739e-23	0	1	0.689655	1		138	WNT5B_9	FZD8	Human	1	2	2	0.030303	0.257
WNT4_9	WNT4	FZD8	LRP5	0.012	2.32325e-07	0	1	0.172414	1		139	WNT11_1	FZD1	Human	1	2	0	0	1
WNT4_10	WNT4	FZD9	LRP5	0.011	0.0104686	0.02	1	0.714286	1		140	WNT11_2	FZD10	Human	1	2	0	0	1
WNT6_1	WNT6	FZD1	LRP5	0.155	0.160156	0.032	1	0.512821	1		141	WNT11_3	FZD2	Human	1	2	0	0	1
WNT6_2	WNT6	FZD10	LRP5	0.269	0.271313	0.018	1	0.555556	1		142	WNT11_5	FZD4	Human	1	2	3	0.0454545	0.02
WNT6_3	WNT6	FZD2	LRP5	0.251	0.0964604	0.004	1	0.333333	1		143	WNT11_6	FZD5	Human	1	2	0	0	1
WNT6_4	WNT6	FZD3	LRP5	0.008	2.77195e-05	0.016	1	1	1		144	WNT11_9	FZD8	Human	1	2	2	0.030303	0.2
WNT6_5	WNT6	FZD4	LRP5	0	8.4992e-16	0.028	1	0.952381	1		145	WNT11_10	FZD9	Human	1	2	0	0	1
WNT6_6	WNT6	FZD5	LRP5	0	2.01291e-25	0.008	1	0.555556	1		146	TGFA_1	EGFR	Human	1	2	2	0.030303	0.242
WNT6_7	WNT6	FZD6	LRP5	0.065	0.0640803	0.004	1	0.465116	1		147	TGFA_2	EGFR	Human	1	2	0	0	1
WNT6_8	WNT6	FZD7	LRP5	0.046	0.0316032	0	1	0.606061	1		148	BTC_1	EGFR	Human	1	2	2	0.030303	0.251
WNT6_9	WNT6	FZD8	LRP5	0.434	0.375776	0.044	1	0.645161	1		149	BTC_4	ERBB2	Human	1	2	3	0.0454545	0.836
WNT6_10	WNT6	FZD9	LRP5	0.033	0.000717476	0.016	1	0.909091	1		150	NRG2_1	ERBB3	Human	1	2	21	0.318182	0.43
WNT9A_1	WNT9A	FZD1	LRP5	0.161	0.0807598	0.012	1	0.206186	1		151	NRG2_2	ERBB2	Human	1	2	2	0.030303	0.95
WNT9A_2	WNT9A	FZD10	LRP5	0.225	0.178321	0	1	0.27027	1		152	NRG2_3	ERBB4	Human	1	2	0	0	1
WNT9A_3	WNT9A	FZD2	LRP5	0.484	0.427337	0.008	1	0.571429	1		153	NRG2_4	ERBB2	Human	1	2	2	0.030303	0.94
WNT9A_4	WNT9A	FZD3	LRP5	0	2.74743e-32	0	1	0.25641	1		154	NRG3_2	ERBB2	Human	1	2	2	0.030303	0.942
WNT9A_5	WNT9A	FZD4	LRP5	0.392	0.391687	0.012	1	0.645161	1		155	FGF1_4	FGFR4	Human	1	2	3	0.0454545	0
WNT9A_6	WNT9A	FZD5	LRP5	0	2.18152e-11	0	1	0.740741	1		156	FGF2_2	FGFR2	Human	1	2	0	0	1
WNT9A_7	WNT9A	FZD6	LRP5	0.374	0.382637	0.028	1	0.487805	1		157	FGF2_3	FGFR3	Human	1	2	3	0.0454545	0.054
WNT9A_8	WNT9A	FZD7	LRP5	0	2.69174e-12	0.058	1	0.588235	1		158	FGF2_4	FGFR4	Human	1	2	1	0.0151515	0.141
WNT9A_9	WNT9A	FZD8	LRP5	0.062	0.0177102	0.004	1	0.526316	1		159	FGF7_1	FGFR1	Human	1	2	5	0.0757576	0.779
WNT9A_10	WNT9A	FZD9	LRP5	0.256	0.209362	0.008	1	1	1		160	FGF18_1	FGFR1	Human	1	2	7	0.106061	0.546
WNT10A_11	WNT10A	FZD1	LRP6	0.009	2.63191e-05	0.012	1	0.344828	1		161	FGF9_1	FGFR1	Human	1	2	8	0.121212	0.264
WNT10A_12	WNT10A	FZD10	LRP6	0	3.14726e-11	0	1	0.0188501	1		162	FGF9_3	FGFR3	Human	1	2	3	0.0454545	0.045
WNT10A_13	WNT10A	FZD2	LRP6	0.445	0.359999	0.004	1	0.27027	1		163	FGF9_4	FGFR4	Human	1	2	3	0.0454545	0
WNT10A_14	WNT10A	FZD3	LRP6	0.15	0.0697872	0.004	1	0.137931	1		164	PDGFA_1	PDGFRA	Human	1	2	6	0.0909091	0.021
WNT10A_15	WNT10A	FZD4	LRP6	0	1.0822e-12	0	1	0.2	1		165	PDGFA_2	PDGFRB	Human	1	2	11	0.166667	0.075
WNT10A_16	WNT10A	FZD5	LRP6	0.001	3.08863e-06	0.012	1	0.31746	1		166	PDGFB_1	PDGFRA	Human	1	2	6	0.0909091	0.019
WNT10A_17	WNT10A	FZD6	LRP6	0.015	0.00194421	0	1	0.408163	1		167	PDGFB_2	PDGFRB	Human	1	2	10	0.151515	0.203
WNT10A_18	WNT10A	FZD7	LRP6	0	4.00663e-07	0.012	1	1	1		168	PDGFC_1	PDGFRA	Human	1	2	3	0.0454545	0.38
WNT10A_19	WNT10A	FZD8	LRP6	0.011	3.60291e-05	0.016	1	0.333333	1		169	VEGFA_1	FLT1	Human	1	2	0	0	1
WNT10A_20	WNT10A	FZD9	LRP6	0.34	0.304089	0	1	1	1		170	VEGFB_1	FLT1	Human	1	2	0	0	1
WNT16_11	WNT16	FZD1	LRP6	0.327	0.282903	0.004	1	0.625	1		171	VEGFC_2	KDR	Human	1	2	6	0.0909091	0.998
WNT16_12	WNT16	FZD10	LRP6	0.004	3.62232e-09	0.004	1	0.19802	1		172	PGF_1	FLT1	Human	1	2	0	0	1
WNT16_13	WNT16	FZD2	LRP6	0.078	0.00728789	0	1	0.625	1		173	VEGFA_3	FLT1	Human	1	2	0	0	1
WNT16_14	WNT16	FZD3	LRP6	0.017	0.00111378	0	1	0.104167	1		174	VEGFC_3	FLT4	Human	1	2	3	0.0454545	0.078
WNT16_15	WNT16	FZD4	LRP6	0.08	0.00881682	0.024	1	0.444444	1		175	IGF1_1	IGF1R	Human	1	2	9	0.136364	0.982
WNT16_16	WNT16	FZD5	LRP6	0.188	0.0793669	0.076	1	0.344828	1		176	IGF1_2	ITGAV	Human	1	2	21	0.318182	0.671
WNT16_17	WNT16	FZD6	LRP6	0.306	0.232008	0.032	1	0.238095	1		177	IGF1_3	ITGA6	Human	1	2	6	0.0909091	0.459
WNT16_18	WNT16	FZD7	LRP6	0	2.34309e-34	0	1	0.338983	1		178	IGF2_4	ITGA6	Human	1	2	9	0.136364	0.07
WNT16_19	WNT16	FZD8	LRP6	0.165	0.0666834	0.028	1	0.344828	1		179	APLN_1	APLNR	Human	1	2	7	0.106061	0.154
WNT16_20	WNT16	FZD9	LRP6	0.006	0.000162435	0.016	1	1	1		180	DHH_1	PTCH1	Human	1	2	3	0.0454545	0.205
WNT2_11	WNT2	FZD1	LRP6	0.388	0.388862	0	1	0.487805	1		181	CCL8_1	CCR1	Human	1	2	7	0.106061	0.014
WNT2_12	WNT2	FZD10	LRP6	0.201	0.216503	0	1	0.377358	1		182	CCL13_1	CCR1	Human	1	2	10	0.151515	0
WNT2_13	WNT2	FZD2	LRP6	0.172	0.160264	0.004	1	0.666667	1		183	CCL7_2	CCR2	Human	1	2	5	0.0757576	0.017
WNT2_14	WNT2	FZD3	LRP6	0	9.3139e-06	0.024	1	0.273973	1		184	CCL2_1	CCR2	Human	1	2	3	0.0454545	0.175
WNT2_15	WNT2	FZD4	LRP6	0	3.51451e-12	0.116	1	0.833333	1		185	CCL27_1	CCR2	Human	1	2	3	0.0454545	0.252
WNT2_16	WNT2	FZD5	LRP6	0.118	0.118761	0.032	1	0.408163	1		186	CCL4_1	CCR5	Human	1	2	8	0.121212	0.036
WNT2_17	WNT2	FZD6	LRP6	0.015	0.00882345	0.032	1	0.47619	1		187	CCL3_2	CCR5	Human	1	2	7	0.106061	0.028
WNT2_18	WNT2	FZD7	LRP6	0	1.94451e-12	0	1	0.0257732	1		188	CCL21_1	CCR7	Human	1	2	20	0.30303	0
WNT2_19	WNT2	FZD8	LRP6	0.002	0.00820684	0.022	1	0.625	1		189	CCL27_2	CCR10	Human	1	2	0	0	1
WNT2_20	WNT2	FZD9	LRP6	0.032	0.0127497	0.012	1	0.869565	1		190	CXCL8_2	CXCR2	Human	1	2	0	0	1
WNT2B_11	WNT2B	FZD1	LRP6	0.035	0.014836	0.156	1	0.37037	1		191	CXCL13_2	CXCR3	Human	1	2	4	0.0606061	0.048
WNT2B_12	WNT2B	FZD10	LRP6	0.005	0.0121495	0.004	1	0.155039	1		192	CXCL16_1	CXCR6	Human	1	2	5	0.0757576	0.126
WNT2B_13	WNT2B	FZD2	LRP6	0.036	0.0286107	0.004	1	0.21978	1		193	XCL1_1	XCR1	Human	1	2	2	0.030303	0.14
WNT2B_14	WNT2B	FZD3	LRP6	0	4.04589e-08	0.04	1	0.0324149	1		194	IL11_1	IL11RA	Human	1	2	5	0.0757576	0.109
WNT2B_15	WNT2B	FZD4	LRP6	0.006	5.4569e-05	0.004	1	0.666667	1		195	IL23A_1	IL12RB1	Human	1	2	4	0.0606061	0.363
WNT2B_16	WNT2B	FZD5	LRP6	0.039	0.0133555	0	1	0.952381	1		196	IL23A_2	IL12RB1	Human	1	2	4	0.0606061	0.419
WNT2B_17	WNT2B	FZD6	LRP6	0.001	9.61831e-05	0.092	1	0.229885	1		197	CLCF1_1	LIFR	Human	1	2	1	0.0151515	0.897
WNT2B_18	WNT2B	FZD7	LRP6	0	2.29052e-31	0.032	1	0.666667	1		198	CTF1_1	LIFR	Human	1	2	2	0.030303	0.634
WNT2B_19	WNT2B	FZD8	LRP6	0.004	1.05153e-05	0.052	1	0.232558	1		199	OSM_1	LIFR	Human	1	2	3	0.0454545	0.422
WNT2B_20	WNT2B	FZD9	LRP6	0.019	0.0367546	0.136	1	1	1		200	OSM_2	OSMR	Human	1	2	6	0.0909091	0.061
WNT4_11	WNT4	FZD1	LRP6	0.038	0.0384933	0.096	1	0.028169	1		201	IL10_1	IL10RA	Human	1	2	13	0.19697	0.006
WNT4_12	WNT4	FZD10	LRP6	0.114	0.0338804	0.004	1	0.512821	1		202	IL24_1	IL20RB	Human	1	2	3	0.0454545	0.012
WNT4_13	WNT4	FZD2	LRP6	0.573	0.593415	0.016	1	0.126582	1		203	IL24_2	IL20RB	Human	1	2	2	0.030303	0.065
WNT4_14	WNT4	FZD3	LRP6	0.014	0.00674488	0.032	1	0.0371058	1		204	IL1B_1	IL1R1	Human	1	2	4	0.0606061	0.206
WNT4_15	WNT4	FZD4	LRP6	0	9.20539e-27	0.008	1	0.555556	1		205	IL1B_2	IL1R2	Human	1	2	0	0	1
WNT4_16	WNT4	FZD5	LRP6	0	5.00453e-18	0.032	1	0.540541	1		206	IL18_1	IL18R1	Human	1	2	0	0	1
WNT4_17	WNT4	FZD6	LRP6	0.193	0.122872	0.012	1	0.47619	1		207	IL33_1	IL1RAP	Human	1	2	0	0	1
WNT4_18	WNT4	FZD7	LRP6	0	2.42794e-15	0.028	1	0.769231	1		208	CSF1_1	CSF1R	Human	1	2	9	0.136364	0.904
WNT4_19	WNT4	FZD8	LRP6	0.104	0.0571455	0.044	1	0.606061	1		209	CSF3_1	CSF3R	Human	1	2	0	0	1
WNT4_20	WNT4	FZD9	LRP6	0.181	0.0315144	0.024	1	0.625	1		210	IFNW1_1	IFNAR1	Human	1	2	9	0.136364	0.893
WNT6_11	WNT6	FZD1	LRP6	0.01	0.00188368	0.004	1	0.645161	1		211	TNF_2	TNFRSF1B	Human	1	2	4	0.0606061	0.401
WNT6_12	WNT6	FZD10	LRP6	0	3.13794e-13	0.032	1	0.571429	1		212	LTA_1	TNFRSF1A	Human	1	2	18	0.272727	0.07
WNT6_13	WNT6	FZD2	LRP6	0.307	0.13685	0	1	0.185185	1		213	LTA_4	TNFRSF14	Human	1	2	24	0.363636	0.467
WNT6_14	WNT6	FZD3	LRP6	0.01	4.40143e-05	0.012	1	0.0361011	1		214	TNFSF14_1	LTBR	Human	1	2	22	0.333333	0.009
WNT6_15	WNT6	FZD4	LRP6	0.002	0.000115199	0.036	1	0.526316	1		215	FASLG_1	FAS	Human	1	2	2	0.030303	0.935
WNT6_16	WNT6	FZD5	LRP6	0.005	0.00491982	0.02	1	0.273973	1		216	TNFSF10_1	TNFRSF10A	Human	1	2	2	0.030303	0.098
WNT6_17	WNT6	FZD6	LRP6	0	2.50502e-09	0.136	1	0.5	1		217	NGF_1	NGFR	Human	1	2	11	0.166667	0.001
WNT6_18	WNT6	FZD7	LRP6	0	4.44987e-18	0.024	1	0.229885	1		218	TNFSF11_1	TNFRSF11A	Human	1	2	0	0	1
WNT6_19	WNT6	FZD8	LRP6	0.138	0.00495701	0.004	1	0.0291121	1		219	CD40LG_3	ITGAM	Human	1	2	0	0	1
WNT6_20	WNT6	FZD9	LRP6	0.017	2.24241e-05	0.09	1	0.769231	1		220	SPP1_2	ITGAV	Human	1	2	25	0.378788	0.555
WNT9A_11	WNT9A	FZD1	LRP6	0	7.49189e-14	0.044	1	0.144928	1		221	SPP1_3	ITGAV	Human	1	2	37	0.560606	0.023
WNT9A_12	WNT9A	FZD10	LRP6	0.036	0.00210512	0.008	1	0.416667	1		222	SPP1_5	ITGAV	Human	1	2	22	0.333333	0.729
WNT9A_13	WNT9A	FZD2	LRP6	0.467	0.442359	0	1	0.00704722	1		223	ADIPOQ_1	ADIPOR1	Human	1	2	9	0.136364	0.964
WNT9A_14	WNT9A	FZD3	LRP6	0.208	0.0677143	0	1	0.0769231	1		224	ADIPOQ_2	ADIPOR2	Human	1	2	13	0.19697	0.41
WNT9A_15	WNT9A	FZD4	LRP6	0.102	0.0487253	0.028	1	0.363636	1		225	RETN_1	TLR4	Human	1	2	8	0.121212	0.001
WNT9A_16	WNT9A	FZD5	LRP6	0.004	2.34228e-06	0.02	1	0.294118	1		226	ANGPTL1_1	ITGA1	Human	1	2	15	0.227273	0
WNT9A_17	WNT9A	FZD6	LRP6	0.001	8.94537e-06	0.028	1	0.204082	1		227	ANGPTL4_2	ITGAV	Human	1	2	22	0.333333	0.686
WNT9A_18	WNT9A	FZD7	LRP6	0	7.00882e-21	0	1	0.869565	1		228	ANGPTL4_5	SDC1	Human	1	2	10	0.151515	0.054
WNT9A_19	WNT9A	FZD8	LRP6	0.325	0.203911	0	1	0.00256377	1		229	ANGPTL4_6	SDC2	Human	1	2	26	0.393939	0.067
WNT9A_20	WNT9A	FZD9	LRP6	0.492	0.51427	0.064	1	0.952381	1		230	ANGPTL4_8	SDC4	Human	1	2	10	0.151515	0.908
WNT5A_1	WNT5A	FZD1		0.083	0.013189	0.032	1	0.015748	1		231	ANGPT2_1	TEK	Human	1	2	3	0.0454545	0.204
WNT5A_2	WNT5A	FZD10		0.005	8.21731e-11	0	1	0.540541	1		232	MDK_1	SDC1	Human	1	2	13	0.19697	0.017
WNT5A_3	WNT5A	FZD2		0.311	0.326739	0	1	0.689655	1		233	MDK_3	SDC4	Human	1	2	15	0.227273	0.613
WNT5A_4	WNT5A	FZD3		0.157	0.12629	0.072	1	0.5	1		234	MDK_4	PTPRZ1	Human	1	2	8	0.121212	0.45
WNT5A_5	WNT5A	FZD4		0.001	6.31561e-06	0.004	1	0.526316	1		235	MDK_5	ITGA4	Human	1	2	0	0	1
WNT5A_6	WNT5A	FZD5		0	5.90218e-08	0.004	1	0.0153139	1		236	MDK_8	NCL	Human	1	2	26	0.393939	0.557
WNT5A_7	WNT5A	FZD6		0	1.55734e-08	0.004	1	0.0341297	1		237	PTN_3	SDC2	Human	1	2	31	0.469697	0.016
WNT5A_8	WNT5A	FZD7		0	7.71654e-18	0.018	1	0.0016	1		238	PTN_6	ITGAV	Human	1	2	26	0.393939	0.656
WNT5A_9	WNT5A	FZD8		0.202	0.193512	0.04	1	0.909091	1		239	PTN_7	NCL	Human	1	2	26	0.393939	0.452
WNT5A_10	WNT5A	FZD9		0	0.000228721	0.084	1	0.689655	1		240	POSTN_2	ITGAV	Human	1	2	25	0.378788	0.331
WNT5A_11	WNT5A	MCAM		0	2.52371e-157	0.004	1	0.0001	1		241	AGT_1	AGTR1	Human	1	2	0	0	1
WNT5B_1	WNT5B	FZD1		0.037	0.000167866	0	1	0.0003	1		242	C3_4	ITGAX	Human	1	2	11	0.166667	0.178
WNT5B_2	WNT5B	FZD10		0.002	1.47107e-05	0.028	1	0.0003	1		243	EDN1_2	EDNRB	Human	1	2	7	0.106061	0.899
WNT5B_3	WNT5B	FZD2		0	9.33209e-06	0	1	0.952381	1		244	NTS_1	NTSR1	Human	1	2	0	0	1
WNT5B_4	WNT5B	FZD3		0.08	0.0182575	0.012	1	0.434783	1		245	CORT_2	SSTR3	Human	1	2	0	0	1
WNT5B_5	WNT5B	FZD4		0.402	0.430754	0.004	1	0.166667	1		246	CTSG_1	F2R	Human	1	2	31	0.469697	0.016
WNT5B_6	WNT5B	FZD5		0.052	0.0163735	0	1	0.869565	1		247	GZMA_1	F2R	Human	1	2	22	0.333333	0.425
WNT5B_7	WNT5B	FZD6		0	5.4496e-18	0.024	1	0.0884956	1		248	CTSG_3	F2RL2	Human	1	2	8	0.121212	0.771
WNT5B_8	WNT5B	FZD7		0.006	0.00386005	0.032	1	0.769231	1		249	GZMA_3	F2RL2	Human	1	2	5	0.0757576	0.95
WNT5B_9	WNT5B	FZD8		0.043	0.00158737	0.008	1	0.0118483	1		250	CTSG_4	F2RL3	Human	1	2	0	0	1
WNT5B_10	WNT5B	FZD9		0.439	0.424993	0.084	1	0.625	1		251	CTSG_5	PARD3	Human	1	2	1	0.0151515	0.845
WNT11_1	WNT11	FZD1		0	1.21915e-08	0.016	1	0.16129	1		252	GZMA_5	PARD3	Human	1	2	0	0	1
WNT11_2	WNT11	FZD10		0.001	0.000701683	0	1	0.512821	1		253	NPPA_1	NPR1	Human	1	2	0	0	1
WNT11_3	WNT11	FZD2		0.006	0.00112809	0.004	0	0.666667	0		254	KITLG_1	KIT	Human	1	2	4	0.0606061	0.994
WNT11_4	WNT11	FZD3		0.185	0.0216058	0	0	0.0826446	0		255	BDNF_1	NTRK2	Human	1	2	9	0.136364	0.011
WNT11_5	WNT11	FZD4		0	3.67552e-08	0.044	1	0.425532	1		256	SEMA3A_3	NRP1	Human	1	2	4	0.0606061	0.459
WNT11_6	WNT11	FZD5		0.007	8.75171e-06	0.028	1	0.277778	1		257	SEMA3B_1	NRP1	Human	1	2	6	0.0909091	0.159
WNT11_7	WNT11	FZD6		0.022	0.0354183	0.008	0	0.307692	0		258	SEMA3B_2	NRP1	Human	1	2	1	0.0151515	0.977
WNT11_8	WNT11	FZD7		0	3.01702e-29	0	1	0.00627746	1		259	SEMA3C_1	NRP1	Human	1	2	7	0.106061	0.049
WNT11_9	WNT11	FZD8		0.004	8.75936e-07	0.004	1	0.00609013	1		260	SEMA3C_3	NRP1	Human	1	2	5	0.0757576	0.252
WNT11_10	WNT11	FZD9		0.208	0.166075	0.016	1	0.8	1		261	SEMA3D_1	NRP1	Human	1	2	4	0.0606061	0.437
TGFA_1	TGFA	EGFR		0.001	2.61181e-07	0.036	1	0.039604	1		262	GAS6_1	AXL	Human	1	2	7	0.106061	0.131
TGFA_2	TGFA	EGFR	ERBB2	0	8.14884e-14	0	1	0.0169924	1		263	LGALS9_1	PTPRC	Human	1	2	10	0.151515	0.822
BTC_1	BTC	EGFR		0.007	0.000460409	0.018	1	0.28169	1		264	BTLA_1	TNFRSF14	Human	1	2	15	0.227273	0.92
BTC_2	BTC	EGFR	ERBB2	0	2.78951e-10	0	0	0.769231	0		265	COL1A2_1	ITGA1	Human	1	2	20	0.30303	0
BTC_3	BTC	ERBB4		0.01	4.72319e-23	0	0	0.740741	0		266	COL2A1_1	ITGA1	Human	1	2	15	0.227273	0
BTC_4	BTC	ERBB2	ERBB4	0	0.00190385	0.028	1	1	1		267	COL4A1_1	ITGA1	Human	1	2	11	0.166667	0.032
HBEGF_1	HBEGF	EGFR		0.004	7.30587e-12	0	1	0.0001	1		268	COL4A2_1	ITGA1	Human	1	2	21	0.318182	0
HBEGF_2	HBEGF	EGFR	ERBB2	0.474	0.435863	0.004	1	0.625	1		269	COL4A4_1	ITGA1	Human	1	2	15	0.227273	0
HBEGF_3	HBEGF	ERBB4		0.491	0.475412	0.04	1	0.526316	1		270	COL6A2_1	ITGA1	Human	1	2	11	0.166667	0.039
HBEGF_4	HBEGF	ERBB2	ERBB4	0.034	0.00030763	0.036	1	0.425532	1		271	COL6A3_1	ITGA1	Human	1	2	12	0.181818	0.004
NRG2_1	NRG2	ERBB3		0	1.8421e-30	0.02	1	0.0722022	1		272	COL9A1_1	ITGA1	Human	1	2	20	0.30303	0
NRG2_2	NRG2	ERBB2	ERBB3	0	8.24484e-13	0	1	0.540541	1		273	COL9A3_1	ITGA1	Human	1	2	13	0.19697	0.004
NRG2_3	NRG2	ERBB4		0.192	0.115893	0.068	1	0.014881	1		274	COL1A1_2	ITGA2	Human	1	2	0	0	1
NRG2_4	NRG2	ERBB2	ERBB4	0.001	0.000136499	0.08	0	0.142857	0		275	COL1A2_2	ITGA2	Human	1	2	0	0	1
NRG3_1	NRG3	ERBB4		0.052	1.0858e-09	0	0	1	0		276	COL2A1_2	ITGA2	Human	1	2	0	0	1
NRG3_2	NRG3	ERBB2	ERBB4	0.001	2.08741e-10	0.008	1	0.0166251	1		277	COL4A1_2	ITGA2	Human	1	2	0	0	1
FGF1_1	FGF1	FGFR1		0.004	0.0078185	0.004	1	0.588235	1		278	COL4A2_2	ITGA2	Human	1	2	1	0.0151515	0.974
FGF1_2	FGF1	FGFR2		0.003	1.22356e-08	0.1	1	0.0006	1		279	COL4A3_2	ITGA2	Human	1	2	1	0.0151515	0.969
FGF1_3	FGF1	FGFR3		0.225	0.240938	0.1	1	0.113636	1		280	COL4A5_2	ITGA2	Human	1	2	0	0	1
FGF1_4	FGF1	FGFR4		0.008	9.01523e-05	0.004	1	0.377358	1		281	COL6A1_2	ITGA2	Human	1	2	1	0.0151515	0.988
FGF2_1	FGF2	FGFR1		0.082	0.00254306	0.012	1	0.18018	1		282	COL6A3_2	ITGA2	Human	1	2	1	0.0151515	0.984
FGF2_2	FGF2	FGFR2		0.169	0.0921992	0.052	1	0.104712	1		283	COL9A1_2	ITGA2	Human	1	2	1	0.0151515	0.991
FGF2_3	FGF2	FGFR3		0.053	0.000182512	0.004	1	0.0002	1		284	FN1_3	ITGA5	Human	1	2	2	0.030303	0.968
FGF2_4	FGF2	FGFR4		0.251	0.260672	0.032	1	0.0371058	1		285	FN1_4	ITGA8	Human	1	2	3	0.0454545	0.084
FGF7_1	FGF7	FGFR1		0.001	4.10589e-09	0	1	0.0018	1		286	LAMA1_1	ITGA1	Human	1	2	13	0.19697	0.009
FGF7_2	FGF7	FGFR2		0.343	0.336116	0.028	1	0.769231	1		287	LAMA5_1	ITGA1	Human	1	2	11	0.166667	0.019
FGF18_1	FGF18	FGFR1		0.048	0.0493448	0	1	0.454545	1		288	LAMB2_1	ITGA1	Human	1	2	10	0.151515	0.087
FGF18_2	FGF18	FGFR2		0.006	0.00828089	0.124	0	0.645161	0		289	LAMB3_1	ITGA1	Human	1	2	20	0.30303	0
FGF18_3	FGF18	FGFR3		0	5.23903e-14	0.02	1	0.8	1		290	LAMC1_1	ITGA1	Human	1	2	16	0.242424	0
FGF18_4	FGF18	FGFR4		0	4.11458e-12	0	1	0.17094	1		291	LAMC2_1	ITGA1	Human	1	2	19	0.287879	0
FGF9_1	FGF9	FGFR1		0.434	0.397384	0.016	1	0.0222717	1		292	LAMC3_1	ITGA1	Human	1	2	12	0.181818	0.027
FGF9_2	FGF9	FGFR2		0.005	0.00403199	0.016	1	0.540541	1		293	LAMA1_2	ITGA2	Human	1	2	1	0.0151515	0.977
FGF9_3	FGF9	FGFR3		0	3.62274e-05	0.016	1	0.222222	1		294	LAMA2_2	ITGA2	Human	1	2	0	0	1
FGF9_4	FGF9	FGFR4		0.171	0.00996393	0.008	1	0.0005	1		295	LAMA3_2	ITGA2	Human	1	2	1	0.0151515	0.963
PDGFA_1	PDGFA	PDGFRA		0.002	4.95359e-12	0	1	0.0018	1		296	LAMA5_2	ITGA2	Human	1	2	1	0.0151515	0.972
PDGFA_2	PDGFA	PDGFRB		0.087	0.0596259	0.04	1	0.144928	1		297	LAMB1_2	ITGA2	Human	1	2	0	0	1
PDGFB_1	PDGFB	PDGFRA		0	2.83393e-21	0	1	0.0001	1		298	LAMC2_2	ITGA2	Human	1	2	0	0	1
PDGFB_2	PDGFB	PDGFRB		0.203	0.212668	0.06	1	0.909091	1		299	LAMC3_2	ITGA2	Human	1	2	1	0.0151515	0.974
PDGFC_1	PDGFC	PDGFRA		0.018	0.0083845	0.068	1	0.8	1		300	LAMA1_3	ITGA3	Human	1	2	0	0	1
PDGFD_1	PDGFD	PDGFRB		0	1.14421e-11	0.028	1	0.0001	1		301	LAMA2_3	ITGA3	Human	1	2	4	0.0606061	0.91
VEGFA_1	VEGFA	FLT1		0.013	6.80655e-05	0.028	1	0.363636	1		302	LAMA4_3	ITGA3	Human	1	2	3	0.0454545	0.987
VEGFA_2	VEGFA	KDR		0	1.44741e-08	0	1	0.8	1		303	LAMA5_3	ITGA3	Human	1	2	3	0.0454545	0.99
VEGFB_1	VEGFB	FLT1		0.098	0.00360205	0	1	0.0012	1		304	LAMB2_3	ITGA3	Human	1	2	2	0.030303	0.995
VEGFC_1	VEGFC	FLT4		0	3.28115e-17	0	1	0.952381	1		305	LAMC1_3	ITGA3	Human	1	2	2	0.030303	0.991
VEGFC_2	VEGFC	KDR		0	4.38215e-57	0	1	0.10582	1		306	LAMC2_3	ITGA3	Human	1	2	2	0.030303	0.992
PGF_1	PGF	FLT1		0	4.73278e-30	0.016	1	0.869565	1		307	LAMC3_3	ITGA3	Human	1	2	2	0.030303	0.995
VEGFA_3	VEGFA	FLT1	KDR	0	3.51311e-34	0.024	1	0.118343	1		308	RELN_1	ITGA3	Human	1	2	4	0.0606061	0.92
VEGFC_3	VEGFC	FLT4	KDR	0.072	0.046936	0.008	1	0.229885	1		309	THBS1_1	ITGA3	Human	1	2	2	0.030303	0.991
IGF1_1	IGF1	IGF1R		0	9.26928e-19	0.008	1	0.0185185	1		310	THBS2_1	ITGA3	Human	1	2	2	0.030303	0.995
IGF2_1	IGF2	IGF1R		0	1.42224e-15	0.004	1	0.555556	1		311	THBS3_1	ITGA3	Human	1	2	1	0.0151515	0.997
IGF2_2	IGF2	IGF2R		0	3.22677e-14	0	1	0.37037	1		312	THBS4_1	ITGA3	Human	1	2	4	0.0606061	0.944
IGF1_2	IGF1	ITGAV	ITGB3	0.008	0.00178566	0.04	1	0.740741	1		313	COL1A1_3	ITGA3	Human	1	2	4	0.0606061	0.923
IGF1_3	IGF1	ITGA6	ITGB4	0.441	0.378299	0.024	0	0.625	0		314	COL2A1_3	ITGA3	Human	1	2	3	0.0454545	0.988
IGF2_3	IGF2	ITGAV	ITGB3	0.006	0.000123649	0.036	1	0.215054	1		315	COL4A2_3	ITGA3	Human	1	2	1	0.0151515	0.998
IGF2_4	IGF2	ITGA6	ITGB4	0.659	0.754366	0	0	0.465116	0		316	COL4A3_3	ITGA3	Human	1	2	1	0.0151515	0.998
APLN_1	APLN	APLNR		0.001	9.03103e-12	0.032	1	0.0194932	1		317	COL4A5_3	ITGA3	Human	1	2	4	0.0606061	0.931
DHH_1	DHH	PTCH1	SMO	0.31	0.303731	0.032	0	0.689655	0		318	COL6A1_3	ITGA3	Human	1	2	1	0.0151515	1
DHH_2	DHH	PTCH2	SMO	0.236	0.229391	0.116	1	0.25	1		319	COL6A3_3	ITGA3	Human	1	2	2	0.030303	0.994
CCL5_1	CCL5	CCR1		0.117	0.0494512	0	0	0.606061	0		320	COL6A6_3	ITGA3	Human	1	2	4	0.0606061	0.995
CCL3_1	CCL3	CCR1		0	1.70433e-23	0.008	1	0.263158	1		321	COL9A2_3	ITGA3	Human	1	2	3	0.0454545	0.965
CCL3L3_1	CCL3L3	CCR1		0	1.24357e-25	0	1	0.454545	1		322	LAMA2_4	ITGA6	Human	1	2	7	0.106061	0.245
CCL8_1	CCL8	CCR1		0.465	0.459554	0	0	0.238095	0		323	LAMA3_4	ITGA6	Human	1	2	6	0.0909091	0.358
CCL7_1	CCL7	CCR1		0.002	1.24269e-06	0	1	0.740741	1		324	LAMB2_4	ITGA6	Human	1	2	9	0.136364	0.098
CCL13_1	CCL13	CCR1		0	3.78713e-25	0.004	1	0.606061	1		325	LAMB3_4	ITGA6	Human	1	2	8	0.121212	0.155
CCL8_2	CCL8	CCR2		0.234	0.223708	0.004	1	0.769231	1		326	LAMC1_4	ITGA6	Human	1	2	10	0.151515	0.053
CCL7_2	CCL7	CCR2		0	0.000314124	0.09	0	0.869565	0		327	LAMC2_4	ITGA6	Human	1	2	6	0.0909091	0.485
CCL2_1	CCL2	CCR2		0.074	0.0551362	0.004	0	0.555556	0		328	LAMA1_5	ITGA7	Human	1	2	5	0.0757576	0.483
CCL27_1	CCL27	CCR2		0.249	0.257275	0.012	0	0.769231	0		329	LAMA2_5	ITGA7	Human	1	2	2	0.030303	0.96
CCL4_1	CCL4	CCR5		0	8.76497e-07	0.004	1	0.833333	1		330	LAMB1_5	ITGA7	Human	1	2	4	0.0606061	0.806
CCL5_2	CCL5	CCR5		0.207	0.092912	0	1	0.5	1		331	LAMC2_5	ITGA7	Human	1	2	0	0	1
CCL3_2	CCL3	CCR5		0	2.50108e-28	0.02	1	0.384615	1		332	TNXB_2	ITGA8	Human	1	2	1	0.0151515	0.78
CCL20_1	CCL20	CCR6		0.094	0.0612494	0.062	1	0.434783	1		333	TNR_2	ITGA9	Human	1	2	5	0.0757576	0.324
CCL19_1	CCL19	CCR7		0.046	0.00677396	0.076	1	0.134228	1		334	TNXB_4	ITGA9	Human	1	2	5	0.0757576	0.28
CCL21_1	CCL21	CCR7		0.001	3.68886e-06	0.016	1	0.416667	1		335	COL1A1_4	ITGA9	Human	1	2	1	0.0151515	0.985
CCL19_2	CCL19	ACKR4		0.018	7.62161e-05	0.016	1	0.00207232	1		336	COL4A4_4	ITGA9	Human	1	2	5	0.0757576	0.382
CCL21_2	CCL21	ACKR4		0.059	0.00311743	0	1	0.0002	1		337	COL4A5_4	ITGA9	Human	1	2	4	0.0606061	0.551
CCL28_1	CCL28	CCR10		0	4.95511e-14	0	1	0.8	1		338	COL6A1_4	ITGA9	Human	1	2	5	0.0757576	0.395
CCL27_2	CCL27	CCR10		0.017	0.00196441	0.028	1	0.0438596	1		339	COL6A2_4	ITGA9	Human	1	2	3	0.0454545	0.713
CCL13_2	CCL13	ACKR4		0.01	1.02293e-07	0.018	1	0.0142146	1		340	COL6A6_4	ITGA9	Human	1	2	5	0.0757576	0.616
CCL8_3	CCL8	ACKR4		0.326	0.2165	0.032	1	0.0322581	1		341	COL9A2_4	ITGA9	Human	1	2	3	0.0454545	0.723
CCL2_2	CCL2	ACKR1		0	1.19109e-24	0	1	0.0816327	1		342	LAMA3_6	ITGA9	Human	1	2	2	0.030303	0.864
CCL5_3	CCL5	ACKR1		0	4.98568e-19	0.016	1	0.0001	1		343	LAMA4_6	ITGA9	Human	1	2	4	0.0606061	0.535
CCL8_4	CCL8	ACKR1		0	1.41157e-06	0.016	1	0.0188147	1		344	LAMB1_6	ITGA9	Human	1	2	1	0.0151515	0.983
CCL13_3	CCL13	ACKR1		0.024	0.00535915	0	1	0.666667	1		345	COL1A1_5	ITGA10	Human	1	2	23	0.348485	0.298
CCL18_1	CCL18	ACKR1		0	3.02517e-28	0	1	0.0007	1		346	COL1A2_5	ITGA10	Human	1	2	15	0.227273	0.966
CXCL1_1	CXCL1	ACKR1		0.071	0.0190722	0.016	1	0.143885	1		347	COL2A1_5	ITGA10	Human	1	2	11	0.166667	0.992
CXCL2_1	CXCL2	ACKR1		0.199	0.211184	0.024	1	0.869565	1		348	COL4A1_5	ITGA10	Human	1	2	16	0.242424	0.944
CXCL5_1	CXCL5	ACKR1		0	0.000602851	0.056	1	0.952381	1		349	COL4A2_5	ITGA10	Human	1	2	18	0.272727	0.744
CXCL8_1	CXCL8	ACKR1		0	8.89248e-28	0	0	0.0338983	0		350	COL4A3_5	ITGA10	Human	1	2	20	0.30303	0.413
CXCL9_1	CXCL9	ACKR1		0	1.78564e-30	0	0	0.0006	0		351	COL4A5_5	ITGA10	Human	1	2	11	0.166667	0.989
CXCL10_1	CXCL10	ACKR1		0.208	0.0750074	0	0	0.571429	0		352	COL6A2_5	ITGA10	Human	1	2	15	0.227273	0.972
CXCL11_1	CXCL11	ACKR1		0.042	0.00296677	0.008	1	0.909091	1		353	COL6A6_5	ITGA10	Human	1	2	20	0.30303	0.382
CXCL13_1	CXCL13	ACKR1		0.007	3.62087e-05	0.116	1	0.444444	1		354	COL9A1_5	ITGA10	Human	1	2	13	0.19697	0.993
CCL2_3	CCL2	ACKR2		0.089	0.0191309	0.036	1	0.00231107	1		355	COL9A2_5	ITGA10	Human	1	2	16	0.242424	0.864
CCL3_3	CCL3	ACKR2		0.004	0.0121068	0.018	1	0.377358	1		356	COL9A3_5	ITGA10	Human	1	2	19	0.287879	0.689
CCL4_2	CCL4	ACKR2		0.25	0.158784	0.116	1	0.714286	1		357	COL1A2_6	ITGA11	Human	1	2	5	0.0757576	0.069
CCL5_4	CCL5	ACKR2		0.005	2.9423e-15	0	1	0.0001	1		358	COL2A1_6	ITGA11	Human	1	2	1	0.0151515	0.692
CCL7_3	CCL7	ACKR2		0.029	5.32296e-05	0.012	1	0.0002	1		359	COL4A2_6	ITGA11	Human	1	2	6	0.0909091	0.01
CCL8_5	CCL8	ACKR2		0.007	0.00207544	0.044	1	0.487805	1		360	COL4A3_6	ITGA11	Human	1	2	3	0.0454545	0.274
CCL7_4	CCL7	ACKR1		0.104	0.109275	0.1	1	0.512821	1		361	COL4A4_6	ITGA11	Human	1	2	4	0.0606061	0.122
CCL11_1	CCL11	ACKR1		0	5.50926e-14	0	1	0.0015	1		362	COL6A2_6	ITGA11	Human	1	2	5	0.0757576	0.026
CCL11_2	CCL11	ACKR2		0.096	0.0465344	0	1	0.0225734	1		363	COL6A6_6	ITGA11	Human	1	2	6	0.0909091	0.068
CCL13_4	CCL13	ACKR2		0.017	0.00430383	0.048	1	1	1		364	COL9A3_6	ITGA11	Human	1	2	7	0.106061	0.001
CCL22_1	CCL22	ACKR2		0.009	1.77326e-10	0.02	1	0.31746	1		365	FN1_6	ITGA4	Human	1	2	0	0	1
CCL24_1	CCL24	ACKR2		0.004	1.71472e-22	0	1	0.0001	1		366	FN1_7	ITGAV	Human	1	2	28	0.424242	0.06
CCL26_1	CCL26	ACKR2		0.007	5.14076e-08	0.004	1	0.0001	1		367	VTN_3	ITGAV	Human	1	2	18	0.272727	0.869
CCL17_1	CCL17	ACKR1		0	1.38663e-09	0.008	1	0.714286	1		368	VWF_1	ITGAV	Human	1	2	23	0.348485	0.731
CCL17_2	CCL17	ACKR2		0.011	1.42541e-12	0	1	0.0001	1		369	TNC_3	ITGAV	Human	1	2	35	0.530303	0.002
CXCL1_2	CXCL1	CXCR2		0.458	0.440908	0.008	1	0.0127714	1		370	TNXB_5	ITGAV	Human	1	2	29	0.439394	0.202
CXCL2_2	CXCL2	CXCR2		0	5.73098e-07	0.016	1	0.434783	1		371	THBS1_2	ITGAV	Human	1	2	15	0.227273	0.97
CXCL5_2	CXCL5	CXCR2		0	5.39308e-11	0.036	1	0.588235	1		372	THBS3_2	ITGAV	Human	1	2	23	0.348485	0.552
CXCL8_2	CXCL8	CXCR2		0.023	0.000120881	0.008	1	0.322581	1		373	COMP_2	ITGAV	Human	1	2	31	0.469697	0.106
CXCL9_2	CXCL9	CXCR3		0.323	0.237897	0.004	1	0.869565	1		374	FN1_8	ITGB3	Human	1	2	0	0	1
CXCL10_2	CXCL10	CXCR3		0.007	6.83327e-09	0.004	1	0.0664452	1		375	VWF_2	ITGB3	Human	1	2	0	0	1
CXCL11_2	CXCL11	CXCR3		0.349	0.294679	0.074	1	0.666667	1		376	TNC_4	ITGB3	Human	1	2	0	0	1
CXCL13_2	CXCL13	CXCR3		0.012	0.000816422	0.008	1	0.909091	1		377	TNXB_6	ITGB3	Human	1	2	0	0	1
CXCL12_1	CXCL12	CXCR4		0	3.55881e-72	0.024	1	0.0001	1		378	VTN_5	ITGAV	Human	1	2	27	0.409091	0.186
CXCL11_3	CXCL11	ACKR3		0.065	0.0112319	0.024	1	0.37037	1		379	TNC_5	ITGAV	Human	1	2	26	0.393939	0.332
CXCL12_2	CXCL12	ACKR3		0.017	0.000450104	0.012	1	0.869565	1		380	TNR_5	ITGAV	Human	1	2	34	0.515152	0.005
CXCL16_1	CXCL16	CXCR6		0.207	0.143786	0.068	1	0.0316957	1		381	TNXB_7	ITGAV	Human	1	2	23	0.348485	0.465
MIF_1	MIF	CD74	CXCR4	0	5.16124e-32	0	1	0.00442772	1		382	FN1_9	ITGAV	Human	1	2	26	0.393939	0.225
MIF_2	MIF	CD74	CD44	0	2.68689e-14	0	1	0.188679	1		383	VTN_6	ITGAV	Human	1	2	27	0.409091	0.265
MIF_3	MIF	CD74	CXCR2	0	1.28008e-85	0	1	0.0003	1		384	FN1_10	ITGAV	Human	1	2	17	0.257576	0.936
MIF_4	MIF	ACKR3		0.242	0.160795	0.012	1	0.344828	1		385	LAMA1_7	ITGAV	Human	1	2	27	0.409091	0.287
CX3CL1_1	CX3CL1	CX3CR1		0.255	0.0995902	0.016	1	0.0447427	1		386	LAMA4_7	ITGAV	Human	1	2	30	0.454545	0.072
XCL1_1	XCL1	XCR1		0	5.04086e-09	0.004	1	0.714286	1		387	LAMA5_7	ITGAV	Human	1	2	23	0.348485	0.584
IL7_1	IL7	IL7R	IL2RG	0	4.65655e-57	0	1	0.15873	1		388	LAMB1_7	ITGAV	Human	1	2	21	0.318182	0.94
IL7_2	IL7	IL7R	IL2RG	0.013	0.0156365	0.02	1	1	1		389	LAMB2_7	ITGAV	Human	1	2	35	0.530303	0.043
IL6_1	IL6	IL6R	IL6ST	0	8.98177e-26	0.008	1	0.143885	1		390	LAMC1_7	ITGAV	Human	1	2	30	0.454545	0.057
IL11_1	IL11	IL11RA	IL6ST	0.008	0.00309385	0.08	1	0.00837521	1		391	LAMC2_7	ITGAV	Human	1	2	23	0.348485	0.637
IL23A_1	IL23A	IL12RB1		0	1.5441e-22	0	1	0.235294	1		392	LAMC3_7	ITGAV	Human	1	2	27	0.409091	0.156
IL23A_2	IL23A	IL12RB1		0	8.74842e-10	0	1	0.952381	1		393	COL2A1_7	ITGAV	Human	1	2	35	0.530303	0.017
CLCF1_1	CLCF1	LIFR	IL6ST	0.369	0.279511	0.004	1	0.183486	1		394	COL4A2_7	ITGAV	Human	1	2	28	0.424242	0.102
CTF1_1	CTF1	LIFR	IL6ST	0.08	0.0975719	0.088	0	0.465116	0		395	COL4A4_7	ITGAV	Human	1	2	33	0.5	0.032
LIF_1	LIF	LIFR	IL6ST	0.286	0.199907	0.004	1	0.0589971	1		396	COL4A5_7	ITGAV	Human	1	2	23	0.348485	0.589
OSM_1	OSM	LIFR	IL6ST	0.006	3.49549e-08	0.008	1	0.0157604	1		397	COL6A1_7	ITGAV	Human	1	2	30	0.454545	0.087
OSM_2	OSM	OSMR	IL6ST	0.023	0.0161648	0	0	0.00497636	0		398	COL6A2_7	ITGAV	Human	1	2	17	0.257576	0.984
IL10_1	IL10	IL10RA	IL10RB	0.002	0.000350037	0.036	0	0.869565	0		399	COL6A3_7	ITGAV	Human	1	2	27	0.409091	0.075
IL24_1	IL24	IL20RB		0.188	0.0459139	0	0	0.0007	0		400	COL6A6_7	ITGAV	Human	1	2	33	0.5	0.004
IL24_2	IL24	IL20RB		0.047	0.0100113	0.004	1	0.0970874	1		401	COL9A1_7	ITGAV	Human	1	2	27	0.409091	0.094
IL1B_1	IL1B	IL1R1	IL1RAP	0	3.54641e-17	0	1	0.0561798	1		402	COL9A2_7	ITGAV	Human	1	2	31	0.469697	0.028
IL1B_2	IL1B	IL1R2		0.003	5.74013e-05	0.04	1	0.689655	1		403	LAMA1_8	ITGA6	Human	1	2	10	0.151515	0.036
IL18_1	IL18	IL18R1	IL18RAP	0.12	0.0870528	0	1	0.229885	1		404	LAMA2_8	ITGA6	Human	1	2	8	0.121212	0.18
IL33_1	IL33	IL1RAP		0	4.0434e-29	0	0	0.0001	0		405	LAMA5_8	ITGA6	Human	1	2	7	0.106061	0.323
IL17B_1	IL17B	IL17RB		0.21	0.156869	0.012	0	0.18018	0		406	LAMB2_8	ITGA6	Human	1	2	7	0.106061	0.306
IL17C_1	IL17C	IL17RA	IL17RE	0.091	0.03706	0.008	1	0.454545	1		407	LAMB3_8	ITGA6	Human	1	2	5	0.0757576	0.511
IL25_1	IL25	IL17RA	IL17RB	0.125	0.114995	0.052	1	0.869565	1		408	LAMC2_8	ITGA6	Human	1	2	9	0.136364	0.046
IL34_1	IL34	CSF1R		0.003	2.9691e-05	0.008	1	0.0664452	1		409	LAMC3_8	ITGA6	Human	1	2	7	0.106061	0.3
CSF1_1	CSF1	CSF1R		0	0.000376384	0.028	1	0.416667	1		410	FN1_11	CD44	Human	1	2	28	0.424242	0.651
IL16_1	IL16	CD4		0	2.54828e-10	0	1	1	1		411	COL1A2_8	CD44	Human	1	2	46	0.69697	0
GH1_1	GH1	GHR		0.2	0.0671146	0.196	1	0.0005	1		412	COL2A1_8	CD44	Human	1	2	35	0.530303	0.298
CSF3_1	CSF3	CSF3R		0.174	0.121377	0.016	1	0.0943396	1		413	COL4A1_8	CD44	Human	1	2	17	0.257576	0.998
IFNW1_1	IFNW1	IFNAR1	IFNAR2	0.161	0.0356048	0.004	1	0.714286	1		414	COL4A2_8	CD44	Human	1	2	36	0.545455	0.139
IFNG_1	IFNG	IFNGR1	IFNGR2	0.001	1.96184e-09	0.012	1	0.0006	1		415	COL6A1_8	CD44	Human	1	2	21	0.318182	0.984
TNF_1	TNF	TNFRSF1A		0	1.3164e-31	0	1	0.00909504	1		416	COL6A2_8	CD44	Human	1	2	37	0.560606	0.25
TNF_2	TNF	TNFRSF1B		0.001	8.56346e-08	0.012	1	0.307692	1		417	COL6A3_8	CD44	Human	1	2	29	0.439394	0.678
LTA_1	LTA	TNFRSF1A		0.358	0.211439	0.012	1	0.108108	1		418	COL9A1_8	CD44	Human	1	2	34	0.515152	0.055
LTA_2	LTA	TNFRSF1B		0.001	2.49548e-12	0	1	0.0389105	1		419	COL9A2_8	CD44	Human	1	2	44	0.666667	0.003
LTA_3	LTA	TNFRSF14		0.219	0.186622	0.032	0	0.15625	0		420	COL9A3_8	CD44	Human	1	2	20	0.30303	0.987
LTA_4	LTA	TNFRSF14		0.021	0.00378433	0.024	0.06	0.588235	0.06		421	LAMA1_9	CD44	Human	1	2	19	0.287879	0.991
TNFSF14_1	TNFSF14	LTBR		0	1.45977e-43	0.012	0	0.0862069	0		422	LAMA4_9	CD44	Human	1	2	52	0.787879	0
TNFSF14_2	TNFSF14	TNFRSF14		0	3.50269e-16	0.02	1	0.571429	1		423	LAMA5_9	CD44	Human	1	2	35	0.530303	0.34
FASLG_1	FASLG	FAS		0	5.80897e-10	0.008	1	0.0109709	1		424	LAMB1_9	CD44	Human	1	2	38	0.575758	0.238
TNFSF15_1	TNFSF15	TNFRSF25		0	5.19611e-32	0	1	0.0865801	1		425	LAMB3_9	CD44	Human	1	2	27	0.409091	0.703
TNFSF10_1	TNFSF10	TNFRSF10A		0.453	0.470424	0.04	0	0.487805	0		426	LAMC1_9	CD44	Human	1	2	41	0.621212	0.006
NGF_1	NGF	NGFR		0	3.31379e-10	0.004	0	0.425532	0		427	LAMC2_9	CD44	Human	1	2	34	0.515152	0.181
TNFSF11_1	TNFSF11	TNFRSF11A		0	0.000227445	0.032	0	0.357143	0		428	LAMC3_9	CD44	Human	1	2	22	0.333333	0.957
TNFSF11_2	TNFSF11	TNFRSF11B		0.132	0.0296983	0.008	1	0.00664894	1		429	COL1A2_9	SDC1	Human	1	2	15	0.227273	0.001
TNFSF12_1	TNFSF12	TNFRSF12A		0.063	0.0324046	0.028	0	0.0980392	0		430	COL4A2_9	SDC1	Human	1	2	13	0.19697	0.007
CD70_1	CD70	CD27		0.005	0.0171973	0.036	1	0.384615	1		431	COL4A3_9	SDC1	Human	1	2	16	0.242424	0
TNFSF8_1	TNFSF8	TNFRSF8		0.515	0.519944	0.052	0	0.010627	0		432	COL4A4_9	SDC1	Human	1	2	11	0.166667	0.125
TNFSF9_1	TNFSF9	TNFRSF9		0.005	0.000212999	0.044	0.1	0.25641	0.1		433	TNR_6	SDC1	Human	1	2	9	0.136364	0.162
TNFSF4_1	TNFSF4	TNFRSF4		0.007	0.00195448	0.088	0	0.206186	0		434	THBS1_3	SDC1	Human	1	2	14	0.212121	0.002
TNFSF18_1	TNFSF18	TNFRSF18		0	0.000408494	0.018	0	0.8	0		435	THBS4_3	SDC1	Human	1	2	17	0.257576	0
TNFSF13B_1	TNFSF13B	TNFRSF17		0.007	7.46116e-09	0.004	1	0.0651466	1		436	COMP_3	SDC1	Human	1	2	18	0.272727	0
TNFSF13B_2	TNFSF13B	TNFRSF13B		0.004	2.86325e-07	0	1	0.740741	1		437	COL1A1_10	SDC4	Human	1	2	12	0.181818	0.674
TNFSF13B_3	TNFSF13B	TNFRSF13C		0.003	0.000198086	0.018	1	1	1		438	COL2A1_10	SDC4	Human	1	2	9	0.136364	0.975
CD40LG_1	CD40LG	ITGB3		0.098	0.065876	0.104	1	0.540541	1		439	COL4A2_10	SDC4	Human	1	2	11	0.166667	0.89
CD40LG_2	CD40LG	ITGA5	ITGB1	0.385	0.376095	0.084	1	0.15748	1		440	COL4A4_10	SDC4	Human	1	2	8	0.121212	0.965
CD40LG_3	CD40LG	ITGAM	ITGB2	0	7.49853e-40	0.032	1	0.0746269	1		441	COL6A3_10	SDC4	Human	1	2	15	0.227273	0.418
SPP1_1	SPP1	CD44		0	3.19625e-44	0.004	0	0.16129	0		442	COL6A6_10	SDC4	Human	1	2	9	0.136364	1
SPP1_2	SPP1	ITGAV	ITGB3	0.42	0.3841	0.016	0.01	0.126582	0.01		443	COL9A2_10	SDC4	Human	1	2	9	0.136364	0.957
SPP1_3	SPP1	ITGAV	ITGB1	0	8.87809e-12	0.016	1	0.0689655	1		444	TNR_7	SDC4	Human	1	2	11	0.166667	0.885
SPP1_4	SPP1	ITGAV	ITGB5	0	2.40119e-35	0.044	1	0.00839278	1		445	THBS2_4	SDC4	Human	1	2	14	0.212121	0.708
SPP1_5	SPP1	ITGAV	ITGB6	0.204	0.0242848	0.004	1	0.150376	1		446	COMP_4	SDC4	Human	1	2	13	0.19697	0.867
SPP1_6	SPP1	ITGA4	ITGB1	0.244	0.0828195	0	1	0.0510204	1		447	COMP_5	CD36	Human	1	2	3	0.0454545	0.884
SPP1_7	SPP1	ITGA9	ITGB1	0.107	0.00152117	0	1	0.17094	1		448	AGRN_1	DAG1	Human	1	2	16	0.242424	0.036
SPP1_8	SPP1	ITGA8	ITGB1	0.24	0.0693931	0	1	0.263158	1		449	HSPG2_1	DAG1	Human	1	2	9	0.136364	0.388
SPP1_9	SPP1	ITGA5	ITGB1	0.07	1.18914e-05	0	0	0.0161681	0		450	LAMA1_12	DAG1	Human	1	2	10	0.151515	0.373
ADIPOQ_1	ADIPOQ	ADIPOR1		0.13	0.0603101	0.004	1	0.465116	1		451	LAMA5_12	DAG1	Human	1	2	15	0.227273	0.014
ADIPOQ_2	ADIPOQ	ADIPOR2		0	4.80032e-06	0.008	1	0.487805	1		452	LAMB1_12	DAG1	Human	1	2	13	0.19697	0.253
RETN_1	RETN	TLR4		0	2.65787e-17	0	0	0.606061	0		453	LAMB2_12	DAG1	Human	1	2	14	0.212121	0.067
RETN_2	RETN	CAP1		0.249	0.246588	0.044	1	0.0701754	1		454	LAMC2_12	DAG1	Human	1	2	12	0.181818	0.182
NAMPT_1	NAMPT	INSR		0.309	0.28651	0.008	1	0.487805	1		455	LAMC3_12	DAG1	Human	1	2	12	0.181818	0.16
NAMPT_2	NAMPT	ITGA5	ITGB1	0.052	0.0224471	0.016	0	0.175439	0		456	FCER2_3	ITGAV	Human	1	2	30	0.454545	0.149
ANGPTL1_1	ANGPTL1	ITGA1	ITGB1	0.292	0.196105	0.052	1	0.229885	1		457	ENTPD1_1	ADORA1	Human	1	2	1	0.0151515	0.413
ANGPTL2_1	ANGPTL2	ITGA5	ITGB1	0.081	0.00596665	0.012	1	0.00861698	1		458	ENTPD1_2	ADORA2A	Human	1	2	0	0	1
ANGPTL2_2	ANGPTL2	TLR4		0.097	0.0172829	0	1	0.0270636	1		459	PTPRC_1	CD22	Human	1	2	8	0.121212	0.907
ANGPTL2_3	ANGPTL2	LILRB3		0.004	8.85404e-06	0.036	1	0.606061	1		460	PTPRC_2	MRC1	Human	1	2	8	0.121212	0.158
ANGPTL1_2	ANGPTL1	LILRB3		0	4.41235e-07	0	1	0.689655	1		461	CD46_1	JAG1	Human	1	2	17	0.257576	0.049
ANGPTL7_1	ANGPTL7	LILRB3		0.006	0.000957222	0.02	0	0.377358	0		462	CD48_1	CD244	Human	1	2	0	0	1
ANGPTL4_1	ANGPTL4	ITGA5	ITGB1	0.21	0.0936129	0	0	0.0843882	0		463	CD99_1	PILRA	Human	1	2	4	0.0606061	0.197
ANGPTL4_2	ANGPTL4	ITGAV	ITGB3	0	5.05638e-16	0.008	1	0.0961538	1		464	CDH1_2	ITGA2	Human	1	2	1	0.0151515	0.973
ANGPTL4_3	ANGPTL4	CDH5		0.002	2.58329e-07	0	0.02	0.444444	0.02		465	CD209_1	CEACAM1	Human	1	2	14	0.212121	0.869
ANGPTL4_4	ANGPTL4	CDH11		0	4.1428e-24	0	1	0.0001	1		466	SELE_1	CEACAM1	Human	1	2	24	0.363636	0.139
ANGPTL4_5	ANGPTL4	SDC1		0.025	0.000220663	0.032	1	0.571429	1		467	NFASC_1	CNTN1	Human	1	2	0	0	1
ANGPTL4_6	ANGPTL4	SDC2		0	1.35286e-48	0	1	0.0003	1		468	CSPG4_1	ITGA3	Human	1	2	4	0.0606061	0.937
ANGPTL4_7	ANGPTL4	SDC3		0.014	0.000949989	0	1	0.078125	1		469	EFNA1_2	EPHA2	Human	1	2	10	0.151515	0.92
ANGPTL4_8	ANGPTL4	SDC4		0	3.44996e-52	0	1	0.0006	1		470	EFNA1_5	EPHA5	Human	1	2	0	0	1
ANGPT1_1	ANGPT1	TEK		0.004	0.00555415	0.032	1	0.116279	1		471	EFNA3_2	EPHA2	Human	1	2	5	0.0757576	0.999
ANGPT2_1	ANGPT2	TEK		0.221	0.114287	0.016	1	0.555556	1		472	EFNA3_4	EPHA4	Human	1	2	3	0.0454545	0.021
ANGPT2_2	ANGPT2	ITGA5	ITGB1	0.073	0.000540295	0	1	0.0103734	1		473	EFNA3_5	EPHA5	Human	1	2	0	0	1
MDK_1	MDK	SDC1		0	3.30098e-07	0.008	1	0.0275103	1		474	EFNA4_1	EPHA1	Human	1	2	0	0	1
MDK_2	MDK	SDC2		0	7.85397e-19	0	1	0.0372439	1		475	EFNA4_2	EPHA2	Human	1	2	3	0.0454545	1
MDK_3	MDK	SDC4		0	3.55852e-56	0	1	0.0001	1		476	EFNA4_4	EPHA4	Human	1	2	2	0.030303	0.11
MDK_4	MDK	PTPRZ1		0	5.81031e-11	0.044	1	0.377358	1		477	EFNA5_1	EPHA1	Human	1	2	0	0	1
MDK_5	MDK	ITGA4	ITGB1	0.274	0.233083	0	0	0.588235	0		478	EFNA5_2	EPHA2	Human	1	2	7	0.106061	0.983
MDK_6	MDK	ITGA6	ITGB1	0.074	0.00387372	0.004	0	0.00976086	0		479	EFNA5_4	EPHA4	Human	1	2	2	0.030303	0.119
MDK_7	MDK	LRP1		0.021	0.017855	0.008	0	0.0280899	0		480	EFNA5_5	EPHA5	Human	1	2	0	0	1
MDK_8	MDK	NCL		0.006	0.000997278	0.016	0	0.555556	0		481	EFNA5_6	EPHB2	Human	1	2	1	0.0151515	0.688
MDK_9	MDK	ALK		0.008	1.31496e-08	0	1	0.0001	1		482	EFNB1_1	EPHA4	Human	1	2	3	0.0454545	0.024
PTN_1	PTN	PTPRZ1		0.311	0.320138	0	1	0.392157	1		483	EFNB1_2	EPHB2	Human	1	2	3	0.0454545	0.114
PTN_2	PTN	SDC1		0.027	0.0278437	0.02	1	0.8	1		484	EFNB1_3	EPHB3	Human	1	2	6	0.0909091	0.45
PTN_3	PTN	SDC2		0	7.81923e-31	0	0.01	0.00553097	0.01		485	EFNB1_4	EPHB4	Human	1	2	9	0.136364	0.722
PTN_4	PTN	SDC3		0	2.88135e-06	0.024	0	0.5	0		486	EFNB2_1	EPHA4	Human	1	2	3	0.0454545	0.028
PTN_5	PTN	SDC4		0	1.47347e-06	0.196	0	0.001	0		487	EFNB2_3	EPHB3	Human	1	2	7	0.106061	0.337
PTN_6	PTN	ITGAV	ITGB3	0.205	0.0454694	0.016	0	0.0001	0		488	EFNB2_4	EPHB4	Human	1	2	3	0.0454545	0.993
PTN_7	PTN	NCL		0.278	0.263596	0.012	1	0.689655	1		489	EFNB3_2	EPHB2	Human	1	2	2	0.030303	0.335
PTN_8	PTN	ALK		0.515	0.526386	0.024	1	0.0009	1		490	EFNB3_3	EPHB3	Human	1	2	4	0.0606061	0.804
POSTN_1	POSTN	ITGAV	ITGB3	0.162	0.176758	0	0.1	0.263158	0.1		491	GP1BA_1	ITGAM	Human	1	2	0	0	1
POSTN_2	POSTN	ITGAV	ITGB5	0	8.38514e-09	0.044	0.09	0.425532	0.09		492	ICAM1_1	ITGAX	Human	1	2	4	0.0606061	0.955
AGT_1	AGT	AGTR1		0.132	0.120518	0.024	1	0.869565	1		493	ICAM1_2	ITGAL	Human	1	2	11	0.166667	0.414
C3_1	C3	C3AR1		0.01	9.02644e-07	0	0	0.0775194	0		494	ICAM1_5	SPN	Human	1	2	11	0.166667	0.002
C3_2	C3	CR2		0	3.20772e-09	0.016	0.02	0.588235	0.02		495	ITGB2_2	ICAM1	Human	1	2	30	0.454545	0
C3_3	C3	ITGAM	ITGB2	0.001	5.16879e-05	0.004	0	0.0515464	0		496	ITGB2_3	ICAM2	Human	1	2	3	0.0454545	0.001
C3_4	C3	ITGAX	ITGB2	0.001	2.51257e-10	0	0	0.194175	0		497	JAM2_1	ITGA3	Human	1	2	2	0.030303	0.992
C4A_1	C4A	C3AR1		0	1.26916e-15	0.004	0	0.3125	0		498	JAM2_2	ITGAV	Human	1	2	18	0.272727	0.898
C4A_2	C4A	CR2		0	2.46289e-08	0	1	0.10101	1		499	F11R_2	F11R	Human	1	2	6	0.0909091	0.062
C5_1	C5	C5AR1		0.072	4.51811e-05	0	0.14	0.0001	0.14		500	F11R_4	JAM3	Human	1	2	4	0.0606061	0.256
EDN1_1	EDN1	EDNRA		0.028	0.000391881	0	1	0.253165	1		501	JAM2_5	JAM2	Human	1	2	2	0.030303	0.104
EDN1_2	EDN1	EDNRB		0	3.34537e-23	0.004	1	0.0191939	1		502	JAM3_3	JAM2	Human	1	2	1	0.0151515	0.425
POMC_1	POMC	MC1R		0.091	0.0630086	0.04	0	1	0		503	JAM3_4	JAM3	Human	1	2	7	0.106061	0.105
PYY_1	PYY	NPY1R		0.005	5.46097e-12	0.008	1	0.0002	1		504	L1CAM_1	ITGAV	Human	1	2	20	0.30303	0.947
PYY_2	PYY	NPY2R		0.235	0.0258335	0.028	1	0.0001	1		505	L1CAM_3	L1CAM	Human	1	2	2	0.030303	0.782
PYY_3	PYY	NPY5R		0.074	0.0193257	0.004	0	0.0292398	0		506	MADCAM1_1	ITGA4	Human	1	2	0	0	1
NTS_1	NTS	NTSR1		0.029	0.00052982	0.004	1	0.00697837	1		507	HLA-B_1	CD8A	Human	1	2	9	0.136364	0.036
POMC_2	POMC	OPRL1		0.399	0.266663	0.018	0	0.0001	0		508	HLA-A_2	CD8B	Human	1	2	8	0.121212	0.013
CORT_1	CORT	SSTR2		0.018	0.0141798	0	1	0.909091	1		509	HLA-B_2	CD8B	Human	1	2	5	0.0757576	0.245
CORT_2	CORT	SSTR3		0.006	9.63491e-11	0.016	0	0.175439	0		510	HLA-C_2	CD8B	Human	1	2	5	0.0757576	0.258
TAC4_1	TAC4	TACR1		0.005	6.05815e-05	0.02	1	0.0005	1		511	HLA-G_3	LILRB1	Human	1	2	1	0.0151515	0.935
CTSG_1	CTSG	F2R		0	1.39536e-25	0.004	1	0.0011	1		512	HLA-F_3	KIR3DL1	Human	1	2	0	0	1
GZMA_1	GZMA	F2R		0	2.92237e-40	0.004	0	0.0420168	0		513	HLA-E_4	KLRC2	Human	1	2	0	0	1
CTSG_2	CTSG	F2RL1		0.069	0.00974322	0	1	0.0486618	1		514	HLA-A_3	KIR3DL1	Human	1	2	0	0	1
GZMA_2	GZMA	F2RL1		0.164	0.161762	0.02	1	0.952381	1		515	HLA-F_4	LILRB1	Human	1	2	1	0.0151515	0.925
CTSG_3	CTSG	F2RL2		0	7.29696e-06	0.004	1	0.0469484	1		516	HLA-E_7	KLRD1	Human	1	2	5	0.0757576	0.223
GZMA_3	GZMA	F2RL2		0.011	0.00419029	0.02	1	0.645161	1		517	HLA-DPA1_1	CD4	Human	1	2	13	0.19697	0.002
CTSG_4	CTSG	F2RL3		0.145	0.0121276	0	1	0.0002	1		518	HLA-DPB1_1	CD4	Human	1	2	12	0.181818	0.001
CTSG_5	CTSG	PARD3		0.277	0.265629	0.068	1	0.273973	1		519	HLA-DMA_1	CD4	Human	1	2	10	0.151515	0.008
GZMA_5	GZMA	PARD3		0	3.71021e-25	0.02	1	0.465116	1		520	HLA-DMB_1	CD4	Human	1	2	10	0.151515	0.022
NPPA_1	NPPA	NPR1		0.001	1.08889e-09	0.132	1	0.123457	1		521	HLA-DQA2_1	CD4	Human	1	2	5	0.0757576	0.495
NPPC_1	NPPC	NPR2		0.003	5.66104e-09	0.004	1	0.714286	1		522	HLA-DOA_1	CD4	Human	1	2	13	0.19697	0.001
KITLG_1	KITLG	KIT		0	8.1231e-16	0.016	0	0.0001	0		523	HLA-DOB_1	CD4	Human	1	2	8	0.121212	0.063
BDNF_1	BDNF	NTRK2		0	1.29788e-14	0	0	0.8	0		524	HLA-DQB1_1	CD4	Human	1	2	12	0.181818	0.001
NGF_2	NGF	NTRK1		0.215	0.260978	0.044	1	0.909091	1		525	HLA-DRB1_1	CD4	Human	1	2	12	0.181818	0.002
FLT3LG_1	FLT3LG	FLT3		0.031	0.0369144	0	1	0.190476	1		526	HLA-DRB5_1	CD4	Human	1	2	14	0.212121	0.001
HGF_1	HGF	MET		0	4.94584e-17	0	0.01	1	0.01		527	NCAM1_1	FGFR1	Human	1	2	5	0.0757576	0.819
SEMA3A_1	SEMA3A	NRP1	PLXNA1	0	1.31181e-07	0	0.01	0.0332226	0.01		528	NCAM1_4	L1CAM	Human	1	2	5	0.0757576	0.522
SEMA3A_2	SEMA3A	NRP1	PLXNA2	0.003	8.7144e-09	0	1	0.454545	1		529	NCAM2_1	L1CAM	Human	1	2	5	0.0757576	0.535
SEMA3A_3	SEMA3A	NRP1	PLXNA3	0.014	0.00213535	0.008	1	0.588235	1		530	DLL1_2	NOTCH3	Human	1	2	8	0.121212	0.197
SEMA3A_4	SEMA3A	NRP1	PLXNA4	0	1.68989e-21	0	1	0.30303	1		531	DLL1_3	NOTCH4	Human	1	2	5	0.0757576	0.008
SEMA3B_1	SEMA3B	NRP1	PLXNA1	0.008	1.56895e-06	0	1	0.30303	1		532	DLL3_1	NOTCH1	Human	1	2	11	0.166667	0.327
SEMA3B_2	SEMA3B	NRP1	PLXNA2	0.114	0.00668137	0	1	0.263158	1		533	DLL3_2	NOTCH2	Human	1	2	12	0.181818	0.833
SEMA3B_3	SEMA3B	NRP1	PLXNA3	0.042	0.0278349	0.004	0	0.714286	0		534	DLL3_3	NOTCH3	Human	1	2	14	0.212121	0.001
SEMA3B_4	SEMA3B	NRP1	PLXNA4	0.003	1.30798e-05	0.004	1	0.00271003	1		535	DLL3_4	NOTCH4	Human	1	2	6	0.0909091	0.006
SEMA3C_1	SEMA3C	NRP1	PLXNA1	0.002	2.21661e-11	0.012	1	0.035461	1		536	DLL4_3	NOTCH3	Human	1	2	9	0.136364	0.098
SEMA3C_2	SEMA3C	NRP1	PLXNA2	0.015	8.20331e-09	0	1	0.0477327	1		537	DLL4_4	NOTCH4	Human	1	2	4	0.0606061	0.099
SEMA3C_3	SEMA3C	NRP1	PLXNA3	0.029	1.86741e-05	0.004	0	0.5	0		538	JAG1_2	NOTCH2	Human	1	2	10	0.151515	0.677
SEMA3C_4	SEMA3C	NRP1	PLXNA4	0.008	3.2993e-10	0	1	0.00905387	1		539	JAG1_3	NOTCH3	Human	1	2	8	0.121212	0.155
SEMA3D_1	SEMA3D	NRP1	PLXNA1	0.052	0.00956087	0.058	1	0.0496278	1		540	JAG2_1	NOTCH1	Human	1	2	15	0.227273	0.083
SEMA3D_2	SEMA3D	NRP1	PLXNA2	0.105	0.0756431	0.004	1	0.30303	1		541	JAG2_3	NOTCH3	Human	1	2	12	0.181818	0.007
SEMA3D_3	SEMA3D	NRP1	PLXNA3	0.07	0.00575854	0.052	1	0.327869	1		542	JAG2_4	NOTCH4	Human	1	2	2	0.030303	0.489
SEMA3D_4	SEMA3D	NRP1	PLXNA4	0.018	0.000621109	0.092	1	0.5	1		543	DLL1_4	NOTCH2	Human	1	2	7	0.106061	0.94
SEMA3B_5	SEMA3B	NRP2	PLXNA1	0.025	0.00245504	0.008	1	0.769231	1		544	OCLN_1	OCLN	Human	1	2	4	0.0606061	0.456
SEMA3B_6	SEMA3B	NRP2	PLXNA2	0.254	0.0962551	0	1	0.833333	1		545	PDCD1LG2_1	PDCD1	Human	1	2	5	0.0757576	0.111
SEMA3B_7	SEMA3B	NRP2	PLXNA3	0.134	0.0527979	0	1	0.103627	1		546	SELE_2	CD44	Human	1	2	25	0.378788	0.822
SEMA3B_8	SEMA3B	NRP2	PLXNA4	0.046	0.00013443	0	1	0.555556	1		547	SELL_3	MADCAM1	Human	1	2	0	0	1
SEMA3C_5	SEMA3C	NRP2	PLXNA1	0.384	0.347797	0.02	1	0.606061	1		548	SELPLG_1	SELE	Human	1	2	2	0.030303	0.051
SEMA3C_6	SEMA3C	NRP2	PLXNA2	0.091	0.00135774	0	1	0.0386847	1		549	SELPLG_2	SELL	Human	1	2	3	0.0454545	0.852
SEMA3C_7	SEMA3C	NRP2	PLXNA3	0.029	7.22945e-08	0.004	1	0.833333	1		550	SEMA4A_1	NRP1	Human	1	2	2	0.030303	0.894
SEMA3C_8	SEMA3C	NRP2	PLXNA4	0.249	0.169018	0.012	1	0.307692	1		551	SEMA4A_5	PLXNB1	Human	1	2	3	0.0454545	0.975
SEMA3D_5	SEMA3D	NRP2	PLXNA1	0	1.5319e-13	0.004	1	0.540541	1		552	SEMA4D_1	PLXNB1	Human	1	2	4	0.0606061	0.883
SEMA3D_6	SEMA3D	NRP2	PLXNA2	0.045	0.000168802	0.004	1	0.129032	1		553	SEMA4C_1	PLXNB2	Human	1	2	27	0.409091	0.555
SEMA3D_7	SEMA3D	NRP2	PLXNA3	0.005	2.85771e-09	0.012	1	0.142857	1		554	SEMA4G_1	PLXNB2	Human	1	2	29	0.439394	0.161
SEMA3D_8	SEMA3D	NRP2	PLXNA4	0.004	1.58004e-07	0	1	0.0456621	1		555	SEMA5A_1	PLXNA1	Human	1	2	11	0.166667	0.389
SEMA3F_1	SEMA3F	NRP2	PLXNA1	0.13	0.0520376	0.004	1	0.444444	1		556	SEMA6D_1	PLXNA1	Human	1	2	6	0.0909091	0.973
SEMA3F_2	SEMA3F	NRP2	PLXNA2	0.152	0.125906	0.016	1	0.465116	1		557	SEMA6D_2	PLXNA1	Human	1	2	7	0.106061	0.911
SEMA3F_3	SEMA3F	NRP2	PLXNA3	0.219	0.144189	0.012	1	0.210526	1		558	SEMA6D_3	PLXNA1	Human	1	2	5	0.0757576	0.981
SEMA3F_4	SEMA3F	NRP2	PLXNA4	0.158	0.178568	0.052	1	0.625	1		559	SEMA6B_2	PLXNA4	Human	1	2	0	0	1
SEMA3F_5	SEMA3F	NRP2	PLXNA4	0.019	0.0153398	0.012	1	0.909091	1		560	SEMA7A_1	ITGB1	Human	1	2	6	0.0909091	0.333
SEMA3C_9	SEMA3C	PLXND1		0.394	0.338758	0.004	1	0.168067	1		561	THY1_1	ITGAM	Human	1	2	1	0.0151515	0.714
SEMA3E_1	SEMA3E	PLXND1		0	3.19749e-21	0	1	0.0847458	1		562	THY1_2	ITGAX	Human	1	2	13	0.19697	0.335
ADM_1	ADM	CALCRL		0.029	0.0265047	0.056	1	0.833333	1		563	THY1_3	ITGAV	Human	1	2	31	0.469697	0.16
ANXA1_1	ANXA1	FPR2		0.324	0.167346	0.004	1	0.338983	1		564	TIGIT_1	PVR	Human	1	2	5	0.0757576	0.307
ANXA1_2	ANXA1	FPR1		0.003	1.431e-05	0	1	0.714286	1		565	TIGIT_3	PVR	Human	1	2	2	0.030303	0.903
ENHO_1	ENHO	GPR19		0	1.08853e-09	0.016	1	0.384615	1		566	TGFB2_1	TGFBR1	Human	1	4	1	0.1	0.812
GAS6_1	GAS6	AXL		0.352	0.329281	0.092	1	0.444444	1		567	TGFB1_2	ACVR1B	Human	1	4	0	0	1
GAS6_2	GAS6	MERTK		0.063	0.0137667	0	1	0.0806452	1		568	TGFB3_2	ACVR1B	Human	1	4	0	0	1
GAS6_3	GAS6	TYRO3		0.007	3.4036e-06	0.004	1	0.454545	1		569	TGFB3_6	ACVR1C	Human	1	4	0	0	1
GH1_2	GH1	GHR		0.084	0.072417	0.04	1	0.833333	1		570	BMP2_1	BMPR1A	Human	1	4	3	0.3	0.016
GH1_3	GH1	PRLR		0.004	0.000806003	0.016	1	0.666667	1		571	BMP2_2	BMPR1A	Human	1	4	0	0	1
GRN_1	GRN	SORT1		0.002	2.53813e-05	0	0.05	0.625	0.05		572	BMP2_3	BMPR1A	Human	1	4	2	0.2	0.096
LGALS9_1	LGALS9	PTPRC		0	1.40648e-13	0	0	0.130719	0		573	BMP2_6	BMPR2	Human	1	4	0	0	1
OSTN_1	OSTN	NPR3		0.038	0.050033	0.032	1	0.145985	1		574	BMP4_1	BMPR1A	Human	1	4	3	0.3	0.01
PROS1_1	PROS1	AXL		0.003	0.000101144	0.016	1	0.645161	1		575	BMP4_2	BMPR1A	Human	1	4	3	0.3	0.018
PROS1_2	PROS1	TYRO3		0	1.44908e-14	0.012	1	0.0001	1		576	BMP4_3	BMPR1A	Human	1	4	2	0.2	0.14
PSAP_1	PSAP	GPR37		0.032	9.48556e-08	0	1	0.714286	1		577	BMP4_4	ACVR2A	Human	1	4	4	0.4	0
PTHLH_1	PTHLH	PTH1R		0.002	0.00263254	0.004	1	0.769231	1		578	BMP4_5	ACVR2B	Human	1	4	0	0	1
RARRES2_1	RARRES2	GPR1		0.046	0.0588178	0.072	1	0.253165	1		579	GDF6_2	BMPR1A	Human	1	4	4	0.4	0
RARRES2_2	RARRES2	CMKLR1		0	7.93299e-13	0.008	0	0.00301705	0		580	GDF6_3	BMPR1A	Human	1	4	0	0	1
SAA1_1	SAA1	FPR2		0.019	7.53814e-05	0	1	0.666667	1		581	GDF6_4	ACVR2A	Human	1	4	2	0.2	0.011
BTLA_1	BTLA	TNFRSF14		0.008	0.000141481	0.044	1	0.0148258	1		582	BMP5_3	ACVR1	Human	1	4	0	0	1
BAG6_1	BAG6	NCR3		0.108	0.0673864	0.008	1	0.588235	1		583	BMP5_4	BMPR1A	Human	1	4	2	0.2	0.119
LGALS9_2	LGALS9	HAVCR2		0.375	0.364114	0.016	0	0.555556	0		584	BMP5_6	BMPR1A	Human	1	4	1	0.1	0.406
LGALS9_3	LGALS9	CD44		0	1.06029e-09	0.004	0	0.333333	0		585	BMP5_9	BMPR2	Human	1	4	0	0	1
COL1A1_1	COL1A1	ITGA1	ITGB1	0.012	0.00034629	0.004	1	0.143885	1		586	BMP6_1	ACVR1	Human	1	4	0	0	1
COL1A2_1	COL1A2	ITGA1	ITGB1	0.016	2.8828e-05	0.02	1	0.147059	1		587	BMP6_2	ACVR1	Human	1	4	0	0	1
COL2A1_1	COL2A1	ITGA1	ITGB1	0	1.50459e-06	0.016	0	0.377358	0		588	BMP6_3	ACVR1	Human	1	4	0	0	1
COL4A1_1	COL4A1	ITGA1	ITGB1	0.05	0.0432965	0.024	1	0.0258398	1		589	BMP6_6	BMPR1A	Human	1	4	3	0.3	0.013
COL4A2_1	COL4A2	ITGA1	ITGB1	0.006	1.20322e-06	0.008	1	0.0628931	1		590	BMP6_9	BMPR2	Human	1	4	0	0	1
COL4A3_1	COL4A3	ITGA1	ITGB1	0.535	0.605987	0.004	1	0.00987654	1		591	BMP8A_3	ACVR1	Human	1	4	0	0	1
COL4A4_1	COL4A4	ITGA1	ITGB1	0.131	0.0465984	0.08	1	0.0980392	1		592	BMP8A_4	BMPR1A	Human	1	4	4	0.4	0
COL4A5_1	COL4A5	ITGA1	ITGB1	0.135	0.0883083	0.036	1	0.126582	1		593	BMP8A_5	BMPR1A	Human	1	4	4	0.4	0.001
COL6A1_1	COL6A1	ITGA1	ITGB1	0.023	0.000819298	0.008	0	0.0244499	0		594	BMP8A_6	BMPR1A	Human	1	4	4	0.4	0
COL6A2_1	COL6A2	ITGA1	ITGB1	0.116	0.00324179	0.02	1	0.285714	1		595	BMP8A_7	ACVR2A	Human	1	4	4	0.4	0
COL6A3_1	COL6A3	ITGA1	ITGB1	0.003	0.00237949	0.024	1	0.769231	1		596	BMP8B_6	BMPR1A	Human	1	4	1	0.1	0.42
COL6A6_1	COL6A6	ITGA1	ITGB1	0.083	5.36556e-06	0	0	0.0687285	0		597	BMP8B_9	BMPR2	Human	1	4	0	0	1
COL9A1_1	COL9A1	ITGA1	ITGB1	0.216	0.0547861	0.004	1	0.147059	1		598	GDF9_1	ACVR1B	Human	1	4	0	0	1
COL9A2_1	COL9A2	ITGA1	ITGB1	0.094	0.0423166	0.012	1	0.5	1		599	GDF10_1	ACVR1B	Human	1	4	0	0	1
COL9A3_1	COL9A3	ITGA1	ITGB1	0.43	0.400812	0.008	1	0.571429	1		600	GDF11_1	TGFBR1	Human	1	4	3	0.3	0.217
COL1A1_2	COL1A1	ITGA2	ITGB1	0.015	2.40296e-09	0	1	0.5	1		601	GDF15_1	TGFBR2	Human	1	4	3	0.3	0.337
COL1A2_2	COL1A2	ITGA2	ITGB1	0.052	4.75457e-05	0.004	1	0.333333	1		602	AMH_1	ACVR1	Human	1	4	0	0	1
COL2A1_2	COL2A1	ITGA2	ITGB1	0.143	0.0693614	0.082	1	0.384615	1		603	AMH_2	BMPR1A	Human	1	4	3	0.3	0.014
COL4A1_2	COL4A1	ITGA2	ITGB1	0	5.88336e-12	0.008	1	0.952381	1		604	GDNF_1	GFRA1	Human	1	4	0	0	1
COL4A2_2	COL4A2	ITGA2	ITGB1	0.185	0.0773815	0	1	0.327869	1		605	NRTN_1	GFRA2	Human	1	4	0	0	1
COL4A3_2	COL4A3	ITGA2	ITGB1	0.015	6.88363e-05	0.008	1	0.0925926	1		606	ARTN_1	GFRA3	Human	1	4	0	0	1
COL4A4_2	COL4A4	ITGA2	ITGB1	0.029	0.0026528	0.088	1	0.10101	1		607	ARTN_2	GFRA1	Human	1	4	0	0	1
COL4A5_2	COL4A5	ITGA2	ITGB1	0.158	0.105158	0.016	1	0.25974	1		608	INHBB_1	ACVR1B	Human	1	4	0	0	1
COL6A1_2	COL6A1	ITGA2	ITGB1	0.121	0.0335092	0.016	1	0.833333	1		609	INHBB_8	ACVR1C	Human	1	4	0	0	1
COL6A2_2	COL6A2	ITGA2	ITGB1	0.07	0.0123623	0.096	1	0.18018	1		610	INHBB_10	ACVR1C	Human	1	4	0	0	1
COL6A3_2	COL6A3	ITGA2	ITGB1	0.018	9.542e-05	0.028	1	0.0001	1		611	WNT10A_1	FZD1	Human	1	4	0	0	1
COL6A6_2	COL6A6	ITGA2	ITGB1	0.052	1.69227e-07	0	1	0.357143	1		612	WNT10A_6	FZD5	Human	1	4	0	0	1
COL9A1_2	COL9A1	ITGA2	ITGB1	0.176	0.022384	0.004	1	0.0364299	1		613	WNT10A_7	FZD6	Human	1	4	0	0	1
COL9A2_2	COL9A2	ITGA2	ITGB1	0	3.17153e-14	0.016	1	0.666667	1		614	WNT10A_8	FZD7	Human	1	4	3	0.3	0.221
COL9A3_2	COL9A3	ITGA2	ITGB1	0.281	0.195823	0.004	1	0.0735294	1		615	WNT10A_10	FZD9	Human	1	4	0	0	1
FN1_1	FN1	ITGA3	ITGB1	0.003	2.83984e-07	0	1	0.00473934	1		616	WNT16_1	FZD1	Human	1	4	0	0	1
FN1_2	FN1	ITGA4	ITGB1	0.007	0.000104879	0	1	0.0340136	1		617	WNT16_2	FZD10	Human	1	4	0	0	1
FN1_3	FN1	ITGA5	ITGB1	0.004	4.25402e-06	0	1	0.689655	1		618	WNT16_6	FZD5	Human	1	4	0	0	1
FN1_4	FN1	ITGA8	ITGB1	0	1.85697e-13	0	1	0.0473934	1		619	WNT16_8	FZD7	Human	1	4	2	0.2	0.569
LAMA1_1	LAMA1	ITGA1	ITGB1	0.01	6.53082e-05	0.024	1	0.120482	1		620	WNT16_9	FZD8	Human	1	4	0	0	1
LAMA2_1	LAMA2	ITGA1	ITGB1	0.381	0.357315	0.004	1	0.363636	1		621	WNT16_10	FZD9	Human	1	4	0	0	1
LAMA3_1	LAMA3	ITGA1	ITGB1	0	6.55638e-09	0.016	1	0.0324149	1		622	WNT2_1	FZD1	Human	1	4	0	0	1
LAMA4_1	LAMA4	ITGA1	ITGB1	0.002	9.91291e-07	0.004	1	0.127389	1		623	WNT2_3	FZD2	Human	1	4	0	0	1
LAMA5_1	LAMA5	ITGA1	ITGB1	0.318	0.281301	0.044	1	0.5	1		624	WNT2_6	FZD5	Human	1	4	0	0	1
LAMB1_1	LAMB1	ITGA1	ITGB1	0.147	0.157237	0.058	1	0.434783	1		625	WNT2_7	FZD6	Human	1	4	0	0	1
LAMB2_1	LAMB2	ITGA1	ITGB1	0.127	0.123467	0.048	1	0.210526	1		626	WNT2_8	FZD7	Human	1	4	3	0.3	0.298
LAMB3_1	LAMB3	ITGA1	ITGB1	0	2.96284e-18	0.012	1	0.215054	1		627	WNT2_9	FZD8	Human	1	4	0	0	1
LAMC1_1	LAMC1	ITGA1	ITGB1	0	0.000151139	0.1	1	0.224719	1		628	WNT2_10	FZD9	Human	1	4	0	0	1
LAMC2_1	LAMC2	ITGA1	ITGB1	0.111	0.0305662	0.036	1	0.00288976	1		629	WNT2B_1	FZD1	Human	1	4	0	0	1
LAMC3_1	LAMC3	ITGA1	ITGB1	0.006	5.22061e-12	0	1	0.273973	1		630	WNT2B_2	FZD10	Human	1	4	0	0	1
LAMA1_2	LAMA1	ITGA2	ITGB1	0.05	0.0214652	0.072	1	0.909091	1		631	WNT2B_4	FZD3	Human	1	4	0	0	1
LAMA2_2	LAMA2	ITGA2	ITGB1	0.087	0.0223589	0.028	1	0.606061	1		632	WNT2B_5	FZD4	Human	1	4	0	0	1
LAMA3_2	LAMA3	ITGA2	ITGB1	0.286	0.205119	0.012	1	0.740741	1		633	WNT2B_6	FZD5	Human	1	4	0	0	1
LAMA4_2	LAMA4	ITGA2	ITGB1	0.233	0.121881	0	1	0.0506329	1		634	WNT2B_7	FZD6	Human	1	4	0	0	1
LAMA5_2	LAMA5	ITGA2	ITGB1	0.236	0.140149	0.018	1	0.952381	1		635	WNT2B_8	FZD7	Human	1	4	2	0.2	0.504
LAMB1_2	LAMB1	ITGA2	ITGB1	0.082	0.0755507	0.032	1	0.28169	1		636	WNT4_4	FZD3	Human	1	4	0	0	1
LAMB2_2	LAMB2	ITGA2	ITGB1	0.21	0.205939	0.052	1	0.0347222	1		637	WNT4_5	FZD4	Human	1	4	0	0	1
LAMB3_2	LAMB3	ITGA2	ITGB1	0	9.85906e-08	0	1	0.540541	1		638	WNT4_6	FZD5	Human	1	4	0	0	1
LAMC1_2	LAMC1	ITGA2	ITGB1	0.166	0.0661526	0.004	1	0.169492	1		639	WNT4_7	FZD6	Human	1	4	0	0	1
LAMC2_2	LAMC2	ITGA2	ITGB1	0.104	0.00192628	0.012	1	0.833333	1		640	WNT4_9	FZD8	Human	1	4	0	0	1
LAMC3_2	LAMC3	ITGA2	ITGB1	0.026	0.000389108	0.04	1	0.27027	1		641	WNT6_2	FZD10	Human	1	4	0	0	1
LAMA1_3	LAMA1	ITGA3	ITGB1	0	8.20898e-05	0.008	1	0.434783	1		642	WNT6_3	FZD2	Human	1	4	0	0	1
LAMA2_3	LAMA2	ITGA3	ITGB1	0.007	0.00162793	0.072	1	0.224719	1		643	WNT6_4	FZD3	Human	1	4	0	0	1
LAMA3_3	LAMA3	ITGA3	ITGB1	0.006	0.000783837	0.008	1	0.144928	1		644	WNT6_5	FZD4	Human	1	4	0	0	1
LAMA4_3	LAMA4	ITGA3	ITGB1	0	3.68128e-07	0.032	1	0.128205	1		645	WNT6_7	FZD6	Human	1	4	0	0	1
LAMA5_3	LAMA5	ITGA3	ITGB1	0.277	0.24663	0.048	1	0.210526	1		646	WNT6_8	FZD7	Human	1	4	3	0.3	0.241
LAMB1_3	LAMB1	ITGA3	ITGB1	0.027	0.0256324	0.004	1	0.00740192	1		647	WNT6_10	FZD9	Human	1	4	0	0	1
LAMB2_3	LAMB2	ITGA3	ITGB1	0	1.40243e-17	0.004	1	0.0533333	1		648	WNT9A_1	FZD1	Human	1	4	0	0	1
LAMB3_3	LAMB3	ITGA3	ITGB1	0.111	0.0533756	0.012	1	0.1	1		649	WNT9A_2	FZD10	Human	1	4	0	0	1
LAMC1_3	LAMC1	ITGA3	ITGB1	0.211	0.192832	0.04	1	0.0518135	1		650	WNT9A_3	FZD2	Human	1	4	0	0	1
LAMC2_3	LAMC2	ITGA3	ITGB1	0	2.77795e-16	0.008	1	0.0722022	1		651	WNT9A_4	FZD3	Human	1	4	0	0	1
LAMC3_3	LAMC3	ITGA3	ITGB1	0.002	0.00150119	0.032	1	0.025974	1		652	WNT9A_5	FZD4	Human	1	4	0	0	1
RELN_1	RELN	ITGA3	ITGB1	0.022	0.00932139	0.008	1	0.229885	1		653	WNT9A_6	FZD5	Human	1	4	0	0	1
THBS1_1	THBS1	ITGA3	ITGB1	0.002	4.52318e-05	0.02	1	0.30303	1		654	WNT9A_7	FZD6	Human	1	4	0	0	1
THBS2_1	THBS2	ITGA3	ITGB1	0.098	0.0332651	0.048	1	0.0207684	1		655	WNT9A_9	FZD8	Human	1	4	0	0	1
THBS3_1	THBS3	ITGA3	ITGB1	0	1.03947e-23	0.004	1	0.134228	1		656	WNT10A_11	FZD1	Human	1	4	0	0	1
THBS4_1	THBS4	ITGA3	ITGB1	0	7.49729e-05	0.02	1	0.0306748	1		657	WNT10A_15	FZD4	Human	1	4	0	0	1
COMP_1	COMP	ITGA3	ITGB1	0.001	4.91988e-14	0.02	1	0.357143	1		658	WNT10A_16	FZD5	Human	1	4	0	0	1
COL1A1_3	COL1A1	ITGA3	ITGB1	0.038	2.33607e-05	0	1	0.027248	1		659	WNT10A_19	FZD8	Human	1	4	0	0	1
COL1A2_3	COL1A2	ITGA3	ITGB1	0	1.44265e-21	0	1	0.0169062	1		660	WNT16_12	FZD10	Human	1	4	0	0	1
COL2A1_3	COL2A1	ITGA3	ITGB1	0	1.83504e-13	0.008	1	0.186916	1		661	WNT16_13	FZD2	Human	1	4	0	0	1
COL4A1_3	COL4A1	ITGA3	ITGB1	0.028	0.0160311	0	1	0.121212	1		662	WNT16_14	FZD3	Human	1	4	0	0	1
COL4A2_3	COL4A2	ITGA3	ITGB1	0.067	0.0122944	0.008	1	0.227273	1		663	WNT16_16	FZD5	Human	1	4	0	0	1
COL4A3_3	COL4A3	ITGA3	ITGB1	0.347	0.361493	0.028	1	0.215054	1		664	WNT16_18	FZD7	Human	1	4	1	0.1	0.853
COL4A4_3	COL4A4	ITGA3	ITGB1	0.009	0.00286611	0.016	1	0.0236967	1		665	WNT16_19	FZD8	Human	1	4	0	0	1
COL4A5_3	COL4A5	ITGA3	ITGB1	0	2.18178e-13	0.004	1	0.0784314	1		666	WNT2_11	FZD1	Human	1	4	0	0	1
COL6A1_3	COL6A1	ITGA3	ITGB1	0.254	0.123653	0	1	0.298507	1		667	WNT2_12	FZD10	Human	1	4	0	0	1
COL6A2_3	COL6A2	ITGA3	ITGB1	0.269	0.177808	0.016	1	0.298507	1		668	WNT2_15	FZD4	Human	1	4	0	0	1
COL6A3_3	COL6A3	ITGA3	ITGB1	0.022	0.00238497	0	1	0.408163	1		669	WNT2_16	FZD5	Human	1	4	0	0	1
COL6A6_3	COL6A6	ITGA3	ITGB1	0.615	0.778467	0	1	0.0732601	1		670	WNT2_17	FZD6	Human	1	4	0	0	1
COL9A1_3	COL9A1	ITGA3	ITGB1	0.011	0.00528065	0.088	1	0.0134138	1		671	WNT2_20	FZD9	Human	1	4	0	0	1
COL9A2_3	COL9A2	ITGA3	ITGB1	0	3.09306e-28	0.004	1	0.034904	1		672	WNT2B_13	FZD2	Human	1	4	0	0	1
COL9A3_3	COL9A3	ITGA3	ITGB1	0.272	0.214337	0	1	0.833333	1		673	WNT2B_15	FZD4	Human	1	4	0	0	1
LAMA1_4	LAMA1	ITGA6	ITGB1	0.295	0.260438	0.032	1	0.487805	1		674	WNT2B_16	FZD5	Human	1	4	0	0	1
LAMA2_4	LAMA2	ITGA6	ITGB1	0.045	0.00013169	0.016	1	0.769231	1		675	WNT2B_18	FZD7	Human	1	4	3	0.3	0.273
LAMA3_4	LAMA3	ITGA6	ITGB1	0.037	0.0131177	0.012	1	0.0351494	1		676	WNT2B_19	FZD8	Human	1	4	0	0	1
LAMA4_4	LAMA4	ITGA6	ITGB1	0.034	1.70398e-05	0.008	1	0.13245	1		677	WNT4_11	FZD1	Human	1	4	0	0	1
LAMA5_4	LAMA5	ITGA6	ITGB1	0.267	0.235312	0.008	1	0.125786	1		678	WNT4_12	FZD10	Human	1	4	0	0	1
LAMB1_4	LAMB1	ITGA6	ITGB1	0.425	0.427702	0.028	1	0.526316	1		679	WNT4_14	FZD3	Human	1	4	0	0	1
LAMB2_4	LAMB2	ITGA6	ITGB1	0.124	0.0241623	0.016	1	0.357143	1		680	WNT4_15	FZD4	Human	1	4	0	0	1
LAMB3_4	LAMB3	ITGA6	ITGB1	0.002	1.43214e-06	0	1	0.00473597	1		681	WNT4_16	FZD5	Human	1	4	0	0	1
LAMC1_4	LAMC1	ITGA6	ITGB1	0.113	0.00043004	0	1	0.5	1		682	WNT4_18	FZD7	Human	1	4	2	0.2	0.556
LAMC2_4	LAMC2	ITGA6	ITGB1	0.119	0.0237987	0.012	1	0.833333	1		683	WNT4_19	FZD8	Human	1	4	0	0	1
LAMC3_4	LAMC3	ITGA6	ITGB1	0.483	0.482313	0.02	1	0.714286	1		684	WNT6_15	FZD4	Human	1	4	0	0	1
LAMA1_5	LAMA1	ITGA7	ITGB1	0.558	0.571754	0.024	1	0.47619	1		685	WNT6_18	FZD7	Human	1	4	3	0.3	0.27
LAMA2_5	LAMA2	ITGA7	ITGB1	0.003	4.15055e-06	0.008	1	0.512821	1		686	WNT6_19	FZD8	Human	1	4	0	0	1
LAMA3_5	LAMA3	ITGA7	ITGB1	0	7.23198e-08	0.056	1	0.137931	1		687	WNT9A_11	FZD1	Human	1	4	0	0	1
LAMA4_5	LAMA4	ITGA7	ITGB1	0.126	0.0769823	0.004	1	0.869565	1		688	WNT9A_12	FZD10	Human	1	4	0	0	1
LAMA5_5	LAMA5	ITGA7	ITGB1	0.206	0.182028	0.028	1	0.909091	1		689	WNT9A_15	FZD4	Human	1	4	0	0	1
LAMB1_5	LAMB1	ITGA7	ITGB1	0.27	0.235253	0.168	1	0.151515	1		690	WNT9A_16	FZD5	Human	1	4	0	0	1
LAMB2_5	LAMB2	ITGA7	ITGB1	0.359	0.217591	0.032	1	0.289855	1		691	WNT9A_17	FZD6	Human	1	4	0	0	1
LAMB3_5	LAMB3	ITGA7	ITGB1	0.122	0.0552813	0.004	1	0.625	1		692	WNT5A_1	FZD1	Human	1	4	0	0	1
LAMC1_5	LAMC1	ITGA7	ITGB1	0.229	0.155737	0.016	1	0.114943	1		693	WNT5A_2	FZD10	Human	1	4	0	0	1
LAMC2_5	LAMC2	ITGA7	ITGB1	0.108	0.111282	0.024	1	1	1		694	WNT5A_3	FZD2	Human	1	4	0	0	1
LAMC3_5	LAMC3	ITGA7	ITGB1	0.063	0.0149046	0	1	0.625	1		695	WNT5A_4	FZD3	Human	1	4	0	0	1
VTN_1	VTN	ITGA8	ITGB1	0.149	0.110163	0.008	1	0.5	1		696	WNT5A_5	FZD4	Human	1	4	0	0	1
TNC_1	TNC	ITGA8	ITGB1	0.347	0.283834	0.008	1	0.350877	1		697	WNT5A_8	FZD7	Human	1	4	3	0.3	0.263
TNR_1	TNR	ITGA8	ITGB1	0	0.000670739	0	1	0.136054	1		698	WNT5B_2	FZD10	Human	1	4	0	0	1
TNXB_1	TNXB	ITGA8	ITGB1	0.35	0.180774	0	1	0.173913	1		699	WNT5B_4	FZD3	Human	1	4	0	0	1
TNXB_2	TNXB	ITGA8	ITGB1	0.185	0.0606634	0.02	1	0.4	1		700	WNT5B_5	FZD4	Human	1	4	0	0	1
TNXB_3	TNXB	ITGA8	ITGB1	0.472	0.441284	0.02	1	0.227273	1		701	WNT5B_6	FZD5	Human	1	4	0	0	1
TNC_2	TNC	ITGA9	ITGB1	0.032	0.00372992	0.016	1	0.392157	1		702	WNT5B_8	FZD7	Human	1	4	4	0.4	0.1
TNR_2	TNR	ITGA9	ITGB1	0	4.80586e-11	0.004	1	0.307692	1		703	WNT5B_9	FZD8	Human	1	4	0	0	1
TNXB_4	TNXB	ITGA9	ITGB1	0	3.77703e-16	0	1	1	1		704	WNT11_1	FZD1	Human	1	4	0	0	1
COL1A1_4	COL1A1	ITGA9	ITGB1	0.354	0.239914	0.004	1	0.273973	1		705	WNT11_2	FZD10	Human	1	4	0	0	1
COL1A2_4	COL1A2	ITGA9	ITGB1	0.333	0.173477	0	1	0.27027	1		706	WNT11_3	FZD2	Human	1	4	0	0	1
COL2A1_4	COL2A1	ITGA9	ITGB1	0.458	0.420344	0	1	0.454545	1		707	WNT11_5	FZD4	Human	1	4	0	0	1
COL4A1_4	COL4A1	ITGA9	ITGB1	0.087	0.0507225	0	1	0.0743494	1		708	WNT11_6	FZD5	Human	1	4	0	0	1
COL4A2_4	COL4A2	ITGA9	ITGB1	0.049	0.000657944	0	1	0.444444	1		709	WNT11_9	FZD8	Human	1	4	0	0	1
COL4A3_4	COL4A3	ITGA9	ITGB1	0.001	4.33428e-07	0.004	1	0.377358	1		710	WNT11_10	FZD9	Human	1	4	0	0	1
COL4A4_4	COL4A4	ITGA9	ITGB1	0.015	5.28242e-07	0	1	0.322581	1		711	TGFA_1	EGFR	Human	1	4	0	0	1
COL4A5_4	COL4A5	ITGA9	ITGB1	0.062	0.00466759	0	1	0.246914	1		712	TGFA_2	EGFR	Human	1	4	0	0	1
COL6A1_4	COL6A1	ITGA9	ITGB1	0.202	0.0545783	0.004	1	0.444444	1		713	BTC_1	EGFR	Human	1	4	0	0	1
COL6A2_4	COL6A2	ITGA9	ITGB1	0.026	3.0812e-05	0	1	0.625	1		714	BTC_4	ERBB2	Human	1	4	0	0	1
COL6A3_4	COL6A3	ITGA9	ITGB1	0.124	0.0114678	0.02	1	0.363636	1		715	NRG2_1	ERBB3	Human	1	4	0	0	1
COL6A6_4	COL6A6	ITGA9	ITGB1	0.056	2.01733e-05	0	1	0.263158	1		716	NRG2_2	ERBB2	Human	1	4	0	0	1
COL9A1_4	COL9A1	ITGA9	ITGB1	0	1.6351e-12	0.004	1	0.833333	1		717	NRG2_3	ERBB4	Human	1	4	0	0	1
COL9A2_4	COL9A2	ITGA9	ITGB1	0.344	0.363807	0.06	1	0.149254	1		718	NRG2_4	ERBB2	Human	1	4	0	0	1
COL9A3_4	COL9A3	ITGA9	ITGB1	0.008	8.05616e-11	0	1	0.28169	1		719	NRG3_2	ERBB2	Human	1	4	0	0	1
LAMA1_6	LAMA1	ITGA9	ITGB1	0	1.36809e-10	0	1	0.571429	1		720	FGF1_4	FGFR4	Human	1	4	0	0	1
LAMA2_6	LAMA2	ITGA9	ITGB1	0.232	0.123877	0.004	1	0.165289	1		721	FGF2_2	FGFR2	Human	1	4	0	0	1
LAMA3_6	LAMA3	ITGA9	ITGB1	0.007	0.00563825	0.024	1	0.487805	1		722	FGF2_3	FGFR3	Human	1	4	0	0	1
LAMA4_6	LAMA4	ITGA9	ITGB1	0.002	3.80111e-09	0	1	0.384615	1		723	FGF2_4	FGFR4	Human	1	4	0	0	1
LAMA5_6	LAMA5	ITGA9	ITGB1	0.275	0.196139	0.012	1	0.47619	1		724	FGF7_1	FGFR1	Human	1	4	0	0	1
LAMB1_6	LAMB1	ITGA9	ITGB1	0.367	0.334073	0.008	1	0.625	1		725	FGF18_1	FGFR1	Human	1	4	0	0	1
LAMB2_6	LAMB2	ITGA9	ITGB1	0.237	0.190208	0.12	1	0.606061	1		726	FGF9_1	FGFR1	Human	1	4	0	0	1
LAMB3_6	LAMB3	ITGA9	ITGB1	0	9.58788e-07	0.004	1	0.263158	1		727	FGF9_3	FGFR3	Human	1	4	0	0	1
LAMC1_6	LAMC1	ITGA9	ITGB1	0.206	0.0621137	0	1	0.454545	1		728	FGF9_4	FGFR4	Human	1	4	0	0	1
LAMC2_6	LAMC2	ITGA9	ITGB1	0.182	0.0923088	0.004	1	0.206186	1		729	PDGFA_1	PDGFRA	Human	1	4	0	0	1
LAMC3_6	LAMC3	ITGA9	ITGB1	0.101	0.0459111	0.02	1	0.0001	1		730	PDGFA_2	PDGFRB	Human	1	4	0	0	1
COL1A1_5	COL1A1	ITGA10	ITGB1	0	2.14902e-73	0	1	0.20202	1		731	PDGFB_1	PDGFRA	Human	1	4	0	0	1
COL1A2_5	COL1A2	ITGA10	ITGB1	0.183	0.0808035	0.004	1	0.27027	1		732	PDGFB_2	PDGFRB	Human	1	4	0	0	1
COL2A1_5	COL2A1	ITGA10	ITGB1	0	3.88512e-06	0.044	1	0.028777	1		733	PDGFC_1	PDGFRA	Human	1	4	0	0	1
COL4A1_5	COL4A1	ITGA10	ITGB1	0.04	0.0138297	0	1	0.0506329	1		734	VEGFA_1	FLT1	Human	1	4	0	0	1
COL4A2_5	COL4A2	ITGA10	ITGB1	0	1.52645e-25	0.008	1	0.00579374	1		735	VEGFB_1	FLT1	Human	1	4	0	0	1
COL4A3_5	COL4A3	ITGA10	ITGB1	0	5.38929e-13	0.028	1	0.0526316	1		736	VEGFC_2	KDR	Human	1	4	0	0	1
COL4A4_5	COL4A4	ITGA10	ITGB1	0	1.27264e-19	0.052	1	0.246914	1		737	PGF_1	FLT1	Human	1	4	0	0	1
COL4A5_5	COL4A5	ITGA10	ITGB1	0.103	0.10319	0.064	1	0.0293686	1		738	VEGFA_3	FLT1	Human	1	4	0	0	1
COL6A1_5	COL6A1	ITGA10	ITGB1	0	3.57665e-12	0.004	1	0.00928074	1		739	VEGFC_3	FLT4	Human	1	4	0	0	1
COL6A2_5	COL6A2	ITGA10	ITGB1	0.002	2.57152e-08	0.024	1	0.0048158	1		740	IGF1_1	IGF1R	Human	1	4	0	0	1
COL6A3_5	COL6A3	ITGA10	ITGB1	0	2.40022e-23	0	1	0.0003	1		741	IGF1_2	ITGAV	Human	1	4	3	0.3	0.712
COL6A6_5	COL6A6	ITGA10	ITGB1	0.002	2.36323e-14	0	1	0.0001	1		742	IGF1_3	ITGA6	Human	1	4	0	0	1
COL9A1_5	COL9A1	ITGA10	ITGB1	0.001	1.85613e-08	0.008	1	0.15873	1		743	IGF2_4	ITGA6	Human	1	4	0	0	1
COL9A2_5	COL9A2	ITGA10	ITGB1	0.002	8.05851e-06	0.02	1	0.0001	1		744	APLN_1	APLNR	Human	1	4	0	0	1
COL9A3_5	COL9A3	ITGA10	ITGB1	0	2.76849e-49	0.016	1	0.0557103	1		745	DHH_1	PTCH1	Human	1	4	0	0	1
COL1A1_6	COL1A1	ITGA11	ITGB1	0.112	0.00425523	0	1	0.009298	1		746	CCL8_1	CCR1	Human	1	4	0	0	1
COL1A2_6	COL1A2	ITGA11	ITGB1	0.579	0.673609	0	1	0.512821	1		747	CCL13_1	CCR1	Human	1	4	0	0	1
COL2A1_6	COL2A1	ITGA11	ITGB1	0	3.42626e-11	0.058	1	0.25641	1		748	CCL7_2	CCR2	Human	1	4	0	0	1
COL4A1_6	COL4A1	ITGA11	ITGB1	0	4.75648e-06	0.04	1	0.571429	1		749	CCL2_1	CCR2	Human	1	4	0	0	1
COL4A2_6	COL4A2	ITGA11	ITGB1	0.446	0.399604	0.056	1	0.141844	1		750	CCL27_1	CCR2	Human	1	4	0	0	1
COL4A3_6	COL4A3	ITGA11	ITGB1	0.281	0.225314	0.032	1	0.172414	1		751	CCL4_1	CCR5	Human	1	4	2	0.2	0.114
COL4A4_6	COL4A4	ITGA11	ITGB1	0.379	0.338061	0.016	1	0.0653595	1		752	CCL3_2	CCR5	Human	1	4	4	0.4	0
COL4A5_6	COL4A5	ITGA11	ITGB1	0.033	0.000450741	0.036	1	0.0729927	1		753	CCL21_1	CCR7	Human	1	4	3	0.3	0.174
COL6A1_6	COL6A1	ITGA11	ITGB1	0.03	0.0174019	0.062	1	0.141844	1		754	CCL27_2	CCR10	Human	1	4	0	0	1
COL6A2_6	COL6A2	ITGA11	ITGB1	0.083	0.0253332	0.04	1	0.434783	1		755	CXCL8_2	CXCR2	Human	1	4	0	0	1
COL6A3_6	COL6A3	ITGA11	ITGB1	0.106	0.0427848	0.12	1	0.0001	1		756	CXCL13_2	CXCR3	Human	1	4	0	0	1
COL6A6_6	COL6A6	ITGA11	ITGB1	0.154	0.000662906	0	1	0.15748	1		757	CXCL16_1	CXCR6	Human	1	4	0	0	1
COL9A1_6	COL9A1	ITGA11	ITGB1	0.045	0.00698585	0.004	1	0.0304878	1		758	XCL1_1	XCR1	Human	1	4	0	0	1
COL9A2_6	COL9A2	ITGA11	ITGB1	0.338	0.249957	0.04	1	0.0338983	1		759	IL11_1	IL11RA	Human	1	4	0	0	1
COL9A3_6	COL9A3	ITGA11	ITGB1	0.204	0.0870119	0.024	1	0.37037	1		760	IL23A_1	IL12RB1	Human	1	4	0	0	1
FN1_5	FN1	ITGAV	ITGB1	0.077	0.0299351	0.004	1	0.190476	1		761	IL23A_2	IL12RB1	Human	1	4	0	0	1
VTN_2	VTN	ITGAV	ITGB1	0.323	0.33489	0	1	0.149254	1		762	CLCF1_1	LIFR	Human	1	4	0	0	1
FN1_6	FN1	ITGA4		0.135	0.0594506	0.004	1	0.00792393	1		763	CTF1_1	LIFR	Human	1	4	0	0	1
FN1_7	FN1	ITGAV	ITGB3	0	3.06825e-22	0	1	0.0431965	1		764	OSM_1	LIFR	Human	1	4	0	0	1
VTN_3	VTN	ITGAV	ITGB3	0.014	0.0176216	0.04	1	0.0001	1		765	OSM_2	OSMR	Human	1	4	0	0	1
VWF_1	VWF	ITGAV	ITGB3	0	1.26606e-11	0	1	0.00775795	1		766	IL10_1	IL10RA	Human	1	4	6	0.6	0
TNC_3	TNC	ITGAV	ITGB3	0	9.94628e-42	0	1	0.253165	1		767	IL24_1	IL20RB	Human	1	4	0	0	1
TNR_3	TNR	ITGAV	ITGB3	0	6.06276e-20	0.02	1	0.119048	1		768	IL24_2	IL20RB	Human	1	4	0	0	1
TNXB_5	TNXB	ITGAV	ITGB3	0.137	0.0239868	0.012	1	0.0359066	1		769	IL1B_1	IL1R1	Human	1	4	0	0	1
THBS1_2	THBS1	ITGAV	ITGB3	0.256	0.199002	0.032	1	0.188679	1		770	IL1B_2	IL1R2	Human	1	4	0	0	1
THBS2_2	THBS2	ITGAV	ITGB3	0.047	0.0307637	0	1	0.00267344	1		771	IL18_1	IL18R1	Human	1	4	0	0	1
THBS3_2	THBS3	ITGAV	ITGB3	0	4.86243e-11	0.004	1	0.121951	1		772	IL33_1	IL1RAP	Human	1	4	0	0	1
THBS4_2	THBS4	ITGAV	ITGB3	0.206	0.166019	0	1	0.0475059	1		773	CSF1_1	CSF1R	Human	1	4	0	0	1
COMP_2	COMP	ITGAV	ITGB3	0.009	1.39964e-05	0.1	1	0.30303	1		774	CSF3_1	CSF3R	Human	1	4	0	0	1
FN1_8	FN1	ITGB3		0	1.76991e-33	0	1	0.689655	1		775	IFNW1_1	IFNAR1	Human	1	4	6	0.6	0.003
VTN_4	VTN	ITGB3		0.396	0.380606	0.028	1	0.909091	1		776	TNF_2	TNFRSF1B	Human	1	4	0	0	1
VWF_2	VWF	ITGB3		0.001	3.66625e-09	0	1	0.8	1		777	LTA_1	TNFRSF1A	Human	1	4	3	0.3	0.313
TNC_4	TNC	ITGB3		0	1.87324e-23	0	1	0.294118	1		778	LTA_4	TNFRSF14	Human	1	4	2	0.2	0.913
TNR_4	TNR	ITGB3		0.469	0.463397	0.008	1	0.00530786	1		779	TNFSF14_1	LTBR	Human	1	4	0	0	1
TNXB_6	TNXB	ITGB3		0.026	3.32972e-08	0	1	0.00749906	1		780	FASLG_1	FAS	Human	1	4	0	0	1
VTN_5	VTN	ITGAV	ITGB5	0	2.87951e-06	0.138	1	0.173913	1		781	TNFSF10_1	TNFRSF10A	Human	1	4	0	0	1
TNC_5	TNC	ITGAV	ITGB6	0	4.96911e-07	0.048	1	0.0410678	1		782	NGF_1	NGFR	Human	1	4	5	0.5	0
TNR_5	TNR	ITGAV	ITGB6	0	7.02144e-18	0	1	0.00208943	1		783	TNFSF11_1	TNFRSF11A	Human	1	4	0	0	1
TNXB_7	TNXB	ITGAV	ITGB6	0.024	7.70171e-05	0.056	1	0.714286	1		784	CD40LG_3	ITGAM	Human	1	4	0	0	1
FN1_9	FN1	ITGAV	ITGB6	0.006	1.60426e-05	0.016	1	0.263158	1		785	SPP1_2	ITGAV	Human	1	4	3	0.3	0.809
VTN_6	VTN	ITGAV	ITGB8	0.128	0.125828	0.104	0	0.571429	0		786	SPP1_3	ITGAV	Human	1	4	1	0.1	0.996
FN1_10	FN1	ITGAV	ITGB8	0	6.91695e-07	0.02	1	0.0760456	1		787	SPP1_5	ITGAV	Human	1	4	4	0.4	0.485
LAMA1_7	LAMA1	ITGAV	ITGB8	0.066	0.0162648	0.008	1	0.0503778	1		788	ADIPOQ_1	ADIPOR1	Human	1	4	3	0.3	0.394
LAMA2_7	LAMA2	ITGAV	ITGB8	0.004	0.00238463	0.024	1	0.540541	1		789	ADIPOQ_2	ADIPOR2	Human	1	4	7	0.7	0.001
LAMA3_7	LAMA3	ITGAV	ITGB8	0.002	9.74246e-05	0.06	1	0.0275862	1		790	RETN_1	TLR4	Human	1	4	2	0.2	0.031
LAMA4_7	LAMA4	ITGAV	ITGB8	0	4.9762e-21	0.004	1	0.047619	1		791	ANGPTL1_1	ITGA1	Human	1	4	0	0	1
LAMA5_7	LAMA5	ITGAV	ITGB8	0.005	1.54611e-05	0.048	1	0.178571	1		792	ANGPTL4_2	ITGAV	Human	1	4	2	0.2	0.922
LAMB1_7	LAMB1	ITGAV	ITGB8	0.044	0.00084781	0.016	1	0.16129	1		793	ANGPTL4_5	SDC1	Human	1	4	5	0.5	0
LAMB2_7	LAMB2	ITGAV	ITGB8	0.05	8.43812e-05	0.012	1	0.16129	1		794	ANGPTL4_6	SDC2	Human	1	4	4	0.4	0.35
LAMB3_7	LAMB3	ITGAV	ITGB8	0.005	0.000774649	0.044	1	0.0327869	1		795	ANGPTL4_8	SDC4	Human	1	4	0	0	1
LAMC1_7	LAMC1	ITGAV	ITGB8	0	4.4167e-09	0	1	0.0303951	1		796	ANGPT2_1	TEK	Human	1	4	0	0	1
LAMC2_7	LAMC2	ITGAV	ITGB8	0.127	0.144877	0.024	1	0.0206186	1		797	MDK_1	SDC1	Human	1	4	3	0.3	0.077
LAMC3_7	LAMC3	ITGAV	ITGB8	0	9.70544e-06	0	1	0.5	1		798	MDK_3	SDC4	Human	1	4	0	0	1
COL1A1_7	COL1A1	ITGAV	ITGB8	0.269	0.133201	0	1	0.0036324	1		799	MDK_4	PTPRZ1	Human	1	4	0	0	1
COL1A2_7	COL1A2	ITGAV	ITGB8	0.001	1.05343e-09	0.06	1	0.0001	1		800	MDK_5	ITGA4	Human	1	4	0	0	1
COL2A1_7	COL2A1	ITGAV	ITGB8	0	3.00053e-32	0	1	0.10582	1		801	MDK_8	NCL	Human	1	4	1	0.1	0.992
COL4A1_7	COL4A1	ITGAV	ITGB8	0	3.72549e-07	0.052	1	0.0564972	1		802	PTN_3	SDC2	Human	1	4	4	0.4	0.403
COL4A2_7	COL4A2	ITGAV	ITGB8	0	5.99229e-19	0.016	1	0.294118	1		803	PTN_6	ITGAV	Human	1	4	4	0.4	0.629
COL4A3_7	COL4A3	ITGAV	ITGB8	0.006	0.00293895	0.016	1	0.114943	1		804	PTN_7	NCL	Human	1	4	2	0.2	0.949
COL4A4_7	COL4A4	ITGAV	ITGB8	0	8.45817e-13	0.02	1	0.232558	1		805	POSTN_2	ITGAV	Human	1	4	2	0.2	0.908
COL4A5_7	COL4A5	ITGAV	ITGB8	0	6.88978e-05	0.032	1	0.357143	1		806	AGT_1	AGTR1	Human	1	4	0	0	1
COL6A1_7	COL6A1	ITGAV	ITGB8	0	2.05613e-12	0	1	0.0543478	1		807	C3_4	ITGAX	Human	1	4	4	0.4	0.026
COL6A2_7	COL6A2	ITGAV	ITGB8	0	4.88946e-06	0.008	1	0.137931	1		808	EDN1_2	EDNRB	Human	1	4	0	0	1
COL6A3_7	COL6A3	ITGAV	ITGB8	0.002	0.000770262	0	1	0.363636	1		809	NTS_1	NTSR1	Human	1	4	0	0	1
COL6A6_7	COL6A6	ITGAV	ITGB8	0.025	4.85529e-09	0	1	0.4	1		810	CORT_2	SSTR3	Human	1	4	0	0	1
COL9A1_7	COL9A1	ITGAV	ITGB8	0	1.97161e-08	0.024	1	0.152672	1		811	CTSG_1	F2R	Human	1	4	0	0	1
COL9A2_7	COL9A2	ITGAV	ITGB8	0	6.51277e-10	0.004	1	0.0005	1		812	GZMA_1	F2R	Human	1	4	0	0	1
COL9A3_7	COL9A3	ITGAV	ITGB8	0	4.13366e-18	0	1	0.350877	1		813	CTSG_3	F2RL2	Human	1	4	0	0	1
LAMA1_8	LAMA1	ITGA6	ITGB4	0.006	5.49795e-06	0	1	0.47619	1		814	GZMA_3	F2RL2	Human	1	4	0	0	1
LAMA2_8	LAMA2	ITGA6	ITGB4	0.024	0.00120656	0.016	1	0.206186	1		815	CTSG_4	F2RL3	Human	1	4	0	0	1
LAMA3_8	LAMA3	ITGA6	ITGB4	0.185	0.0840897	0.016	1	0.833333	1		816	CTSG_5	PARD3	Human	1	4	0	0	1
LAMA4_8	LAMA4	ITGA6	ITGB4	0.139	0.10471	0.024	1	0.606061	1		817	GZMA_5	PARD3	Human	1	4	0	0	1
LAMA5_8	LAMA5	ITGA6	ITGB4	0.107	0.0192949	0	1	0.178571	1		818	NPPA_1	NPR1	Human	1	4	0	0	1
LAMB1_8	LAMB1	ITGA6	ITGB4	0.056	0.0242667	0.008	1	0.15625	1		819	KITLG_1	KIT	Human	1	4	0	0	1
LAMB2_8	LAMB2	ITGA6	ITGB4	0.002	1.92388e-09	0.016	1	0.322581	1		820	BDNF_1	NTRK2	Human	1	4	5	0.5	0
LAMB3_8	LAMB3	ITGA6	ITGB4	0.439	0.390232	0.008	1	0.714286	1		821	SEMA3A_3	NRP1	Human	1	4	0	0	1
LAMC1_8	LAMC1	ITGA6	ITGB4	0.2	0.209786	0.048	1	0.322581	1		822	SEMA3B_1	NRP1	Human	1	4	0	0	1
LAMC2_8	LAMC2	ITGA6	ITGB4	0.051	0.0606982	0.028	1	0.588235	1		823	SEMA3B_2	NRP1	Human	1	4	0	0	1
LAMC3_8	LAMC3	ITGA6	ITGB4	0.015	0.0007405	0.044	1	0.0297177	1		824	SEMA3C_1	NRP1	Human	1	4	0	0	1
FN1_11	FN1	CD44		0	2.06571e-35	0	1	0.298507	1		825	SEMA3C_3	NRP1	Human	1	4	0	0	1
COL1A1_8	COL1A1	CD44		0.172	0.0290435	0	1	0.0430108	1		826	SEMA3D_1	NRP1	Human	1	4	0	0	1
COL1A2_8	COL1A2	CD44		0.017	2.76406e-05	0.012	1	0.00343761	1		827	GAS6_1	AXL	Human	1	4	0	0	1
COL2A1_8	COL2A1	CD44		0	2.39671e-44	0.012	1	0.0002	1		828	LGALS9_1	PTPRC	Human	1	4	0	0	1
COL4A1_8	COL4A1	CD44		0	8.46835e-88	0	1	0.206186	1		829	BTLA_1	TNFRSF14	Human	1	4	1	0.1	0.967
COL4A2_8	COL4A2	CD44		0.043	0.0103078	0	0	0.188679	0		830	COL1A2_1	ITGA1	Human	1	4	0	0	1
COL4A3_8	COL4A3	CD44		0	2.67172e-12	0.016	0.02	0.113636	0.02		831	COL2A1_1	ITGA1	Human	1	4	0	0	1
COL4A4_8	COL4A4	CD44		0.114	0.110028	0	0	0.0757576	0		832	COL4A1_1	ITGA1	Human	1	4	0	0	1
COL4A5_8	COL4A5	CD44		0	1.59361e-21	0.004	0	0.181818	0		833	COL4A2_1	ITGA1	Human	1	4	0	0	1
COL6A1_8	COL6A1	CD44		0	3.74305e-21	0	0	0.0001	0		834	COL4A4_1	ITGA1	Human	1	4	0	0	1
COL6A2_8	COL6A2	CD44		0	2.22837e-52	0.004	0.01	0.0165017	0.01		835	COL6A2_1	ITGA1	Human	1	4	0	0	1
COL6A3_8	COL6A3	CD44		0	2.99406e-12	0.024	0	0.0001	0		836	COL6A3_1	ITGA1	Human	1	4	0	0	1
COL6A6_8	COL6A6	CD44		0	3.66479e-59	0	0.05	0.03861	0.05		837	COL9A1_1	ITGA1	Human	1	4	0	0	1
COL9A1_8	COL9A1	CD44		0	1.79659e-32	0.004	0	0.0355872	0		838	COL9A3_1	ITGA1	Human	1	4	0	0	1
COL9A2_8	COL9A2	CD44		0.005	2.18046e-07	0.012	0	0.869565	0		839	COL1A1_2	ITGA2	Human	1	4	0	0	1
COL9A3_8	COL9A3	CD44		0.169	0.110467	0.004	0	0.0615385	0		840	COL1A2_2	ITGA2	Human	1	4	0	0	1
LAMA1_9	LAMA1	CD44		0	2.7532e-42	0.028	0	0.00994036	0		841	COL2A1_2	ITGA2	Human	1	4	0	0	1
LAMA2_9	LAMA2	CD44		0	1.30006e-41	0.008	0	0.135135	0		842	COL4A1_2	ITGA2	Human	1	4	0	0	1
LAMA3_9	LAMA3	CD44		0	2.64352e-26	0.004	0	0.00679348	0		843	COL4A2_2	ITGA2	Human	1	4	0	0	1
LAMA4_9	LAMA4	CD44		0	1.04047e-28	0	0	0.0675676	0		844	COL4A3_2	ITGA2	Human	1	4	0	0	1
LAMA5_9	LAMA5	CD44		0.028	0.0011946	0.02	0.35	0.357143	0.35		845	COL4A5_2	ITGA2	Human	1	4	0	0	1
LAMB1_9	LAMB1	CD44		0	5.19372e-15	0	0	1	0		846	COL6A1_2	ITGA2	Human	1	4	0	0	1
LAMB2_9	LAMB2	CD44		0.074	0.057799	0.02	0	0.0417537	0		847	COL6A3_2	ITGA2	Human	1	4	0	0	1
LAMB3_9	LAMB3	CD44		0	2.16853e-33	0.008	0	0.136054	0		848	COL9A1_2	ITGA2	Human	1	4	0	0	1
LAMC1_9	LAMC1	CD44		0	3.44249e-21	0.044	0	0.30303	0		849	FN1_3	ITGA5	Human	1	4	1	0.1	0.552
LAMC2_9	LAMC2	CD44		0	9.58925e-06	0.004	0	0.0008	0		850	FN1_4	ITGA8	Human	1	4	0	0	1
LAMC3_9	LAMC3	CD44		0	1.93717e-36	0	0	0.125	0		851	LAMA1_1	ITGA1	Human	1	4	0	0	1
COL1A1_9	COL1A1	SDC1		0.188	0.0333996	0	0	0.204082	0		852	LAMA5_1	ITGA1	Human	1	4	0	0	1
COL1A2_9	COL1A2	SDC1		0.003	6.6246e-15	0	0	0.377358	0		853	LAMB2_1	ITGA1	Human	1	4	0	0	1
COL2A1_9	COL2A1	SDC1		0.092	0.0915057	0.004	0	0.227273	0		854	LAMB3_1	ITGA1	Human	1	4	0	0	1
COL4A1_9	COL4A1	SDC1		0	3.8277e-05	0.084	0.15	0.0014	0.15		855	LAMC1_1	ITGA1	Human	1	4	0	0	1
COL4A2_9	COL4A2	SDC1		0	7.38978e-22	0.004	0	0.0249377	0		856	LAMC2_1	ITGA1	Human	1	4	0	0	1
COL4A3_9	COL4A3	SDC1		0	3.42238e-40	0.004	0	0.588235	0		857	LAMC3_1	ITGA1	Human	1	4	0	0	1
COL4A4_9	COL4A4	SDC1		0.3	0.215217	0.02	0	0.714286	0		858	LAMA1_2	ITGA2	Human	1	4	0	0	1
COL4A5_9	COL4A5	SDC1		0.265	0.23383	0.028	0	0.869565	0		859	LAMA2_2	ITGA2	Human	1	4	0	0	1
COL6A1_9	COL6A1	SDC1		0	3.48375e-15	0.036	0.02	0.37037	0.02		860	LAMA3_2	ITGA2	Human	1	4	0	0	1
COL6A2_9	COL6A2	SDC1		0.145	0.0543814	0.012	0	0.322581	0		861	LAMA5_2	ITGA2	Human	1	4	0	0	1
COL6A3_9	COL6A3	SDC1		0.118	0.102868	0.004	0	0.0001	0		862	LAMB1_2	ITGA2	Human	1	4	0	0	1
COL6A6_9	COL6A6	SDC1		0.006	8.72299e-15	0	0.02	0.0557103	0.02		863	LAMC2_2	ITGA2	Human	1	4	0	0	1
COL9A1_9	COL9A1	SDC1		0	7.9419e-52	0.008	0.89	0.181818	0.89		864	LAMC3_2	ITGA2	Human	1	4	0	0	1
COL9A2_9	COL9A2	SDC1		0	1.48934e-37	0.024	0	0.454545	0		865	LAMA1_3	ITGA3	Human	1	4	0	0	1
COL9A3_9	COL9A3	SDC1		0.015	2.61902e-05	0.016	0	0.833333	0		866	LAMA2_3	ITGA3	Human	1	4	0	0	1
FN1_12	FN1	SDC1		0.484	0.490922	0	0.04	0.25	0.04		867	LAMA4_3	ITGA3	Human	1	4	0	0	1
TNC_6	TNC	SDC1		0	1.02157e-25	0.024	0.86	0.240964	0.86		868	LAMA5_3	ITGA3	Human	1	4	0	0	1
TNR_6	TNR	SDC1		0.199	0.217141	0	0	0.714286	0		869	LAMB2_3	ITGA3	Human	1	4	0	0	1
TNXB_8	TNXB	SDC1		0.086	0.0702782	0.04	0	0.625	0		870	LAMC1_3	ITGA3	Human	1	4	0	0	1
THBS1_3	THBS1	SDC1		0	5.68028e-32	0	0	0.25641	0		871	LAMC2_3	ITGA3	Human	1	4	0	0	1
THBS2_3	THBS2	SDC1		0.021	0.00415975	0.02	0.03	0.689655	0.03		872	LAMC3_3	ITGA3	Human	1	4	0	0	1
THBS3_3	THBS3	SDC1		0.001	0.000160151	0.004	0	0.120482	0		873	RELN_1	ITGA3	Human	1	4	0	0	1
THBS4_3	THBS4	SDC1		0.004	2.75674e-05	0.004	0.01	0.25641	0.01		874	THBS1_1	ITGA3	Human	1	4	0	0	1
COMP_3	COMP	SDC1		0	1.17273e-10	0	0.88	0.15625	0.88		875	THBS2_1	ITGA3	Human	1	4	0	0	1
COL1A1_10	COL1A1	SDC4		0	3.53456e-15	0	0	0.00622665	0		876	THBS3_1	ITGA3	Human	1	4	0	0	1
COL1A2_10	COL1A2	SDC4		0	6.09265e-46	0.004	0.01	0.0233918	0.01		877	THBS4_1	ITGA3	Human	1	4	0	0	1
COL2A1_10	COL2A1	SDC4		0	8.29751e-18	0.052	0.05	0.869565	0.05		878	COL1A1_3	ITGA3	Human	1	4	0	0	1
COL4A1_10	COL4A1	SDC4		0.017	0.0043599	0.088	0.01	0.0223714	0.01		879	COL2A1_3	ITGA3	Human	1	4	0	0	1
COL4A2_10	COL4A2	SDC4		0	7.40857e-17	0.076	0	0.0001	0		880	COL4A2_3	ITGA3	Human	1	4	0	0	1
COL4A3_10	COL4A3	SDC4		0	3.32562e-65	0	0	0.175439	0		881	COL4A3_3	ITGA3	Human	1	4	0	0	1
COL4A4_10	COL4A4	SDC4		0.175	0.198593	0.192	0	0.00487092	0		882	COL4A5_3	ITGA3	Human	1	4	0	0	1
COL4A5_10	COL4A5	SDC4		0	2.02416e-19	0	0	0.0002	0		883	COL6A1_3	ITGA3	Human	1	4	0	0	1
COL6A1_10	COL6A1	SDC4		0	1.87013e-38	0.036	0.03	0.0001	0.03		884	COL6A3_3	ITGA3	Human	1	4	0	0	1
COL6A2_10	COL6A2	SDC4		0	6.44284e-58	0	0	0.0001	0		885	COL6A6_3	ITGA3	Human	1	4	0	0	1
COL6A3_10	COL6A3	SDC4		0	6.88445e-53	0.02	0	0.512821	0		886	COL9A2_3	ITGA3	Human	1	4	0	0	1
COL6A6_10	COL6A6	SDC4		0.534	0.63046	0	0	0.0157729	0		887	LAMA2_4	ITGA6	Human	1	4	0	0	1
COL9A1_10	COL9A1	SDC4		0	5.38818e-14	0.004	0	0.0001	0		888	LAMA3_4	ITGA6	Human	1	4	0	0	1
COL9A2_10	COL9A2	SDC4		0	1.35553e-28	0	0	0.289855	0		889	LAMB2_4	ITGA6	Human	1	4	0	0	1
COL9A3_10	COL9A3	SDC4		0	7.8846e-18	0	0	0.357143	0		890	LAMB3_4	ITGA6	Human	1	4	0	0	1
FN1_13	FN1	SDC4		0	5.64323e-11	0.008	0	0.526316	0		891	LAMC1_4	ITGA6	Human	1	4	0	0	1
TNC_7	TNC	SDC4		0	4.51239e-13	0.008	0	0.434783	0		892	LAMC2_4	ITGA6	Human	1	4	0	0	1
TNR_7	TNR	SDC4		0.302	0.295247	0.056	0	0.769231	0		893	LAMA1_5	ITGA7	Human	1	4	0	0	1
TNXB_9	TNXB	SDC4		0.007	0.0085402	0.028	0	0.606061	0		894	LAMA2_5	ITGA7	Human	1	4	0	0	1
THBS1_4	THBS1	SDC4		0	1.13462e-08	0.032	0	0.769231	0		895	LAMB1_5	ITGA7	Human	1	4	0	0	1
THBS2_4	THBS2	SDC4		0.037	0.0238053	0.016	0	0.00391389	0		896	LAMC2_5	ITGA7	Human	1	4	0	0	1
THBS3_4	THBS3	SDC4		0	3.80317e-39	0.016	0	0.526316	0		897	TNXB_2	ITGA8	Human	1	4	0	0	1
THBS4_4	THBS4	SDC4		0	5.83257e-09	0.146	0	0.00260756	0		898	TNR_2	ITGA9	Human	1	4	0	0	1
COMP_4	COMP	SDC4		0	2.34509e-36	0.004	0	0.869565	0		899	TNXB_4	ITGA9	Human	1	4	0	0	1
LAMA1_10	LAMA1	SV2A		0.101	0.0164687	0.004	0	0.227273	0		900	COL1A1_4	ITGA9	Human	1	4	0	0	1
LAMA2_10	LAMA2	SV2A		0.238	0.224636	0.008	0	1	0		901	COL4A4_4	ITGA9	Human	1	4	0	0	1
LAMA3_10	LAMA3	SV2A		0.001	9.84965e-05	0.016	0	0.769231	0		902	COL4A5_4	ITGA9	Human	1	4	0	0	1
LAMA4_10	LAMA4	SV2A		0.491	0.502674	0.108	0	0.145985	0		903	COL6A1_4	ITGA9	Human	1	4	0	0	1
LAMA5_10	LAMA5	SV2A		0.001	7.93013e-06	0.012	0	0.8	0		904	COL6A2_4	ITGA9	Human	1	4	0	0	1
LAMB1_10	LAMB1	SV2A		0.512	0.50374	0.016	1	0.17094	1		905	COL6A6_4	ITGA9	Human	1	4	0	0	1
LAMB2_10	LAMB2	SV2A		0.439	0.417317	0.004	1	0.512821	1		906	COL9A2_4	ITGA9	Human	1	4	0	0	1
LAMB3_10	LAMB3	SV2A		0.013	0.00524801	0.052	1	0.392157	1		907	LAMA3_6	ITGA9	Human	1	4	0	0	1
LAMC1_10	LAMC1	SV2A		0.004	1.2179e-05	0.008	1	0.512821	1		908	LAMA4_6	ITGA9	Human	1	4	0	0	1
LAMC2_10	LAMC2	SV2A		0.033	6.27363e-05	0.024	1	0.833333	1		909	LAMB1_6	ITGA9	Human	1	4	0	0	1
LAMC3_10	LAMC3	SV2A		0.011	0.00177255	0.024	1	0.0002	1		910	COL1A1_5	ITGA10	Human	1	4	0	0	1
LAMA1_11	LAMA1	SV2B		0.047	0.000239016	0	1	0.487805	1		911	COL1A2_5	ITGA10	Human	1	4	0	0	1
LAMA2_11	LAMA2	SV2B		0.278	0.281868	0.004	1	0.162602	1		912	COL2A1_5	ITGA10	Human	1	4	0	0	1
LAMA3_11	LAMA3	SV2B		0.441	0.433781	0.008	1	0.350877	1		913	COL4A1_5	ITGA10	Human	1	4	0	0	1
LAMA4_11	LAMA4	SV2B		0.009	0.000385482	0.016	1	0.909091	1		914	COL4A2_5	ITGA10	Human	1	4	0	0	1
LAMA5_11	LAMA5	SV2B		0	2.96088e-05	0.016	1	0.952381	1		915	COL4A3_5	ITGA10	Human	1	4	0	0	1
LAMB1_11	LAMB1	SV2B		0.08	0.0933793	0.016	1	0.0323102	1		916	COL4A5_5	ITGA10	Human	1	4	0	0	1
LAMB2_11	LAMB2	SV2B		0.497	0.463787	0.02	1	0.30303	1		917	COL6A2_5	ITGA10	Human	1	4	0	0	1
LAMB3_11	LAMB3	SV2B		0	3.02677e-20	0.024	1	0.338983	1		918	COL6A6_5	ITGA10	Human	1	4	0	0	1
LAMC1_11	LAMC1	SV2B		0.315	0.250759	0	1	0.0259403	1		919	COL9A1_5	ITGA10	Human	1	4	0	0	1
LAMC2_11	LAMC2	SV2B		0.002	0.00150002	0.016	1	0.183486	1		920	COL9A2_5	ITGA10	Human	1	4	0	0	1
LAMC3_11	LAMC3	SV2B		0.428	0.34276	0	1	0.150376	1		921	COL9A3_5	ITGA10	Human	1	4	0	0	1
THBS1_5	THBS1	CD36		0	4.02303e-17	0.018	1	0.0019	1		922	COL1A2_6	ITGA11	Human	1	4	0	0	1
THBS2_5	THBS2	CD36		0	5.3329e-55	0	1	0.00936768	1		923	COL2A1_6	ITGA11	Human	1	4	0	0	1
THBS3_5	THBS3	CD36		0	3.62557e-05	0.012	1	0.00789266	1		924	COL4A2_6	ITGA11	Human	1	4	0	0	1
THBS4_5	THBS4	CD36		0	1.21278e-47	0	1	0.0437637	1		925	COL4A3_6	ITGA11	Human	1	4	0	0	1
COMP_5	COMP	CD36		0	5.16089e-11	0.004	1	0.952381	1		926	COL4A4_6	ITGA11	Human	1	4	0	0	1
VWF_3	VWF	GP1BA	GP5	0.083	0.0101302	0.004	1	0.37037	1		927	COL6A2_6	ITGA11	Human	1	4	0	0	1
THBS1_6	THBS1	CD47		0	2.43065e-11	0	1	0.148148	1		928	COL6A6_6	ITGA11	Human	1	4	0	0	1
THBS2_6	THBS2	CD47		0.003	8.36307e-08	0.024	1	0.392157	1		929	COL9A3_6	ITGA11	Human	1	4	0	0	1
THBS3_6	THBS3	CD47		0.079	0.0872003	0.044	1	0.0607903	1		930	FN1_6	ITGA4	Human	1	4	0	0	1
THBS4_6	THBS4	CD47		0.001	3.41882e-14	0.008	1	0.031348	1		931	FN1_7	ITGAV	Human	1	4	1	0.1	0.983
COMP_6	COMP	CD47		0.019	0.00055833	0	0	0.019305	0		932	VTN_3	ITGAV	Human	1	4	2	0.2	0.882
AGRN_1	AGRN	DAG1		0.098	0.000771966	0.018	0	0.434783	0		933	VWF_1	ITGAV	Human	1	4	0	0	1
HSPG2_1	HSPG2	DAG1		0.14	0.0899894	0.004	0.01	0.714286	0.01		934	TNC_3	ITGAV	Human	1	4	1	0.1	0.981
LAMA1_12	LAMA1	DAG1		0.394	0.353002	0.06	0	0.714286	0		935	TNXB_5	ITGAV	Human	1	4	4	0.4	0.569
LAMA2_12	LAMA2	DAG1		0.013	0.000169424	0	0	0.47619	0		936	THBS1_2	ITGAV	Human	1	4	1	0.1	0.975
LAMA3_12	LAMA3	DAG1		0	3.4904e-10	0.016	0	0.392157	0		937	THBS3_2	ITGAV	Human	1	4	2	0.2	0.919
LAMA4_12	LAMA4	DAG1		0.154	0.115899	0.036	0.06	0.408163	0.06		938	COMP_2	ITGAV	Human	1	4	2	0.2	0.945
LAMA5_12	LAMA5	DAG1		0	2.26784e-10	0.036	0	0.145985	0		939	FN1_8	ITGB3	Human	1	4	0	0	1
LAMB1_12	LAMB1	DAG1		0.238	0.0887479	0.016	0	0.540541	0		940	VWF_2	ITGB3	Human	1	4	0	0	1
LAMB2_12	LAMB2	DAG1		0.318	0.235186	0	0	0.357143	0		941	TNC_4	ITGB3	Human	1	4	0	0	1
LAMB3_12	LAMB3	DAG1		0	6.73144e-09	0.004	0.01	0.769231	0.01		942	TNXB_6	ITGB3	Human	1	4	0	0	1
LAMC1_12	LAMC1	DAG1		0.452	0.463571	0.008	0.01	0.869565	0.01		943	VTN_5	ITGAV	Human	1	4	2	0.2	0.898
LAMC2_12	LAMC2	DAG1		0.433	0.420585	0.024	0.01	0.769231	0.01		944	TNC_5	ITGAV	Human	1	4	2	0.2	0.92
LAMC3_12	LAMC3	DAG1		0.008	0.00149749	0.072	0	0.0001	0		945	TNR_5	ITGAV	Human	1	4	1	0.1	0.984
ALCAM_1	ALCAM	CD6		0	1.25563e-16	0	0.05	0.17094	0.05		946	TNXB_7	ITGAV	Human	1	4	2	0.2	0.888
ANXA1_3	ANXA1	FPR2	FPR3	0.587	0.698675	0	0.01	0.0001	0.01		947	FN1_9	ITGAV	Human	1	4	3	0.3	0.715
APP_1	APP	CD74		0	4.28573e-41	0.004	0	0.526316	0		948	VTN_6	ITGAV	Human	1	4	4	0.4	0.524
CADM1_1	CADM1	CADM1		0	5.19616e-15	0.028	0.03	0.240964	0.03		949	FN1_10	ITGAV	Human	1	4	3	0.3	0.677
CADM3_1	CADM3	CADM3		0	7.42768e-28	0	0	0.0018	0		950	LAMA1_7	ITGAV	Human	1	4	2	0.2	0.929
CD22_1	CD22	PTPRC		0	4.93856e-51	0.01	1	0.350877	1		951	LAMA4_7	ITGAV	Human	1	4	3	0.3	0.728
CD226_1	CD226	PVR		0.349	0.368042	0.04	0	0.0411523	0		952	LAMA5_7	ITGAV	Human	1	4	4	0.4	0.494
FCER2_1	FCER2	ITGAM	ITGB2	0	3.71738e-39	0.056	1	0.0995025	1		953	LAMB1_7	ITGAV	Human	1	4	3	0.3	0.818
FCER2_2	FCER2	ITGAX	ITGB2	0	1.21608e-47	0.072	1	0.20202	1		954	LAMB2_7	ITGAV	Human	1	4	4	0.4	0.656
FCER2_3	FCER2	ITGAV	ITGB3	0	1.45824e-11	0.096	0	0.0210084	0		955	LAMC1_7	ITGAV	Human	1	4	0	0	1
FCER2_4	FCER2	CR2		0	3.88017e-15	0.02	1	0.909091	1		956	LAMC2_7	ITGAV	Human	1	4	2	0.2	0.921
CD34_1	CD34	SELP		0.229	0.206378	0.094	1	0.740741	1		957	LAMC3_7	ITGAV	Human	1	4	3	0.3	0.709
ENTPD1_1	ENTPD1	ADORA1		0.014	0.0167348	0.032	0	0.00470035	0		958	COL2A1_7	ITGAV	Human	1	4	1	0.1	0.986
ENTPD1_2	ENTPD1	ADORA2A		0.275	0.179481	0	1	0.0001	1		959	COL4A2_7	ITGAV	Human	1	4	0	0	1
ENTPD1_3	ENTPD1	ADORA2B		0.087	0.00761888	0.008	0	0.00398486	0		960	COL4A4_7	ITGAV	Human	1	4	3	0.3	0.796
CD40LG_4	CD40LG	CD40		0	3.1793e-49	0.028	1	0.0001	1		961	COL4A5_7	ITGAV	Human	1	4	1	0.1	0.987
PTPRC_1	PTPRC	CD22		0	1.11685e-105	0.016	1	0.0001	1		962	COL6A1_7	ITGAV	Human	1	4	4	0.4	0.516
PTPRC_2	PTPRC	MRC1		0	3.69154e-22	0	1	0.5	1		963	COL6A2_7	ITGAV	Human	1	4	0	0	1
CD46_1	CD46	JAG1		0	4.7528e-07	0.008	1	0.0961538	1		964	COL6A3_7	ITGAV	Human	1	4	1	0.1	0.972
CD48_1	CD48	CD244		0.296	0.177584	0.004	0	0.0273973	0		965	COL6A6_7	ITGAV	Human	1	4	3	0.3	0.682
CD6_1	CD6	ALCAM		0.007	1.0543e-07	0	0	0.714286	0		966	COL9A1_7	ITGAV	Human	1	4	0	0	1
CD80_1	CD80	CD274		0.342	0.317667	0.152	1	0.952381	1		967	COL9A2_7	ITGAV	Human	1	4	2	0.2	0.909
CD80_2	CD80	CD28		0.002	0.00361013	0.028	0	0.0623053	0		968	LAMA1_8	ITGA6	Human	1	4	0	0	1
CD80_3	CD80	CTLA4		0.005	1.34338e-08	0	1	0.0001	1		969	LAMA2_8	ITGA6	Human	1	4	0	0	1
CD86_1	CD86	CD28		0.004	8.56961e-06	0	1	0.0722022	1		970	LAMA5_8	ITGA6	Human	1	4	0	0	1
CD86_2	CD86	CTLA4		0.099	0.0220233	0	1	0.952381	1		971	LAMB2_8	ITGA6	Human	1	4	0	0	1
CD96_1	CD96	PVR		0.2	0.150533	0.012	1	0.689655	1		972	LAMB3_8	ITGA6	Human	1	4	0	0	1
CD99_1	CD99	PILRA		0.006	0.000209376	0.02	1	0.134228	1		973	LAMC2_8	ITGA6	Human	1	4	0	0	1
CD99_2	CD99	CD99		0	5.74865e-124	0.012	1	0.740741	1		974	LAMC3_8	ITGA6	Human	1	4	0	0	1
CD99_3	CD99	CD99L2		0.292	0.255125	0.044	1	0.0985222	1		975	FN1_11	CD44	Human	1	4	3	0.3	0.889
CDH4_1	CDH4	CDH4		0	4.61972e-34	0.056	1	0.37037	1		976	COL1A2_8	CD44	Human	1	4	3	0.3	0.934
CDH2_1	CDH2	CDH2		0	7.23789e-17	0.012	1	0.0001	1		977	COL2A1_8	CD44	Human	1	4	4	0.4	0.819
CDH1_1	CDH1	CDH1		0	2.15023e-09	0	0	0.185185	0		978	COL4A1_8	CD44	Human	1	4	1	0.1	0.996
CDH1_2	CDH1	ITGA2	ITGB1	0.054	4.93144e-05	0	1	0.0684932	1		979	COL4A2_8	CD44	Human	1	4	3	0.3	0.926
CDH1_3	CDH1	ITGAE		0.012	4.43521e-08	0	1	0.0004	1		980	COL6A1_8	CD44	Human	1	4	7	0.7	0.118
CDH1_4	CDH1	KLRG1		0.004	1.42113e-06	0.02	1	0.031746	1		981	COL6A2_8	CD44	Human	1	4	7	0.7	0.196
CDH5_1	CDH5	CDH5		0	1.07043e-21	0	0	0.344828	0		982	COL6A3_8	CD44	Human	1	4	9	0.9	0.007
CD209_1	CD209	CEACAM1		0	2.31188e-05	0.012	1	0.0328947	1		983	COL9A1_8	CD44	Human	1	4	4	0.4	0.641
SELE_1	SELE	CEACAM1		0	3.96257e-42	0.006	1	0.3125	1		984	COL9A2_8	CD44	Human	1	4	8	0.8	0.047
CLDN11_1	CLDN11	CLDN11		0	2.30026e-13	0.024	1	0.540541	1		985	COL9A3_8	CD44	Human	1	4	4	0.4	0.682
CLEC2D_1	CLEC2D	KLRB1		0	2.26067e-27	0	0.02	0.8	0.02		986	LAMA1_9	CD44	Human	1	4	5	0.5	0.481
CLEC2B_1	CLEC2B	KLRB1		0	9.85968e-11	0.004	0	0.909091	0		987	LAMA4_9	CD44	Human	1	4	8	0.8	0.12
CD69_1	CD69	KLRB1		0.048	0.0185826	0.036	1	0.0001	1		988	LAMA5_9	CD44	Human	1	4	9	0.9	0.013
CLEC2L_1	CLEC2L	KLRB1		0.041	0.000105582	0.012	1	0.20202	1		989	LAMB1_9	CD44	Human	1	4	9	0.9	0.014
NFASC_1	NFASC	CNTN1	CNTNAP1	0	1.61471e-07	0.032	1	0.444444	1		990	LAMB3_9	CD44	Human	1	4	0	0	1
CNTN1_1	CNTN1	NRCAM		0.005	4.25863e-26	0.044	1	0.116279	1		991	LAMC1_9	CD44	Human	1	4	9	0.9	0.001
CSPG4_1	CSPG4	ITGA3	ITGB1	0	8.59478e-09	0.096	1	0.0141543	1		992	LAMC2_9	CD44	Human	1	4	7	0.7	0.132
DSC1_1	DSC1	DSG2		0.042	0.00120593	0	1	0.00633312	1		993	LAMC3_9	CD44	Human	1	4	4	0.4	0.685
DSC2_1	DSC2	DSG2		0.268	0.110275	0.14	1	0.666667	1		994	COL1A2_9	SDC1	Human	1	4	2	0.2	0.207
DSG2_1	DSG2	DSC3		0	3.39688e-06	0.012	1	0.0003	1		995	COL4A2_9	SDC1	Human	1	4	2	0.2	0.219
EFNA1_1	EFNA1	EPHA1		0.004	5.55722e-08	0	1	0.00332226	1		996	COL4A3_9	SDC1	Human	1	4	1	0.1	0.603
EFNA1_2	EFNA1	EPHA2		0	2.13985e-25	0.004	1	0.00400802	1		997	COL4A4_9	SDC1	Human	1	4	2	0.2	0.314
EFNA1_3	EFNA1	EPHA3		0.014	1.27757e-05	0	1	0.740741	1		998	TNR_6	SDC1	Human	1	4	3	0.3	0.056
EFNA1_4	EFNA1	EPHA4		0.101	0.029772	0.036	1	0.144928	1		999	THBS1_3	SDC1	Human	1	4	4	0.4	0.006
EFNA1_5	EFNA1	EPHA5		0.021	0.000394512	0	0	0.487805	0		1000	THBS4_3	SDC1	Human	1	4	3	0.3	0.048
EFNA3_1	EFNA3	EPHA1		0.054	0.00259211	0.012	1	0.0015	1		1001	COMP_3	SDC1	Human	1	4	1	0.1	0.603
EFNA3_2	EFNA3	EPHA2		0	1.71535e-59	0	1	0.645161	1		1002	COL1A1_10	SDC4	Human	1	4	0	0	1
EFNA3_3	EFNA3	EPHA3		0.008	2.67731e-05	0.052	1	0.465116	1		1003	COL2A1_10	SDC4	Human	1	4	0	0	1
EFNA3_4	EFNA3	EPHA4		0.001	0.000241055	0.008	1	0.215054	1		1004	COL4A2_10	SDC4	Human	1	4	0	0	1
EFNA3_5	EFNA3	EPHA5		0.006	2.38148e-05	0.022	0	0.0001	0		1005	COL4A4_10	SDC4	Human	1	4	0	0	1
EFNA4_1	EFNA4	EPHA1		0.051	0.001436	0.016	1	0.833333	1		1006	COL6A3_10	SDC4	Human	1	4	0	0	1
EFNA4_2	EFNA4	EPHA2		0.022	0.0160586	0	1	0.0001	1		1007	COL6A6_10	SDC4	Human	1	4	0	0	1
EFNA4_3	EFNA4	EPHA3		0.018	9.31909e-07	0	1	0.909091	1		1008	COL9A2_10	SDC4	Human	1	4	0	0	1
EFNA4_4	EFNA4	EPHA4		0.003	0.000926429	0.08	1	0.210526	1		1009	TNR_7	SDC4	Human	1	4	0	0	1
EFNA4_5	EFNA4	EPHA5		0.021	0.00208864	0	0	0.0001	0		1010	THBS2_4	SDC4	Human	1	4	0	0	1
EFNA5_1	EFNA5	EPHA1		0.011	2.50103e-14	0	1	0.47619	1		1011	COMP_4	SDC4	Human	1	4	0	0	1
EFNA5_2	EFNA5	EPHA2		0.001	8.59239e-05	0.04	1	0.0001	1		1012	COMP_5	CD36	Human	1	4	0	0	1
EFNA5_3	EFNA5	EPHA3		0.001	2.95388e-09	0.016	1	0.119048	1		1013	AGRN_1	DAG1	Human	1	4	4	0.4	0.05
EFNA5_4	EFNA5	EPHA4		0.001	2.91032e-08	0	1	0.196078	1		1014	HSPG2_1	DAG1	Human	1	4	1	0.1	0.723
EFNA5_5	EFNA5	EPHA5		0.01	1.14937e-07	0	0	0.169492	0		1015	LAMA1_12	DAG1	Human	1	4	3	0.3	0.138
EFNA5_6	EFNA5	EPHB2		0.006	0.00510336	0.028	1	0.00404367	1		1016	LAMA5_12	DAG1	Human	1	4	4	0.4	0.026
EFNB1_1	EFNB1	EPHA4		0.107	0.0125616	0.016	1	0.0002	1		1017	LAMB1_12	DAG1	Human	1	4	4	0.4	0.063
EFNB1_2	EFNB1	EPHB2		0	4.97049e-17	0.024	1	0.0110011	1		1018	LAMB2_12	DAG1	Human	1	4	4	0.4	0.035
EFNB1_3	EFNB1	EPHB3		0	7.22604e-46	0	1	0.909091	1		1019	LAMC2_12	DAG1	Human	1	4	4	0.4	0.042
EFNB1_4	EFNB1	EPHB4		0.048	0.0221104	0.028	1	0.384615	1		1020	LAMC3_12	DAG1	Human	1	4	3	0.3	0.135
EFNB2_1	EFNB2	EPHA4		0.004	0.000690217	0	1	0.714286	1		1021	FCER2_3	ITGAV	Human	1	4	2	0.2	0.945
EFNB2_2	EFNB2	EPHB2		0.233	0.225122	0.02	0	0.0995025	0		1022	ENTPD1_1	ADORA1	Human	1	4	0	0	1
EFNB2_3	EFNB2	EPHB3		0	2.19044e-20	0	0	0.0833333	0		1023	ENTPD1_2	ADORA2A	Human	1	4	0	0	1
EFNB2_4	EFNB2	EPHB4		0.53	0.528883	0.004	1	0.263158	1		1024	PTPRC_1	CD22	Human	1	4	6	0.6	0.003
EFNB3_1	EFNB3	EPHA4		0.035	0.0213859	0.004	1	0.869565	1		1025	PTPRC_2	MRC1	Human	1	4	0	0	1
EFNB3_2	EFNB3	EPHB2		0	9.319e-06	0.012	0	0.222222	0		1026	CD46_1	JAG1	Human	1	4	0	0	1
EFNB3_3	EFNB3	EPHB3		0.014	0.00406014	0	0	0.434783	0		1027	CD48_1	CD244	Human	1	4	0	0	1
EFNB3_4	EFNB3	EPHB4		0	1.04808e-33	0	1	0.952381	1		1028	CD99_1	PILRA	Human	1	4	3	0.3	0.009
EFNB3_5	EFNB3	EPHB6		0	9.08557e-05	0.008	1	0.0001	1		1029	CDH1_2	ITGA2	Human	1	4	0	0	1
ESAM_1	ESAM	ESAM		0.16	0.00344803	0.008	0	1	0		1030	CD209_1	CEACAM1	Human	1	4	0	0	1
GP1BA_1	GP1BA	ITGAM	ITGB2	0.002	5.72092e-05	0.124	0	0.0145666	0		1031	SELE_1	CEACAM1	Human	1	4	0	0	1
ICAM1_1	ICAM1	ITGAX	ITGB2	0.047	0.000186489	0	1	0.0395257	1		1032	NFASC_1	CNTN1	Human	1	4	0	0	1
ICAM1_2	ICAM1	ITGAL	ITGB2	0	1.00818e-34	0	1	0.240964	1		1033	CSPG4_1	ITGA3	Human	1	4	0	0	1
ICAM2_1	ICAM2	ITGAL	ITGB2	0.006	0.0037687	0.008	1	0.952381	1		1034	EFNA1_2	EPHA2	Human	1	4	0	0	1
ICAM1_3	ICAM1	ITGAM	ITGB2	0	1.02754e-09	0.012	0	0.666667	0		1035	EFNA1_5	EPHA5	Human	1	4	0	0	1
ICAM2_2	ICAM2	ITGAM	ITGB2	0.217	0.257442	0.044	0	0.0273973	0		1036	EFNA3_2	EPHA2	Human	1	4	0	0	1
ICAM1_4	ICAM1	ITGAL		0.005	9.54474e-10	0	0.1	0.740741	0.1		1037	EFNA3_4	EPHA4	Human	1	4	0	0	1
ICAM1_5	ICAM1	SPN		0	1.52444e-06	0.048	1	0.0706714	1		1038	EFNA3_5	EPHA5	Human	1	4	0	0	1
ICAM5_1	ICAM5	CD209		0.001	0.000123418	0.028	1	0.0315956	1		1039	EFNA4_1	EPHA1	Human	1	4	0	0	1
ITGB2_1	ITGB2	CD226		0.3	0.246401	0.004	0	0.487805	0		1040	EFNA4_2	EPHA2	Human	1	4	0	0	1
ITGB2_2	ITGB2	ICAM1		0	1.64348e-13	0.004	0	0.00330524	0		1041	EFNA4_4	EPHA4	Human	1	4	0	0	1
ITGB2_3	ITGB2	ICAM2		0.02	8.19776e-05	0.012	1	0.172414	1		1042	EFNA5_1	EPHA1	Human	1	4	0	0	1
JAM2_1	JAM2	ITGA3	ITGB1	0	4.40835e-14	0.012	1	0.00249035	1		1043	EFNA5_2	EPHA2	Human	1	4	0	0	1
JAM2_2	JAM2	ITGAV	ITGB1	0.003	0.00110574	0.012	0	0.0001	0		1044	EFNA5_4	EPHA4	Human	1	4	0	0	1
JAM3_1	JAM3	ITGAM	ITGB2	0	4.84756e-38	0	1	0.0355872	1		1045	EFNA5_5	EPHA5	Human	1	4	0	0	1
F11R_1	F11R	ITGAL	ITGB2	0	4.69246e-99	0	1	0.571429	1		1046	EFNA5_6	EPHB2	Human	1	4	0	0	1
JAM2_3	JAM2	JAM3		0.108	0.106566	0.036	1	0.0002	1		1047	EFNB1_1	EPHA4	Human	1	4	0	0	1
F11R_2	F11R	F11R		0	5.71801e-37	0	1	0.952381	1		1048	EFNB1_2	EPHB2	Human	1	4	0	0	1
F11R_3	F11R	JAM2		0	3.97937e-13	0.052	0	0.210526	0		1049	EFNB1_3	EPHB3	Human	1	4	0	0	1
F11R_4	F11R	JAM3		0.007	0.000470798	0.008	1	0.307692	1		1050	EFNB1_4	EPHB4	Human	1	4	0	0	1
JAM2_4	JAM2	F11R		0	6.37518e-22	0	1	0.769231	1		1051	EFNB2_1	EPHA4	Human	1	4	0	0	1
JAM2_5	JAM2	JAM2		0	1.38208e-13	0.088	1	0.689655	1		1052	EFNB2_3	EPHB3	Human	1	4	0	0	1
JAM3_2	JAM3	F11R		0.248	0.255442	0.004	1	0.135135	1		1053	EFNB2_4	EPHB4	Human	1	4	0	0	1
JAM3_3	JAM3	JAM2		0.292	0.258211	0.108	1	0.273973	1		1054	EFNB3_2	EPHB2	Human	1	4	0	0	1
JAM3_4	JAM3	JAM3		0.001	5.88123e-06	0.024	1	0.0809717	1		1055	EFNB3_3	EPHB3	Human	1	4	0	0	1
L1CAM_1	L1CAM	ITGAV	ITGB3	0	5.32895e-14	0	1	0.0317965	1		1056	GP1BA_1	ITGAM	Human	1	4	0	0	1
L1CAM_2	L1CAM	ITGA4		0.145	0.0574328	0	1	0.169492	1		1057	ICAM1_1	ITGAX	Human	1	4	2	0.2	0.324
L1CAM_3	L1CAM	L1CAM		0	1.31196e-26	0.06	1	1	1		1058	ICAM1_2	ITGAL	Human	1	4	3	0.3	0.194
LCK_1	LCK	CD8A	CD8B	0.074	0.00103415	0	1	0.0471698	1		1059	ICAM1_5	SPN	Human	1	4	0	0	1
MADCAM1_1	MADCAM1	ITGA4		0.07	0.0096664	0.064	0	0.588235	0		1060	ITGB2_2	ICAM1	Human	1	4	2	0.2	0.746
HLA-A_1	HLA-A	CD8A		0.009	7.71885e-07	0.128	1	0.140845	1		1061	ITGB2_3	ICAM2	Human	1	4	0	0	1
HLA-B_1	HLA-B	CD8A		0.02	0.0005641	0.004	0	0.625	0		1062	JAM2_1	ITGA3	Human	1	4	0	0	1
HLA-C_1	HLA-C	CD8A		0.052	0.0201139	0.048	0	0.833333	0		1063	JAM2_2	ITGAV	Human	1	4	3	0.3	0.696
HLA-E_1	HLA-E	CD8A		0	2.09999e-14	0	1	0.952381	1		1064	F11R_2	F11R	Human	1	4	0	0	1
HLA-F_1	HLA-F	CD8A		0.186	0.111767	0.008	0	0.740741	0		1065	F11R_4	JAM3	Human	1	4	0	0	1
HLA-G_1	HLA-G	CD8A		0.011	0.00521631	0.024	0	0.0003	0		1066	JAM2_5	JAM2	Human	1	4	0	0	1
HLA-A_2	HLA-A	CD8B		0	6.77019e-19	0	0	0.869565	0		1067	JAM3_3	JAM2	Human	1	4	0	0	1
HLA-B_2	HLA-B	CD8B		0	6.32495e-22	0	1	0.224719	1		1068	JAM3_4	JAM3	Human	1	4	0	0	1
HLA-C_2	HLA-C	CD8B		0	1.66046e-10	0.02	1	0.0001	1		1069	L1CAM_1	ITGAV	Human	1	4	2	0.2	0.932
HLA-E_2	HLA-E	CD8B		0	4.72302e-23	0	1	0.952381	1		1070	L1CAM_3	L1CAM	Human	1	4	0	0	1
HLA-F_2	HLA-F	CD8B		0	2.86665e-11	0.08	1	0.555556	1		1071	MADCAM1_1	ITGA4	Human	1	4	0	0	1
HLA-G_2	HLA-G	CD8B		0.198	0.102227	0.016	1	0.266667	1		1072	HLA-B_1	CD8A	Human	1	4	0	0	1
HLA-G_3	HLA-G	LILRB1		0.004	1.3447e-06	0.004	1	0.00874126	1		1073	HLA-A_2	CD8B	Human	1	4	0	0	1
HLA-G_4	HLA-G	LILRB2		0	2.13251e-17	0	1	0.769231	1		1074	HLA-B_2	CD8B	Human	1	4	0	0	1
HLA-F_3	HLA-F	KIR3DL1		0.136	0.0628545	0.04	1	0.0002	1		1075	HLA-C_2	CD8B	Human	1	4	0	0	1
HLA-E_3	HLA-E	KLRC1		0.006	1.80614e-11	0.004	1	0.357143	1		1076	HLA-G_3	LILRB1	Human	1	4	0	0	1
HLA-E_4	HLA-E	KLRC2		0.006	2.67988e-06	0	1	0.0001	1		1077	HLA-F_3	KIR3DL1	Human	1	4	0	0	1
HLA-A_3	HLA-A	KIR3DL1		0.012	5.21471e-15	0	1	0.408163	1		1078	HLA-E_4	KLRC2	Human	1	4	0	0	1
HLA-F_4	HLA-F	LILRB1		0.002	5.24787e-05	0.008	1	0.150376	1		1079	HLA-A_3	KIR3DL1	Human	1	4	0	0	1
HLA-E_5	HLA-E	KLRD1	KLRC1	0	7.12008e-18	0	1	0.151515	1		1080	HLA-F_4	LILRB1	Human	1	4	0	0	1
HLA-E_6	HLA-E	KLRD1	KLRC2	0.004	8.75698e-11	0	1	0.0422833	1		1081	HLA-E_7	KLRD1	Human	1	4	0	0	1
HLA-E_7	HLA-E	KLRD1	KLRC3	0	6.5057e-13	0	1	0.0840336	1		1082	HLA-DPA1_1	CD4	Human	1	4	5	0.5	0.002
HLA-DPA1_1	HLA-DPA1	CD4		0.006	2.45368e-07	0	1	0.952381	1		1083	HLA-DPB1_1	CD4	Human	1	4	4	0.4	0.006
HLA-DPB1_1	HLA-DPB1	CD4		0	2.83513e-10	0	0	0.8	0		1084	HLA-DMA_1	CD4	Human	1	4	2	0.2	0.121
HLA-DQA1_1	HLA-DQA1	CD4		0.051	0.010667	0.008	0	0.952381	0		1085	HLA-DMB_1	CD4	Human	1	4	6	0.6	0
HLA-DMA_1	HLA-DMA	CD4		0.001	9.49899e-07	0.016	0	0.217391	0		1086	HLA-DQA2_1	CD4	Human	1	4	4	0.4	0.003
HLA-DMB_1	HLA-DMB	CD4		0	1.34997e-15	0	0	0.0210084	0		1087	HLA-DOA_1	CD4	Human	1	4	5	0.5	0
HLA-DQA2_1	HLA-DQA2	CD4		0.02	0.000500338	0	0	0.0531915	0		1088	HLA-DOB_1	CD4	Human	1	4	4	0.4	0.004
HLA-DOA_1	HLA-DOA	CD4		0	5.99627e-09	0.004	0	0.3125	0		1089	HLA-DQB1_1	CD4	Human	1	4	3	0.3	0.02
HLA-DOB_1	HLA-DOB	CD4		0	5.39772e-05	0.004	0	0.465116	0		1090	HLA-DRB1_1	CD4	Human	1	4	5	0.5	0.001
HLA-DQB1_1	HLA-DQB1	CD4		0.025	0.00113754	0	0	0.125	0		1091	HLA-DRB5_1	CD4	Human	1	4	5	0.5	0.001
HLA-DRA_1	HLA-DRA	CD4		0.002	1.06522e-07	0	0	0.0001	0		1092	NCAM1_1	FGFR1	Human	1	4	0	0	1
HLA-DRB1_1	HLA-DRB1	CD4		0.001	7.1993e-14	0	0	0.138889	0		1093	NCAM1_4	L1CAM	Human	1	4	1	0.1	0.516
HLA-DRB5_1	HLA-DRB5	CD4		0	2.23119e-15	0	0	0.333333	0		1094	NCAM2_1	L1CAM	Human	1	4	4	0.4	0.004
MPZ_1	MPZ	MPZL1		0	5.40934e-09	0.012	0	0.0001	0		1095	DLL1_2	NOTCH3	Human	1	4	0	0	1
MPZ_2	MPZ	MPZ		0	8.70177e-38	0	0	0.0001	0		1096	DLL1_3	NOTCH4	Human	1	4	0	0	1
MPZL1_1	MPZL1	MPZL1		0	1.14997e-26	0	0	0.454545	0		1097	DLL3_1	NOTCH1	Human	1	4	7	0.7	0
NCAM1_1	NCAM1	FGFR1		0.062	0.020232	0.056	0	0.588235	0		1098	DLL3_2	NOTCH2	Human	1	4	5	0.5	0.035
NCAM1_2	NCAM1	NCAM1		0	1.22812e-15	0.008	1	0.909091	1		1099	DLL3_3	NOTCH3	Human	1	4	0	0	1
NCAM1_3	NCAM1	NCAM2		0.008	0.00560188	0.028	1	0.571429	1		1100	DLL3_4	NOTCH4	Human	1	4	0	0	1
NCAM1_4	NCAM1	L1CAM		0	1.08932e-09	0.016	1	0.0677966	1		1101	DLL4_3	NOTCH3	Human	1	4	0	0	1
NCAM2_1	NCAM2	L1CAM		0	4.69259e-32	0	0	0.37037	0		1102	DLL4_4	NOTCH4	Human	1	4	0	0	1
NEGR1_1	NEGR1	NEGR1		0	2.78068e-19	0	0	0.512821	0		1103	JAG1_2	NOTCH2	Human	1	4	5	0.5	0.016
LRRC4C_1	LRRC4C	NTNG1		0.374	0.393167	0.092	1	0.0220264	1		1104	JAG1_3	NOTCH3	Human	1	4	0	0	1
LRRC4B_1	LRRC4B	PTPRF		0.009	2.10396e-05	0.004	1	0.298507	1		1105	JAG2_1	NOTCH1	Human	1	4	10	1	0
DLL1_1	DLL1	NOTCH1		0.004	0.00131768	0.028	1	0.909091	1		1106	JAG2_3	NOTCH3	Human	1	4	0	0	1
DLL1_2	DLL1	NOTCH3		0	1.52658e-06	0.104	0	0.0013	0		1107	JAG2_4	NOTCH4	Human	1	4	0	0	1
DLL1_3	DLL1	NOTCH4		0.001	1.63493e-08	0	0	0.307692	0		1108	DLL1_4	NOTCH2	Human	1	4	1	0.1	0.868
DLL3_1	DLL3	NOTCH1		0.028	0.000532788	0	1	0.0854701	1		1109	OCLN_1	OCLN	Human	1	4	0	0	1
DLL3_2	DLL3	NOTCH2		0.003	2.78411e-08	0	0	0.952381	0		1110	PDCD1LG2_1	PDCD1	Human	1	4	5	0.5	0
DLL3_3	DLL3	NOTCH3		0.033	0.00310967	0.06	0	0.0001	0		1111	SELE_2	CD44	Human	1	4	5	0.5	0.424
DLL3_4	DLL3	NOTCH4		0.012	2.40833e-07	0	0	0.0956938	0		1112	SELL_3	MADCAM1	Human	1	4	0	0	1
DLL4_1	DLL4	NOTCH1		0.005	9.74949e-06	0	1	0.00247985	1		1113	SELPLG_1	SELE	Human	1	4	0	0	1
DLL4_2	DLL4	NOTCH2		0.002	3.23159e-09	0.004	0	0.465116	0		1114	SELPLG_2	SELL	Human	1	4	5	0.5	0
DLL4_3	DLL4	NOTCH3		0.438	0.412504	0.092	0	0.0002	0		1115	SEMA4A_1	NRP1	Human	1	4	0	0	1
DLL4_4	DLL4	NOTCH4		0.085	0.00407099	0	0	0.25	0		1116	SEMA4A_5	PLXNB1	Human	1	4	0	0	1
JAG1_1	JAG1	NOTCH1		0.031	0.0152798	0.012	1	0.229885	1		1117	SEMA4D_1	PLXNB1	Human	1	4	0	0	1
JAG1_2	JAG1	NOTCH2		0.007	0.000424975	0.024	0	0.148148	0		1118	SEMA4C_1	PLXNB2	Human	1	4	2	0.2	0.96
JAG1_3	JAG1	NOTCH3		0.044	0.0339599	0.016	0	0.27027	0		1119	SEMA4G_1	PLXNB2	Human	1	4	3	0.3	0.768
JAG1_4	JAG1	NOTCH4		0.183	0.147898	0.004	0	0.0724638	0		1120	SEMA5A_1	PLXNA1	Human	1	4	0	0	1
JAG2_1	JAG2	NOTCH1		0	2.81547e-19	0.008	1	0.183486	1		1121	SEMA6D_1	PLXNA1	Human	1	4	0	0	1
JAG2_2	JAG2	NOTCH2		0	7.37358e-05	0.076	0	0.0002	0		1122	SEMA6D_2	PLXNA1	Human	1	4	0	0	1
JAG2_3	JAG2	NOTCH3		0	4.92903e-47	0.02	0.22	0.148148	0.22		1123	SEMA6D_3	PLXNA1	Human	1	4	0	0	1
JAG2_4	JAG2	NOTCH4		0.287	0.21255	0.008	0	0.322581	0		1124	SEMA6B_2	PLXNA4	Human	1	4	0	0	1
DLL1_4	DLL1	NOTCH2		0	9.19637e-10	0.008	1	0.0002	1		1125	SEMA7A_1	ITGB1	Human	1	4	3	0.3	0.03
NRXN1_1	NRXN1	NLGN1		0.005	9.53674e-11	0	0	0.714286	0		1126	THY1_1	ITGAM	Human	1	4	0	0	1
NRXN1_2	NRXN1	NLGN2		0.316	0.318545	0.008	1	0.25974	1		1127	THY1_2	ITGAX	Human	1	4	3	0.3	0.236
NRXN1_3	NRXN1	NLGN3		0	1.10018e-19	0	1	0.021692	1		1128	THY1_3	ITGAV	Human	1	4	3	0.3	0.836
NRXN2_1	NRXN2	NLGN1		0	7.92081e-28	0	1	0.714286	1		1129	TIGIT_1	PVR	Human	1	4	0	0	1
NRXN2_2	NRXN2	NLGN2		0	5.18545e-05	0.064	1	0.30303	1		1130	TIGIT_3	PVR	Human	1	4	0	0	1
NRXN2_3	NRXN2	NLGN3		0	2.91998e-08	0	1	0.8	1		1131	TGFB2_1	TGFBR1	Human	1	3	22	0.136646	0.762
NRXN3_1	NRXN3	NLGN1		0.138	0.132239	0.004	1	0.740741	1		1132	TGFB1_2	ACVR1B	Human	1	3	11	0.068323	0.015
NRXN3_2	NRXN3	NLGN2		0.001	0.000300609	0.008	1	0.246914	1		1133	TGFB3_2	ACVR1B	Human	1	3	16	0.0993789	0
NRXN3_3	NRXN3	NLGN3		0.039	0.0392003	0	1	0.0003	1		1134	TGFB3_6	ACVR1C	Human	1	3	2	0.0124224	0.194
OCLN_1	OCLN	OCLN		0	3.52732e-48	0	1	0.47619	1		1135	BMP2_1	BMPR1A	Human	1	3	17	0.10559	0.008
CD274_1	CD274	PDCD1		0.061	0.0362922	0.004	1	1	1		1136	BMP2_2	BMPR1A	Human	1	3	21	0.130435	0
PDCD1LG2_1	PDCD1LG2	PDCD1		0.024	0.0229082	0.036	1	0.0002	1		1137	BMP2_3	BMPR1A	Human	1	3	13	0.0807453	0.041
PECAM1_1	PECAM1	PECAM1		0	1.96842e-46	0.088	1	0.0001	1		1138	BMP2_6	BMPR2	Human	1	3	15	0.0931677	0.143
PTPRM_1	PTPRM	PTPRM		0.178	0.0991365	0.016	0.46	0.333333	0.46		1139	BMP4_1	BMPR1A	Human	1	3	23	0.142857	0
PVR_1	PVR	CD226		0.183	0.176772	0.026	0	0.392157	0		1140	BMP4_2	BMPR1A	Human	1	3	27	0.167702	0
PVR_2	PVR	TIGIT		0.154	0.0754954	0	1	0.555556	1		1141	BMP4_3	BMPR1A	Human	1	3	17	0.10559	0.018
SELE_2	SELE	CD44		0.003	0.000426704	0.012	1	0.327869	1		1142	BMP4_4	ACVR2A	Human	1	3	8	0.0496894	0.051
SELE_3	SELE	GLG1		0.646	0.662673	0.008	0.02	0.0001	0.02		1143	BMP4_5	ACVR2B	Human	1	3	18	0.111801	0
SELL_1	SELL	CD34		0	7.50827e-18	0	0.09	0.869565	0.09		1144	GDF6_2	BMPR1A	Human	1	3	27	0.167702	0
SELL_2	SELL	PODXL		0.029	0.00210004	0.06	1	0.307692	1		1145	GDF6_3	BMPR1A	Human	1	3	16	0.0993789	0.012
SELL_3	SELL	MADCAM1		0.133	0.0250964	0.004	1	0.0980392	1		1146	GDF6_4	ACVR2A	Human	1	3	3	0.0186335	0.707
SELPLG_1	SELPLG	SELE		0.221	0.182315	0.156	1	0.0348432	1		1147	BMP5_3	ACVR1	Human	1	3	19	0.118012	0
SELPLG_2	SELPLG	SELL		0	8.84736e-32	0.024	1	0.116279	1		1148	BMP5_4	BMPR1A	Human	1	3	19	0.118012	0.003
SELPLG_3	SELPLG	SELP		0.001	1.03047e-10	0.008	0	0.142857	0		1149	BMP5_6	BMPR1A	Human	1	3	16	0.0993789	0.007
SEMA4A_1	SEMA4A	NRP1	PLXNA1	0.064	0.00286754	0.02	1	0.540541	1		1150	BMP5_9	BMPR2	Human	1	3	14	0.0869565	0.272
SEMA4A_2	SEMA4A	NRP1	PLXNA2	0.026	7.12935e-06	0	1	0.119048	1		1151	BMP6_1	ACVR1	Human	1	3	18	0.111801	0.001
SEMA4A_3	SEMA4A	NRP1	PLXNA3	0.005	2.40115e-08	0.008	1	0.357143	1		1152	BMP6_2	ACVR1	Human	1	3	20	0.124224	0
SEMA4A_4	SEMA4A	NRP1	PLXNA4	0.001	1.37467e-10	0.024	1	0.128205	1		1153	BMP6_3	ACVR1	Human	1	3	17	0.10559	0
SEMA4A_5	SEMA4A	PLXNB1		0.092	0.0623405	0.024	1	0.350877	1		1154	BMP6_6	BMPR1A	Human	1	3	15	0.0931677	0.017
SEMA4A_6	SEMA4A	PLXNB2		0.002	3.05678e-05	0.008	0	0.416667	0		1155	BMP6_9	BMPR2	Human	1	3	16	0.0993789	0.269
SEMA4D_1	SEMA4D	PLXNB1		0.307	0.267694	0.032	0	0.377358	0		1156	BMP8A_3	ACVR1	Human	1	3	14	0.0869565	0.009
SEMA4D_2	SEMA4D	PLXNB2		0.403	0.393949	0.04	0	0.0002	0		1157	BMP8A_4	BMPR1A	Human	1	3	17	0.10559	0.004
SEMA4C_1	SEMA4C	PLXNB2		0	1.05817e-23	0.008	0.02	0.0001	0.02		1158	BMP8A_5	BMPR1A	Human	1	3	14	0.0869565	0.033
SEMA4G_1	SEMA4G	PLXNB2		0	1.388e-34	0.004	0	0.0271739	0		1159	BMP8A_6	BMPR1A	Human	1	3	16	0.0993789	0.008
SEMA4D_3	SEMA4D	CD72		0	6.14694e-34	0	0	0.0116822	0		1160	BMP8A_7	ACVR2A	Human	1	3	7	0.0434783	0.045
SEMA5A_1	SEMA5A	PLXNA1		0	1.4557e-28	0	0	0.454545	0		1161	BMP8B_6	BMPR1A	Human	1	3	17	0.10559	0.003
SEMA5A_2	SEMA5A	PLXNA3		0	1.67273e-11	0.032	0	0.0005	0		1162	BMP8B_9	BMPR2	Human	1	3	11	0.068323	0.725
SEMA6D_1	SEMA6D	PLXNA1	KDR	0	4.529e-49	0.036	1	0.0787402	1		1163	GDF9_1	ACVR1B	Human	1	3	8	0.0496894	0.241
SEMA6D_2	SEMA6D	PLXNA1	KDR	0	1.82769e-12	0	0	0.111111	0		1164	GDF10_1	ACVR1B	Human	1	3	13	0.0807453	0.001
SEMA6D_3	SEMA6D	PLXNA1		0.004	0.00105955	0	0	0.0966184	0		1165	GDF11_1	TGFBR1	Human	1	3	31	0.192547	0.182
SEMA6A_1	SEMA6A	PLXNA2		0.072	0.0274037	0.036	0	0.222222	0		1166	GDF15_1	TGFBR2	Human	1	3	18	0.111801	1
SEMA6B_1	SEMA6B	PLXNA2		0	3.50035e-06	0.004	1	0.0001	1		1167	AMH_1	ACVR1	Human	1	3	22	0.136646	0
SEMA6A_2	SEMA6A	PLXNA4		0.015	8.40334e-08	0.012	1	0.833333	1		1168	AMH_2	BMPR1A	Human	1	3	19	0.118012	0.002
SEMA6B_2	SEMA6B	PLXNA4		0.012	0.0230795	0.024	1	0.227273	1		1169	GDNF_1	GFRA1	Human	1	3	0	0	1
SEMA7A_1	SEMA7A	ITGB1	ITGA1	0	1.59357e-10	0	1	0.134228	1		1170	NRTN_1	GFRA2	Human	1	3	0	0	1
SEMA7A_2	SEMA7A	PLXNC1		0.124	0.102711	0.012	1	0.909091	1		1171	ARTN_1	GFRA3	Human	1	3	0	0	1
SIGLEC1_1	SIGLEC1	SPN		0	1.30896e-09	0.018	0	0.909091	0		1172	ARTN_2	GFRA1	Human	1	3	0	0	1
THY1_1	THY1	ITGAM	ITGB2	0	1.60998e-16	0	0	0.625	0		1173	INHBB_1	ACVR1B	Human	1	3	13	0.0807453	0.002
THY1_2	THY1	ITGAX	ITGB2	0.003	0.000346269	0.004	1	0.377358	1		1174	INHBB_8	ACVR1C	Human	1	3	1	0.00621118	0.605
THY1_3	THY1	ITGAV	ITGB3	0	5.55198e-09	0.016	0	0.0896861	0		1175	INHBB_10	ACVR1C	Human	1	3	2	0.0124224	0.182
TIGIT_1	TIGIT	PVR		0	2.93236e-30	0	1	0.0769231	1		1176	WNT10A_1	FZD1	Human	1	3	1	0.00621118	0.984
TIGIT_2	TIGIT	PVR		0	3.12989e-17	0	1	0.465116	1		1177	WNT10A_6	FZD5	Human	1	3	7	0.0434783	0.067
TIGIT_3	TIGIT	PVR		0.525	0.518384	0.004	1	0.00267953	1		1178	WNT10A_7	FZD6	Human	1	3	54	0.335404	0
ITGA4_1	ITGA4	VCAM1		0	2.01704e-10	0	1		1		1179	WNT10A_8	FZD7	Human	1	3	80	0.496894	0
											1180	WNT10A_10	FZD9	Human	1	3	19	0.118012	0
											1181	WNT16_1	FZD1	Human	1	3	3	0.0186335	0.791
											1182	WNT16_2	FZD10	Human	1	3	0	0	1
											1183	WNT16_6	FZD5	Human	1	3	8	0.0496894	0.039
											1184	WNT16_8	FZD7	Human	1	3	69	0.428571	0
											1185	WNT16_9	FZD8	Human	1	3	2	0.0124224	0.63
											1186	WNT16_10	FZD9	Human	1	3	20	0.124224	0
											1187	WNT2_1	FZD1	Human	1	3	2	0.0124224	0.921
											1188	WNT2_3	FZD2	Human	1	3	0	0	1
											1189	WNT2_6	FZD5	Human	1	3	12	0.0745342	0.001
											1190	WNT2_7	FZD6	Human	1	3	30	0.186335	0.176
											1191	WNT2_8	FZD7	Human	1	3	86	0.534161	0
											1192	WNT2_9	FZD8	Human	1	3	1	0.00621118	0.869
											1193	WNT2_10	FZD9	Human	1	3	13	0.0807453	0
											1194	WNT2B_1	FZD1	Human	1	3	3	0.0186335	0.78
											1195	WNT2B_2	FZD10	Human	1	3	0	0	1
											1196	WNT2B_4	FZD3	Human	1	3	14	0.0869565	0.054
											1197	WNT2B_5	FZD4	Human	1	3	10	0.0621118	0
											1198	WNT2B_6	FZD5	Human	1	3	6	0.0372671	0.192
											1199	WNT2B_7	FZD6	Human	1	3	66	0.409938	0
											1200	WNT2B_8	FZD7	Human	1	3	82	0.509317	0
											1201	WNT4_4	FZD3	Human	1	3	13	0.0807453	0.105
											1202	WNT4_5	FZD4	Human	1	3	4	0.0248447	0.053
											1203	WNT4_6	FZD5	Human	1	3	6	0.0372671	0.156
											1204	WNT4_7	FZD6	Human	1	3	51	0.31677	0
											1205	WNT4_9	FZD8	Human	1	3	2	0.0124224	0.599
											1206	WNT6_2	FZD10	Human	1	3	0	0	1
											1207	WNT6_3	FZD2	Human	1	3	0	0	1
											1208	WNT6_4	FZD3	Human	1	3	19	0.118012	0.003
											1209	WNT6_5	FZD4	Human	1	3	12	0.0745342	0
											1210	WNT6_7	FZD6	Human	1	3	46	0.285714	0.001
											1211	WNT6_8	FZD7	Human	1	3	73	0.453416	0
											1212	WNT6_10	FZD9	Human	1	3	12	0.0745342	0.004
											1213	WNT9A_1	FZD1	Human	1	3	2	0.0124224	0.916
											1214	WNT9A_2	FZD10	Human	1	3	0	0	1
											1215	WNT9A_3	FZD2	Human	1	3	0	0	1
											1216	WNT9A_4	FZD3	Human	1	3	19	0.118012	0.001
											1217	WNT9A_5	FZD4	Human	1	3	5	0.0310559	0.013
											1218	WNT9A_6	FZD5	Human	1	3	8	0.0496894	0.042
											1219	WNT9A_7	FZD6	Human	1	3	44	0.273292	0
											1220	WNT9A_9	FZD8	Human	1	3	2	0.0124224	0.602
											1221	WNT10A_11	FZD1	Human	1	3	4	0.0248447	0.564
											1222	WNT10A_15	FZD4	Human	1	3	5	0.0310559	0.021
											1223	WNT10A_16	FZD5	Human	1	3	8	0.0496894	0.052
											1224	WNT10A_19	FZD8	Human	1	3	3	0.0186335	0.303
											1225	WNT16_12	FZD10	Human	1	3	0	0	1
											1226	WNT16_13	FZD2	Human	1	3	0	0	1
											1227	WNT16_14	FZD3	Human	1	3	16	0.0993789	0.007
											1228	WNT16_16	FZD5	Human	1	3	6	0.0372671	0.181
											1229	WNT16_18	FZD7	Human	1	3	78	0.484472	0
											1230	WNT16_19	FZD8	Human	1	3	2	0.0124224	0.631
											1231	WNT2_11	FZD1	Human	1	3	2	0.0124224	0.942
											1232	WNT2_12	FZD10	Human	1	3	0	0	1
											1233	WNT2_15	FZD4	Human	1	3	8	0.0496894	0
											1234	WNT2_16	FZD5	Human	1	3	8	0.0496894	0.053
											1235	WNT2_17	FZD6	Human	1	3	36	0.223602	0.015
											1236	WNT2_20	FZD9	Human	1	3	16	0.0993789	0
											1237	WNT2B_13	FZD2	Human	1	3	0	0	1
											1238	WNT2B_15	FZD4	Human	1	3	7	0.0434783	0.001
											1239	WNT2B_16	FZD5	Human	1	3	9	0.0559006	0.028
											1240	WNT2B_18	FZD7	Human	1	3	77	0.478261	0
											1241	WNT2B_19	FZD8	Human	1	3	3	0.0186335	0.245
											1242	WNT4_11	FZD1	Human	1	3	2	0.0124224	0.899
											1243	WNT4_12	FZD10	Human	1	3	0	0	1
											1244	WNT4_14	FZD3	Human	1	3	10	0.0621118	0.306
											1245	WNT4_15	FZD4	Human	1	3	6	0.0372671	0.004
											1246	WNT4_16	FZD5	Human	1	3	7	0.0434783	0.083
											1247	WNT4_18	FZD7	Human	1	3	81	0.503106	0
											1248	WNT4_19	FZD8	Human	1	3	3	0.0186335	0.362
											1249	WNT6_15	FZD4	Human	1	3	7	0.0434783	0.003
											1250	WNT6_18	FZD7	Human	1	3	82	0.509317	0
											1251	WNT6_19	FZD8	Human	1	3	2	0.0124224	0.591
											1252	WNT9A_11	FZD1	Human	1	3	4	0.0248447	0.549
											1253	WNT9A_12	FZD10	Human	1	3	0	0	1
											1254	WNT9A_15	FZD4	Human	1	3	8	0.0496894	0
											1255	WNT9A_16	FZD5	Human	1	3	10	0.0621118	0.002
											1256	WNT9A_17	FZD6	Human	1	3	41	0.254658	0.001
											1257	WNT5A_1	FZD1	Human	1	3	4	0.0248447	0.859
											1258	WNT5A_2	FZD10	Human	1	3	0	0	1
											1259	WNT5A_3	FZD2	Human	1	3	0	0	1
											1260	WNT5A_4	FZD3	Human	1	3	15	0.0931677	0.02
											1261	WNT5A_5	FZD4	Human	1	3	10	0.0621118	0
											1262	WNT5A_8	FZD7	Human	1	3	78	0.484472	0
											1263	WNT5B_2	FZD10	Human	1	3	0	0	1
											1264	WNT5B_4	FZD3	Human	1	3	11	0.068323	0.241
											1265	WNT5B_5	FZD4	Human	1	3	6	0.0372671	0.008
											1266	WNT5B_6	FZD5	Human	1	3	7	0.0434783	0.11
											1267	WNT5B_8	FZD7	Human	1	3	71	0.440994	0
											1268	WNT5B_9	FZD8	Human	1	3	3	0.0186335	0.405
											1269	WNT11_1	FZD1	Human	1	3	2	0.0124224	0.91
											1270	WNT11_2	FZD10	Human	1	3	0	0	1
											1271	WNT11_3	FZD2	Human	1	3	0	0	1
											1272	WNT11_5	FZD4	Human	1	3	12	0.0745342	0
											1273	WNT11_6	FZD5	Human	1	3	9	0.0559006	0.014
											1274	WNT11_9	FZD8	Human	1	3	1	0.00621118	0.867
											1275	WNT11_10	FZD9	Human	1	3	13	0.0807453	0
											1276	TGFA_1	EGFR	Human	1	3	0	0	1
											1277	TGFA_2	EGFR	Human	1	3	0	0	1
											1278	BTC_1	EGFR	Human	1	3	0	0	1
											1279	BTC_4	ERBB2	Human	1	3	19	0.118012	0.019
											1280	NRG2_1	ERBB3	Human	1	3	118	0.732919	0
											1281	NRG2_2	ERBB2	Human	1	3	26	0.161491	0
											1282	NRG2_3	ERBB4	Human	1	3	0	0	1
											1283	NRG2_4	ERBB2	Human	1	3	29	0.180124	0
											1284	NRG3_2	ERBB2	Human	1	3	25	0.15528	0
											1285	FGF1_4	FGFR4	Human	1	3	0	0	1
											1286	FGF2_2	FGFR2	Human	1	3	4	0.0248447	0.02
											1287	FGF2_3	FGFR3	Human	1	3	0	0	1
											1288	FGF2_4	FGFR4	Human	1	3	0	0	1
											1289	FGF7_1	FGFR1	Human	1	3	20	0.124224	0.169
											1290	FGF18_1	FGFR1	Human	1	3	26	0.161491	0.019
											1291	FGF9_1	FGFR1	Human	1	3	23	0.142857	0.025
											1292	FGF9_3	FGFR3	Human	1	3	0	0	1
											1293	FGF9_4	FGFR4	Human	1	3	0	0	1
											1294	PDGFA_1	PDGFRA	Human	1	3	8	0.0496894	0.157
											1295	PDGFA_2	PDGFRB	Human	1	3	16	0.0993789	0.611
											1296	PDGFB_1	PDGFRA	Human	1	3	7	0.0434783	0.209
											1297	PDGFB_2	PDGFRB	Human	1	3	10	0.0621118	0.987
											1298	PDGFC_1	PDGFRA	Human	1	3	5	0.0310559	0.643
											1299	VEGFA_1	FLT1	Human	1	3	6	0.0372671	0.078
											1300	VEGFB_1	FLT1	Human	1	3	6	0.0372671	0.124
											1301	VEGFC_2	KDR	Human	1	3	52	0.322981	0.013
											1302	PGF_1	FLT1	Human	1	3	7	0.0434783	0.019
											1303	VEGFA_3	FLT1	Human	1	3	2	0.0124224	0.732
											1304	VEGFC_3	FLT4	Human	1	3	0	0	1
											1305	IGF1_1	IGF1R	Human	1	3	83	0.515528	0
											1306	IGF1_2	ITGAV	Human	1	3	95	0.590062	0
											1307	IGF1_3	ITGA6	Human	1	3	8	0.0496894	0.956
											1308	IGF2_4	ITGA6	Human	1	3	17	0.10559	0.134
											1309	APLN_1	APLNR	Human	1	3	4	0.0248447	0.996
											1310	DHH_1	PTCH1	Human	1	3	6	0.0372671	0.153
											1311	CCL8_1	CCR1	Human	1	3	4	0.0248447	0.866
											1312	CCL13_1	CCR1	Human	1	3	6	0.0372671	0.515
											1313	CCL7_2	CCR2	Human	1	3	0	0	1
											1314	CCL2_1	CCR2	Human	1	3	0	0	1
											1315	CCL27_1	CCR2	Human	1	3	1	0.00621118	0.983
											1316	CCL4_1	CCR5	Human	1	3	12	0.0745342	0.2
											1317	CCL3_2	CCR5	Human	1	3	9	0.0559006	0.292
											1318	CCL21_1	CCR7	Human	1	3	11	0.068323	1
											1319	CCL27_2	CCR10	Human	1	3	2	0.0124224	0.736
											1320	CXCL8_2	CXCR2	Human	1	3	0	0	1
											1321	CXCL13_2	CXCR3	Human	1	3	9	0.0559006	0.005
											1322	CXCL16_1	CXCR6	Human	1	3	2	0.0124224	0.99
											1323	XCL1_1	XCR1	Human	1	3	2	0.0124224	0.446
											1324	IL11_1	IL11RA	Human	1	3	3	0.0186335	0.952
											1325	IL23A_1	IL12RB1	Human	1	3	6	0.0372671	0.778
											1326	IL23A_2	IL12RB1	Human	1	3	7	0.0434783	0.694
											1327	CLCF1_1	LIFR	Human	1	3	1	0.00621118	0.995
											1328	CTF1_1	LIFR	Human	1	3	2	0.0124224	0.964
											1329	OSM_1	LIFR	Human	1	3	1	0.00621118	0.997
											1330	OSM_2	OSMR	Human	1	3	6	0.0372671	0.655
											1331	IL10_1	IL10RA	Human	1	3	7	0.0434783	0.997
											1332	IL24_1	IL20RB	Human	1	3	0	0	1
											1333	IL24_2	IL20RB	Human	1	3	0	0	1
											1334	IL1B_1	IL1R1	Human	1	3	2	0.0124224	0.983
											1335	IL1B_2	IL1R2	Human	1	3	3	0.0186335	0.227
											1336	IL18_1	IL18R1	Human	1	3	0	0	1
											1337	IL33_1	IL1RAP	Human	1	3	41	0.254658	0
											1338	CSF1_1	CSF1R	Human	1	3	23	0.142857	0.963
											1339	CSF3_1	CSF3R	Human	1	3	4	0.0248447	0.233
											1340	IFNW1_1	IFNAR1	Human	1	3	61	0.378882	0
											1341	TNF_2	TNFRSF1B	Human	1	3	6	0.0372671	0.832
											1342	LTA_1	TNFRSF1A	Human	1	3	43	0.267081	0.019
											1343	LTA_4	TNFRSF14	Human	1	3	89	0.552795	0
											1344	TNFSF14_1	LTBR	Human	1	3	76	0.47205	0
											1345	FASLG_1	FAS	Human	1	3	47	0.291925	0
											1346	TNFSF10_1	TNFRSF10A	Human	1	3	0	0	1
											1347	NGF_1	NGFR	Human	1	3	12	0.0745342	0.34
											1348	TNFSF11_1	TNFRSF11A	Human	1	3	3	0.0186335	0.258
											1349	CD40LG_3	ITGAM	Human	1	3	0	0	1
											1350	SPP1_2	ITGAV	Human	1	3	82	0.509317	0.001
											1351	SPP1_3	ITGAV	Human	1	3	119	0.73913	0
											1352	SPP1_5	ITGAV	Human	1	3	97	0.602484	0
											1353	ADIPOQ_1	ADIPOR1	Human	1	3	55	0.341615	0
											1354	ADIPOQ_2	ADIPOR2	Human	1	3	40	0.248447	0.023
											1355	RETN_1	TLR4	Human	1	3	3	0.0186335	0.867
											1356	ANGPTL1_1	ITGA1	Human	1	3	10	0.0621118	0.919
											1357	ANGPTL4_2	ITGAV	Human	1	3	92	0.571429	0
											1358	ANGPTL4_5	SDC1	Human	1	3	6	0.0372671	0.996
											1359	ANGPTL4_6	SDC2	Human	1	3	108	0.670807	0
											1360	ANGPTL4_8	SDC4	Human	1	3	73	0.453416	0
											1361	ANGPT2_1	TEK	Human	1	3	0	0	1
											1362	MDK_1	SDC1	Human	1	3	13	0.0807453	0.821
											1363	MDK_3	SDC4	Human	1	3	92	0.571429	0
											1364	MDK_4	PTPRZ1	Human	1	3	46	0.285714	0
											1365	MDK_5	ITGA4	Human	1	3	1	0.00621118	0.932
											1366	MDK_8	NCL	Human	1	3	89	0.552795	0
											1367	PTN_3	SDC2	Human	1	3	120	0.745342	0
											1368	PTN_6	ITGAV	Human	1	3	112	0.695652	0
											1369	PTN_7	NCL	Human	1	3	64	0.397516	0.355
											1370	POSTN_2	ITGAV	Human	1	3	79	0.490683	0
											1371	AGT_1	AGTR1	Human	1	3	0	0	1
											1372	C3_4	ITGAX	Human	1	3	22	0.136646	0.28
											1373	EDN1_2	EDNRB	Human	1	3	54	0.335404	0
											1374	NTS_1	NTSR1	Human	1	3	0	0	1
											1375	CORT_2	SSTR3	Human	1	3	1	0.00621118	0.7
											1376	CTSG_1	F2R	Human	1	3	113	0.701863	0
											1377	GZMA_1	F2R	Human	1	3	88	0.546584	0
											1378	CTSG_3	F2RL2	Human	1	3	58	0.360248	0
											1379	GZMA_3	F2RL2	Human	1	3	39	0.242236	0
											1380	CTSG_4	F2RL3	Human	1	3	3	0.0186335	0.019
											1381	CTSG_5	PARD3	Human	1	3	14	0.0869565	0
											1382	GZMA_5	PARD3	Human	1	3	15	0.0931677	0
											1383	NPPA_1	NPR1	Human	1	3	1	0.00621118	0.968
											1384	KITLG_1	KIT	Human	1	3	66	0.409938	0
											1385	BDNF_1	NTRK2	Human	1	3	8	0.0496894	0.606
											1386	SEMA3A_3	NRP1	Human	1	3	0	0	1
											1387	SEMA3B_1	NRP1	Human	1	3	2	0.0124224	0.997
											1388	SEMA3B_2	NRP1	Human	1	3	1	0.00621118	1
											1389	SEMA3C_1	NRP1	Human	1	3	1	0.00621118	0.999
											1390	SEMA3C_3	NRP1	Human	1	3	1	0.00621118	1
											1391	SEMA3D_1	NRP1	Human	1	3	1	0.00621118	1
											1392	GAS6_1	AXL	Human	1	3	11	0.068323	0.447
											1393	LGALS9_1	PTPRC	Human	1	3	28	0.173913	0.738
											1394	BTLA_1	TNFRSF14	Human	1	3	72	0.447205	0
											1395	COL1A2_1	ITGA1	Human	1	3	11	0.068323	0.83
											1396	COL2A1_1	ITGA1	Human	1	3	13	0.0807453	0.731
											1397	COL4A1_1	ITGA1	Human	1	3	4	0.0248447	1
											1398	COL4A2_1	ITGA1	Human	1	3	14	0.0869565	0.411
											1399	COL4A4_1	ITGA1	Human	1	3	12	0.0745342	0.808
											1400	COL6A2_1	ITGA1	Human	1	3	13	0.0807453	0.722
											1401	COL6A3_1	ITGA1	Human	1	3	14	0.0869565	0.463
											1402	COL9A1_1	ITGA1	Human	1	3	10	0.0621118	0.963
											1403	COL9A3_1	ITGA1	Human	1	3	16	0.0993789	0.37
											1404	COL1A1_2	ITGA2	Human	1	3	27	0.167702	0
											1405	COL1A2_2	ITGA2	Human	1	3	13	0.0807453	0.088
											1406	COL2A1_2	ITGA2	Human	1	3	22	0.136646	0.001
											1407	COL4A1_2	ITGA2	Human	1	3	26	0.161491	0
											1408	COL4A2_2	ITGA2	Human	1	3	26	0.161491	0
											1409	COL4A3_2	ITGA2	Human	1	3	23	0.142857	0.001
											1410	COL4A5_2	ITGA2	Human	1	3	16	0.0993789	0.011
											1411	COL6A1_2	ITGA2	Human	1	3	12	0.0745342	0.27
											1412	COL6A3_2	ITGA2	Human	1	3	23	0.142857	0
											1413	COL9A1_2	ITGA2	Human	1	3	22	0.136646	0.001
											1414	FN1_3	ITGA5	Human	1	3	17	0.10559	0.118
											1415	FN1_4	ITGA8	Human	1	3	0	0	1
											1416	LAMA1_1	ITGA1	Human	1	3	9	0.0559006	0.98
											1417	LAMA5_1	ITGA1	Human	1	3	11	0.068323	0.84
											1418	LAMB2_1	ITGA1	Human	1	3	15	0.0931677	0.564
											1419	LAMB3_1	ITGA1	Human	1	3	12	0.0745342	0.739
											1420	LAMC1_1	ITGA1	Human	1	3	10	0.0621118	0.96
											1421	LAMC2_1	ITGA1	Human	1	3	9	0.0559006	0.971
											1422	LAMC3_1	ITGA1	Human	1	3	10	0.0621118	0.945
											1423	LAMA1_2	ITGA2	Human	1	3	13	0.0807453	0.092
											1424	LAMA2_2	ITGA2	Human	1	3	20	0.124224	0.007
											1425	LAMA3_2	ITGA2	Human	1	3	16	0.0993789	0.006
											1426	LAMA5_2	ITGA2	Human	1	3	13	0.0807453	0.11
											1427	LAMB1_2	ITGA2	Human	1	3	26	0.161491	0
											1428	LAMC2_2	ITGA2	Human	1	3	27	0.167702	0
											1429	LAMC3_2	ITGA2	Human	1	3	22	0.136646	0
											1430	LAMA1_3	ITGA3	Human	1	3	36	0.223602	0
											1431	LAMA2_3	ITGA3	Human	1	3	33	0.204969	0
											1432	LAMA4_3	ITGA3	Human	1	3	29	0.180124	0.015
											1433	LAMA5_3	ITGA3	Human	1	3	23	0.142857	0.101
											1434	LAMB2_3	ITGA3	Human	1	3	46	0.285714	0
											1435	LAMC1_3	ITGA3	Human	1	3	34	0.21118	0
											1436	LAMC2_3	ITGA3	Human	1	3	33	0.204969	0
											1437	LAMC3_3	ITGA3	Human	1	3	26	0.161491	0.039
											1438	RELN_1	ITGA3	Human	1	3	41	0.254658	0
											1439	THBS1_1	ITGA3	Human	1	3	41	0.254658	0
											1440	THBS2_1	ITGA3	Human	1	3	34	0.21118	0
											1441	THBS3_1	ITGA3	Human	1	3	40	0.248447	0
											1442	THBS4_1	ITGA3	Human	1	3	32	0.198758	0.004
											1443	COL1A1_3	ITGA3	Human	1	3	30	0.186335	0
											1444	COL2A1_3	ITGA3	Human	1	3	53	0.329193	0
											1445	COL4A2_3	ITGA3	Human	1	3	25	0.15528	0.05
											1446	COL4A3_3	ITGA3	Human	1	3	21	0.130435	0.149
											1447	COL4A5_3	ITGA3	Human	1	3	41	0.254658	0
											1448	COL6A1_3	ITGA3	Human	1	3	40	0.248447	0
											1449	COL6A3_3	ITGA3	Human	1	3	30	0.186335	0.001
											1450	COL6A6_3	ITGA3	Human	1	3	35	0.217391	0.057
											1451	COL9A2_3	ITGA3	Human	1	3	43	0.267081	0
											1452	LAMA2_4	ITGA6	Human	1	3	9	0.0559006	0.903
											1453	LAMA3_4	ITGA6	Human	1	3	10	0.0621118	0.765
											1454	LAMB2_4	ITGA6	Human	1	3	8	0.0496894	0.961
											1455	LAMB3_4	ITGA6	Human	1	3	10	0.0621118	0.839
											1456	LAMC1_4	ITGA6	Human	1	3	5	0.0310559	0.997
											1457	LAMC2_4	ITGA6	Human	1	3	9	0.0559006	0.94
											1458	LAMA1_5	ITGA7	Human	1	3	11	0.068323	0.589
											1459	LAMA2_5	ITGA7	Human	1	3	10	0.0621118	0.75
											1460	LAMB1_5	ITGA7	Human	1	3	12	0.0745342	0.646
											1461	LAMC2_5	ITGA7	Human	1	3	16	0.0993789	0.213
											1462	TNXB_2	ITGA8	Human	1	3	0	0	1
											1463	TNR_2	ITGA9	Human	1	3	31	0.192547	0
											1464	TNXB_4	ITGA9	Human	1	3	32	0.198758	0
											1465	COL1A1_4	ITGA9	Human	1	3	15	0.0931677	0.044
											1466	COL4A4_4	ITGA9	Human	1	3	37	0.229814	0
											1467	COL4A5_4	ITGA9	Human	1	3	29	0.180124	0
											1468	COL6A1_4	ITGA9	Human	1	3	30	0.186335	0
											1469	COL6A2_4	ITGA9	Human	1	3	27	0.167702	0
											1470	COL6A6_4	ITGA9	Human	1	3	31	0.192547	0
											1471	COL9A2_4	ITGA9	Human	1	3	26	0.161491	0
											1472	LAMA3_6	ITGA9	Human	1	3	24	0.149068	0
											1473	LAMA4_6	ITGA9	Human	1	3	33	0.204969	0
											1474	LAMB1_6	ITGA9	Human	1	3	25	0.15528	0
											1475	COL1A1_5	ITGA10	Human	1	3	114	0.708075	0
											1476	COL1A2_5	ITGA10	Human	1	3	89	0.552795	0
											1477	COL2A1_5	ITGA10	Human	1	3	72	0.447205	0
											1478	COL4A1_5	ITGA10	Human	1	3	80	0.496894	0
											1479	COL4A2_5	ITGA10	Human	1	3	107	0.664596	0
											1480	COL4A3_5	ITGA10	Human	1	3	97	0.602484	0
											1481	COL4A5_5	ITGA10	Human	1	3	83	0.515528	0
											1482	COL6A2_5	ITGA10	Human	1	3	83	0.515528	0
											1483	COL6A6_5	ITGA10	Human	1	3	124	0.770186	0
											1484	COL9A1_5	ITGA10	Human	1	3	93	0.57764	0
											1485	COL9A2_5	ITGA10	Human	1	3	93	0.57764	0
											1486	COL9A3_5	ITGA10	Human	1	3	101	0.627329	0
											1487	COL1A2_6	ITGA11	Human	1	3	9	0.0559006	0.107
											1488	COL2A1_6	ITGA11	Human	1	3	5	0.0310559	0.189
											1489	COL4A2_6	ITGA11	Human	1	3	8	0.0496894	0.109
											1490	COL4A3_6	ITGA11	Human	1	3	4	0.0248447	0.684
											1491	COL4A4_6	ITGA11	Human	1	3	6	0.0372671	0.396
											1492	COL6A2_6	ITGA11	Human	1	3	8	0.0496894	0.088
											1493	COL6A6_6	ITGA11	Human	1	3	15	0.0931677	0.006
											1494	COL9A3_6	ITGA11	Human	1	3	10	0.0621118	0.023
											1495	FN1_6	ITGA4	Human	1	3	3	0.0186335	0.505
											1496	FN1_7	ITGAV	Human	1	3	81	0.503106	0
											1497	VTN_3	ITGAV	Human	1	3	71	0.440994	0
											1498	VWF_1	ITGAV	Human	1	3	110	0.68323	0
											1499	TNC_3	ITGAV	Human	1	3	87	0.540373	0
											1500	TNXB_5	ITGAV	Human	1	3	111	0.689441	0
											1501	THBS1_2	ITGAV	Human	1	3	77	0.478261	0
											1502	THBS3_2	ITGAV	Human	1	3	73	0.453416	0.007
											1503	COMP_2	ITGAV	Human	1	3	102	0.63354	0
											1504	FN1_8	ITGB3	Human	1	3	17	0.10559	0
											1505	VWF_2	ITGB3	Human	1	3	26	0.161491	0
											1506	TNC_4	ITGB3	Human	1	3	21	0.130435	0
											1507	TNXB_6	ITGB3	Human	1	3	29	0.180124	0
											1508	VTN_5	ITGAV	Human	1	3	104	0.645963	0
											1509	TNC_5	ITGAV	Human	1	3	79	0.490683	0.001
											1510	TNR_5	ITGAV	Human	1	3	82	0.509317	0
											1511	TNXB_7	ITGAV	Human	1	3	99	0.614907	0
											1512	FN1_9	ITGAV	Human	1	3	88	0.546584	0
											1513	VTN_6	ITGAV	Human	1	3	93	0.57764	0
											1514	FN1_10	ITGAV	Human	1	3	58	0.360248	0.226
											1515	LAMA1_7	ITGAV	Human	1	3	89	0.552795	0
											1516	LAMA4_7	ITGAV	Human	1	3	104	0.645963	0
											1517	LAMA5_7	ITGAV	Human	1	3	84	0.521739	0
											1518	LAMB1_7	ITGAV	Human	1	3	94	0.583851	0
											1519	LAMB2_7	ITGAV	Human	1	3	133	0.826087	0
											1520	LAMC1_7	ITGAV	Human	1	3	120	0.745342	0
											1521	LAMC2_7	ITGAV	Human	1	3	102	0.63354	0
											1522	LAMC3_7	ITGAV	Human	1	3	92	0.571429	0
											1523	COL2A1_7	ITGAV	Human	1	3	116	0.720497	0
											1524	COL4A2_7	ITGAV	Human	1	3	100	0.621118	0
											1525	COL4A4_7	ITGAV	Human	1	3	110	0.68323	0
											1526	COL4A5_7	ITGAV	Human	1	3	62	0.385093	0.244
											1527	COL6A1_7	ITGAV	Human	1	3	92	0.571429	0
											1528	COL6A2_7	ITGAV	Human	1	3	91	0.565217	0
											1529	COL6A3_7	ITGAV	Human	1	3	85	0.52795	0
											1530	COL6A6_7	ITGAV	Human	1	3	117	0.726708	0
											1531	COL9A1_7	ITGAV	Human	1	3	87	0.540373	0
											1532	COL9A2_7	ITGAV	Human	1	3	96	0.596273	0
											1533	LAMA1_8	ITGA6	Human	1	3	17	0.10559	0.114
											1534	LAMA2_8	ITGA6	Human	1	3	12	0.0745342	0.716
											1535	LAMA5_8	ITGA6	Human	1	3	10	0.0621118	0.88
											1536	LAMB2_8	ITGA6	Human	1	3	9	0.0559006	0.926
											1537	LAMB3_8	ITGA6	Human	1	3	16	0.0993789	0.129
											1538	LAMC2_8	ITGA6	Human	1	3	11	0.068323	0.653
											1539	LAMC3_8	ITGA6	Human	1	3	9	0.0559006	0.904
											1540	FN1_11	CD44	Human	1	3	79	0.490683	0.106
											1541	COL1A2_8	CD44	Human	1	3	101	0.627329	0
											1542	COL2A1_8	CD44	Human	1	3	104	0.645963	0
											1543	COL4A1_8	CD44	Human	1	3	68	0.42236	0.538
											1544	COL4A2_8	CD44	Human	1	3	92	0.571429	0.008
											1545	COL6A1_8	CD44	Human	1	3	78	0.484472	0.23
											1546	COL6A2_8	CD44	Human	1	3	114	0.708075	0
											1547	COL6A3_8	CD44	Human	1	3	103	0.639752	0
											1548	COL9A1_8	CD44	Human	1	3	70	0.434783	0.293
											1549	COL9A2_8	CD44	Human	1	3	139	0.863354	0
											1550	COL9A3_8	CD44	Human	1	3	76	0.47205	0.188
											1551	LAMA1_9	CD44	Human	1	3	54	0.335404	0.999
											1552	LAMA4_9	CD44	Human	1	3	118	0.732919	0
											1553	LAMA5_9	CD44	Human	1	3	119	0.73913	0
											1554	LAMB1_9	CD44	Human	1	3	129	0.801242	0
											1555	LAMB3_9	CD44	Human	1	3	68	0.42236	0.631
											1556	LAMC1_9	CD44	Human	1	3	79	0.490683	0.215
											1557	LAMC2_9	CD44	Human	1	3	76	0.47205	0.363
											1558	LAMC3_9	CD44	Human	1	3	56	0.347826	0.983
											1559	COL1A2_9	SDC1	Human	1	3	11	0.068323	0.823
											1560	COL4A2_9	SDC1	Human	1	3	12	0.0745342	0.781
											1561	COL4A3_9	SDC1	Human	1	3	7	0.0434783	0.979
											1562	COL4A4_9	SDC1	Human	1	3	9	0.0559006	0.991
											1563	TNR_6	SDC1	Human	1	3	14	0.0869565	0.643
											1564	THBS1_3	SDC1	Human	1	3	11	0.068323	0.815
											1565	THBS4_3	SDC1	Human	1	3	15	0.0931677	0.505
											1566	COMP_3	SDC1	Human	1	3	16	0.0993789	0.357
											1567	COL1A1_10	SDC4	Human	1	3	76	0.47205	0
											1568	COL2A1_10	SDC4	Human	1	3	70	0.434783	0
											1569	COL4A2_10	SDC4	Human	1	3	73	0.453416	0
											1570	COL4A4_10	SDC4	Human	1	3	48	0.298137	0
											1571	COL6A3_10	SDC4	Human	1	3	83	0.515528	0
											1572	COL6A6_10	SDC4	Human	1	3	71	0.440994	0
											1573	COL9A2_10	SDC4	Human	1	3	69	0.428571	0
											1574	TNR_7	SDC4	Human	1	3	60	0.372671	0
											1575	THBS2_4	SDC4	Human	1	3	60	0.372671	0
											1576	COMP_4	SDC4	Human	1	3	68	0.42236	0
											1577	COMP_5	CD36	Human	1	3	2	0.0124224	0.999
											1578	AGRN_1	DAG1	Human	1	3	43	0.267081	0
											1579	HSPG2_1	DAG1	Human	1	3	24	0.149068	0.136
											1580	LAMA1_12	DAG1	Human	1	3	28	0.173913	0.075
											1581	LAMA5_12	DAG1	Human	1	3	34	0.21118	0
											1582	LAMB1_12	DAG1	Human	1	3	37	0.229814	0.018
											1583	LAMB2_12	DAG1	Human	1	3	31	0.192547	0.038
											1584	LAMC2_12	DAG1	Human	1	3	28	0.173913	0.089
											1585	LAMC3_12	DAG1	Human	1	3	28	0.173913	0.081
											1586	FCER2_3	ITGAV	Human	1	3	118	0.732919	0
											1587	ENTPD1_1	ADORA1	Human	1	3	3	0.0186335	0.159
											1588	ENTPD1_2	ADORA2A	Human	1	3	0	0	1
											1589	PTPRC_1	CD22	Human	1	3	15	0.0931677	0.999
											1590	PTPRC_2	MRC1	Human	1	3	21	0.130435	0.018
											1591	CD46_1	JAG1	Human	1	3	57	0.354037	0
											1592	CD48_1	CD244	Human	1	3	0	0	1
											1593	CD99_1	PILRA	Human	1	3	7	0.0434783	0.37
											1594	CDH1_2	ITGA2	Human	1	3	22	0.136646	0
											1595	CD209_1	CEACAM1	Human	1	3	69	0.428571	0
											1596	SELE_1	CEACAM1	Human	1	3	106	0.658385	0
											1597	NFASC_1	CNTN1	Human	1	3	5	0.0310559	0.132
											1598	CSPG4_1	ITGA3	Human	1	3	33	0.204969	0
											1599	EFNA1_2	EPHA2	Human	1	3	90	0.559006	0
											1600	EFNA1_5	EPHA5	Human	1	3	11	0.068323	0
											1601	EFNA3_2	EPHA2	Human	1	3	85	0.52795	0
											1602	EFNA3_4	EPHA4	Human	1	3	0	0	1
											1603	EFNA3_5	EPHA5	Human	1	3	11	0.068323	0
											1604	EFNA4_1	EPHA1	Human	1	3	0	0	1
											1605	EFNA4_2	EPHA2	Human	1	3	57	0.354037	0
											1606	EFNA4_4	EPHA4	Human	1	3	0	0	1
											1607	EFNA5_1	EPHA1	Human	1	3	0	0	1
											1608	EFNA5_2	EPHA2	Human	1	3	84	0.521739	0
											1609	EFNA5_4	EPHA4	Human	1	3	0	0	1
											1610	EFNA5_5	EPHA5	Human	1	3	10	0.0621118	0
											1611	EFNA5_6	EPHB2	Human	1	3	0	0	1
											1612	EFNB1_1	EPHA4	Human	1	3	0	0	1
											1613	EFNB1_2	EPHB2	Human	1	3	1	0.00621118	0.934
											1614	EFNB1_3	EPHB3	Human	1	3	31	0.192547	0
											1615	EFNB1_4	EPHB4	Human	1	3	61	0.378882	0
											1616	EFNB2_1	EPHA4	Human	1	3	0	0	1
											1617	EFNB2_3	EPHB3	Human	1	3	32	0.198758	0
											1618	EFNB2_4	EPHB4	Human	1	3	35	0.217391	0.002
											1619	EFNB3_2	EPHB2	Human	1	3	0	0	1
											1620	EFNB3_3	EPHB3	Human	1	3	29	0.180124	0
											1621	GP1BA_1	ITGAM	Human	1	3	0	0	1
											1622	ICAM1_1	ITGAX	Human	1	3	13	0.0807453	0.917
											1623	ICAM1_2	ITGAL	Human	1	3	14	0.0869565	0.993
											1624	ICAM1_5	SPN	Human	1	3	2	0.0124224	1
											1625	ITGB2_2	ICAM1	Human	1	3	74	0.459627	0
											1626	ITGB2_3	ICAM2	Human	1	3	0	0	1
											1627	JAM2_1	ITGA3	Human	1	3	30	0.186335	0.002
											1628	JAM2_2	ITGAV	Human	1	3	53	0.329193	0.632
											1629	F11R_2	F11R	Human	1	3	16	0.0993789	0.001
											1630	F11R_4	JAM3	Human	1	3	8	0.0496894	0.298
											1631	JAM2_5	JAM2	Human	1	3	1	0.00621118	0.753
											1632	JAM3_3	JAM2	Human	1	3	0	0	1
											1633	JAM3_4	JAM3	Human	1	3	10	0.0621118	0.535
											1634	L1CAM_1	ITGAV	Human	1	3	99	0.614907	0
											1635	L1CAM_3	L1CAM	Human	1	3	29	0.180124	0
											1636	MADCAM1_1	ITGA4	Human	1	3	3	0.0186335	0.548
											1637	HLA-B_1	CD8A	Human	1	3	12	0.0745342	0.433
											1638	HLA-A_2	CD8B	Human	1	3	14	0.0869565	0.032
											1639	HLA-B_2	CD8B	Human	1	3	16	0.0993789	0.007
											1640	HLA-C_2	CD8B	Human	1	3	19	0.118012	0.002
											1641	HLA-G_3	LILRB1	Human	1	3	4	0.0248447	0.893
											1642	HLA-F_3	KIR3DL1	Human	1	3	0	0	1
											1643	HLA-E_4	KLRC2	Human	1	3	6	0.0372671	0.207
											1644	HLA-A_3	KIR3DL1	Human	1	3	0	0	1
											1645	HLA-F_4	LILRB1	Human	1	3	6	0.0372671	0.655
											1646	HLA-E_7	KLRD1	Human	1	3	16	0.0993789	0.003
											1647	HLA-DPA1_1	CD4	Human	1	3	11	0.068323	0.625
											1648	HLA-DPB1_1	CD4	Human	1	3	11	0.068323	0.511
											1649	HLA-DMA_1	CD4	Human	1	3	10	0.0621118	0.55
											1650	HLA-DMB_1	CD4	Human	1	3	12	0.0745342	0.493
											1651	HLA-DQA2_1	CD4	Human	1	3	9	0.0559006	0.792
											1652	HLA-DOA_1	CD4	Human	1	3	11	0.068323	0.507
											1653	HLA-DOB_1	CD4	Human	1	3	8	0.0496894	0.829
											1654	HLA-DQB1_1	CD4	Human	1	3	8	0.0496894	0.82
											1655	HLA-DRB1_1	CD4	Human	1	3	11	0.068323	0.588
											1656	HLA-DRB5_1	CD4	Human	1	3	12	0.0745342	0.429
											1657	NCAM1_1	FGFR1	Human	1	3	20	0.124224	0.244
											1658	NCAM1_4	L1CAM	Human	1	3	41	0.254658	0
											1659	NCAM2_1	L1CAM	Human	1	3	50	0.310559	0
											1660	DLL1_2	NOTCH3	Human	1	3	2	0.0124224	1
											1661	DLL1_3	NOTCH4	Human	1	3	4	0.0248447	0.358
											1662	DLL3_1	NOTCH1	Human	1	3	8	0.0496894	1
											1663	DLL3_2	NOTCH2	Human	1	3	54	0.335404	0
											1664	DLL3_3	NOTCH3	Human	1	3	3	0.0186335	1
											1665	DLL3_4	NOTCH4	Human	1	3	4	0.0248447	0.595
											1666	DLL4_3	NOTCH3	Human	1	3	2	0.0124224	1
											1667	DLL4_4	NOTCH4	Human	1	3	4	0.0248447	0.62
											1668	JAG1_2	NOTCH2	Human	1	3	42	0.26087	0.003
											1669	JAG1_3	NOTCH3	Human	1	3	5	0.0310559	0.998
											1670	JAG2_1	NOTCH1	Human	1	3	12	0.0745342	0.999
											1671	JAG2_3	NOTCH3	Human	1	3	3	0.0186335	1
											1672	JAG2_4	NOTCH4	Human	1	3	3	0.0186335	0.774
											1673	DLL1_4	NOTCH2	Human	1	3	32	0.198758	0.216
											1674	OCLN_1	OCLN	Human	1	3	30	0.186335	0
											1675	PDCD1LG2_1	PDCD1	Human	1	3	2	0.0124224	0.99
											1676	SELE_2	CD44	Human	1	3	87	0.540373	0.003
											1677	SELL_3	MADCAM1	Human	1	3	6	0.0372671	0.011
											1678	SELPLG_1	SELE	Human	1	3	0	0	1
											1679	SELPLG_2	SELL	Human	1	3	0	0	1
											1680	SEMA4A_1	NRP1	Human	1	3	2	0.0124224	0.999
											1681	SEMA4A_5	PLXNB1	Human	1	3	51	0.31677	0
											1682	SEMA4D_1	PLXNB1	Human	1	3	34	0.21118	0
											1683	SEMA4C_1	PLXNB2	Human	1	3	117	0.726708	0
											1684	SEMA4G_1	PLXNB2	Human	1	3	98	0.608696	0
											1685	SEMA5A_1	PLXNA1	Human	1	3	35	0.217391	0.008
											1686	SEMA6D_1	PLXNA1	Human	1	3	37	0.229814	0.007
											1687	SEMA6D_2	PLXNA1	Human	1	3	30	0.186335	0.171
											1688	SEMA6D_3	PLXNA1	Human	1	3	43	0.267081	0
											1689	SEMA6B_2	PLXNA4	Human	1	3	2	0.0124224	0.241
											1690	SEMA7A_1	ITGB1	Human	1	3	16	0.0993789	0.113
											1691	THY1_1	ITGAM	Human	1	3	0	0	1
											1692	THY1_2	ITGAX	Human	1	3	24	0.149068	0.809
											1693	THY1_3	ITGAV	Human	1	3	103	0.639752	0
											1694	TIGIT_1	PVR	Human	1	3	24	0.149068	0
											1695	TIGIT_3	PVR	Human	1	3	15	0.0931677	0.057
											1696	TGFB2_1	TGFBR1	Human	2	1	22	0.209524	0.078
											1697	TGFB1_2	ACVR1B	Human	2	1	1	0.00952381	0.968
											1698	TGFB3_2	ACVR1B	Human	2	1	1	0.00952381	0.977
											1699	TGFB3_6	ACVR1C	Human	2	1	0	0	1
											1700	BMP2_1	BMPR1A	Human	2	1	0	0	1
											1701	BMP2_2	BMPR1A	Human	2	1	0	0	1
											1702	BMP2_3	BMPR1A	Human	2	1	0	0	1
											1703	BMP2_6	BMPR2	Human	2	1	1	0.00952381	0.998
											1704	BMP4_1	BMPR1A	Human	2	1	0	0	1
											1705	BMP4_2	BMPR1A	Human	2	1	0	0	1
											1706	BMP4_3	BMPR1A	Human	2	1	0	0	1
											1707	BMP4_4	ACVR2A	Human	2	1	2	0.0190476	0.786
											1708	BMP4_5	ACVR2B	Human	2	1	0	0	1
											1709	GDF6_2	BMPR1A	Human	2	1	0	0	1
											1710	GDF6_3	BMPR1A	Human	2	1	0	0	1
											1711	GDF6_4	ACVR2A	Human	2	1	3	0.0285714	0.408
											1712	BMP5_3	ACVR1	Human	2	1	5	0.047619	0.585
											1713	BMP5_4	BMPR1A	Human	2	1	0	0	1
											1714	BMP5_6	BMPR1A	Human	2	1	0	0	1
											1715	BMP5_9	BMPR2	Human	2	1	1	0.00952381	1
											1716	BMP6_1	ACVR1	Human	2	1	7	0.0666667	0.257
											1717	BMP6_2	ACVR1	Human	2	1	8	0.0761905	0.121
											1718	BMP6_3	ACVR1	Human	2	1	7	0.0666667	0.184
											1719	BMP6_6	BMPR1A	Human	2	1	0	0	1
											1720	BMP6_9	BMPR2	Human	2	1	0	0	1
											1721	BMP8A_3	ACVR1	Human	2	1	5	0.047619	0.482
											1722	BMP8A_4	BMPR1A	Human	2	1	0	0	1
											1723	BMP8A_5	BMPR1A	Human	2	1	0	0	1
											1724	BMP8A_6	BMPR1A	Human	2	1	0	0	1
											1725	BMP8A_7	ACVR2A	Human	2	1	2	0.0190476	0.656
											1726	BMP8B_6	BMPR1A	Human	2	1	0	0	1
											1727	BMP8B_9	BMPR2	Human	2	1	0	0	1
											1728	GDF9_1	ACVR1B	Human	2	1	0	0	1
											1729	GDF10_1	ACVR1B	Human	2	1	1	0.00952381	0.958
											1730	GDF11_1	TGFBR1	Human	2	1	16	0.152381	0.623
											1731	GDF15_1	TGFBR2	Human	2	1	39	0.371429	0
											1732	AMH_1	ACVR1	Human	2	1	6	0.0571429	0.376
											1733	AMH_2	BMPR1A	Human	2	1	0	0	1
											1734	GDNF_1	GFRA1	Human	2	1	0	0	1
											1735	NRTN_1	GFRA2	Human	2	1	0	0	1
											1736	ARTN_1	GFRA3	Human	2	1	0	0	1
											1737	ARTN_2	GFRA1	Human	2	1	0	0	1
											1738	INHBB_1	ACVR1B	Human	2	1	1	0.00952381	0.963
											1739	INHBB_8	ACVR1C	Human	2	1	0	0	1
											1740	INHBB_10	ACVR1C	Human	2	1	0	0	1
											1741	WNT10A_1	FZD1	Human	2	1	10	0.0952381	0
											1742	WNT10A_6	FZD5	Human	2	1	2	0.0190476	0.668
											1743	WNT10A_7	FZD6	Human	2	1	26	0.247619	0.018
											1744	WNT10A_8	FZD7	Human	2	1	23	0.219048	0.103
											1745	WNT10A_10	FZD9	Human	2	1	10	0.0952381	0.002
											1746	WNT16_1	FZD1	Human	2	1	11	0.104762	0
											1747	WNT16_2	FZD10	Human	2	1	1	0.00952381	0.306
											1748	WNT16_6	FZD5	Human	2	1	3	0.0285714	0.504
											1749	WNT16_8	FZD7	Human	2	1	32	0.304762	0.002
											1750	WNT16_9	FZD8	Human	2	1	2	0.0190476	0.4
											1751	WNT16_10	FZD9	Human	2	1	11	0.104762	0
											1752	WNT2_1	FZD1	Human	2	1	8	0.0761905	0.003
											1753	WNT2_3	FZD2	Human	2	1	0	0	1
											1754	WNT2_6	FZD5	Human	2	1	3	0.0285714	0.469
											1755	WNT2_7	FZD6	Human	2	1	22	0.209524	0.094
											1756	WNT2_8	FZD7	Human	2	1	27	0.257143	0.051
											1757	WNT2_9	FZD8	Human	2	1	1	0.00952381	0.711
											1758	WNT2_10	FZD9	Human	2	1	10	0.0952381	0.003
											1759	WNT2B_1	FZD1	Human	2	1	5	0.047619	0.121
											1760	WNT2B_2	FZD10	Human	2	1	0	0	1
											1761	WNT2B_4	FZD3	Human	2	1	10	0.0952381	0.053
											1762	WNT2B_5	FZD4	Human	2	1	0	0	1
											1763	WNT2B_6	FZD5	Human	2	1	3	0.0285714	0.502
											1764	WNT2B_7	FZD6	Human	2	1	38	0.361905	0
											1765	WNT2B_8	FZD7	Human	2	1	28	0.266667	0.013
											1766	WNT4_4	FZD3	Human	2	1	11	0.104762	0.018
											1767	WNT4_5	FZD4	Human	2	1	0	0	1
											1768	WNT4_6	FZD5	Human	2	1	3	0.0285714	0.437
											1769	WNT4_7	FZD6	Human	2	1	25	0.238095	0.036
											1770	WNT4_9	FZD8	Human	2	1	1	0.00952381	0.712
											1771	WNT6_2	FZD10	Human	2	1	1	0.00952381	0.296
											1772	WNT6_3	FZD2	Human	2	1	0	0	1
											1773	WNT6_4	FZD3	Human	2	1	7	0.0666667	0.342
											1774	WNT6_5	FZD4	Human	2	1	0	0	1
											1775	WNT6_7	FZD6	Human	2	1	28	0.266667	0.017
											1776	WNT6_8	FZD7	Human	2	1	24	0.228571	0.09
											1777	WNT6_10	FZD9	Human	2	1	7	0.0666667	0.034
											1778	WNT9A_1	FZD1	Human	2	1	11	0.104762	0
											1779	WNT9A_2	FZD10	Human	2	1	2	0.0190476	0.054
											1780	WNT9A_3	FZD2	Human	2	1	0	0	1
											1781	WNT9A_4	FZD3	Human	2	1	3	0.0285714	0.895
											1782	WNT9A_5	FZD4	Human	2	1	0	0	1
											1783	WNT9A_6	FZD5	Human	2	1	2	0.0190476	0.727
											1784	WNT9A_7	FZD6	Human	2	1	17	0.161905	0.422
											1785	WNT9A_9	FZD8	Human	2	1	1	0.00952381	0.72
											1786	WNT10A_11	FZD1	Human	2	1	10	0.0952381	0
											1787	WNT10A_15	FZD4	Human	2	1	0	0	1
											1788	WNT10A_16	FZD5	Human	2	1	2	0.0190476	0.752
											1789	WNT10A_19	FZD8	Human	2	1	1	0.00952381	0.721
											1790	WNT16_12	FZD10	Human	2	1	3	0.0285714	0.008
											1791	WNT16_13	FZD2	Human	2	1	1	0.00952381	0.735
											1792	WNT16_14	FZD3	Human	2	1	8	0.0761905	0.164
											1793	WNT16_16	FZD5	Human	2	1	2	0.0190476	0.707
											1794	WNT16_18	FZD7	Human	2	1	26	0.247619	0.048
											1795	WNT16_19	FZD8	Human	2	1	2	0.0190476	0.379
											1796	WNT2_11	FZD1	Human	2	1	9	0.0857143	0.002
											1797	WNT2_12	FZD10	Human	2	1	1	0.00952381	0.287
											1798	WNT2_15	FZD4	Human	2	1	0	0	1
											1799	WNT2_16	FZD5	Human	2	1	3	0.0285714	0.485
											1800	WNT2_17	FZD6	Human	2	1	22	0.209524	0.068
											1801	WNT2_20	FZD9	Human	2	1	7	0.0666667	0.031
											1802	WNT2B_13	FZD2	Human	2	1	2	0.0190476	0.416
											1803	WNT2B_15	FZD4	Human	2	1	0	0	1
											1804	WNT2B_16	FZD5	Human	2	1	4	0.0380952	0.29
											1805	WNT2B_18	FZD7	Human	2	1	25	0.238095	0.092
											1806	WNT2B_19	FZD8	Human	2	1	2	0.0190476	0.33
											1807	WNT4_11	FZD1	Human	2	1	11	0.104762	0
											1808	WNT4_12	FZD10	Human	2	1	1	0.00952381	0.325
											1809	WNT4_14	FZD3	Human	2	1	11	0.104762	0.015
											1810	WNT4_15	FZD4	Human	2	1	0	0	1
											1811	WNT4_16	FZD5	Human	2	1	2	0.0190476	0.721
											1812	WNT4_18	FZD7	Human	2	1	23	0.219048	0.203
											1813	WNT4_19	FZD8	Human	2	1	2	0.0190476	0.412
											1814	WNT6_15	FZD4	Human	2	1	0	0	1
											1815	WNT6_18	FZD7	Human	2	1	27	0.257143	0.045
											1816	WNT6_19	FZD8	Human	2	1	1	0.00952381	0.722
											1817	WNT9A_11	FZD1	Human	2	1	11	0.104762	0
											1818	WNT9A_12	FZD10	Human	2	1	2	0.0190476	0.059
											1819	WNT9A_15	FZD4	Human	2	1	0	0	1
											1820	WNT9A_16	FZD5	Human	2	1	4	0.0380952	0.231
											1821	WNT9A_17	FZD6	Human	2	1	29	0.27619	0.002
											1822	WNT5A_1	FZD1	Human	2	1	16	0.152381	0
											1823	WNT5A_2	FZD10	Human	2	1	2	0.0190476	0.052
											1824	WNT5A_3	FZD2	Human	2	1	0	0	1
											1825	WNT5A_4	FZD3	Human	2	1	8	0.0761905	0.166
											1826	WNT5A_5	FZD4	Human	2	1	0	0	1
											1827	WNT5A_8	FZD7	Human	2	1	22	0.209524	0.33
											1828	WNT5B_2	FZD10	Human	2	1	1	0.00952381	0.274
											1829	WNT5B_4	FZD3	Human	2	1	9	0.0857143	0.13
											1830	WNT5B_5	FZD4	Human	2	1	0	0	1
											1831	WNT5B_6	FZD5	Human	2	1	4	0.0380952	0.248
											1832	WNT5B_8	FZD7	Human	2	1	26	0.247619	0.085
											1833	WNT5B_9	FZD8	Human	2	1	3	0.0285714	0.187
											1834	WNT11_1	FZD1	Human	2	1	8	0.0761905	0.003
											1835	WNT11_2	FZD10	Human	2	1	1	0.00952381	0.308
											1836	WNT11_3	FZD2	Human	2	1	2	0.0190476	0.383
											1837	WNT11_5	FZD4	Human	2	1	0	0	1
											1838	WNT11_6	FZD5	Human	2	1	3	0.0285714	0.51
											1839	WNT11_9	FZD8	Human	2	1	3	0.0285714	0.134
											1840	WNT11_10	FZD9	Human	2	1	8	0.0761905	0.004
											1841	TGFA_1	EGFR	Human	2	1	3	0.0285714	0.191
											1842	TGFA_2	EGFR	Human	2	1	3	0.0285714	0.151
											1843	BTC_1	EGFR	Human	2	1	3	0.0285714	0.161
											1844	BTC_4	ERBB2	Human	2	1	8	0.0761905	0.442
											1845	NRG2_1	ERBB3	Human	2	1	41	0.390476	0.023
											1846	NRG2_2	ERBB2	Human	2	1	12	0.114286	0.074
											1847	NRG2_3	ERBB4	Human	2	1	0	0	1
											1848	NRG2_4	ERBB2	Human	2	1	5	0.047619	0.873
											1849	NRG3_2	ERBB2	Human	2	1	5	0.047619	0.826
											1850	FGF1_4	FGFR4	Human	2	1	0	0	1
											1851	FGF2_2	FGFR2	Human	2	1	0	0	1
											1852	FGF2_3	FGFR3	Human	2	1	0	0	1
											1853	FGF2_4	FGFR4	Human	2	1	0	0	1
											1854	FGF7_1	FGFR1	Human	2	1	13	0.12381	0.224
											1855	FGF18_1	FGFR1	Human	2	1	13	0.12381	0.301
											1856	FGF9_1	FGFR1	Human	2	1	7	0.0666667	0.862
											1857	FGF9_3	FGFR3	Human	2	1	0	0	1
											1858	FGF9_4	FGFR4	Human	2	1	0	0	1
											1859	PDGFA_1	PDGFRA	Human	2	1	11	0.104762	0.002
											1860	PDGFA_2	PDGFRB	Human	2	1	11	0.104762	0.534
											1861	PDGFB_1	PDGFRA	Human	2	1	14	0.133333	0
											1862	PDGFB_2	PDGFRB	Human	2	1	13	0.12381	0.343
											1863	PDGFC_1	PDGFRA	Human	2	1	5	0.047619	0.288
											1864	VEGFA_1	FLT1	Human	2	1	16	0.152381	0
											1865	VEGFB_1	FLT1	Human	2	1	18	0.171429	0
											1866	VEGFC_2	KDR	Human	2	1	30	0.285714	0.196
											1867	PGF_1	FLT1	Human	2	1	14	0.133333	0
											1868	VEGFA_3	FLT1	Human	2	1	9	0.0857143	0
											1869	VEGFC_3	FLT4	Human	2	1	4	0.0380952	0.067
											1870	IGF1_1	IGF1R	Human	2	1	33	0.314286	0.042
											1871	IGF1_2	ITGAV	Human	2	1	49	0.466667	0.004
											1872	IGF1_3	ITGA6	Human	2	1	13	0.12381	0.082
											1873	IGF2_4	ITGA6	Human	2	1	11	0.104762	0.184
											1874	APLN_1	APLNR	Human	2	1	9	0.0857143	0.288
											1875	DHH_1	PTCH1	Human	2	1	3	0.0285714	0.39
											1876	CCL8_1	CCR1	Human	2	1	11	0.104762	0.001
											1877	CCL13_1	CCR1	Human	2	1	11	0.104762	0.003
											1878	CCL7_2	CCR2	Human	2	1	6	0.0571429	0.038
											1879	CCL2_1	CCR2	Human	2	1	4	0.0380952	0.194
											1880	CCL27_1	CCR2	Human	2	1	8	0.0761905	0.003
											1881	CCL4_1	CCR5	Human	2	1	14	0.133333	0.001
											1882	CCL3_2	CCR5	Human	2	1	16	0.152381	0
											1883	CCL21_1	CCR7	Human	2	1	30	0.285714	0.001
											1884	CCL27_2	CCR10	Human	2	1	3	0.0285714	0.245
											1885	CXCL8_2	CXCR2	Human	2	1	0	0	1
											1886	CXCL13_2	CXCR3	Human	2	1	8	0.0761905	0
											1887	CXCL16_1	CXCR6	Human	2	1	21	0.2	0
											1888	XCL1_1	XCR1	Human	2	1	2	0.0190476	0.271
											1889	IL11_1	IL11RA	Human	2	1	7	0.0666667	0.121
											1890	IL23A_1	IL12RB1	Human	2	1	23	0.219048	0
											1891	IL23A_2	IL12RB1	Human	2	1	25	0.238095	0
											1892	CLCF1_1	LIFR	Human	2	1	4	0.0380952	0.452
											1893	CTF1_1	LIFR	Human	2	1	6	0.0571429	0.108
											1894	OSM_1	LIFR	Human	2	1	4	0.0380952	0.511
											1895	OSM_2	OSMR	Human	2	1	0	0	1
											1896	IL10_1	IL10RA	Human	2	1	15	0.142857	0.062
											1897	IL24_1	IL20RB	Human	2	1	6	0.0571429	0
											1898	IL24_2	IL20RB	Human	2	1	6	0.0571429	0
											1899	IL1B_1	IL1R1	Human	2	1	14	0.133333	0
											1900	IL1B_2	IL1R2	Human	2	1	0	0	1
											1901	IL18_1	IL18R1	Human	2	1	4	0.0380952	0.026
											1902	IL33_1	IL1RAP	Human	2	1	1	0.00952381	0.997
											1903	CSF1_1	CSF1R	Human	2	1	29	0.27619	0.032
											1904	CSF3_1	CSF3R	Human	2	1	0	0	1
											1905	IFNW1_1	IFNAR1	Human	2	1	37	0.352381	0
											1906	TNF_2	TNFRSF1B	Human	2	1	0	0	1
											1907	LTA_1	TNFRSF1A	Human	2	1	26	0.247619	0.115
											1908	LTA_4	TNFRSF14	Human	2	1	41	0.390476	0.214
											1909	TNFSF14_1	LTBR	Human	2	1	38	0.361905	0.001
											1910	FASLG_1	FAS	Human	2	1	14	0.133333	0.016
											1911	TNFSF10_1	TNFRSF10A	Human	2	1	0	0	1
											1912	NGF_1	NGFR	Human	2	1	11	0.104762	0.056
											1913	TNFSF11_1	TNFRSF11A	Human	2	1	3	0.0285714	0.123
											1914	CD40LG_3	ITGAM	Human	2	1	0	0	1
											1915	SPP1_2	ITGAV	Human	2	1	43	0.409524	0.313
											1916	SPP1_3	ITGAV	Human	2	1	69	0.657143	0
											1917	SPP1_5	ITGAV	Human	2	1	42	0.4	0.23
											1918	ADIPOQ_1	ADIPOR1	Human	2	1	37	0.352381	0.002
											1919	ADIPOQ_2	ADIPOR2	Human	2	1	22	0.209524	0.255
											1920	RETN_1	TLR4	Human	2	1	10	0.0952381	0.002
											1921	ANGPTL1_1	ITGA1	Human	2	1	6	0.0571429	0.921
											1922	ANGPTL4_2	ITGAV	Human	2	1	44	0.419048	0.093
											1923	ANGPTL4_5	SDC1	Human	2	1	24	0.228571	0
											1924	ANGPTL4_6	SDC2	Human	2	1	39	0.371429	0.076
											1925	ANGPTL4_8	SDC4	Human	2	1	34	0.32381	0.003
											1926	ANGPT2_1	TEK	Human	2	1	4	0.0380952	0.242
											1927	MDK_1	SDC1	Human	2	1	21	0.2	0.004
											1928	MDK_3	SDC4	Human	2	1	47	0.447619	0
											1929	MDK_4	PTPRZ1	Human	2	1	19	0.180952	0.021
											1930	MDK_5	ITGA4	Human	2	1	2	0.0190476	0.524
											1931	MDK_8	NCL	Human	2	1	55	0.52381	0.005
											1932	PTN_3	SDC2	Human	2	1	43	0.409524	0.031
											1933	PTN_6	ITGAV	Human	2	1	50	0.47619	0.097
											1934	PTN_7	NCL	Human	2	1	59	0.561905	0
											1935	POSTN_2	ITGAV	Human	2	1	58	0.552381	0
											1936	AGT_1	AGTR1	Human	2	1	0	0	1
											1937	C3_4	ITGAX	Human	2	1	23	0.219048	0.003
											1938	EDN1_2	EDNRB	Human	2	1	9	0.0857143	0.988
											1939	NTS_1	NTSR1	Human	2	1	0	0	1
											1940	CORT_2	SSTR3	Human	2	1	2	0.0190476	0.172
											1941	CTSG_1	F2R	Human	2	1	38	0.361905	0.32
											1942	GZMA_1	F2R	Human	2	1	36	0.342857	0.315
											1943	CTSG_3	F2RL2	Human	2	1	31	0.295238	0
											1944	GZMA_3	F2RL2	Human	2	1	18	0.171429	0.17
											1945	CTSG_4	F2RL3	Human	2	1	0	0	1
											1946	CTSG_5	PARD3	Human	2	1	2	0.0190476	0.808
											1947	GZMA_5	PARD3	Human	2	1	4	0.0380952	0.224
											1948	NPPA_1	NPR1	Human	2	1	1	0.00952381	0.898
											1949	KITLG_1	KIT	Human	2	1	29	0.27619	0.002
											1950	BDNF_1	NTRK2	Human	2	1	18	0.171429	0
											1951	SEMA3A_3	NRP1	Human	2	1	6	0.0571429	0.464
											1952	SEMA3B_1	NRP1	Human	2	1	3	0.0285714	0.92
											1953	SEMA3B_2	NRP1	Human	2	1	1	0.00952381	0.999
											1954	SEMA3C_1	NRP1	Human	2	1	3	0.0285714	0.88
											1955	SEMA3C_3	NRP1	Human	2	1	3	0.0285714	0.903
											1956	SEMA3D_1	NRP1	Human	2	1	4	0.0380952	0.787
											1957	GAS6_1	AXL	Human	2	1	8	0.0761905	0.334
											1958	LGALS9_1	PTPRC	Human	2	1	25	0.238095	0.112
											1959	BTLA_1	TNFRSF14	Human	2	1	29	0.27619	0.664
											1960	COL1A2_1	ITGA1	Human	2	1	12	0.114286	0.204
											1961	COL2A1_1	ITGA1	Human	2	1	11	0.104762	0.362
											1962	COL4A1_1	ITGA1	Human	2	1	5	0.047619	0.968
											1963	COL4A2_1	ITGA1	Human	2	1	7	0.0666667	0.745
											1964	COL4A4_1	ITGA1	Human	2	1	10	0.0952381	0.532
											1965	COL6A2_1	ITGA1	Human	2	1	8	0.0761905	0.775
											1966	COL6A3_1	ITGA1	Human	2	1	9	0.0857143	0.497
											1967	COL9A1_1	ITGA1	Human	2	1	12	0.114286	0.345
											1968	COL9A3_1	ITGA1	Human	2	1	6	0.0571429	0.915
											1969	COL1A1_2	ITGA2	Human	2	1	8	0.0761905	0.285
											1970	COL1A2_2	ITGA2	Human	2	1	13	0.12381	0.001
											1971	COL2A1_2	ITGA2	Human	2	1	14	0.133333	0.002
											1972	COL4A1_2	ITGA2	Human	2	1	11	0.104762	0.029
											1973	COL4A2_2	ITGA2	Human	2	1	12	0.114286	0.011
											1974	COL4A3_2	ITGA2	Human	2	1	11	0.104762	0.033
											1975	COL4A5_2	ITGA2	Human	2	1	8	0.0761905	0.221
											1976	COL6A1_2	ITGA2	Human	2	1	14	0.133333	0.003
											1977	COL6A3_2	ITGA2	Human	2	1	10	0.0952381	0.063
											1978	COL9A1_2	ITGA2	Human	2	1	13	0.12381	0.008
											1979	FN1_3	ITGA5	Human	2	1	20	0.190476	0.001
											1980	FN1_4	ITGA8	Human	2	1	4	0.0380952	0.069
											1981	LAMA1_1	ITGA1	Human	2	1	10	0.0952381	0.637
											1982	LAMA5_1	ITGA1	Human	2	1	9	0.0857143	0.564
											1983	LAMB2_1	ITGA1	Human	2	1	7	0.0666667	0.876
											1984	LAMB3_1	ITGA1	Human	2	1	13	0.12381	0.139
											1985	LAMC1_1	ITGA1	Human	2	1	11	0.104762	0.473
											1986	LAMC2_1	ITGA1	Human	2	1	7	0.0666667	0.854
											1987	LAMC3_1	ITGA1	Human	2	1	12	0.114286	0.296
											1988	LAMA1_2	ITGA2	Human	2	1	12	0.114286	0.01
											1989	LAMA2_2	ITGA2	Human	2	1	14	0.133333	0.004
											1990	LAMA3_2	ITGA2	Human	2	1	7	0.0666667	0.285
											1991	LAMA5_2	ITGA2	Human	2	1	10	0.0952381	0.06
											1992	LAMB1_2	ITGA2	Human	2	1	9	0.0857143	0.191
											1993	LAMC2_2	ITGA2	Human	2	1	14	0.133333	0.001
											1994	LAMC3_2	ITGA2	Human	2	1	9	0.0857143	0.143
											1995	LAMA1_3	ITGA3	Human	2	1	5	0.047619	0.98
											1996	LAMA2_3	ITGA3	Human	2	1	5	0.047619	0.989
											1997	LAMA4_3	ITGA3	Human	2	1	9	0.0857143	0.883
											1998	LAMA5_3	ITGA3	Human	2	1	6	0.0571429	0.972
[truncated: 3,652 more rows]

## Sheet: Fig S2a
non-correcrected p-values of different methods on simulated data (50%)
	L	R1	R2	Moran (permutation)	Moran (z-score)	Giotto	CellChat_trimean	SpatialCorr	CellChat_trunc		SpaTalk (the smallest p-value of each pair was considered for final comparison)	ligand	receptor	species	celltype_sender	celltype_receiver	lr_co_exp_num	lr_co_ratio	lr_co_ratio_pvalue
TGFB1_1	TGFB1	TGFBR1	TGFBR2	0.224	0.181249	0.032	1	0.11976	1		1	TGFB1_1	TGFBR1	Human	1	2	4	0.0606061	0.996
TGFB2_1	TGFB2	TGFBR1	TGFBR2	0.001	1.69402e-14	0.008	1	0.392157	1		2	TGFB3_1	TGFBR1	Human	1	2	13	0.19697	0.151
TGFB3_1	TGFB3	TGFBR1	TGFBR2	0	9.54884e-20	0.008	1	0.416667	1		3	TGFB1_2	ACVR1B	Human	1	2	0	0	1
TGFB1_2	TGFB1	ACVR1B	TGFBR2	0	2.18889e-05	0.04	1	0.454545	1		4	TGFB3_3	ACVR1C	Human	1	2	0	0	1
TGFB1_3	TGFB1	ACVR1C	TGFBR2	0	2.49198e-18	0.216	1	0.0003	1		5	TGFB3_4	ACVR1C	Human	1	2	0	0	1
TGFB2_2	TGFB2	ACVR1B	TGFBR2	0	2.25661e-13	0.064	1	0.00227609	1		6	TGFB3_5	ACVR1C	Human	1	2	0	0	1
TGFB2_3	TGFB2	ACVR1C	TGFBR2	0	8.99615e-17	0.016	1	0.0258732	1		7	TGFB3_6	ACVR1C	Human	1	2	0	0	1
TGFB3_2	TGFB3	ACVR1B	TGFBR2	0	2.2495e-27	0.036	1	0.0006	1		8	BMP2_2	BMPR1A	Human	1	2	0	0	1
TGFB3_3	TGFB3	ACVR1C	TGFBR2	0	1.90761e-07	0.032	1	0.15625	1		9	BMP2_3	BMPR1A	Human	1	2	0	0	1
TGFB3_4	TGFB3	ACVR1C	TGFBR2	0	1.75756e-38	0.004	1	0.0208333	1		10	BMP2_6	BMPR2	Human	1	2	8	0.121212	0.131
TGFB3_5	TGFB3	ACVR1C	TGFBR2	0	9.58254e-32	0.012	1	0.266667	1		11	BMP4_1	BMPR1A	Human	1	2	0	0	1
TGFB3_6	TGFB3	ACVR1C	TGFBR2	0.027	0.0100217	0.016	1	0.606061	1		12	BMP4_2	BMPR1A	Human	1	2	0	0	1
BMP2_1	BMP2	BMPR1A	ACVR2A	0	5.79513e-12	0.044	1	1	1		13	BMP4_3	BMPR1A	Human	1	2	0	0	1
BMP2_2	BMP2	BMPR1A	ACVR2B	0	2.51717e-20	0	1	0.714286	1		14	BMP4_6	BMPR2	Human	1	2	10	0.151515	0.041
BMP2_3	BMP2	BMPR1A	BMPR2	0	1.45743e-07	0.016	1	0.454545	1		15	GDF6_2	BMPR1A	Human	1	2	0	0	1
BMP2_4	BMP2	ACVR2A		0	7.77174e-31	0.008	1	0.00237756	1		16	GDF6_3	BMPR1A	Human	1	2	0	0	1
BMP2_5	BMP2	ACVR2B		0.038	1.0691e-06	0.008	1	0.0001	1		17	GDF6_5	ACVR2B	Human	1	2	2	0.030303	0.621
BMP2_6	BMP2	BMPR2		0.003	1.87365e-08	0.008	1	0.0160385	1		18	BMP5_1	ACVR1	Human	1	2	4	0.0606061	0.528
BMP4_1	BMP4	BMPR1A	ACVR2A	0.002	1.7258e-11	0.008	1	0.119048	1		19	BMP5_2	ACVR1	Human	1	2	3	0.0454545	0.644
BMP4_2	BMP4	BMPR1A	ACVR2B	0.001	1.23779e-15	0	1	0.666667	1		20	BMP5_4	BMPR1A	Human	1	2	0	0	1
BMP4_3	BMP4	BMPR1A	BMPR2	0.082	0.000849173	0	1	0.046729	1		21	BMP5_6	BMPR1A	Human	1	2	0	0	1
BMP4_4	BMP4	ACVR2A		0.004	7.1483e-11	0.02	1	0.0001	1		22	BMP5_9	BMPR2	Human	1	2	9	0.136364	0.075
BMP4_5	BMP4	ACVR2B		0.002	2.7979e-12	0	1	0.002	1		23	BMP6_5	BMPR1A	Human	1	2	0	0	1
BMP4_6	BMP4	BMPR2		0.128	0.0156749	0	1	0.625	1		24	BMP6_6	BMPR1A	Human	1	2	0	0	1
GDF6_1	GDF6	BMPR1A	ACVR2A	0.134	0.147844	0.032	1	1	1		25	BMP6_7	ACVR2A	Human	1	2	0	0	1
GDF6_2	GDF6	BMPR1A	ACVR2B	0.036	0.0124545	0.136	1	0.689655	1		26	BMP6_9	BMPR2	Human	1	2	9	0.136364	0.072
GDF6_3	GDF6	BMPR1A	BMPR2	0.044	0.00791121	0.028	1	0.25	1		27	BMP8A_1	ACVR1	Human	1	2	5	0.0757576	0.127
GDF6_4	GDF6	ACVR2A		0.045	2.86595e-05	0.004	0	0.0001	0		28	BMP8A_4	BMPR1A	Human	1	2	0	0	1
GDF6_5	GDF6	ACVR2B		0.073	0.0263454	0.12	0	0.606061	0		29	BMP8A_5	BMPR1A	Human	1	2	0	0	1
GDF6_6	GDF6	BMPR2		0.13	0.0146616	0	1	0.00640205	1		30	BMP8A_6	BMPR1A	Human	1	2	0	0	1
BMP5_1	BMP5	ACVR1	ACVR2A	0.186	0.151359	0.016	1	0.645161	1		31	BMP8A_9	BMPR2	Human	1	2	6	0.0909091	0.292
BMP5_2	BMP5	ACVR1	ACVR2B	0.216	0.200269	0.164	0	0.277778	0		32	BMP8B_2	ACVR1	Human	1	2	5	0.0757576	0.363
BMP5_3	BMP5	ACVR1	BMPR2	0.003	3.51905e-05	0.012	1	0.952381	1		33	BMP8B_3	ACVR1	Human	1	2	3	0.0454545	0.735
BMP5_4	BMP5	BMPR1A	ACVR2A	0	3.17154e-19	0	1	0.0188501	1		34	BMP8B_4	BMPR1A	Human	1	2	0	0	1
BMP5_5	BMP5	BMPR1A	ACVR2B	0.003	0.00253152	0.044	1	0.869565	1		35	BMP8B_7	ACVR2A	Human	1	2	0	0	1
BMP5_6	BMP5	BMPR1A	BMPR2	0	6.2472e-18	0.016	1	0.434783	1		36	GDF9_1	ACVR1B	Human	1	2	2	0.030303	0.641
BMP5_7	BMP5	ACVR2A		0	0.000201638	0.04	1	0.606061	1		37	GDF10_1	ACVR1B	Human	1	2	1	0.0151515	0.865
BMP5_8	BMP5	ACVR2B		0.324	0.192158	0.12	1	0.344828	1		38	GDF11_1	TGFBR1	Human	1	2	18	0.272727	0.034
BMP5_9	BMP5	BMPR2		0.183	0.0205904	0	1	0.0001	1		39	GDF11_2	TGFBR1	Human	1	2	13	0.19697	0.366
BMP6_1	BMP6	ACVR1	ACVR2A	0.004	6.15863e-12	0.02	1	0.0289436	1		40	AMH_2	BMPR1A	Human	1	2	0	0	1
BMP6_2	BMP6	ACVR1	ACVR2B	0.171	0.0331551	0	0	0.02886	0		41	ARTN_1	GFRA3	Human	1	2	0	0	1
BMP6_3	BMP6	ACVR1	BMPR2	0.006	2.82443e-13	0	1	0.0641026	1		42	ARTN_2	GFRA1	Human	1	2	0	0	1
BMP6_4	BMP6	BMPR1A	ACVR2A	0	6.6792e-31	0.028	1	0.227273	1		43	INHBB_5	ACVR1C	Human	1	2	0	0	1
BMP6_5	BMP6	BMPR1A	ACVR2B	0.001	1.15793e-09	0.028	0	0.425532	0		44	WNT10A_1	FZD1	Human	1	2	0	0	1
BMP6_6	BMP6	BMPR1A	BMPR2	0.013	0.00138509	0.172	0	0.333333	0		45	WNT10A_2	FZD10	Human	1	2	0	0	1
BMP6_7	BMP6	ACVR2A		0.002	1.9063e-05	0.06	0	0.21978	0		46	WNT10A_4	FZD3	Human	1	2	1	0.0151515	0.972
BMP6_8	BMP6	ACVR2B		0	4.55485e-08	0.092	0.06	0.377358	0.06		47	WNT10A_5	FZD4	Human	1	2	2	0.030303	0.115
BMP6_9	BMP6	BMPR2		0.006	7.46985e-08	0.004	1	0.1	1		48	WNT10A_6	FZD5	Human	1	2	0	0	1
BMP8A_1	BMP8A	ACVR1	ACVR2A	0	7.96683e-32	0	1	0.0286944	1		49	WNT10A_8	FZD7	Human	1	2	19	0.287879	0.047
BMP8A_2	BMP8A	ACVR1	ACVR2B	0	4.2854e-19	0	1	0.052356	1		50	WNT10A_9	FZD8	Human	1	2	2	0.030303	0.193
BMP8A_3	BMP8A	ACVR1	BMPR2	0.518	0.505787	0.08	1	0.384615	1		51	WNT16_1	FZD1	Human	1	2	0	0	1
BMP8A_4	BMP8A	BMPR1A	ACVR2A	0	2.92341e-16	0.024	1	0.555556	1		52	WNT16_5	FZD4	Human	1	2	0	0	1
BMP8A_5	BMP8A	BMPR1A	ACVR2B	0	4.69544e-14	0	1	0.416667	1		53	WNT16_6	FZD5	Human	1	2	0	0	1
BMP8A_6	BMP8A	BMPR1A	BMPR2	0	2.84061e-14	0.124	1	0.8	1		54	WNT16_7	FZD6	Human	1	2	3	0.0454545	0.996
BMP8A_7	BMP8A	ACVR2A		0	1.12463e-13	0.052	1	0.869565	1		55	WNT16_9	FZD8	Human	1	2	1	0.0151515	0.583
BMP8A_8	BMP8A	ACVR2B		0.003	4.04491e-13	0	1	0.0001	1		56	WNT16_10	FZD9	Human	1	2	0	0	1
BMP8A_9	BMP8A	BMPR2		0.041	0.00514437	0.032	1	0.28169	1		57	WNT2_2	FZD10	Human	1	2	0	0	1
BMP8B_1	BMP8B	ACVR1	ACVR2A	0.011	3.23794e-06	0	1	0.689655	1		58	WNT2_3	FZD2	Human	1	2	0	0	1
BMP8B_2	BMP8B	ACVR1	ACVR2B	0.124	0.00724131	0.004	1	0.17094	1		59	WNT2_4	FZD3	Human	1	2	1	0.0151515	0.984
BMP8B_3	BMP8B	ACVR1	BMPR2	0.339	0.145446	0.004	1	0.0534759	1		60	WNT2_6	FZD5	Human	1	2	0	0	1
BMP8B_4	BMP8B	BMPR1A	ACVR2A	0	2.79857e-12	0.016	1	0.666667	1		61	WNT2_9	FZD8	Human	1	2	1	0.0151515	0.568
BMP8B_5	BMP8B	BMPR1A	ACVR2B	0.001	4.2509e-14	0	1	0.625	1		62	WNT2B_1	FZD1	Human	1	2	0	0	1
BMP8B_6	BMP8B	BMPR1A	BMPR2	0	3.33903e-27	0.016	1	0.540541	1		63	WNT2B_2	FZD10	Human	1	2	0	0	1
BMP8B_7	BMP8B	ACVR2A		0	6.06158e-22	0.004	1	0.487805	1		64	WNT2B_4	FZD3	Human	1	2	1	0.0151515	0.981
BMP8B_8	BMP8B	ACVR2B		0.011	1.32485e-08	0.004	1	0.232558	1		65	WNT2B_5	FZD4	Human	1	2	1	0.0151515	0.5
BMP8B_9	BMP8B	BMPR2		0.069	0.0731479	0.08	1	0.666667	1		66	WNT2B_6	FZD5	Human	1	2	0	0	1
GDF9_1	GDF9	ACVR1B	BMPR2	0.237	0.0688749	0	1	0.0456621	1		67	WNT2B_8	FZD7	Human	1	2	20	0.30303	0.011
GDF10_1	GDF10	ACVR1B	ACVR2A	0.005	6.96181e-07	0	1	0.322581	1		68	WNT2B_9	FZD8	Human	1	2	0	0	1
GDF11_1	GDF11	TGFBR1	ACVR2A	0.009	1.44457e-07	0.036	1	0.487805	1		69	WNT2B_10	FZD9	Human	1	2	0	0	1
GDF11_2	GDF11	TGFBR1	ACVR2B	0.634	0.711501	0	1	0.0430108	1		70	WNT4_5	FZD4	Human	1	2	3	0.0454545	0.03
GDF11_3	GDF11	ACVR1B	ACVR2B	0.024	1.64146e-08	0	1	0.0813008	1		71	WNT4_10	FZD9	Human	1	2	0	0	1
GDF15_1	GDF15	TGFBR2		0	5.95458e-21	0.012	1	0.168067	1		72	WNT6_2	FZD10	Human	1	2	0	0	1
AMH_1	AMH	ACVR1		0.002	3.4818e-11	0.004	1	0.153846	1		73	WNT6_5	FZD4	Human	1	2	2	0.030303	0.14
AMH_2	AMH	BMPR1A		0	1.11707e-11	0	1	0.19802	1		74	WNT6_6	FZD5	Human	1	2	0	0	1
GDNF_1	GDNF	GFRA1		0	1.0738e-25	0.004	1	0.232558	1		75	WNT6_8	FZD7	Human	1	2	15	0.227273	0.26
NRTN_1	NRTN	GFRA2		0.308	0.180911	0	1	0.0001	1		76	WNT6_9	FZD8	Human	1	2	0	0	1
ARTN_1	ARTN	GFRA3		0.013	2.43212e-10	0	1	0.0002	1		77	WNT9A_1	FZD1	Human	1	2	0	0	1
ARTN_2	ARTN	GFRA1		0.004	0.000210805	0	1	0.952381	1		78	WNT9A_4	FZD3	Human	1	2	1	0.0151515	0.969
INHBA_1	INHBA	ACVR1B	ACVR2A	0.408	0.367462	0.004	1	0.143885	1		79	WNT9A_5	FZD4	Human	1	2	1	0.0151515	0.481
INHBA_2	INHBA	ACVR1B	ACVR2B	0.035	8.92392e-05	0.02	1	0.0634921	1		80	WNT9A_6	FZD5	Human	1	2	0	0	1
INHBB_1	INHBB	ACVR1B	ACVR2A	0.132	0.0146653	0.016	1	0.416667	1		81	WNT10A_12	FZD10	Human	1	2	0	0	1
INHBB_2	INHBB	ACVR1B	ACVR2B	0.008	1.53454e-05	0.004	1	0.137931	1		82	WNT10A_14	FZD3	Human	1	2	1	0.0151515	0.978
INHBB_3	INHBB	ACVR1C	ACVR2A	0.27	0.214272	0.02	1	0.212766	1		83	WNT10A_18	FZD7	Human	1	2	17	0.257576	0.031
INHBB_4	INHBB	ACVR1C	ACVR2B	0.032	1.04042e-06	0	1	0.0411523	1		84	WNT10A_19	FZD8	Human	1	2	2	0.030303	0.204
INHBB_5	INHBB	ACVR1C	ACVR2B	0.493	0.479197	0.016	1	0.833333	1		85	WNT16_11	FZD1	Human	1	2	0	0	1
INHBB_6	INHBB	ACVR1C	ACVR2B	0.018	5.45816e-09	0	1	0.0001	1		86	WNT16_12	FZD10	Human	1	2	0	0	1
INHBB_7	INHBB	ACVR1C	ACVR2B	0.01	4.52021e-07	0	1	0.00820345	1		87	WNT16_14	FZD3	Human	1	2	1	0.0151515	0.942
INHBB_8	INHBB	ACVR1C	ACVR2B	0.005	8.62163e-09	0.012	1	0.0001	1		88	WNT16_15	FZD4	Human	1	2	3	0.0454545	0.033
INHBB_9	INHBB	ACVR1C	ACVR2B	0.052	2.25784e-05	0	1	0.0001	1		89	WNT16_16	FZD5	Human	1	2	0	0	1
INHBB_10	INHBB	ACVR1C	ACVR2B	0.019	2.45009e-08	0	1	0.0001	1		90	WNT16_17	FZD6	Human	1	2	10	0.151515	0.59
WNT10A_1	WNT10A	FZD1	LRP5	0.14	0.111231	0.112	1	0.384615	1		91	WNT16_18	FZD7	Human	1	2	21	0.318182	0.003
WNT10A_2	WNT10A	FZD10	LRP5	0.011	0.0073976	0.068	1	0.645161	1		92	WNT2_11	FZD1	Human	1	2	0	0	1
WNT10A_3	WNT10A	FZD2	LRP5	0.409	0.274708	0	1	0.0306748	1		93	WNT2_13	FZD2	Human	1	2	0	0	1
WNT10A_4	WNT10A	FZD3	LRP5	0	2.80335e-20	0	1	0.0534759	1		94	WNT2_15	FZD4	Human	1	2	2	0.030303	0.07
WNT10A_5	WNT10A	FZD4	LRP5	0.003	8.22318e-19	0	0	0.011534	0		95	WNT2_16	FZD5	Human	1	2	0	0	1
WNT10A_6	WNT10A	FZD5	LRP5	0	1.13207e-25	0.008	1	0.1	1		96	WNT2_18	FZD7	Human	1	2	13	0.19697	0.29
WNT10A_7	WNT10A	FZD6	LRP5	0	4.13556e-14	0	1	0.025413	1		97	WNT2B_12	FZD10	Human	1	2	0	0	1
WNT10A_8	WNT10A	FZD7	LRP5	0.028	0.00303808	0.072	1	0.666667	1		98	WNT2B_18	FZD7	Human	1	2	21	0.318182	0.004
WNT10A_9	WNT10A	FZD8	LRP5	0.049	6.40114e-06	0.004	1	0.118343	1		99	WNT4_12	FZD10	Human	1	2	0	0	1
WNT10A_10	WNT10A	FZD9	LRP5	0	2.23134e-34	0	1	0.0116618	1		100	WNT4_13	FZD2	Human	1	2	0	0	1
WNT16_1	WNT16	FZD1	LRP5	0.009	1.14721e-10	0.004	1	0.224719	1		101	WNT4_14	FZD3	Human	1	2	0	0	1
WNT16_2	WNT16	FZD10	LRP5	0.178	0.0909072	0.028	1	0.173913	1		102	WNT4_18	FZD7	Human	1	2	18	0.272727	0.045
WNT16_3	WNT16	FZD2	LRP5	0.024	3.35805e-06	0	1	0.571429	1		103	WNT6_11	FZD1	Human	1	2	0	0	1
WNT16_4	WNT16	FZD3	LRP5	0.007	9.85858e-06	0.016	1	0.666667	1		104	WNT6_12	FZD10	Human	1	2	0	0	1
WNT16_5	WNT16	FZD4	LRP5	0.009	1.11497e-06	0.016	1	0.487805	1		105	WNT6_16	FZD5	Human	1	2	0	0	1
WNT16_6	WNT16	FZD5	LRP5	0	8.92453e-17	0.016	1	0.392157	1		106	WNT6_18	FZD7	Human	1	2	11	0.166667	0.608
WNT16_7	WNT16	FZD6	LRP5	0.042	0.0111245	0.06	1	0.0001	1		107	WNT6_19	FZD8	Human	1	2	1	0.0151515	0.57
WNT16_8	WNT16	FZD7	LRP5	0.429	0.427531	0.02	1	0.4	1		108	WNT9A_12	FZD10	Human	1	2	0	0	1
WNT16_9	WNT16	FZD8	LRP5	0.081	0.000107072	0	1	0.0001	1		109	WNT9A_15	FZD4	Human	1	2	2	0.030303	0.14
WNT16_10	WNT16	FZD9	LRP5	0	1.11912e-27	0	1	0.434783	1		110	WNT9A_16	FZD5	Human	1	2	0	0	1
WNT2_1	WNT2	FZD1	LRP5	0	0.00037897	0.016	1	0.769231	1		111	WNT9A_17	FZD6	Human	1	2	7	0.106061	0.903
WNT2_2	WNT2	FZD10	LRP5	0.185	0.0652587	0.02	1	0.0166113	1		112	WNT9A_18	FZD7	Human	1	2	15	0.227273	0.104
WNT2_3	WNT2	FZD2	LRP5	0.176	0.0742381	0.008	1	0.555556	1		113	WNT9A_19	FZD8	Human	1	2	1	0.0151515	0.563
WNT2_4	WNT2	FZD3	LRP5	0.061	0.0313576	0.056	1	0.540541	1		114	WNT5A_1	FZD1	Human	1	2	0	0	1
WNT2_5	WNT2	FZD4	LRP5	0	8.83079e-47	0	1	1	1		115	WNT5A_4	FZD3	Human	1	2	1	0.0151515	0.967
WNT2_6	WNT2	FZD5	LRP5	0	1.13861e-15	0.076	1	0.740741	1		116	WNT5A_9	FZD8	Human	1	2	3	0.0454545	0.045
WNT2_7	WNT2	FZD6	LRP5	0	3.53454e-52	0	1	0.0313972	1		117	WNT5B_2	FZD10	Human	1	2	0	0	1
WNT2_8	WNT2	FZD7	LRP5	0.143	0.146929	0.02	1	1	1		118	WNT5B_6	FZD5	Human	1	2	0	0	1
WNT2_9	WNT2	FZD8	LRP5	0.278	0.27925	0.004	1	1	1		119	WNT5B_7	FZD6	Human	1	2	8	0.121212	0.852
WNT2_10	WNT2	FZD9	LRP5	0.003	3.39945e-12	0	1	0.0001	1		120	WNT5B_8	FZD7	Human	1	2	12	0.181818	0.465
WNT2B_1	WNT2B	FZD1	LRP5	0.001	5.40909e-13	0.036	1	0.740741	1		121	WNT5B_9	FZD8	Human	1	2	2	0.030303	0.211
WNT2B_2	WNT2B	FZD10	LRP5	0.022	0.00457999	0.012	1	0.0636943	1		122	WNT11_1	FZD1	Human	1	2	0	0	1
WNT2B_3	WNT2B	FZD2	LRP5	0.01	1.83445e-06	0	1	0.136054	1		123	WNT11_6	FZD5	Human	1	2	0	0	1
WNT2B_4	WNT2B	FZD3	LRP5	0	2.23689e-15	0	1	0.5	1		124	WNT11_8	FZD7	Human	1	2	18	0.272727	0.018
WNT2B_5	WNT2B	FZD4	LRP5	0	1.34355e-17	0	1	0.769231	1		125	WNT11_9	FZD8	Human	1	2	1	0.0151515	0.598
WNT2B_6	WNT2B	FZD5	LRP5	0	6.28068e-54	0	1	0.0574713	1		126	BTC_1	EGFR	Human	1	2	1	0.0151515	0.585
WNT2B_7	WNT2B	FZD6	LRP5	0	3.90774e-26	0	1	0.0001	1		127	NRG2_2	ERBB2	Human	1	2	4	0.0606061	0.723
WNT2B_8	WNT2B	FZD7	LRP5	0	2.57142e-58	0	1	0.0001	1		128	NRG2_3	ERBB4	Human	1	2	0	0	1
WNT2B_9	WNT2B	FZD8	LRP5	0.066	9.20989e-05	0	1	0.106952	1		129	NRG3_1	ERBB4	Human	1	2	0	0	1
WNT2B_10	WNT2B	FZD9	LRP5	0.001	2.66536e-21	0	1	0.0133601	1		130	FGF1_2	FGFR2	Human	1	2	0	0	1
WNT4_1	WNT4	FZD1	LRP5	0.016	0.000843056	0.012	1	0.689655	1		131	FGF1_3	FGFR3	Human	1	2	2	0.030303	0.185
WNT4_2	WNT4	FZD10	LRP5	0.009	0.000344073	0.076	1	0.0001	1		132	FGF1_4	FGFR4	Human	1	2	2	0.030303	0.011
WNT4_3	WNT4	FZD2	LRP5	0.057	0.0144454	0.016	1	0.322581	1		133	FGF2_2	FGFR2	Human	1	2	0	0	1
WNT4_4	WNT4	FZD3	LRP5	0.344	0.229272	0.004	1	0.769231	1		134	FGF7_1	FGFR1	Human	1	2	7	0.106061	0.51
WNT4_5	WNT4	FZD4	LRP5	0	3.93876e-23	0	1	0.0309598	1		135	FGF18_3	FGFR3	Human	1	2	2	0.030303	0.121
WNT4_6	WNT4	FZD5	LRP5	0	6.18292e-27	0.028	1	1	1		136	FGF18_4	FGFR4	Human	1	2	2	0.030303	0.005
WNT4_7	WNT4	FZD6	LRP5	0	1.60171e-30	0.004	1	0.0711744	1		137	FGF9_4	FGFR4	Human	1	2	3	0.0454545	0
WNT4_8	WNT4	FZD7	LRP5	0.13	0.0722677	0.032	1	0.5	1		138	PDGFA_1	PDGFRA	Human	1	2	6	0.0909091	0.021
WNT4_9	WNT4	FZD8	LRP5	0.318	0.288396	0.032	1	0.740741	1		139	PDGFA_2	PDGFRB	Human	1	2	10	0.151515	0.098
WNT4_10	WNT4	FZD9	LRP5	0	7.82712e-19	0	1	0.666667	1		140	PDGFB_1	PDGFRA	Human	1	2	7	0.106061	0.002
WNT6_1	WNT6	FZD1	LRP5	0.002	4.67509e-11	0.016	1	0.0234742	1		141	PDGFC_1	PDGFRA	Human	1	2	6	0.0909091	0.009
WNT6_2	WNT6	FZD10	LRP5	0.25	0.225678	0.044	1	0.363636	1		142	VEGFA_1	FLT1	Human	1	2	0	0	1
WNT6_3	WNT6	FZD2	LRP5	0.118	0.0033597	0	1	0.30303	1		143	VEGFA_2	KDR	Human	1	2	5	0.0757576	1
WNT6_4	WNT6	FZD3	LRP5	0.002	2.83303e-12	0.004	1	0.033557	1		144	VEGFB_1	FLT1	Human	1	2	0	0	1
WNT6_5	WNT6	FZD4	LRP5	0	1.25639e-20	0	1	0.0396825	1		145	VEGFC_2	KDR	Human	1	2	9	0.136364	0.993
WNT6_6	WNT6	FZD5	LRP5	0	6.13353e-05	0.068	1	1	1		146	VEGFC_3	FLT4	Human	1	2	7	0.106061	0
WNT6_7	WNT6	FZD6	LRP5	0	1.06115e-40	0.012	1	0.0003	1		147	IGF1_1	IGF1R	Human	1	2	6	0.0909091	1
WNT6_8	WNT6	FZD7	LRP5	0	3.16513e-14	0.016	1	0.18018	1		148	IGF2_1	IGF1R	Human	1	2	10	0.151515	0.979
WNT6_9	WNT6	FZD8	LRP5	0.063	9.82455e-06	0	1	0.0228311	1		149	IGF1_2	ITGAV	Human	1	2	30	0.454545	0.445
WNT6_10	WNT6	FZD9	LRP5	0	5.65704e-15	0.04	1	0.408163	1		150	IGF1_3	ITGA6	Human	1	2	3	0.0454545	0.878
WNT9A_1	WNT9A	FZD1	LRP5	0.037	4.41527e-05	0.072	1	0.18018	1		151	IGF2_3	ITGAV	Human	1	2	33	0.5	0.003
WNT9A_2	WNT9A	FZD10	LRP5	0.024	0.000529333	0.056	1	0.127389	1		152	IGF2_4	ITGA6	Human	1	2	7	0.106061	0.257
WNT9A_3	WNT9A	FZD2	LRP5	0.334	0.150673	0	1	0.166667	1		153	APLN_1	APLNR	Human	1	2	5	0.0757576	0.433
WNT9A_4	WNT9A	FZD3	LRP5	0	2.40208e-20	0.012	1	0.625	1		154	DHH_2	PTCH2	Human	1	2	0	0	1
WNT9A_5	WNT9A	FZD4	LRP5	0.002	1.52612e-12	0.008	1	0.298507	1		155	CCL3_1	CCR1	Human	1	2	5	0.0757576	0.093
WNT9A_6	WNT9A	FZD5	LRP5	0	5.77449e-57	0	1	0.00467399	1		156	CCL8_1	CCR1	Human	1	2	5	0.0757576	0.137
WNT9A_7	WNT9A	FZD6	LRP5	0	7.22687e-11	0.004	1	0.769231	1		157	CCL27_1	CCR2	Human	1	2	3	0.0454545	0.154
WNT9A_8	WNT9A	FZD7	LRP5	0	2.82174e-14	0.012	1	0.25974	1		158	CCL3_2	CCR5	Human	1	2	5	0.0757576	0.212
WNT9A_9	WNT9A	FZD8	LRP5	0.116	0.0230824	0.092	1	0.155039	1		159	CCL19_1	CCR7	Human	1	2	14	0.212121	0.073
WNT9A_10	WNT9A	FZD9	LRP5	0	1.19707e-14	0.004	1	0.512821	1		160	CCL21_1	CCR7	Human	1	2	13	0.19697	0.067
WNT10A_11	WNT10A	FZD1	LRP6	0	6.1435e-15	0.008	1	0.0200602	1		161	CCL28_1	CCR10	Human	1	2	0	0	1
WNT10A_12	WNT10A	FZD10	LRP6	0.038	0.0028579	0.036	1	0.0573066	1		162	CXCL1_2	CXCR2	Human	1	2	0	0	1
WNT10A_13	WNT10A	FZD2	LRP6	0.319	0.200567	0.052	1	0.0004	1		163	CXCL5_2	CXCR2	Human	1	2	0	0	1
WNT10A_14	WNT10A	FZD3	LRP6	0.006	1.03165e-11	0	1	0.0147493	1		164	CXCL10_2	CXCR3	Human	1	2	4	0.0606061	0.07
WNT10A_15	WNT10A	FZD4	LRP6	0.007	7.89698e-07	0.004	1	0.208333	1		165	CXCL11_2	CXCR3	Human	1	2	4	0.0606061	0.052
WNT10A_16	WNT10A	FZD5	LRP6	0.003	1.89787e-06	0.024	1	0.289855	1		166	CXCL13_2	CXCR3	Human	1	2	4	0.0606061	0.069
WNT10A_17	WNT10A	FZD6	LRP6	0	1.22079e-05	0.004	1	0.408163	1		167	CXCL12_1	CXCR4	Human	1	2	12	0.181818	0.841
WNT10A_18	WNT10A	FZD7	LRP6	0	1.64831e-27	0.012	1	0.190476	1		168	XCL1_1	XCR1	Human	1	2	1	0.0151515	0.496
WNT10A_19	WNT10A	FZD8	LRP6	0.017	1.67406e-08	0	1	0.0134953	1		169	IL7_2	IL7R	Human	1	2	2	0.030303	0.763
WNT10A_20	WNT10A	FZD9	LRP6	0.457	0.440413	0.004	1	1	1		170	IL11_1	IL11RA	Human	1	2	11	0.166667	0
WNT16_11	WNT16	FZD1	LRP6	0.072	0.00276744	0	1	0.0578035	1		171	IL23A_1	IL12RB1	Human	1	2	3	0.0454545	0.635
WNT16_12	WNT16	FZD10	LRP6	0.039	1.79475e-06	0	1	0.0011	1		172	IL23A_2	IL12RB1	Human	1	2	3	0.0454545	0.648
WNT16_13	WNT16	FZD2	LRP6	0.033	1.43665e-06	0.008	1	0.00794913	1		173	CLCF1_1	LIFR	Human	1	2	4	0.0606061	0.185
WNT16_14	WNT16	FZD3	LRP6	0	2.28045e-28	0.004	1	0.0529101	1		174	CTF1_1	LIFR	Human	1	2	2	0.030303	0.586
WNT16_15	WNT16	FZD4	LRP6	0	1.39246e-12	0.004	1	0.363636	1		175	LIF_1	LIFR	Human	1	2	2	0.030303	0.686
WNT16_16	WNT16	FZD5	LRP6	0	2.58255e-24	0	1	0.00279447	1		176	OSM_1	LIFR	Human	1	2	3	0.0454545	0.39
WNT16_17	WNT16	FZD6	LRP6	0	2.92971e-17	0.008	1	0.0626959	1		177	IL10_1	IL10RA	Human	1	2	14	0.212121	0.004
WNT16_18	WNT16	FZD7	LRP6	0	1.95114e-23	0	1	0.47619	1		178	IL24_1	IL20RB	Human	1	2	3	0.0454545	0.011
WNT16_19	WNT16	FZD8	LRP6	0.158	0.0529145	0	1	0.0833333	1		179	IL24_2	IL20RB	Human	1	2	3	0.0454545	0.011
WNT16_20	WNT16	FZD9	LRP6	0.129	0.00560819	0	1	0.0623053	1		180	IL1B_1	IL1R1	Human	1	2	5	0.0757576	0.13
WNT2_11	WNT2	FZD1	LRP6	0	5.65996e-15	0.056	1	0.740741	1		181	IL18_1	IL18R1	Human	1	2	0	0	1
WNT2_12	WNT2	FZD10	LRP6	0	4.41097e-12	0.024	1	0.240964	1		182	CSF1_1	CSF1R	Human	1	2	23	0.348485	0.005
WNT2_13	WNT2	FZD2	LRP6	0.001	0.00051086	0.12	1	0.666667	1		183	IL16_1	CD4	Human	1	2	14	0.212121	0
WNT2_14	WNT2	FZD3	LRP6	0.181	0.209481	0.12	1	0.0858369	1		184	IFNW1_1	IFNAR1	Human	1	2	9	0.136364	0.97
WNT2_15	WNT2	FZD4	LRP6	0	4.39359e-09	0.044	1	0.465116	1		185	TNF_1	TNFRSF1A	Human	1	2	10	0.151515	0.883
WNT2_16	WNT2	FZD5	LRP6	0.017	0.0141925	0	1	0.645161	1		186	LTA_1	TNFRSF1A	Human	1	2	18	0.272727	0.091
WNT2_17	WNT2	FZD6	LRP6	0	3.63504e-17	0	1	0.454545	1		187	LTA_4	TNFRSF14	Human	1	2	22	0.333333	0.746
WNT2_18	WNT2	FZD7	LRP6	0.072	0.0284755	0.004	1	0.130719	1		188	TNFSF14_1	LTBR	Human	1	2	19	0.287879	0.088
WNT2_19	WNT2	FZD8	LRP6	0.001	0.000269507	0.068	1	0.540541	1		189	TNFSF14_2	TNFRSF14	Human	1	2	16	0.242424	0.915
WNT2_20	WNT2	FZD9	LRP6	0.086	0.0987296	0	1	0.909091	1		190	FASLG_1	FAS	Human	1	2	2	0.030303	0.937
WNT2B_11	WNT2B	FZD1	LRP6	0	1.40884e-16	0	1	0.224719	1		191	TNFSF13B_3	TNFRSF13C	Human	1	2	12	0.181818	0.135
WNT2B_12	WNT2B	FZD10	LRP6	0	5.44412e-05	0.012	1	0.027248	1		192	CD40LG_3	ITGAM	Human	1	2	1	0.0151515	0.592
WNT2B_13	WNT2B	FZD2	LRP6	0.102	0.00705115	0.028	1	0.833333	1		193	SPP1_1	CD44	Human	1	2	32	0.484848	0.284
WNT2B_14	WNT2B	FZD3	LRP6	0	4.91506e-23	0.016	1	0.0952381	1		194	SPP1_2	ITGAV	Human	1	2	34	0.515152	0.021
WNT2B_15	WNT2B	FZD4	LRP6	0.003	4.83341e-09	0	1	0.27027	1		195	SPP1_4	ITGAV	Human	1	2	24	0.363636	0.502
WNT2B_16	WNT2B	FZD5	LRP6	0	4.67396e-12	0.016	1	0.740741	1		196	SPP1_7	ITGA9	Human	1	2	4	0.0606061	0.589
WNT2B_17	WNT2B	FZD6	LRP6	0	1.56933e-20	0	1	0.00427533	1		197	ADIPOQ_2	ADIPOR2	Human	1	2	11	0.166667	0.532
WNT2B_18	WNT2B	FZD7	LRP6	0	6.92159e-58	0	1	0.0306748	1		198	RETN_1	TLR4	Human	1	2	8	0.121212	0.001
WNT2B_19	WNT2B	FZD8	LRP6	0.002	0.000746089	0	1	0.952381	1		199	NAMPT_1	INSR	Human	1	2	1	0.0151515	0.972
WNT2B_20	WNT2B	FZD9	LRP6	0.032	4.31186e-05	0	1	0.104167	1		200	NAMPT_2	ITGA5	Human	1	2	2	0.030303	0.965
WNT4_11	WNT4	FZD1	LRP6	0.043	6.01509e-06	0	1	0.0315457	1		201	ANGPTL1_1	ITGA1	Human	1	2	17	0.257576	0
WNT4_12	WNT4	FZD10	LRP6	0.126	0.0603082	0.028	1	0.465116	1		202	ANGPTL2_2	TLR4	Human	1	2	7	0.106061	0.003
WNT4_13	WNT4	FZD2	LRP6	0	9.16989e-05	0.04	1	0.25974	1		203	ANGPTL7_1	LILRB3	Human	1	2	0	0	1
WNT4_14	WNT4	FZD3	LRP6	0	2.25539e-13	0.012	1	0.136054	1		204	ANGPTL4_3	CDH5	Human	1	2	0	0	1
WNT4_15	WNT4	FZD4	LRP6	0	8.57582e-09	0.132	1	0.454545	1		205	ANGPTL4_5	SDC1	Human	1	2	18	0.272727	0
WNT4_16	WNT4	FZD5	LRP6	0.005	1.68326e-05	0	1	0.625	1		206	ANGPTL4_6	SDC2	Human	1	2	39	0.590909	0
WNT4_17	WNT4	FZD6	LRP6	0.001	2.01941e-10	0.036	1	0.0930233	1		207	MDK_1	SDC1	Human	1	2	19	0.287879	0
WNT4_18	WNT4	FZD7	LRP6	0.001	7.29168e-11	0.016	1	0.952381	1		208	MDK_2	SDC2	Human	1	2	25	0.378788	0.066
WNT4_19	WNT4	FZD8	LRP6	0.328	0.100691	0.088	1	0.327869	1		209	MDK_3	SDC4	Human	1	2	7	0.106061	0.992
WNT4_20	WNT4	FZD9	LRP6	0.016	5.18077e-10	0	1	0.0013	1		210	MDK_4	PTPRZ1	Human	1	2	6	0.0909091	0.715
WNT6_11	WNT6	FZD1	LRP6	0.326	0.187363	0.024	1	0.454545	1		211	MDK_6	ITGA6	Human	1	2	7	0.106061	0.181
WNT6_12	WNT6	FZD10	LRP6	0	1.3641e-20	0.016	1	0.714286	1		212	MDK_8	NCL	Human	1	2	28	0.424242	0.722
WNT6_13	WNT6	FZD2	LRP6	0.391	0.244895	0.024	1	0.289855	1		213	PTN_1	PTPRZ1	Human	1	2	6	0.0909091	0.655
WNT6_14	WNT6	FZD3	LRP6	0.049	3.92793e-05	0.008	1	0.115607	1		214	PTN_5	SDC4	Human	1	2	7	0.106061	0.979
WNT6_15	WNT6	FZD4	LRP6	0.286	0.195185	0.052	1	0.121951	1		215	POSTN_1	ITGAV	Human	1	2	32	0.484848	0.083
WNT6_16	WNT6	FZD5	LRP6	0.006	0.00174392	0.1	1	0.512821	1		216	AGT_1	AGTR1	Human	1	2	0	0	1
WNT6_17	WNT6	FZD6	LRP6	0	2.85868e-07	0.008	1	0.408163	1		217	EDN1_2	EDNRB	Human	1	2	7	0.106061	0.975
WNT6_18	WNT6	FZD7	LRP6	0.001	2.76696e-09	0	1	0.47619	1		218	POMC_1	MC1R	Human	1	2	5	0.0757576	0.576
WNT6_19	WNT6	FZD8	LRP6	0.107	0.000258961	0	1	0.0004	1		219	NTS_1	NTSR1	Human	1	2	0	0	1
WNT6_20	WNT6	FZD9	LRP6	0.418	0.363807	0	1	0.952381	1		220	CTSG_1	F2R	Human	1	2	39	0.590909	0.001
WNT9A_11	WNT9A	FZD1	LRP6	0	3.53425e-11	0.028	1	0.28169	1		221	GZMA_1	F2R	Human	1	2	32	0.484848	0.006
WNT9A_12	WNT9A	FZD10	LRP6	0.18	0.0229775	0	1	0.0192123	1		222	GZMA_3	F2RL2	Human	1	2	5	0.0757576	0.938
WNT9A_13	WNT9A	FZD2	LRP6	0.43	0.240862	0	1	0.0001	1		223	CTSG_4	F2RL3	Human	1	2	0	0	1
WNT9A_14	WNT9A	FZD3	LRP6	0.318	0.245686	0.072	1	0.0760456	1		224	CTSG_5	PARD3	Human	1	2	1	0.0151515	0.901
WNT9A_15	WNT9A	FZD4	LRP6	0.154	0.00441704	0	1	0.0002	1		225	GZMA_5	PARD3	Human	1	2	0	0	1
WNT9A_16	WNT9A	FZD5	LRP6	0.009	4.04411e-09	0.004	1	0.689655	1		226	KITLG_1	KIT	Human	1	2	5	0.0757576	0.957
WNT9A_17	WNT9A	FZD6	LRP6	0	1.33323e-11	0.04	1	0.141844	1		227	NGF_2	NTRK1	Human	1	2	0	0	1
WNT9A_18	WNT9A	FZD7	LRP6	0.173	0.170963	0.14	1	0.833333	1		228	SEMA3A_1	NRP1	Human	1	2	6	0.0909091	0.161
WNT9A_19	WNT9A	FZD8	LRP6	0.275	0.248675	0.028	1	0.869565	1		229	SEMA3A_2	NRP1	Human	1	2	3	0.0454545	0.628
WNT9A_20	WNT9A	FZD9	LRP6	0	1.13441e-57	0	1	0.21978	1		230	SEMA3B_1	NRP1	Human	1	2	6	0.0909091	0.119
WNT5A_1	WNT5A	FZD1		0.019	0.00137269	0.012	1	0.0480769	1		231	SEMA3B_2	NRP1	Human	1	2	9	0.136364	0.008
WNT5A_2	WNT5A	FZD10		0.012	0.0141637	0.104	1	1	1		232	SEMA3C_1	NRP1	Human	1	2	6	0.0909091	0.165
WNT5A_3	WNT5A	FZD2		0.063	0.00571014	0.036	1	0.1	1		233	SEMA3C_2	NRP1	Human	1	2	4	0.0606061	0.483
WNT5A_4	WNT5A	FZD3		0.149	0.118365	0.064	1	0.526316	1		234	SEMA3C_4	NRP1	Human	1	2	4	0.0606061	0.475
WNT5A_5	WNT5A	FZD4		0.391	0.332397	0.076	1	0.526316	1		235	ANXA1_2	FPR1	Human	1	2	9	0.136364	0
WNT5A_6	WNT5A	FZD5		0.014	0.00696504	0.016	1	0.869565	1		236	GAS6_1	AXL	Human	1	2	8	0.121212	0.08
WNT5A_7	WNT5A	FZD6		0	7.39209e-12	0.004	1	0.0208986	1		237	BTLA_1	TNFRSF14	Human	1	2	17	0.257576	0.853
WNT5A_8	WNT5A	FZD7		0.088	0.0738716	0.04	1	0.408163	1		238	LGALS9_3	CD44	Human	1	2	28	0.424242	0.852
WNT5A_9	WNT5A	FZD8		0.037	8.18594e-06	0	1	0.0001	1		239	COL1A1_1	ITGA1	Human	1	2	18	0.272727	0
WNT5A_10	WNT5A	FZD9		0	1.28303e-17	0.004	1	0.344828	1		240	COL4A1_1	ITGA1	Human	1	2	12	0.181818	0.026
WNT5A_11	WNT5A	MCAM		0	9.64356e-245	0.008	1	0.0001	1		241	COL4A3_1	ITGA1	Human	1	2	19	0.287879	0
WNT5B_1	WNT5B	FZD1		0.052	0.00755482	0.048	1	0.0327332	1		242	COL6A1_1	ITGA1	Human	1	2	13	0.19697	0.014
WNT5B_2	WNT5B	FZD10		0.023	2.16415e-10	0	1	0.0001	1		243	COL6A2_1	ITGA1	Human	1	2	20	0.30303	0
WNT5B_3	WNT5B	FZD2		0.031	0.00144821	0.012	1	0.11236	1		244	COL6A6_1	ITGA1	Human	1	2	20	0.30303	0
[truncated: 5,276 more rows]

## Sheet: Fig S2b
non-correcrected p-values of different methods on simulated data (75%)
[truncated: 6,061 more rows]

[truncated: 8 more sheets: Fig S2c, Fig S2d, Fig S2e, Fig 2b, Fig 3a, Fig S3b, Fig S3e, Fig 4]
